# Supplementary material for: Identification of biomarkers and therapeutic targets related to Sepsis-associated encephalopathy in rats by quantitative proteomics
Source: BMC Genomics. 2023 Jan 4;24:4. doi: 10.1186/s12864-022-09101-7 (PMC9814352; doi:10.1186/s12864-022-09101-7)
Supplement: Supplementary file 1 — Additional file 1. Raw data. [file 12864_2022_9101_MOESM1_ESM.csv]

Accession	gene name	url	Bio View:2799 Clusters	sham	sham	CLP	CLP	Ratio	LogRatio	p Value	Sig
A0A0H2UHM7_RAT	LOC100909441	http://www.uniprot.org/uniprot/A0A0H2UHM7_RAT	Cluster of Tubulin alpha chain OS=Rattus norvegicus GN=LOC100909441 PE=3 SV=1 (A0A0H2UHM7_RAT)	0.9	0.9	1	0.9	1.055555556	0.078002512	0.422649731	0
TBB5_RAT	Tubb5	http://www.uniprot.org/uniprot/TBB5_RAT	Cluster of Tubulin beta-5 chain OS=Rattus norvegicus GN=Tubb5 PE=1 SV=1 (TBB5_RAT)	0.9	1.1	0.9	1	0.95	-0.074000581	0.698488655	0
ACTG_RAT	Actg1	http://www.uniprot.org/uniprot/ACTG_RAT	Cluster of Actin, cytoplasmic 2 OS=Rattus norvegicus GN=Actg1 PE=1 SV=1 (ACTG_RAT)	1	1.1	1	1	0.952380952	-0.070389328	0.422649731	0
AT1A3_RAT	Atp1a3	http://www.uniprot.org/uniprot/AT1A3_RAT	Cluster of Sodium/potassium-transporting ATPase subunit alpha-3 OS=Rattus norvegicus GN=Atp1a3 PE=1 SV=2 (AT1A3_RAT)	0.9	1.1	1	0.9	0.95	-0.074000581	0.698488655	0
SPTN1_RAT	Sptan1	http://www.uniprot.org/uniprot/SPTN1_RAT	Cluster of Spectrin alpha chain, non-erythrocytic 1 OS=Rattus norvegicus GN=Sptan1 PE=1 SV=2 (SPTN1_RAT)	1	1	1	0.9	0.95	-0.074000581	0.422649731	0
1433Z_RAT	Ywhaz	http://www.uniprot.org/uniprot/1433Z_RAT	Cluster of 14-3-3 protein zeta/delta OS=Rattus norvegicus GN=Ywhaz PE=1 SV=1 (1433Z_RAT)	1	1	1	0.9	0.95	-0.074000581	0.422649731	0
KCRB_RAT	Ckb	http://www.uniprot.org/uniprot/KCRB_RAT	Creatine kinase B-type OS=Rattus norvegicus GN=Ckb PE=1 SV=2	0.8	1	0.9	1	1.055555556	0.078002512	0.698488655	0
DPYL2_RAT	Dpysl2	http://www.uniprot.org/uniprot/DPYL2_RAT	Dihydropyrimidinase-related protein 2 OS=Rattus norvegicus GN=Dpysl2 PE=1 SV=1	1	1	1.1	1	1.05	0.070389328	0.422649731	0
A0A0G2K7M1_RAT		http://www.uniprot.org/uniprot/A0A0G2K7M1_RAT	Cluster of Glyceraldehyde-3-phosphate dehydrogenase OS=Rattus norvegicus PE=1 SV=1 (A0A0G2K7M1_RAT)	0.8	1.1	1	1	1.052631579	0.074000581	0.770584266	0
F1M779_RAT	Cltc	http://www.uniprot.org/uniprot/F1M779_RAT	Clathrin heavy chain OS=Rattus norvegicus GN=Cltc PE=1 SV=1	0.8	1	1	1	1.111111111	0.152003093	0.422649731	0
ATPB_RAT	Atp5b	http://www.uniprot.org/uniprot/ATPB_RAT	ATP synthase subunit beta, mitochondrial OS=Rattus norvegicus GN=Atp5b PE=1 SV=2	0.9	1.1	1.1	1	1.05	0.070389328	0.698488655	0
M0R9X8_RAT	Dync1h1	http://www.uniprot.org/uniprot/M0R9X8_RAT	Cluster of Cytoplasmic dynein 1 heavy chain 1 OS=Rattus norvegicus GN=Dync1h1 PE=1 SV=2 (M0R9X8_RAT)	1.1	1	1.3	1	1.095238095	0.131244533	0.59175171	0
ALDOA_RAT	Aldoa	http://www.uniprot.org/uniprot/ALDOA_RAT	Cluster of Fructose-bisphosphate aldolase A OS=Rattus norvegicus GN=Aldoa PE=1 SV=2 (ALDOA_RAT)	0.9	1	0.9	1	1	0	1	0
A0A0G2K8W9_RAT	Sptbn1	http://www.uniprot.org/uniprot/A0A0G2K8W9_RAT	Spectrin beta chain OS=Rattus norvegicus GN=Sptbn1 PE=1 SV=1	1	1	1	1	1	0		0
KPYM_RAT	Pkm	http://www.uniprot.org/uniprot/KPYM_RAT	Cluster of Pyruvate kinase PKM OS=Rattus norvegicus GN=Pkm PE=1 SV=3 (KPYM_RAT)	0.9	1	0.8	0.8	0.842105263	-0.247927513	0.095465966	0
HSP7C_RAT	Hspa8	http://www.uniprot.org/uniprot/HSP7C_RAT	Cluster of Heat shock cognate 71 kDa protein OS=Rattus norvegicus GN=Hspa8 PE=1 SV=1 (HSP7C_RAT)	0.9	1	0.8	1	0.947368421	-0.078002512	0.698488655	0
ATPA_RAT	Atp5a1	http://www.uniprot.org/uniprot/ATPA_RAT	ATP synthase subunit alpha, mitochondrial OS=Rattus norvegicus GN=Atp5a1 PE=1 SV=2	1	1.1	1	1	0.952380952	-0.070389328	0.422649731	0
STXB1_RAT	Stxbp1	http://www.uniprot.org/uniprot/STXB1_RAT	Syntaxin-binding protein 1 OS=Rattus norvegicus GN=Stxbp1 PE=1 SV=1	1.1	1.2	1.2	1.1	1	0	1	0
F1LNK0_RAT	Map2	http://www.uniprot.org/uniprot/F1LNK0_RAT	Cluster of Microtubule-associated protein OS=Rattus norvegicus GN=Map2 PE=1 SV=3 (F1LNK0_RAT)	1	1.2	1	0.9	0.863636364	-0.211504105	0.311752798	0
ENOA_RAT	Eno1	http://www.uniprot.org/uniprot/ENOA_RAT	Alpha-enolase OS=Rattus norvegicus GN=Eno1 PE=1 SV=4	1	0.9	1	1.1	1.105263158	0.144389909	0.292893219	0
D4A133_RAT	Atp6v1a	http://www.uniprot.org/uniprot/D4A133_RAT	ATPase H+-transporting V1 subunit A OS=Rattus norvegicus GN=Atp6v1a PE=1 SV=1	0.7	0.9	1	0.9	1.1875	0.247927513	0.311752798	0
ENOG_RAT	Eno2	http://www.uniprot.org/uniprot/ENOG_RAT	Gamma-enolase OS=Rattus norvegicus GN=Eno2 PE=1 SV=2	0.8	0.9	0.9	0.9	1.058823529	0.08246216	0.422649731	0
ADT2_RAT	Slc25a5	http://www.uniprot.org/uniprot/ADT2_RAT	Cluster of ADP/ATP translocase 2 OS=Rattus norvegicus GN=Slc25a5 PE=1 SV=3 (ADT2_RAT)	1	1	1	0.9	0.95	-0.074000581	0.422649731	0
GFAP_RAT	Gfap	http://www.uniprot.org/uniprot/GFAP_RAT	Cluster of Glial fibrillary acidic protein OS=Rattus norvegicus GN=Gfap PE=1 SV=2 (GFAP_RAT)	0.9	1	0.9	0.9	0.947368421	-0.078002512	0.422649731	0
HEMO_RAT	Hpx	http://www.uniprot.org/uniprot/I7EFB0_RAT	Hemopexin OS=Rattus norvegicus GN=Hpx PE=1 SV=3	0.9	0.9	1.2	1.3	1.388888889	0.473931188	0.019803941	1
CH60_RAT	Hspd1	http://www.uniprot.org/uniprot/CH60_RAT	60 kDa heat shock protein, mitochondrial OS=Rattus norvegicus GN=Hspd1 PE=1 SV=1	0.9	0.9	1	0.9	1.055555556	0.078002512	0.422649731	0
MAP1A_RAT	Map1a	http://www.uniprot.org/uniprot/MAP1A_RAT	Cluster of Microtubule-associated protein 1A OS=Rattus norvegicus GN=Map1a PE=1 SV=1 (MAP1A_RAT)	1	0.8	1	0.8	1	0	1	0
A0A0G2K6U1_RAT	Nsf	http://www.uniprot.org/uniprot/A0A0G2K6U1_RAT	Cluster of Vesicle-fusing ATPase OS=Rattus norvegicus GN=Nsf PE=1 SV=1 (A0A0G2K6U1_RAT)	1	1.1	1.2	1.2	1.142857143	0.192645078	0.095465966	0
PGK1_RAT	Pgk1	http://www.uniprot.org/uniprot/PGK1_RAT	Cluster of Phosphoglycerate kinase 1 OS=Rattus norvegicus GN=Pgk1 PE=1 SV=2 (PGK1_RAT)	1	1.1	1	1	0.952380952	-0.070389328	0.422649731	0
F1MA36_RAT	Sptbn2	http://www.uniprot.org/uniprot/F1MA36_RAT	Spectrin beta chain OS=Rattus norvegicus GN=Sptbn2 PE=1 SV=2	1	1	1	0.9	0.95	-0.074000581	0.422649731	0
SYN1_RAT	Syn1	http://www.uniprot.org/uniprot/SYN1_RAT	Synapsin-1 OS=Rattus norvegicus GN=Syn1 PE=1 SV=3	0.9	1	1	0.9	1	0	1	0
F1M9N9_RAT	Ank2	http://www.uniprot.org/uniprot/F1M9N9_RAT	Cluster of Ankyrin 2 OS=Rattus norvegicus GN=Ank2 PE=1 SV=3 (F1M9N9_RAT)	1	0.9	1.2	1	1.157894737	0.211504105	0.311752798	0
HXK1_RAT	Hk1	http://www.uniprot.org/uniprot/HXK1_RAT	Cluster of Hexokinase-1 OS=Rattus norvegicus GN=Hk1 PE=1 SV=4 (HXK1_RAT)	1	1.3	1.3	1.3	1.130434783	0.176877762	0.422649731	0
D3ZCV0_RAT	Actn2	http://www.uniprot.org/uniprot/D3ZCV0_RAT	Cluster of Actinin alpha 2 OS=Rattus norvegicus GN=Actn2 PE=1 SV=1 (D3ZCV0_RAT)	1	1	0.9	1	0.95	-0.074000581	0.422649731	0
A0A0G2K3P9_RAT	Syngr1	http://www.uniprot.org/uniprot/A0A0G2JSW3_RAT	Synaptogyrin-1 (Fragment) OS=Rattus norvegicus GN=Syngr1 PE=4 SV=2	1.1	1.1	1	1.1	0.954545455	-0.067114196	0.422649731	0
ACON_RAT	Aco2	http://www.uniprot.org/uniprot/ACON_RAT	Aconitate hydratase, mitochondrial OS=Rattus norvegicus GN=Aco2 PE=1 SV=2	0.9	0.9	0.9	1	1.055555556	0.078002512	0.422649731	0
DHE3_RAT	Glud1	http://www.uniprot.org/uniprot/DHE3_RAT	Glutamate dehydrogenase 1, mitochondrial OS=Rattus norvegicus GN=Glud1 PE=1 SV=2	1	1	1	1	1	0		0
A0A0G2QC06_RAT	Tf	http://www.uniprot.org/uniprot/A0A0G2JSH5_RAT	Serotransferrin OS=Rattus norvegicus GN=Tf PE=1 SV=1	1	1	1	1	1	0		0
M0RBF1_RAT	C3	http://www.uniprot.org/uniprot/A0A097BVJ5_RAT	Cluster of Complement C3 OS=Rattus norvegicus GN=C3 PE=1 SV=1 (M0RBF1_RAT)	1	1	1.1	1.1	1.1	0.137503524	0	0
MDHC_RAT	Mdh1	http://www.uniprot.org/uniprot/MDHC_RAT	Malate dehydrogenase, cytoplasmic OS=Rattus norvegicus GN=Mdh1 PE=1 SV=3	0.9	1.2	1.1	1	1	0	1	0
A0A0G2K9T4_RAT	Macf1	http://www.uniprot.org/uniprot/A0A0G2K9T4_RAT	Cluster of Microtubule-actin cross-linking factor 1 OS=Rattus norvegicus GN=Macf1 PE=1 SV=1 (A0A0G2K9T4_RAT)	1	1.5	1.1	1	0.84	-0.251538767	0.51492875	0
AT2A2_RAT	Atp2a2	http://www.uniprot.org/uniprot/AT2A2_RAT	Cluster of Sarcoplasmic/endoplasmic reticulum calcium ATPase 2 OS=Rattus norvegicus GN=Atp2a2 PE=1 SV=1 (AT2A2_RAT)	1	1	1.1	1	1.05	0.070389328	0.422649731	0
MDHM_RAT	Mdh2	http://www.uniprot.org/uniprot/MDHM_RAT	Cluster of Malate dehydrogenase, mitochondrial OS=Rattus norvegicus GN=Mdh2 PE=1 SV=2 (MDHM_RAT)	1	1.2	1.1	1.1	1	0	1	0
TPM3_RAT	Tpm3	http://www.uniprot.org/uniprot/TPM3_RAT	Cluster of Tropomyosin alpha-3 chain OS=Rattus norvegicus GN=Tpm3 PE=1 SV=2 (TPM3_RAT)	1	1.2	1	0.9	0.863636364	-0.211504105	0.311752798	0
F1M111_RAT	Myo5c	http://www.uniprot.org/uniprot/F1M111_RAT	Cluster of Myosin VC OS=Rattus norvegicus GN=Myo5c PE=3 SV=2 (F1M111_RAT)	1	1	1.2	1	1.1	0.137503524	0.422649731	0
EFHD2_RAT	Efhd2	http://www.uniprot.org/uniprot/NFL_RAT	Cluster of EF-hand domain-containing protein D2 OS=Rattus norvegicus GN=Efhd2 PE=1 SV=1 (EFHD2_RAT)	0.9	0.9	1	1	1.111111111	0.152003093	0	0
VATB2_RAT	Atp6v1b2	http://www.uniprot.org/uniprot/VATB2_RAT	Cluster of V-type proton ATPase subunit B, brain isoform OS=Rattus norvegicus GN=Atp6v1b2 PE=1 SV=1 (VATB2_RAT)	0.8	1.1	1	0.9	1	-1.60E-16	1	0
PYGB_RAT	Pygb	http://www.uniprot.org/uniprot/PYGB_RAT	Cluster of Glycogen phosphorylase, brain form (Fragment) OS=Rattus norvegicus GN=Pygb PE=1 SV=3 (PYGB_RAT)	1.1	1	1.1	1.1	1.047619048	0.067114196	0.422649731	0
A0A0G2JY31_RAT	Serpina1	http://www.uniprot.org/uniprot/VDAC1_RAT	Alpha-1-antiproteinase OS=Rattus norvegicus GN=Serpina1 PE=1 SV=1	1	1.1	1.2	1.1	1.095238095	0.131244533	0.292893219	0
PGAM1_RAT	Pgam1	http://www.uniprot.org/uniprot/PGAM1_RAT	Cluster of Phosphoglycerate mutase 1 OS=Rattus norvegicus GN=Pgam1 PE=1 SV=4 (PGAM1_RAT)	1	1	1.1	1	1.05	0.070389328	0.422649731	0
F1LRL9_RAT	Map1b	http://www.uniprot.org/uniprot/F1LRL9_RAT	Microtubule-associated protein 1B OS=Rattus norvegicus GN=Map1b PE=1 SV=1	1	1	1	1.1	1.05	0.070389328	0.422649731	0
G3V9Y1_RAT	Myh10	http://www.uniprot.org/uniprot/G3V9Y1_RAT	Cluster of Myosin, heavy polypeptide 10, non-muscle, isoform CRA_b OS=Rattus norvegicus GN=Myh10 PE=1 SV=1 (G3V9Y1_RAT)	1	1.1	1	0.9	0.904761905	-0.144389909	0.292893219	0
PPIA_RAT	Ppia	http://www.uniprot.org/uniprot/PPIA_RAT	Peptidyl-prolyl cis-trans isomerase A OS=Rattus norvegicus GN=Ppia PE=1 SV=2	0.9	1.1	1	1	1	0	1	0
CNTN1_RAT	Cntn1	http://www.uniprot.org/uniprot/CNTN1_RAT	Contactin-1 OS=Rattus norvegicus GN=Cntn1 PE=1 SV=2	1	1	1.1	1.1	1.1	0.137503524	0	0
MYPR_RAT	Plp1	http://www.uniprot.org/uniprot/MYPR_RAT	Myelin proteolipid protein OS=Rattus norvegicus GN=Plp1 PE=1 SV=2	1	1	1.2	1.2	1.2	0.263034406	0	1
GNAO_RAT	Gnao1	http://www.uniprot.org/uniprot/GNAO_RAT	Guanine nucleotide-binding protein G(o) subunit alpha OS=Rattus norvegicus GN=Gnao1 PE=1 SV=2	1.1	1.3	1.2	1.3	1.041666667	0.058893689	0.698488655	0
F1LUV9_RAT	Ncam1	http://www.uniprot.org/uniprot/F1LUV9_RAT	Cluster of Neural cell adhesion molecule 1 OS=Rattus norvegicus GN=Ncam1 PE=1 SV=3 (F1LUV9_RAT)	0.9	1.1	1.1	0.9	1	0	1	0
BASP1_RAT	Basp1	http://www.uniprot.org/uniprot/BASP1_RAT	Cluster of Brain acid soluble protein 1 OS=Rattus norvegicus GN=Basp1 PE=1 SV=2 (BASP1_RAT)	0.9	1.1	1.1	1.2	1.15	0.201633861	0.311752798	0
HS90A_RAT	Hsp90aa1	http://www.uniprot.org/uniprot/HS90A_RAT	Cluster of Heat shock protein HSP 90-alpha OS=Rattus norvegicus GN=Hsp90aa1 PE=1 SV=3 (HS90A_RAT)	1	1	1	1	1	0		0
Q5BJT9_RAT	Ckmt1	http://www.uniprot.org/uniprot/Q5BJT9_RAT	Cluster of Creatine kinase U-type, mitochondrial OS=Rattus norvegicus GN=Ckmt1 PE=1 SV=1 (Q5BJT9_RAT)	1	1	1	1	1	0		0
TERA_RAT	Vcp	http://www.uniprot.org/uniprot/TERA_RAT	Transitional endoplasmic reticulum ATPase OS=Rattus norvegicus GN=Vcp PE=1 SV=3	1	1	0.9	0.9	0.9	-0.152003093	0	0
B1H216_RAT	Hba-a1	http://www.uniprot.org/uniprot/B1H216_RAT	Cluster of Globin c3 OS=Rattus norvegicus GN=Hba-a1 PE=2 SV=1 (B1H216_RAT)	1	1.3	1.5	1.2	1.173913043	0.231325546	0.445299804	0
GRP78_RAT	Hspa5	http://www.uniprot.org/uniprot/GRP78_RAT	78 kDa glucose-regulated protein OS=Rattus norvegicus GN=Hspa5 PE=1 SV=1	1	1	1	1	1	0		0
NDUS1_RAT	Ndufs1	http://www.uniprot.org/uniprot/NDUS1_RAT	NADH-ubiquinone oxidoreductase 75 kDa subunit, mitochondrial OS=Rattus norvegicus GN=Ndufs1 PE=1 SV=1	0.9	1.1	1.1	1.1	1.1	0.137503524	0.422649731	0
A0A096MJN4_RAT	4-Sep	http://www.uniprot.org/uniprot/A0A096MJN4_RAT	Cluster of Septin 4 OS=Rattus norvegicus GN=Sept4 PE=1 SV=1 (A0A096MJN4_RAT)	1	0.8	0.9	0.9	1	0	1	0
NFM_RAT	Nefm	http://www.uniprot.org/uniprot/NFM_RAT	Neurofilament medium polypeptide OS=Rattus norvegicus GN=Nefm PE=1 SV=4	1	1	1	1.1	1.05	0.070389328	0.422649731	0
Q9JKB7_RAT	Gda	http://www.uniprot.org/uniprot/Q9JKB7_RAT	Guanine deaminase OS=Rattus norvegicus GN=Gda PE=1 SV=1	0.9	1.2	1.2	1.1	1.095238095	0.131244533	0.59175171	0
QCR1_RAT	Uqcrc1	http://www.uniprot.org/uniprot/QCR1_RAT	Cytochrome b-c1 complex subunit 1, mitochondrial OS=Rattus norvegicus GN=Uqcrc1 PE=1 SV=1	1	1	1	1	1	0		0
DPYL3_RAT	Dpysl3	http://www.uniprot.org/uniprot/DPYL3_RAT	Dihydropyrimidinase-related protein 3 OS=Rattus norvegicus GN=Dpysl3 PE=1 SV=2	1	1.1	1.1	1.1	1.047619048	0.067114196	0.422649731	0
AT1B1_RAT	Atp1b1	http://www.uniprot.org/uniprot/AT1B1_RAT	Sodium/potassium-transporting ATPase subunit beta-1 OS=Rattus norvegicus GN=Atp1b1 PE=1 SV=1	0.9	1.1	1.1	1.1	1.1	0.137503524	0.422649731	0
ATPG_RAT	Atp5c1	http://www.uniprot.org/uniprot/ATPG_RAT	ATP synthase subunit gamma, mitochondrial OS=Rattus norvegicus GN=Atp5c1 PE=1 SV=2	0.9	1.1	1	1.1	1.05	0.070389328	0.698488655	0
DYN1_RAT	Dnm1	http://www.uniprot.org/uniprot/DYN1_RAT	Cluster of Dynamin-1 OS=Rattus norvegicus GN=Dnm1 PE=1 SV=2 (DYN1_RAT)	1.2	1.2	1.1	1	0.875	-0.192645078	0.095465966	0
GBB1_RAT	Gnb1	http://www.uniprot.org/uniprot/GBB1_RAT	Cluster of Guanine nucleotide-binding protein G(I)/G(S)/G(T) subunit beta-1 OS=Rattus norvegicus GN=Gnb1 PE=1 SV=4 (GBB1_RAT)	1	1	1.2	1.1	1.15	0.201633861	0.095465966	0
PP2BA_RAT	Ppp3ca	http://www.uniprot.org/uniprot/PP2BA_RAT	Cluster of Serine/threonine-protein phosphatase 2B catalytic subunit alpha isoform OS=Rattus norvegicus GN=Ppp3ca PE=1 SV=1 (PP2BA_RAT)	1	1	1	1	1	0		0
TPIS_RAT	Tpi1	http://www.uniprot.org/uniprot/TPIS_RAT	Triosephosphate isomerase OS=Rattus norvegicus GN=Tpi1 PE=1 SV=2	1	1.1	1.1	1.1	1.047619048	0.067114196	0.422649731	0
FIBG_RAT	Fgg	http://www.uniprot.org/uniprot/AINX_RAT	Fibrinogen gamma chain OS=Rattus norvegicus GN=Fgg PE=1 SV=3	1	1	1.2	1.5	1.35	0.432959407	0.14481389	0
SYNJ1_RAT	Synj1	http://www.uniprot.org/uniprot/SYNJ1_RAT	Synaptojanin-1 OS=Rattus norvegicus GN=Synj1 PE=1 SV=3	1	1	1	1	1	0		0
AATM_RAT	Got2	http://www.uniprot.org/uniprot/AATM_RAT	Aspartate aminotransferase, mitochondrial OS=Rattus norvegicus GN=Got2 PE=1 SV=2	1	1	1	1.1	1.05	0.070389328	0.422649731	0
F1M3W5_RAT	Dmxl2	http://www.uniprot.org/uniprot/F1M3W5_RAT	Dmx-like 2 OS=Rattus norvegicus GN=Dmxl2 PE=1 SV=3	1	1	1	1	1	0		0
PCLO_RAT	Pclo	http://www.uniprot.org/uniprot/PCLO_RAT	Cluster of Protein piccolo OS=Rattus norvegicus GN=Pclo PE=1 SV=1 (PCLO_RAT)	1	1.3	1.2	1.2	1.043478261	0.061400545	0.770584266	0
C7C5T2_RAT	Pfkp	http://www.uniprot.org/uniprot/C7C5T2_RAT	ATP-dependent 6-phosphofructokinase OS=Rattus norvegicus GN=Pfkp PE=2 SV=1	1	1.1	1.2	1.1	1.095238095	0.131244533	0.292893219	0
GNAI2_RAT	Gnai2	http://www.uniprot.org/uniprot/GNAI2_RAT	Cluster of Guanine nucleotide-binding protein G(i) subunit alpha-2 OS=Rattus norvegicus GN=Gnai2 PE=1 SV=3 (GNAI2_RAT)	0.9	0.9	1	1.1	1.166666667	0.222392421	0.095465966	0
FAS_RAT	Fasn	http://www.uniprot.org/uniprot/FAS_RAT	Fatty acid synthase OS=Rattus norvegicus GN=Fasn PE=1 SV=3	0.9	1	1.1	1	1.105263158	0.144389909	0.292893219	0
DPYL1_RAT	Crmp1	http://www.uniprot.org/uniprot/DPYL1_RAT	Dihydropyrimidinase-related protein 1 OS=Rattus norvegicus GN=Crmp1 PE=1 SV=1	0.9	1	1	1	1.052631579	0.074000581	0.422649731	0
GDIA_RAT	Gdi1	http://www.uniprot.org/uniprot/GDIA_RAT	Rab GDP dissociation inhibitor alpha OS=Rattus norvegicus GN=Gdi1 PE=1 SV=1	1	0.9	1	0.9	1	0	1	0
Q66HM2_RAT	Ap2a2	http://www.uniprot.org/uniprot/Q66HM2_RAT	AP-2 complex subunit alpha OS=Rattus norvegicus GN=Ap2a2 PE=1 SV=1	1	1.1	1.1	1.1	1.047619048	0.067114196	0.422649731	0
AATC_RAT	Got1	http://www.uniprot.org/uniprot/AATC_RAT	Aspartate aminotransferase, cytoplasmic OS=Rattus norvegicus GN=Got1 PE=1 SV=3	1	1	0.9	1	0.95	-0.074000581	0.422649731	0
D3Z981_RAT	Plxna1	http://www.uniprot.org/uniprot/D3Z981_RAT	Cluster of Plexin A1 OS=Rattus norvegicus GN=Plxna1 PE=1 SV=3 (D3Z981_RAT)	1	1	1	1.1	1.05	0.070389328	0.422649731	0
ARF5_RAT	Arf5	http://www.uniprot.org/uniprot/ARF5_RAT	Cluster of ADP-ribosylation factor 5 OS=Rattus norvegicus GN=Arf5 PE=1 SV=2 (ARF5_RAT)	1	1	0.9	1	0.95	-0.074000581	0.422649731	0
AT2B1_RAT	Atp2b1	http://www.uniprot.org/uniprot/AT2B1_RAT	Plasma membrane calcium-transporting ATPase 1 OS=Rattus norvegicus GN=Atp2b1 PE=1 SV=2	0.9	0.9	1	0.9	1.055555556	0.078002512	0.422649731	0
G3V733_RAT	Syn2	http://www.uniprot.org/uniprot/G3V733_RAT	Synapsin II, isoform CRA_a OS=Rattus norvegicus GN=Syn2 PE=1 SV=3	1	1	1.1	1	1.05	0.070389328	0.422649731	0
AP2B1_RAT	Ap2b1	http://www.uniprot.org/uniprot/AP2B1_RAT	AP-2 complex subunit beta OS=Rattus norvegicus GN=Ap2b1 PE=1 SV=1	1	1	0.9	1	0.95	-0.074000581	0.422649731	0
G6PI_RAT	Gpi	http://www.uniprot.org/uniprot/G6PI_RAT	Glucose-6-phosphate isomerase OS=Rattus norvegicus GN=Gpi PE=1 SV=1	0.9	1	1	1	1.052631579	0.074000581	0.422649731	0
A1M_RAT	A1m	http://www.uniprot.org/uniprot/GLNA_RAT	Alpha-1-macroglobulin OS=Rattus norvegicus GN=A1m PE=1 SV=1	1	1	1.1	0.9	1	0	1	0
SNP25_RAT	Snap25	http://www.uniprot.org/uniprot/SNP25_RAT	Synaptosomal-associated protein 25 OS=Rattus norvegicus GN=Snap25 PE=1 SV=1	1	1	1.1	0.9	1	0	1	0
G3V964_RAT	Ntm	http://www.uniprot.org/uniprot/G3V964_RAT	Neurotrimin OS=Rattus norvegicus GN=Ntm PE=4 SV=2	0.7	1	1	1	1.176470588	0.234465254	0.422649731	0
SCOT1_RAT	Oxct1	http://www.uniprot.org/uniprot/SCOT1_RAT	Succinyl-CoA:3-ketoacid coenzyme A transferase 1, mitochondrial OS=Rattus norvegicus GN=Oxct1 PE=1 SV=1	1.1	1.6	1.7	1.8	1.296296296	0.374395515	0.257218647	0
B2RZ24_RAT	Sucla2	http://www.uniprot.org/uniprot/B2RZ24_RAT	Succinate-CoA ligase subunit beta (Fragment) OS=Rattus norvegicus GN=Sucla2 PE=2 SV=1	1	1	1	1	1	0		0
HS90B_RAT	Hsp90ab1	http://www.uniprot.org/uniprot/HS90B_RAT	Heat shock protein HSP 90-beta OS=Rattus norvegicus GN=Hsp90ab1 PE=1 SV=4	1.1	1.4	1.2	1.2	0.96	-0.058893689	0.770584266	0
SYT1_RAT	Syt1	http://www.uniprot.org/uniprot/SYT1_RAT	Synaptotagmin-1 OS=Rattus norvegicus GN=Syt1 PE=1 SV=3	0.9	1	1	1	1.052631579	0.074000581	0.422649731	0
G3V984_RAT	Bsn	http://www.uniprot.org/uniprot/G3V984_RAT	Cluster of Protein bassoon OS=Rattus norvegicus GN=Bsn PE=4 SV=1 (G3V984_RAT)	0.9	0.7	0.8	0.8	1	0	1	0
PACN1_RAT	Pacsin1	http://www.uniprot.org/uniprot/PACN1_RAT	Protein kinase C and casein kinase substrate in neurons protein 1 OS=Rattus norvegicus GN=Pacsin1 PE=1 SV=1	1.1	1.1	1	1.1	0.954545455	-0.067114196	0.422649731	0
Q2I6B2_RAT	Atp6v0a1	http://www.uniprot.org/uniprot/Q2I6B2_RAT	V-type proton ATPase subunit a OS=Rattus norvegicus GN=Atp6v0a1 PE=1 SV=1	0.9	1	0.9	0.9	0.947368421	-0.078002512	0.422649731	0
A0A096MJE6_RAT	Tnr	http://www.uniprot.org/uniprot/A0A096MJE6_RAT	Tenascin R, isoform CRA_b OS=Rattus norvegicus GN=Tnr PE=1 SV=1	1	1.1	1	1	0.952380952	-0.070389328	0.422649731	0
D3ZUY8_RAT	Ap2a1	http://www.uniprot.org/uniprot/D3ZUY8_RAT	AP-2 complex subunit alpha OS=Rattus norvegicus GN=Ap2a1 PE=1 SV=1	1	1	1	1	1	0		0
EF2_RAT	Eef2	http://www.uniprot.org/uniprot/EF2_RAT	Elongation factor 2 OS=Rattus norvegicus GN=Eef2 PE=1 SV=4	1	1.2	1.2	1.1	1.045454545	0.064130337	0.698488655	0
G6PD_RAT	G6pdx	http://www.uniprot.org/uniprot/G3V936_RAT	Glucose-6-phosphate 1-dehydrogenase OS=Rattus norvegicus GN=G6pdx PE=1 SV=3	1	1	1.2	1.4	1.3	0.378511623	0.095465966	0
HPCA_RAT	Hpca	http://www.uniprot.org/uniprot/HPCA_RAT	Cluster of Neuron-specific calcium-binding protein hippocalcin OS=Rattus norvegicus GN=Hpca PE=1 SV=2 (HPCA_RAT)	1	1	0.9	1	0.95	-0.074000581	0.422649731	0
KCC2A_RAT	Camk2a	http://www.uniprot.org/uniprot/KCC2A_RAT	Calcium/calmodulin-dependent protein kinase type II subunit alpha OS=Rattus norvegicus GN=Camk2a PE=1 SV=1	1	1	1	1	1	0		0
Q5XI34_RAT	Ppp2r1a	http://www.uniprot.org/uniprot/Q5XI34_RAT	Cluster of Protein phosphatase 2 (Formerly 2A), regulatory subunit A (PR 65), alpha isoform, isoform CRA_a OS=Rattus norvegicus GN=Ppp2r1a PE=1 SV=1 (Q5XI34_RAT)	1.1	1.1	1.2	1.1	1.045454545	0.064130337	0.422649731	0
F1LST4_RAT	Mapt	http://www.uniprot.org/uniprot/F1LST4_RAT	Cluster of Microtubule-associated protein OS=Rattus norvegicus GN=Mapt PE=1 SV=1 (F1LST4_RAT)	1	1.2	1.4	1	1.090909091	0.125530882	0.698488655	0
F1LX07_RAT	Slc25a12	http://www.uniprot.org/uniprot/F1LX07_RAT	Cluster of Solute carrier family 25 member 12 OS=Rattus norvegicus GN=Slc25a12 PE=1 SV=3 (F1LX07_RAT)	1	1	1	1.2	1.1	0.137503524	0.422649731	0
A0A0G2K3Q6_RAT	Aldoc	http://www.uniprot.org/uniprot/A0A0G2K3Q6_RAT	Fructose-bisphosphate aldolase OS=Rattus norvegicus GN=Aldoc PE=1 SV=1	0.9	1	1	1	1.052631579	0.074000581	0.422649731	0
G3V6P7_RAT	Myh9	http://www.uniprot.org/uniprot/G3V6P7_RAT	Cluster of Myosin, heavy polypeptide 9, non-muscle OS=Rattus norvegicus GN=Myh9 PE=1 SV=1 (G3V6P7_RAT)	1.1	1.1	0.9	0.9	0.818181818	-0.289506617	0	-1
RAB1A_RAT	Rab1A	http://www.uniprot.org/uniprot/RAB1A_RAT	Cluster of Ras-related protein Rab-1A OS=Rattus norvegicus GN=Rab1A PE=1 SV=3 (RAB1A_RAT)	0.9	0.9	1	0.9	1.055555556	0.078002512	0.422649731	0
UCHL1_RAT	Uchl1	http://www.uniprot.org/uniprot/UCHL1_RAT	Ubiquitin carboxyl-terminal hydrolase isozyme L1 OS=Rattus norvegicus GN=Uchl1 PE=1 SV=2	0.9	1	0.9	0.9	0.947368421	-0.078002512	0.422649731	0
A0A0G2KAM3_RAT	Pdhb	http://www.uniprot.org/uniprot/A0A0G2KAM3_RAT	Pyruvate dehydrogenase E1 component subunit beta, mitochondrial OS=Rattus norvegicus GN=Pdhb PE=1 SV=1	1.1	1.1	1.2	1.1	1.045454545	0.064130337	0.422649731	0
OPA1_RAT	Opa1	http://www.uniprot.org/uniprot/OPA1_RAT	Dynamin-like 120 kDa protein, mitochondrial OS=Rattus norvegicus GN=Opa1 PE=1 SV=1	1.1	1.2	1.3	1.2	1.086956522	0.120294234	0.292893219	0
SRCN1_RAT	Srcin1	http://www.uniprot.org/uniprot/SRCN1_RAT	SRC kinase signaling inhibitor 1 OS=Rattus norvegicus GN=Srcin1 PE=1 SV=1	1	1	1	1.1	1.05	0.070389328	0.422649731	0
WDR1_RAT	Wdr1	http://www.uniprot.org/uniprot/WDR1_RAT	WD repeat-containing protein 1 OS=Rattus norvegicus GN=Wdr1 PE=1 SV=3	1.1	1.1	1.1	1.1	1	0		0
CAND1_RAT	Cand1	http://www.uniprot.org/uniprot/CAND1_RAT	Cullin-associated NEDD8-dissociated protein 1 OS=Rattus norvegicus GN=Cand1 PE=1 SV=1	0.9	1	1.1	1.1	1.157894737	0.211504105	0.095465966	0
D4A8B3_RAT	Atp2b2	http://www.uniprot.org/uniprot/D4A8B3_RAT	Cluster of Calcium-transporting ATPase OS=Rattus norvegicus GN=Atp2b2 PE=1 SV=3 (D4A8B3_RAT)	1	1.2	1.1	1.4	1.136363636	0.184424571	0.492907447	0
ODP2_RAT	Dlat	http://www.uniprot.org/uniprot/ODP2_RAT	Dihydrolipoyllysine-residue acetyltransferase component of pyruvate dehydrogenase complex, mitochondrial OS=Rattus norvegicus GN=Dlat PE=1 SV=3	1	1.1	1.1	1.1	1.047619048	0.067114196	0.422649731	0
EAA2_RAT	Slc1a2	http://www.uniprot.org/uniprot/EAA2_RAT	Excitatory amino acid transporter 2 OS=Rattus norvegicus GN=Slc1a2 PE=1 SV=2	1	1.1	1.1	1	1	0	1	0
MAP6_RAT	Map6	http://www.uniprot.org/uniprot/MAP6_RAT	Microtubule-associated protein 6 OS=Rattus norvegicus GN=Map6 PE=1 SV=1	1.1	1.2	1.3	1.1	1.043478261	0.061400545	0.698488655	0
PEBP1_RAT	Pebp1	http://www.uniprot.org/uniprot/PEBP1_RAT	Phosphatidylethanolamine-binding protein 1 OS=Rattus norvegicus GN=Pebp1 PE=1 SV=3	0.9	1	1.1	1.2	1.210526316	0.275634443	0.105572809	0
STX1B_RAT	Stx1b	http://www.uniprot.org/uniprot/STX1B_RAT	Syntaxin-1B OS=Rattus norvegicus GN=Stx1b PE=1 SV=1	0.9	1	0.9	0.9	0.947368421	-0.078002512	0.422649731	0
D3ZC56_RAT	Dst	http://www.uniprot.org/uniprot/D3ZC56_RAT	Dystonin OS=Rattus norvegicus GN=Dst PE=1 SV=3	1.1	1.1	1.2	1.2	1.090909091	0.125530882	0	0
HS105_RAT	Hsph1	http://www.uniprot.org/uniprot/HS105_RAT	Heat shock protein 105 kDa OS=Rattus norvegicus GN=Hsph1 PE=1 SV=1	1	1.2	1	0.9	0.863636364	-0.211504105	0.311752798	0
TCPD_RAT	Cct4	http://www.uniprot.org/uniprot/TCPD_RAT	T-complex protein 1 subunit delta OS=Rattus norvegicus GN=Cct4 PE=1 SV=3	0.9	1	0.9	0.9	0.947368421	-0.078002512	0.422649731	0
G3V8C3_RAT	Vim	http://www.uniprot.org/uniprot/G3V8C3_RAT	Cluster of Vimentin OS=Rattus norvegicus GN=Vim PE=1 SV=1 (G3V8C3_RAT)	1	0.9	1	1	1.052631579	0.074000581	0.422649731	0
GDIB_RAT	Gdi2	http://www.uniprot.org/uniprot/GDIB_RAT	Rab GDP dissociation inhibitor beta OS=Rattus norvegicus GN=Gdi2 PE=1 SV=2	1	1	1	1	1	0		0
A0A0G2JVH4_RAT	Immt	http://www.uniprot.org/uniprot/A0A0G2JVH4_RAT	MICOS complex subunit MIC60 OS=Rattus norvegicus GN=Immt PE=1 SV=1	1.1	1.1	1.1	1	0.954545455	-0.067114196	0.422649731	0
A0A0H2UHM5_RAT	Pdia3	http://www.uniprot.org/uniprot/A0A0H2UHM5_RAT	Protein disulfide-isomerase OS=Rattus norvegicus GN=Pdia3 PE=1 SV=1	1.1	1.1	1.1	1.2	1.045454545	0.064130337	0.422649731	0
A0A0A0MY09_RAT	Hsp90b1	http://www.uniprot.org/uniprot/A0A0A0MY09_RAT	Endoplasmin OS=Rattus norvegicus GN=Hsp90b1 PE=1 SV=1	1	1.1	0.9	1	0.904761905	-0.144389909	0.292893219	0
F1LSM5_RAT	Nckap1	http://www.uniprot.org/uniprot/F1LSM5_RAT	Nck-associated protein 1 OS=Rattus norvegicus GN=Nckap1 PE=1 SV=3	1	1	1	1	1	0		0
LPPRC_RAT	Lrpprc	http://www.uniprot.org/uniprot/LPPRC_RAT	Cluster of Leucine-rich PPR motif-containing protein, mitochondrial OS=Rattus norvegicus GN=Lrpprc PE=1 SV=1 (LPPRC_RAT)	1.1	1.1	1.1	1	0.954545455	-0.067114196	0.422649731	0
UBA1_RAT	Uba1	http://www.uniprot.org/uniprot/UBA1_RAT	Cluster of Ubiquitin-like modifier-activating enzyme 1 OS=Rattus norvegicus GN=Uba1 PE=1 SV=1 (UBA1_RAT)	1	1.1	1.1	1	1	0	1	0
F1M953_RAT	Hspa9	http://www.uniprot.org/uniprot/F1M953_RAT	Stress-70 protein, mitochondrial OS=Rattus norvegicus GN=Hspa9 PE=1 SV=1	1	1	1	1	1	0		0
ODO1_RAT	Ogdh	http://www.uniprot.org/uniprot/ODO1_RAT	2-oxoglutarate dehydrogenase, mitochondrial OS=Rattus norvegicus GN=Ogdh PE=1 SV=1	1	1	1	1.1	1.05	0.070389328	0.422649731	0
TOM70_RAT	Tomm70	http://www.uniprot.org/uniprot/TOM70_RAT	Mitochondrial import receptor subunit TOM70 OS=Rattus norvegicus GN=Tomm70 PE=1 SV=1	1	1	0.9	1.1	1	0	1	0
A0A0G2JTL5_RAT	Pc	http://www.uniprot.org/uniprot/A0A0G2JTL5_RAT	Pyruvate carboxylase, mitochondrial OS=Rattus norvegicus GN=Pc PE=1 SV=1	1	0.9	1	1	1.052631579	0.074000581	0.422649731	0
A0A0G2K2C7_RAT	Usp9x	http://www.uniprot.org/uniprot/A0A0G2K2C7_RAT	Cluster of Ubiquitin-specific peptidase 9, X-linked OS=Rattus norvegicus GN=Usp9x PE=1 SV=1 (A0A0G2K2C7_RAT)	0.9	0.9	1	1	1.111111111	0.152003093	0	0
B5DEN4_RAT	Ldha	http://www.uniprot.org/uniprot/B5DEN4_RAT	L-lactate dehydrogenase OS=Rattus norvegicus GN=Ldha PE=1 SV=1	1.1	1.1	1	1.1	0.954545455	-0.067114196	0.422649731	0
CAPS1_RAT	Cadps	http://www.uniprot.org/uniprot/CAPS1_RAT	Calcium-dependent secretion activator 1 OS=Rattus norvegicus GN=Cadps PE=1 SV=1	0.9	1	1	1	1.052631579	0.074000581	0.422649731	0
F1LRI7_RAT	Aak1	http://www.uniprot.org/uniprot/F1LRI7_RAT	AP2-associated protein kinase 1 OS=Rattus norvegicus GN=Aak1 PE=1 SV=2	1	1	1	0.9	0.95	-0.074000581	0.422649731	0
PLCB1_RAT	Plcb1	http://www.uniprot.org/uniprot/PLCB1_RAT	1-phosphatidylinositol 4,5-bisphosphate phosphodiesterase beta-1 OS=Rattus norvegicus GN=Plcb1 PE=1 SV=1	1	0.9	1	1.1	1.105263158	0.144389909	0.292893219	0
A0A0G2K1T0_RAT	Gls	http://www.uniprot.org/uniprot/A0A0G2K1T0_RAT	Cluster of Glutaminase kidney isoform, mitochondrial OS=Rattus norvegicus GN=Gls PE=1 SV=1 (A0A0G2K1T0_RAT)	1	1.1	1.3	1.2	1.19047619	0.251538767	0.105572809	0
BACH_RAT	Acot7	http://www.uniprot.org/uniprot/BACH_RAT	Cytosolic acyl coenzyme A thioester hydrolase OS=Rattus norvegicus GN=Acot7 PE=1 SV=4	1	1.2	1	1.1	0.954545455	-0.067114196	0.698488655	0
DPYL4_RAT	Dpysl4	http://www.uniprot.org/uniprot/DPYL4_RAT	Dihydropyrimidinase-related protein 4 (Fragment) OS=Rattus norvegicus GN=Dpysl4 PE=1 SV=1	1	1.1	1.1	1.1	1.047619048	0.067114196	0.422649731	0
F1LRV4_RAT	Hspa4	http://www.uniprot.org/uniprot/F1LRV4_RAT	Heat shock 70 kDa protein 4 OS=Rattus norvegicus GN=Hspa4 PE=1 SV=1	1	1	1	1	1	0		0
F1M9V7_RAT	Npepps	http://www.uniprot.org/uniprot/F1M9V7_RAT	Aminopeptidase OS=Rattus norvegicus GN=Npepps PE=1 SV=1	1	1	1	0.9	0.95	-0.074000581	0.422649731	0
G3V6L4_RAT	Kif5c	http://www.uniprot.org/uniprot/G3V6L4_RAT	Cluster of Kinesin-like protein OS=Rattus norvegicus GN=Kif5c PE=1 SV=3 (G3V6L4_RAT)	1	1	0.9	1.2	1.05	0.070389328	0.770584266	0
PTPRZ_RAT	Ptprz1	http://www.uniprot.org/uniprot/PTPRZ_RAT	Receptor-type tyrosine-protein phosphatase zeta OS=Rattus norvegicus GN=Ptprz1 PE=1 SV=1	1	1	1.1	1	1.05	0.070389328	0.422649731	0
WDR7_RAT	Wdr7	http://www.uniprot.org/uniprot/WDR7_RAT	WD repeat-containing protein 7 OS=Rattus norvegicus GN=Wdr7 PE=1 SV=1	1	1	1	1.1	1.05	0.070389328	0.422649731	0
A0A0G2KBC7_RAT	Pfkm	http://www.uniprot.org/uniprot/A0A0G2KBC7_RAT	Cluster of ATP-dependent 6-phosphofructokinase OS=Rattus norvegicus GN=Pfkm PE=1 SV=1 (A0A0G2KBC7_RAT)	1.1	1	1.1	1.1	1.047619048	0.067114196	0.422649731	0
A2VCW8_RAT	7-Sep	http://www.uniprot.org/uniprot/A2VCW8_RAT	Cluster of Septin 7 OS=Rattus norvegicus GN=Sept7 PE=2 SV=1 (A2VCW8_RAT)	1	1	1	1	1	0		0
EFTU_RAT	Tufm	http://www.uniprot.org/uniprot/EFTU_RAT	Elongation factor Tu, mitochondrial OS=Rattus norvegicus GN=Tufm PE=1 SV=1	1	1	1.1	0.9	1	0	1	0
F1LUE2_RAT	Camk2b	http://www.uniprot.org/uniprot/F1LUE2_RAT	Calcium/calmodulin-dependent protein kinase II, beta, isoform CRA_c OS=Rattus norvegicus GN=Camk2b PE=1 SV=2	1.1	1	1	0.9	0.904761905	-0.144389909	0.292893219	0
VISL1_RAT	Vsnl1	http://www.uniprot.org/uniprot/VISL1_RAT	Visinin-like protein 1 OS=Rattus norvegicus GN=Vsnl1 PE=1 SV=2	1	1	1	1	1	0		0
D3ZCL8_RAT	Syngap1	http://www.uniprot.org/uniprot/D3ZCL8_RAT	Ras/Rap GTPase-activating protein SynGAP OS=Rattus norvegicus GN=Syngap1 PE=1 SV=3	1.1	1.1	1	0.9	0.863636364	-0.211504105	0.095465966	0
D4AE00_RAT	Ap3b2	http://www.uniprot.org/uniprot/D4AE00_RAT	Cluster of AP-3 complex subunit beta OS=Rattus norvegicus GN=Ap3b2 PE=1 SV=1 (D4AE00_RAT)	0.9	1	1	1	1.052631579	0.074000581	0.422649731	0
FUMH_RAT	Fh	http://www.uniprot.org/uniprot/FUMH_RAT	Fumarate hydratase, mitochondrial OS=Rattus norvegicus GN=Fh PE=1 SV=1	1.1	1	1.1	1.1	1.047619048	0.067114196	0.422649731	0
GSTM4_RAT	Gstm3	http://www.uniprot.org/uniprot/GSTM4_RAT	Cluster of Glutathione S-transferase Yb-3 OS=Rattus norvegicus GN=Gstm3 PE=1 SV=2 (GSTM4_RAT)	1	1	1.1	1.1	1.1	0.137503524	0	0
MP2K1_RAT	Map2k1	http://www.uniprot.org/uniprot/MP2K1_RAT	Cluster of Dual specificity mitogen-activated protein kinase kinase 1 OS=Rattus norvegicus GN=Map2k1 PE=1 SV=2 (MP2K1_RAT)	1.1	1.3	1.1	1.2	0.958333333	-0.061400545	0.698488655	0
B4F772_RAT	Hspa4l	http://www.uniprot.org/uniprot/B4F772_RAT	Heat shock 70kDa protein 4-like (Predicted), isoform CRA_b OS=Rattus norvegicus GN=Hspa4l PE=1 SV=1	1	0.9	0.9	0.9	0.947368421	-0.078002512	0.422649731	0
CALM1_RAT	Calm1	http://www.uniprot.org/uniprot/CALM1_RAT	Calmodulin-1 OS=Rattus norvegicus GN=Calm1 PE=1 SV=1	1.1	1.1	1	0.9	0.863636364	-0.211504105	0.095465966	0
CYC_RAT	Cycs	http://www.uniprot.org/uniprot/CYC_RAT	Cytochrome c, somatic OS=Rattus norvegicus GN=Cycs PE=1 SV=2	1.1	1.2	1.4	1.2	1.130434783	0.176877762	0.311752798	0
F1LQN3_RAT	Rtn4	http://www.uniprot.org/uniprot/F1LQN3_RAT	Reticulon OS=Rattus norvegicus GN=Rtn4 PE=1 SV=1	1	1	1	0.9	0.95	-0.074000581	0.422649731	0
Q5UAJ5_RAT	ATP8	http://www.uniprot.org/uniprot/Q5UAJ5_RAT	ATP synthase protein 8 OS=Rattus norvegicus GN=ATP8 PE=3 SV=1	1	1	1.1	1	1.05	0.070389328	0.422649731	0
A0A0G2JY08_RAT	Myo18a	http://www.uniprot.org/uniprot/A0A0G2JY08_RAT	Myosin XVIIIa OS=Rattus norvegicus GN=Myo18a PE=1 SV=1	0.9	0.9	1	1	1.111111111	0.152003093	0	0
D3ZA84_RAT	Tln2	http://www.uniprot.org/uniprot/D3ZA84_RAT	Cluster of Talin 2 OS=Rattus norvegicus GN=Tln2 PE=1 SV=3 (D3ZA84_RAT)	0.9	0.9	1	0.8	1	0	1	0
DPYL5_RAT	Dpysl5	http://www.uniprot.org/uniprot/DPYL5_RAT	Cluster of Dihydropyrimidinase-related protein 5 OS=Rattus norvegicus GN=Dpysl5 PE=1 SV=1 (DPYL5_RAT)	1	1.2	1.3	1.1	1.090909091	0.125530882	0.552786405	0
VDAC2_RAT	Vdac2	http://www.uniprot.org/uniprot/VDAC2_RAT	Voltage-dependent anion-selective channel protein 2 OS=Rattus norvegicus GN=Vdac2 PE=1 SV=2	1.1	1.1	1.2	1.2	1.090909091	0.125530882	0	0
A0A0A0MY31_RAT	Itpr1	http://www.uniprot.org/uniprot/A0A0A0MY31_RAT	Cluster of Inositol 1,4,5-trisphosphate receptor type 1 OS=Rattus norvegicus GN=Itpr1 PE=1 SV=2 (A0A0A0MY31_RAT)	0.9	1.1	1	1.1	1.05	0.070389328	0.698488655	0
HNRPK_RAT	Hnrnpk	http://www.uniprot.org/uniprot/HNRPK_RAT	Heterogeneous nuclear ribonucleoprotein K OS=Rattus norvegicus GN=Hnrnpk PE=1 SV=1	0.9	1	1.1	1.1	1.157894737	0.211504105	0.095465966	0
PAK1_RAT	Pak1	http://www.uniprot.org/uniprot/PAK1_RAT	Cluster of Serine/threonine-protein kinase PAK 1 OS=Rattus norvegicus GN=Pak1 PE=1 SV=3 (PAK1_RAT)	1.1	1	1	1.1	1	0	1	0
TCPB_RAT	Cct2	http://www.uniprot.org/uniprot/TCPB_RAT	T-complex protein 1 subunit beta OS=Rattus norvegicus GN=Cct2 PE=1 SV=3	1	1.1	1.1	1.1	1.047619048	0.067114196	0.422649731	0
ADDB_RAT	Add2	http://www.uniprot.org/uniprot/ADDB_RAT	Beta-adducin OS=Rattus norvegicus GN=Add2 PE=1 SV=4	1.1	1.2	1	1.1	0.913043478	-0.131244533	0.292893219	0
ECHA_RAT	Hadha	http://www.uniprot.org/uniprot/ECHA_RAT	Trifunctional enzyme subunit alpha, mitochondrial OS=Rattus norvegicus GN=Hadha PE=1 SV=2	1.1	1	1	1.4	1.142857143	0.192645078	0.542504289	0
G3V874_RAT	Epb41l3	http://www.uniprot.org/uniprot/G3V874_RAT	Cluster of Erythrocyte membrane protein band 4.1-like 3 OS=Rattus norvegicus GN=Epb41l3 PE=1 SV=1 (G3V874_RAT)	1	0.7	1.1	0.5	0.941176471	-0.087462841	0.895171516	0
LDHB_RAT	Ldhb	http://www.uniprot.org/uniprot/LDHB_RAT	L-lactate dehydrogenase B chain OS=Rattus norvegicus GN=Ldhb PE=1 SV=2	1	0.9	1	1	1.052631579	0.074000581	0.422649731	0
LETM1_RAT	Letm1	http://www.uniprot.org/uniprot/LETM1_RAT	Mitochondrial proton/calcium exchanger protein OS=Rattus norvegicus GN=Letm1 PE=1 SV=1	1.1	1.2	1.1	1.1	0.956521739	-0.064130337	0.422649731	0
NCDN_RAT	Ncdn	http://www.uniprot.org/uniprot/NCDN_RAT	Neurochondrin OS=Rattus norvegicus GN=Ncdn PE=1 SV=2	1.1	1.1	1	1	0.909090909	-0.137503524	0	0
SYAC_RAT	Aars	http://www.uniprot.org/uniprot/SYAC_RAT	Alanine--tRNA ligase, cytoplasmic OS=Rattus norvegicus GN=Aars PE=1 SV=3	1	1	0.9	0.9	0.9	-0.152003093	0	0
TCPA_RAT	Tcp1	http://www.uniprot.org/uniprot/TCPA_RAT	T-complex protein 1 subunit alpha OS=Rattus norvegicus GN=Tcp1 PE=1 SV=1	1.1	1.1	1.1	1.1	1	0		0
COF1_RAT	Cfl1	http://www.uniprot.org/uniprot/COF1_RAT	Cluster of Cofilin-1 OS=Rattus norvegicus GN=Cfl1 PE=1 SV=3 (COF1_RAT)	1	1.2	1.1	1	0.954545455	-0.067114196	0.698488655	0
D3ZWL6_RAT	Ahcyl2	http://www.uniprot.org/uniprot/D3ZWL6_RAT	Cluster of Adenosylhomocysteinase OS=Rattus norvegicus GN=Ahcyl2 PE=1 SV=3 (D3ZWL6_RAT)	0.9	0.8	1	1.1	1.235294118	0.304854582	0.105572809	0
D4AA52_RAT	Mug1	http://www.uniprot.org/uniprot/D4AA52_RAT	Cluster of Alpha-1-inhibitor III OS=Rattus norvegicus GN=Mug1 PE=1 SV=3 (D4AA52_RAT)	1	0.8	0.8	0.9	0.944444444	-0.08246216	0.698488655	0
G3V741_RAT	Slc25a3	http://www.uniprot.org/uniprot/G3V741_RAT	Phosphate carrier protein, mitochondrial OS=Rattus norvegicus GN=Slc25a3 PE=1 SV=1	1	1.1	1.2	1.2	1.142857143	0.192645078	0.095465966	0
NDKA_RAT	Nme1	http://www.uniprot.org/uniprot/NDKA_RAT	Cluster of Nucleoside diphosphate kinase A OS=Rattus norvegicus GN=Nme1 PE=1 SV=1 (NDKA_RAT)	1	1	1	1	1	0		0
Q5M7T6_RAT	Atp6v0d1	http://www.uniprot.org/uniprot/Q5M7T6_RAT	V-type proton ATPase subunit OS=Rattus norvegicus GN=Atp6v0d1 PE=1 SV=1	1	1	1	1	1	0		0
A0A0G2JW88_RAT	Map4	http://www.uniprot.org/uniprot/A0A0G2JW88_RAT	Cluster of Microtubule-associated protein OS=Rattus norvegicus GN=Map4 PE=1 SV=1 (A0A0G2JW88_RAT)	1	1	1.3	1.3	1.3	0.378511623	0	1
A0A0G2JWM2_RAT	Sirt2	http://www.uniprot.org/uniprot/A0A0G2JWM2_RAT	NAD-dependent protein deacetylase OS=Rattus norvegicus GN=Sirt2 PE=1 SV=1	0.9	0.8	0.9	0.8	1	0	1	0
A0A0G2K1C0_RAT	Actr3	http://www.uniprot.org/uniprot/A0A0G2K1C0_RAT	Actin-related protein 3 OS=Rattus norvegicus GN=Actr3 PE=1 SV=1	1	1	1	1.1	1.05	0.070389328	0.422649731	0
A0A0G2K1R5_RAT	Camkv	http://www.uniprot.org/uniprot/A0A0G2K1R5_RAT	CaM kinase-like vesicle-associated protein OS=Rattus norvegicus GN=Camkv PE=1 SV=1	1	1.1	1.1	1.1	1.047619048	0.067114196	0.422649731	0
AP1B1_RAT	Ap1b1	http://www.uniprot.org/uniprot/AP1B1_RAT	Cluster of AP-1 complex subunit beta-1 OS=Rattus norvegicus GN=Ap1b1 PE=1 SV=1 (AP1B1_RAT)	0.9	1	1.1	1.1	1.157894737	0.211504105	0.095465966	0
F1M4A4_RAT	Kif1a	http://www.uniprot.org/uniprot/F1M4A4_RAT	Cluster of Kinesin family member 1A OS=Rattus norvegicus GN=Kif1a PE=1 SV=3 (F1M4A4_RAT)	1	1	0.9	1	0.95	-0.074000581	0.422649731	0
G3V928_RAT	Lrp1	http://www.uniprot.org/uniprot/G3V928_RAT	LDL receptor-related protein 1 OS=Rattus norvegicus GN=Lrp1 PE=1 SV=1	1	1	1	1	1	0		0
Q5XIH3_RAT	Ndufv1	http://www.uniprot.org/uniprot/Q5XIH3_RAT	NADH dehydrogenase [ubiquinone] flavoprotein 1, mitochondrial OS=Rattus norvegicus GN=Ndufv1 PE=1 SV=1	1	1	1	1	1	0		0
TCPG_RAT	Cct3	http://www.uniprot.org/uniprot/TCPG_RAT	T-complex protein 1 subunit gamma OS=Rattus norvegicus GN=Cct3 PE=1 SV=1	1	1.1	1	1	0.952380952	-0.070389328	0.422649731	0
VATC1_RAT	Atp6v1c1	http://www.uniprot.org/uniprot/VATC1_RAT	V-type proton ATPase subunit C 1 OS=Rattus norvegicus GN=Atp6v1c1 PE=2 SV=1	1	1.1	1.1	1.2	1.095238095	0.131244533	0.292893219	0
A0A0G2JT63_RAT	Cyfip2	http://www.uniprot.org/uniprot/A0A0G2JT63_RAT	Cytoplasmic FMR1-interacting protein 2 OS=Rattus norvegicus GN=Cyfip2 PE=4 SV=1	1	0.9	0.9	0.9	0.947368421	-0.078002512	0.422649731	0
EF1A2_RAT	Eef1a2	http://www.uniprot.org/uniprot/EF1A2_RAT	Elongation factor 1-alpha 2 OS=Rattus norvegicus GN=Eef1a2 PE=1 SV=1	1	1.1	1.2	1.1	1.095238095	0.131244533	0.292893219	0
F1LPP0_RAT	Amph	http://www.uniprot.org/uniprot/F1LPP0_RAT	Cluster of Amphiphysin OS=Rattus norvegicus GN=Amph PE=1 SV=3 (F1LPP0_RAT)	1.1	1.1	1.2	1.1	1.045454545	0.064130337	0.422649731	0
G3V7J0_RAT	Aldh6a1	http://www.uniprot.org/uniprot/G3V7J0_RAT	Aldehyde dehydrogenase family 6, subfamily A1, isoform CRA_b OS=Rattus norvegicus GN=Aldh6a1 PE=1 SV=1	1	1	1	1	1	0		0
GBB2_RAT	Gnb2	http://www.uniprot.org/uniprot/GBB2_RAT	Cluster of Guanine nucleotide-binding protein G(I)/G(S)/G(T) subunit beta-2 OS=Rattus norvegicus GN=Gnb2 PE=1 SV=4 (GBB2_RAT)	1.1	1.1	1	1.2	1	0	1	0
Q63581_RAT		http://www.uniprot.org/uniprot/QCR2_RAT	Cluster of Uncharacterized protein OS=Rattus norvegicus PE=4 SV=1 (Q63581_RAT)	0.9	0.8	1.2	1.6	1.647058824	0.719892081	0.116458738	0
SRC_RAT	Src	http://www.uniprot.org/uniprot/SRC_RAT	Cluster of Proto-oncogene tyrosine-protein kinase Src OS=Rattus norvegicus GN=Src PE=1 SV=4 (SRC_RAT)	1	1.3	1.6	1.3	1.260869565	0.334419039	0.292893219	0
A0A0G2K7Y2_RAT	Oxr1	http://www.uniprot.org/uniprot/A0A0G2K7Y2_RAT	Cluster of Oxidation resistance protein 1 OS=Rattus norvegicus GN=Oxr1 PE=1 SV=1 (A0A0G2K7Y2_RAT)	1	1	1	0.9	0.95	-0.074000581	0.422649731	0
D3ZBU7_RAT	RGD1310819	http://www.uniprot.org/uniprot/A0A0G2QC06_RAT	Similar to putative protein (5S487) OS=Rattus norvegicus GN=RGD1310819 PE=1 SV=3	0.9	0.8	0.9	1	1.117647059	0.160464672	0.292893219	0
A0A140TAH5_RAT	Ap2m1	http://www.uniprot.org/uniprot/A0A140TAH5_RAT	AP-2 complex subunit mu OS=Rattus norvegicus GN=Ap2m1 PE=1 SV=1	0.9	1.2	1.2	1.1	1.095238095	0.131244533	0.59175171	0
D4A5A6_RAT	Polr2a	http://www.uniprot.org/uniprot/BAIP2_RAT	DNA-directed RNA polymerase subunit OS=Rattus norvegicus GN=Polr2a PE=1 SV=1	1	1	0.9	1.4	1.15	0.201633861	0.609433267	0
D3ZC55_RAT	Hspa12a	http://www.uniprot.org/uniprot/D3ZC55_RAT	Heat shock 70kDa protein 12A (Predicted), isoform CRA_a OS=Rattus norvegicus GN=Hspa12a PE=1 SV=1	1	1	1	1	1	0		0
D4A8U7_RAT	Dctn1	http://www.uniprot.org/uniprot/D4A8U7_RAT	Dynactin 1, isoform CRA_a OS=Rattus norvegicus GN=Dctn1 PE=1 SV=2	0.9	0.8	0.9	0.8	1	0	1	0
DEST_RAT	Dstn	http://www.uniprot.org/uniprot/DEST_RAT	Cluster of Destrin OS=Rattus norvegicus GN=Dstn PE=1 SV=3 (DEST_RAT)	1	1	1.2	1	1.1	0.137503524	0.422649731	0
F1LNF1_RAT	Hnrnpa2b1	http://www.uniprot.org/uniprot/F1LNF1_RAT	Heterogeneous nuclear ribonucleoproteins A2/B1 OS=Rattus norvegicus GN=Hnrnpa2b1 PE=1 SV=1	0.9	1	1.1	1.1	1.157894737	0.211504105	0.095465966	0
F1LNF7_RAT	Idh3a	http://www.uniprot.org/uniprot/F1LNF7_RAT	Isocitrate dehydrogenase [NAD] subunit, mitochondrial OS=Rattus norvegicus GN=Idh3a PE=1 SV=2	1.1	1.2	1.2	1.1	1	0	1	0
IDH3B_RAT	Idh3B	http://www.uniprot.org/uniprot/IDH3B_RAT	Isocitrate dehydrogenase [NAD] subunit beta, mitochondrial OS=Rattus norvegicus GN=Idh3B PE=2 SV=1	1	1	1	1	1	0		0
NDUS2_RAT	Ndufs2	http://www.uniprot.org/uniprot/NDUS2_RAT	NADH dehydrogenase [ubiquinone] iron-sulfur protein 2, mitochondrial OS=Rattus norvegicus GN=Ndufs2 PE=1 SV=1	0.9	0.7	0.9	0.9	1.125	0.169925001	0.422649731	0
Q3MHS9_RAT	Cct6a	http://www.uniprot.org/uniprot/Q3MHS9_RAT	Cluster of Chaperonin containing Tcp1, subunit 6A (Zeta 1) OS=Rattus norvegicus GN=Cct6a PE=1 SV=1 (Q3MHS9_RAT)	1.2	1.2	1.2	1.2	1	0		0
D4ACB8_RAT	Cct8	http://www.uniprot.org/uniprot/D4ACB8_RAT	Chaperonin subunit 8 (Theta) (Predicted), isoform CRA_a OS=Rattus norvegicus GN=Cct8 PE=1 SV=1	1.1	1.1	1.1	1.1	1	0		0
PHB_RAT	Phb	http://www.uniprot.org/uniprot/PHB_RAT	Prohibitin OS=Rattus norvegicus GN=Phb PE=1 SV=1	1	1.1	0.9	1	0.904761905	-0.144389909	0.292893219	0
S12A5_RAT	Slc12a5	http://www.uniprot.org/uniprot/S12A5_RAT	Cluster of Solute carrier family 12 member 5 OS=Rattus norvegicus GN=Slc12a5 PE=1 SV=2 (S12A5_RAT)	1	1	1.1	0.9	1	0	1	0
TKT_RAT	Tkt	http://www.uniprot.org/uniprot/TKT_RAT	Cluster of Transketolase OS=Rattus norvegicus GN=Tkt PE=1 SV=1 (TKT_RAT)	1	1	1	1.2	1.1	0.137503524	0.422649731	0
A0A0G2K0F3_RAT	Epb41l1	http://www.uniprot.org/uniprot/A0A0G2K0F3_RAT	Band 4.1-like protein 1 OS=Rattus norvegicus GN=Epb41l1 PE=1 SV=1	0.9	0.9	0.8	0.9	0.944444444	-0.08246216	0.422649731	0
A0A0G2K3Q5_RAT	Nrcam	http://www.uniprot.org/uniprot/A0A0G2K3Q5_RAT	Cluster of Neuronal cell adhesion molecule OS=Rattus norvegicus GN=Nrcam PE=1 SV=1 (A0A0G2K3Q5_RAT)	1.1	1.3	1.5	1.7	1.333333333	0.415037499	0.105572809	0
A0A0G2K8V2_RAT	Vcl	http://www.uniprot.org/uniprot/A0A0G2K8V2_RAT	Vinculin OS=Rattus norvegicus GN=Vcl PE=1 SV=1	1.1	0.9	1.1	1.1	1.1	0.137503524	0.422649731	0
D3ZLT1_RAT	Ndufb7	http://www.uniprot.org/uniprot/D3ZLT1_RAT	NADH dehydrogenase (Ubiquinone) 1 beta subcomplex, 7 (Predicted) OS=Rattus norvegicus GN=Ndufb7 PE=1 SV=1	0.8	0.9	0.9	0.8	1	0	1	0
G3V8T4_RAT	Ddb1	http://www.uniprot.org/uniprot/G3V8T4_RAT	DNA damage-binding protein 1 OS=Rattus norvegicus GN=Ddb1 PE=1 SV=1	1	0.8	1	0.9	1.055555556	0.078002512	0.698488655	0
Q6IMZ3_RAT	Anxa6	http://www.uniprot.org/uniprot/Q6IMZ3_RAT	Annexin OS=Rattus norvegicus GN=Anxa6 PE=1 SV=1	0.9	1	1	1.1	1.105263158	0.144389909	0.292893219	0
RTN1_RAT	Rtn1	http://www.uniprot.org/uniprot/RTN1_RAT	Cluster of Reticulon-1 OS=Rattus norvegicus GN=Rtn1 PE=1 SV=1 (RTN1_RAT)	0.9	1	0.9	0.9	0.947368421	-0.078002512	0.422649731	0
TCPE_RAT	Cct5	http://www.uniprot.org/uniprot/TCPE_RAT	Cluster of T-complex protein 1 subunit epsilon OS=Rattus norvegicus GN=Cct5 PE=1 SV=1 (TCPE_RAT)	1.1	1.2	1	1.1	0.913043478	-0.131244533	0.292893219	0
A0A0G2JSM7_RAT	Add1	http://www.uniprot.org/uniprot/A0A0G2JSM7_RAT	Adducin 1 (Alpha), isoform CRA_b OS=Rattus norvegicus GN=Add1 PE=1 SV=1	0.9	1.1	1	1	1	0	1	0
A0A0G2K999_RAT	Sdk2	http://www.uniprot.org/uniprot/A0A0G2JT93_RAT	Sidekick cell adhesion molecule 2 OS=Rattus norvegicus GN=Sdk2 PE=1 SV=1	1	1.1	1.5	1	1.19047619	0.251538767	0.51492875	0
ATPO_RAT	Atp5o	http://www.uniprot.org/uniprot/ATPO_RAT	ATP synthase subunit O, mitochondrial OS=Rattus norvegicus GN=Atp5o PE=1 SV=1	1	1.2	1	1.2	1	0	1	0
D4AA63_RAT	Ubqln2	http://www.uniprot.org/uniprot/D4AA63_RAT	Cluster of Ubiquilin 2 OS=Rattus norvegicus GN=Ubqln2 PE=1 SV=1 (D4AA63_RAT)	1	0.9	0.8	1	0.947368421	-0.078002512	0.698488655	0
GPDA_RAT	Gpd1	http://www.uniprot.org/uniprot/GPDA_RAT	Glycerol-3-phosphate dehydrogenase [NAD(+)], cytoplasmic OS=Rattus norvegicus GN=Gpd1 PE=1 SV=4	1.1	1.4	1.2	1.3	1	0	1	0
H4_RAT	Hist1h4b	http://www.uniprot.org/uniprot/H4_RAT	Histone H4 OS=Rattus norvegicus GN=Hist1h4b PE=1 SV=2	1	1	1	1	1	0		0
Q6P136_RAT	Hyou1	http://www.uniprot.org/uniprot/Q6P136_RAT	Hyou1 protein OS=Rattus norvegicus GN=Hyou1 PE=1 SV=1	1.1	1.1	0.9	1	0.863636364	-0.211504105	0.095465966	0
B5DFI3_RAT	Ap1s1	http://www.uniprot.org/uniprot/Q6PED0_RAT	AP complex subunit sigma OS=Rattus norvegicus GN=Ap1s1 PE=1 SV=1	0.9	1	1.4	1.6	1.578947368	0.658963082	0.038925538	1
RAB3A_RAT	Rab3a	http://www.uniprot.org/uniprot/RAB3A_RAT	Ras-related protein Rab-3A OS=Rattus norvegicus GN=Rab3a PE=1 SV=1	1	1.1	1.1	1	1	0	1	0
ROA3_RAT	Hnrnpa3	http://www.uniprot.org/uniprot/ROA3_RAT	Heterogeneous nuclear ribonucleoprotein A3 OS=Rattus norvegicus GN=Hnrnpa3 PE=1 SV=1	1	1.1	1.1	1.1	1.047619048	0.067114196	0.422649731	0
TMOD2_RAT	Tmod2	http://www.uniprot.org/uniprot/TMOD2_RAT	Tropomodulin-2 OS=Rattus norvegicus GN=Tmod2 PE=1 SV=1	1	1.2	1.1	1.2	1.045454545	0.064130337	0.698488655	0
A0A0G2JTW1_RAT	Rap2a	http://www.uniprot.org/uniprot/A0A0G2JTW1_RAT	Cluster of RAS related protein 2a OS=Rattus norvegicus GN=Rap2a PE=4 SV=1 (A0A0G2JTW1_RAT)	1	1	1	1	1	0		0
A0A0G2K0B6_RAT	Snap91	http://www.uniprot.org/uniprot/A0A0G2K0B6_RAT	Clathrin coat assembly protein AP180 OS=Rattus norvegicus GN=Snap91 PE=1 SV=1	1	1	1.1	1	1.05	0.070389328	0.422649731	0
A0A0G2K931_RAT	Psat1	http://www.uniprot.org/uniprot/A0A0G2K931_RAT	Cluster of Phosphoserine aminotransferase OS=Rattus norvegicus GN=Psat1 PE=1 SV=1 (A0A0G2K931_RAT)	1	1.1	0.9	1	0.904761905	-0.144389909	0.292893219	0
CAP2_RAT	Cap2	http://www.uniprot.org/uniprot/CAP2_RAT	Adenylyl cyclase-associated protein 2 OS=Rattus norvegicus GN=Cap2 PE=1 SV=1	1.1	1.2	1.2	1.1	1	0	1	0
F8WFM2_RAT	Napb	http://www.uniprot.org/uniprot/F8WFM2_RAT	Beta-soluble NSF attachment protein OS=Rattus norvegicus GN=Napb PE=4 SV=1	1	1	1	0.9	0.95	-0.074000581	0.422649731	0
G3V852_RAT	Tln1	http://www.uniprot.org/uniprot/G3V852_RAT	RCG55135, isoform CRA_b OS=Rattus norvegicus GN=Tln1 PE=1 SV=1	1	1.1	1	1.1	1	0	1	0
NPTN_RAT	Nptn	http://www.uniprot.org/uniprot/NPTN_RAT	Neuroplastin OS=Rattus norvegicus GN=Nptn PE=1 SV=2	1	0.9	1	0.9	1	0	1	0
A0A0G2K0V4_RAT	Arhgef2	http://www.uniprot.org/uniprot/A0A0G2K0V4_RAT	Rho guanine nucleotide exchange factor 2 OS=Rattus norvegicus GN=Arhgef2 PE=1 SV=1	1	1	1	1	1	0		0
A0A0G2K2D6_RAT	Tppp	http://www.uniprot.org/uniprot/A0A0G2K2D6_RAT	Tubulin polymerization-promoting protein OS=Rattus norvegicus GN=Tppp PE=1 SV=1	1	1	0.9	1	0.95	-0.074000581	0.422649731	0
A0A0G2K5N6_RAT	Rock2	http://www.uniprot.org/uniprot/A0A0G2K5N6_RAT	Cluster of Rho-associated protein kinase OS=Rattus norvegicus GN=Rock2 PE=1 SV=1 (A0A0G2K5N6_RAT)	1.1	1.3	1.2	1.3	1.041666667	0.058893689	0.698488655	0
A0A0G2K876_RAT	Pde2a	http://www.uniprot.org/uniprot/A0A0G2K876_RAT	Phosphodiesterase OS=Rattus norvegicus GN=Pde2a PE=1 SV=1	1	1.2	1.1	1	0.954545455	-0.067114196	0.698488655	0
CDC42_RAT	Cdc42	http://www.uniprot.org/uniprot/CDC42_RAT	Cluster of Cell division control protein 42 homolog OS=Rattus norvegicus GN=Cdc42 PE=1 SV=2 (CDC42_RAT)	0.9	1.1	1.1	1.2	1.15	0.201633861	0.311752798	0
D3ZNW5_RAT	Nfasc	http://www.uniprot.org/uniprot/D3ZNW5_RAT	Neurofascin OS=Rattus norvegicus GN=Nfasc PE=1 SV=3	1	0.9	0.9	0.9	0.947368421	-0.078002512	0.422649731	0
DLG4_RAT	Dlg4	http://www.uniprot.org/uniprot/DLG4_RAT	Cluster of Disks large homolog 4 OS=Rattus norvegicus GN=Dlg4 PE=1 SV=1 (DLG4_RAT)	1.1	1.1	1.2	1.1	1.045454545	0.064130337	0.422649731	0
DNM1L_RAT	Dnm1l	http://www.uniprot.org/uniprot/DNM1L_RAT	Dynamin-1-like protein OS=Rattus norvegicus GN=Dnm1l PE=1 SV=1	1	0.9	1	1	1.052631579	0.074000581	0.422649731	0
EF1A1_RAT	Eef1a1	http://www.uniprot.org/uniprot/EF1A1_RAT	Elongation factor 1-alpha 1 OS=Rattus norvegicus GN=Eef1a1 PE=2 SV=1	1	1	1	1	1	0		0
F1LRZ1_RAT	Ryr2	http://www.uniprot.org/uniprot/F1LRZ1_RAT	Ryanodine receptor 2 OS=Rattus norvegicus GN=Ryr2 PE=1 SV=3	1	1.1	1.2	1.1	1.095238095	0.131244533	0.292893219	0
NEUM_RAT	Gap43	http://www.uniprot.org/uniprot/NEUM_RAT	Neuromodulin OS=Rattus norvegicus GN=Gap43 PE=1 SV=1	1	1.1	1.1	1	1	0	1	0
Q6P7A4_RAT	Psap	http://www.uniprot.org/uniprot/Q6P7A4_RAT	Prosaposin OS=Rattus norvegicus GN=Psap PE=2 SV=1	1	1	1.1	0.9	1	0	1	0
TAGL3_RAT	Tagln3	http://www.uniprot.org/uniprot/TAGL3_RAT	Transgelin-3 OS=Rattus norvegicus GN=Tagln3 PE=1 SV=2	1	1	0.9	1	0.95	-0.074000581	0.422649731	0
A0A0G2JZI2_RAT	Eprs	http://www.uniprot.org/uniprot/A0A0G2JZI2_RAT	Cluster of Glutamyl-prolyl-tRNA synthetase OS=Rattus norvegicus GN=Eprs PE=1 SV=1 (A0A0G2JZI2_RAT)	1	0.9	0.8	0.9	0.894736842	-0.160464672	0.292893219	0
A0A0G2K051_RAT	Eea1	http://www.uniprot.org/uniprot/A0A0G2K051_RAT	Early endosome antigen 1 OS=Rattus norvegicus GN=Eea1 PE=1 SV=1	1.1	1.2	1.2	1.3	1.086956522	0.120294234	0.292893219	0
A0A0G2KB63_RAT	Phb2	http://www.uniprot.org/uniprot/A0A0G2KB63_RAT	Prohibitin-2 OS=Rattus norvegicus GN=Phb2 PE=1 SV=1	1.2	1.2	1.2	1.2	1	0		0
AL1B1_RAT	Aldh1b1	http://www.uniprot.org/uniprot/AL1B1_RAT	Cluster of Aldehyde dehydrogenase X, mitochondrial OS=Rattus norvegicus GN=Aldh1b1 PE=1 SV=1 (AL1B1_RAT)	1	0.8	1	1.1	1.166666667	0.222392421	0.311752798	0
CNDP2_RAT	Cndp2	http://www.uniprot.org/uniprot/CNDP2_RAT	Cytosolic non-specific dipeptidase OS=Rattus norvegicus GN=Cndp2 PE=1 SV=1	0.9	0.9	0.9	1	1.055555556	0.078002512	0.422649731	0
D3ZFQ8_RAT	Cyc1	http://www.uniprot.org/uniprot/D3ZFQ8_RAT	Cytochrome c-1 OS=Rattus norvegicus GN=Cyc1 PE=1 SV=3	0.9	0.9	0.9	0.9	1	0		0
PARK7_RAT	Park7	http://www.uniprot.org/uniprot/PARK7_RAT	Cluster of Protein/nucleic acid deglycase DJ-1 OS=Rattus norvegicus GN=Park7 PE=1 SV=1 (PARK7_RAT)	1	1	1.1	1	1.05	0.070389328	0.422649731	0
A0A0G2JSR0_RAT	Vdac3	http://www.uniprot.org/uniprot/A0A0G2JSR0_RAT	Voltage-dependent anion-selective channel protein 3 OS=Rattus norvegicus GN=Vdac3 PE=1 SV=1	1.1	1	0.9	1	0.904761905	-0.144389909	0.292893219	0
A0A0G2JUC7_RAT	Dctn2	http://www.uniprot.org/uniprot/A0A0G2JUC7_RAT	Dynactin subunit 2 OS=Rattus norvegicus GN=Dctn2 PE=1 SV=1	1	1	1	1	1	0		0
A0A0G2K8B7_RAT	Eif4a2	http://www.uniprot.org/uniprot/A0A0G2K8B7_RAT	Cluster of Eukaryotic initiation factor 4A-II OS=Rattus norvegicus GN=Eif4a2 PE=1 SV=1 (A0A0G2K8B7_RAT)	0.9	1	1.1	0.9	1.052631579	0.074000581	0.698488655	0
A0A0G2K9J2_RAT	Atp6v1h	http://www.uniprot.org/uniprot/A0A0G2K9J2_RAT	ATPase H+-transporting V1 subunit H OS=Rattus norvegicus GN=Atp6v1h PE=1 SV=1	1	1.1	1	1	0.952380952	-0.070389328	0.422649731	0
CALX_RAT	Canx	http://www.uniprot.org/uniprot/CALX_RAT	Calnexin OS=Rattus norvegicus GN=Canx PE=1 SV=1	1	1	1.2	1	1.1	0.137503524	0.422649731	0
COR1A_RAT	Coro1a	http://www.uniprot.org/uniprot/COR1A_RAT	Coronin-1A OS=Rattus norvegicus GN=Coro1a PE=1 SV=3	1	1.1	1.1	1	1	0	1	0
COX41_RAT	Cox4i1	http://www.uniprot.org/uniprot/COX41_RAT	Cytochrome c oxidase subunit 4 isoform 1, mitochondrial OS=Rattus norvegicus GN=Cox4i1 PE=1 SV=1	1	1	1	0.9	0.95	-0.074000581	0.422649731	0
F1LUT4_RAT	Atp8a1	http://www.uniprot.org/uniprot/F1LUT4_RAT	Phospholipid-transporting ATPase OS=Rattus norvegicus GN=Atp8a1 PE=1 SV=3	1	1	1.1	1	1.05	0.070389328	0.422649731	0
KPCG_RAT	Prkcg	http://www.uniprot.org/uniprot/KPCG_RAT	Protein kinase C gamma type OS=Rattus norvegicus GN=Prkcg PE=1 SV=1	1	1	1	1	1	0		0
NDUAA_RAT	Ndufa10	http://www.uniprot.org/uniprot/NDUAA_RAT	Cluster of NADH dehydrogenase [ubiquinone] 1 alpha subcomplex subunit 10, mitochondrial OS=Rattus norvegicus GN=Ndufa10 PE=1 SV=1 (NDUAA_RAT)	1.1	1.2	1.2	1.2	1.043478261	0.061400545	0.422649731	0
PALM_RAT	Palm	http://www.uniprot.org/uniprot/PALM_RAT	Paralemmin-1 OS=Rattus norvegicus GN=Palm PE=1 SV=1	1	1.1	1	1.1	1	0	1	0
PP1B_RAT	Ppp1cb	http://www.uniprot.org/uniprot/PP1B_RAT	Cluster of Serine/threonine-protein phosphatase PP1-beta catalytic subunit OS=Rattus norvegicus GN=Ppp1cb PE=1 SV=3 (PP1B_RAT)	1	1.3	0.9	1.3	0.956521739	-0.064130337	0.859971992	0
CAH1_RAT	Ca1	http://www.uniprot.org/uniprot/Q62669_RAT	Carbonic anhydrase 1 OS=Rattus norvegicus GN=Ca1 PE=1 SV=1	1	1.1	1.1	1.2	1.095238095	0.131244533	0.292893219	0
SDHA_RAT	Sdha	http://www.uniprot.org/uniprot/SDHA_RAT	Succinate dehydrogenase [ubiquinone] flavoprotein subunit, mitochondrial OS=Rattus norvegicus GN=Sdha PE=1 SV=1	1	1.1	1.1	1.1	1.047619048	0.067114196	0.422649731	0
SH3G2_RAT	Sh3gl2	http://www.uniprot.org/uniprot/SH3G2_RAT	Endophilin-A1 OS=Rattus norvegicus GN=Sh3gl2 PE=1 SV=2	1	1	1	1	1	0		0
A0A0G2JU89_RAT	Ubr4	http://www.uniprot.org/uniprot/A0A0G2JU89_RAT	E3 ubiquitin-protein ligase UBR4 OS=Rattus norvegicus GN=Ubr4 PE=1 SV=1	1	1	1.2	1.1	1.15	0.201633861	0.095465966	0
A0A0G2JY26_RAT	Dnajc6	http://www.uniprot.org/uniprot/A0A0G2JY26_RAT	DnaJ heat shock protein family (Hsp40) member C6 OS=Rattus norvegicus GN=Dnajc6 PE=1 SV=1	0.9	1.1	1	1.1	1.05	0.070389328	0.698488655	0
Q68FY4_RAT	Gc	http://www.uniprot.org/uniprot/A0A0G2K0Z7_RAT	Group specific component OS=Rattus norvegicus GN=Gc PE=1 SV=1	0.8	0.9	3.4	3.8	4.235294118	2.08246216	0.0055729	1
A0A0G2K5D4_RAT	Gabrb3	http://www.uniprot.org/uniprot/A0A0G2K5D4_RAT	Cluster of Gamma-aminobutyric acid receptor subunit beta-3 (Fragment) OS=Rattus norvegicus GN=Gabrb3 PE=1 SV=1 (A0A0G2K5D4_RAT)	1.1	1.1	1	1	0.909090909	-0.137503524	0	0
A0A0G2K677_RAT	Sptbn4	http://www.uniprot.org/uniprot/A0A0G2K677_RAT	Spectrin beta chain OS=Rattus norvegicus GN=Sptbn4 PE=1 SV=1	1	0.8	0.9	0.9	1	0	1	0
A0A0G2KB92_RAT	Dclk1	http://www.uniprot.org/uniprot/A0A0G2KB92_RAT	Serine/threonine-protein kinase DCLK1 OS=Rattus norvegicus GN=Dclk1 PE=1 SV=1	1	1.1	1.2	1.1	1.095238095	0.131244533	0.292893219	0
A0A140UHX6_RAT	Sptb	http://www.uniprot.org/uniprot/A0A140UHX6_RAT	Spectrin beta chain OS=Rattus norvegicus GN=Sptb PE=1 SV=1	1	1	1.1	0.9	1	0	1	0
A1A5L2_RAT	Pgm1	http://www.uniprot.org/uniprot/A1A5L2_RAT	Pgm1 protein (Fragment) OS=Rattus norvegicus GN=Pgm1 PE=2 SV=1	1	1	1	1	1	0		0
ARP2_RAT	Actr2	http://www.uniprot.org/uniprot/ARP2_RAT	Actin-related protein 2 OS=Rattus norvegicus GN=Actr2 PE=2 SV=1	1	0.9	1	0.9	1	0	1	0
D3ZDT1_RAT	Epb41l2	http://www.uniprot.org/uniprot/D3ZDT1_RAT	Cluster of Erythrocyte membrane protein band 4.1-like 2 OS=Rattus norvegicus GN=Epb41l2 PE=1 SV=3 (D3ZDT1_RAT)	1	1.3	1.1	1	0.913043478	-0.131244533	0.59175171	0
DPP3_RAT	Dpp3	http://www.uniprot.org/uniprot/DPP3_RAT	Dipeptidyl peptidase 3 OS=Rattus norvegicus GN=Dpp3 PE=1 SV=2	1	1.2	1.2	1.2	1.090909091	0.125530882	0.422649731	0
F1M4K6_RAT	Lrrc7	http://www.uniprot.org/uniprot/F1M4K6_RAT	Leucine-rich repeat-containing protein 7 OS=Rattus norvegicus GN=Lrrc7 PE=1 SV=3	1	0.9	1	1	1.052631579	0.074000581	0.422649731	0
Q5UAJ6_RAT	COX2	http://www.uniprot.org/uniprot/Q5UAJ6_RAT	Cluster of Cytochrome c oxidase subunit 2 OS=Rattus norvegicus GN=COX2 PE=3 SV=1 (Q5UAJ6_RAT)	1	0.9	1.2	1	1.157894737	0.211504105	0.311752798	0
Q9WUW2_RAT	Vamp2	http://www.uniprot.org/uniprot/Q9WUW2_RAT	Vesicle associated membrane protein 2B OS=Rattus norvegicus GN=Vamp2 PE=2 SV=1	1	1.1	1	1	0.952380952	-0.070389328	0.422649731	0
RS3_RAT	Rps3	http://www.uniprot.org/uniprot/RS3_RAT	40S ribosomal protein S3 OS=Rattus norvegicus GN=Rps3 PE=1 SV=1	0.9	1.1	1.2	1.1	1.15	0.201633861	0.311752798	0
D3ZUL1_RAT	Ccdc124	http://www.uniprot.org/uniprot/STIP1_RAT	Coiled-coil domain-containing 124 OS=Rattus norvegicus GN=Ccdc124 PE=1 SV=1	1	0.9	0.8	1.4	1.157894737	0.211504105	0.67070722	0
A0A0G2JZ52_RAT	Hnrnpu	http://www.uniprot.org/uniprot/A0A0G2JZ52_RAT	Heterogeneous nuclear ribonucleoprotein U OS=Rattus norvegicus GN=Hnrnpu PE=1 SV=1	1	0.8	0.9	1	1.055555556	0.078002512	0.698488655	0
D3ZFY7_RAT	Psd3	http://www.uniprot.org/uniprot/D3ZFY7_RAT	Cluster of Pleckstrin and Sec7 domain-containing 3 OS=Rattus norvegicus GN=Psd3 PE=1 SV=3 (D3ZFY7_RAT)	1	0.8	1.3	0.9	1.222222222	0.289506617	0.465477516	0
D4AE68_RAT	Gnaq	http://www.uniprot.org/uniprot/D4AE68_RAT	Cluster of Guanine nucleotide binding protein, alpha q polypeptide, isoform CRA_a OS=Rattus norvegicus GN=Gnaq PE=1 SV=2 (D4AE68_RAT)	1	1	1	0.9	0.95	-0.074000581	0.422649731	0
FSCN1_RAT	Fscn1	http://www.uniprot.org/uniprot/FSCN1_RAT	Cluster of Fascin OS=Rattus norvegicus GN=Fscn1 PE=1 SV=2 (FSCN1_RAT)	1	1	1	0.8	0.9	-0.152003093	0.422649731	0
G3V8B6_RAT	Psmd1	http://www.uniprot.org/uniprot/G3V8B6_RAT	26S proteasome non-ATPase regulatory subunit 1 OS=Rattus norvegicus GN=Psmd1 PE=1 SV=1	1	1.1	1	0.9	0.904761905	-0.144389909	0.292893219	0
A0A0G2JSH5_RAT	Alb	http://www.uniprot.org/uniprot/HEMO_RAT	Serum albumin OS=Rattus norvegicus GN=Alb PE=1 SV=1	0.9	1	1	1	1.052631579	0.074000581	0.422649731	0
KCC2G_RAT	Camk2g	http://www.uniprot.org/uniprot/KCC2G_RAT	Cluster of Calcium/calmodulin-dependent protein kinase type II subunit gamma OS=Rattus norvegicus GN=Camk2g PE=1 SV=1 (KCC2G_RAT)	1	2	1.7	1.4	1.033333333	0.047305715	0.932426262	0
SYVC_RAT	Vars	http://www.uniprot.org/uniprot/SYVC_RAT	Cluster of Valine--tRNA ligase OS=Rattus norvegicus GN=Vars PE=2 SV=2 (SYVC_RAT)	1	1	0.9	0.9	0.9	-0.152003093	0	0
UCRI_RAT	Uqcrfs1	http://www.uniprot.org/uniprot/UCRI_RAT	Cytochrome b-c1 complex subunit Rieske, mitochondrial OS=Rattus norvegicus GN=Uqcrfs1 PE=1 SV=2	1	1.2	1.2	1.2	1.090909091	0.125530882	0.422649731	0
A0A0G2JSU1_RAT	Slc1a3	http://www.uniprot.org/uniprot/A0A0G2JSU1_RAT	Cluster of Amino acid transporter OS=Rattus norvegicus GN=Slc1a3 PE=1 SV=1 (A0A0G2JSU1_RAT)	1	1.1	1	1.1	1	0	1	0
G3V949_RAT	Clip2	http://www.uniprot.org/uniprot/G3V949_RAT	CAP-Gly domain-containing linker protein 2 OS=Rattus norvegicus GN=Clip2 PE=1 SV=1	1	1	1	1	1	0		0
GABT_RAT	Abat	http://www.uniprot.org/uniprot/GABT_RAT	4-aminobutyrate aminotransferase, mitochondrial OS=Rattus norvegicus GN=Abat PE=1 SV=3	1	1	1.1	1.1	1.1	0.137503524	0	0
GDIR1_RAT	Arhgdia	http://www.uniprot.org/uniprot/GDIR1_RAT	Rho GDP-dissociation inhibitor 1 OS=Rattus norvegicus GN=Arhgdia PE=1 SV=1	1	1.1	1	1	0.952380952	-0.070389328	0.422649731	0
KAP2_RAT	Prkar2a	http://www.uniprot.org/uniprot/KAP2_RAT	cAMP-dependent protein kinase type II-alpha regulatory subunit OS=Rattus norvegicus GN=Prkar2a PE=1 SV=4	1	1	1	1	1	0		0
NUCL_RAT	Ncl	http://www.uniprot.org/uniprot/NUCL_RAT	Cluster of Nucleolin OS=Rattus norvegicus GN=Ncl PE=1 SV=3 (NUCL_RAT)	1	1	1	1	1	0		0
RACK1_RAT	Rack1	http://www.uniprot.org/uniprot/RACK1_RAT	Cluster of Receptor of activated protein C kinase 1 OS=Rattus norvegicus GN=Rack1 PE=1 SV=3 (RACK1_RAT)	1	1	0.9	0.9	0.9	-0.152003093	0	0
RUFY3_RAT	Rufy3	http://www.uniprot.org/uniprot/RUFY3_RAT	Protein RUFY3 OS=Rattus norvegicus GN=Rufy3 PE=1 SV=1	1.1	1.1	1.2	1.1	1.045454545	0.064130337	0.422649731	0
THIL_RAT	Acat1	http://www.uniprot.org/uniprot/THIL_RAT	Acetyl-CoA acetyltransferase, mitochondrial OS=Rattus norvegicus GN=Acat1 PE=1 SV=1	0.9	1	1	1.1	1.105263158	0.144389909	0.292893219	0
A0A097PID6_RAT	Slc4a10	http://www.uniprot.org/uniprot/A0A097PID6_RAT	Cluster of Anion exchange protein OS=Rattus norvegicus GN=Slc4a10 PE=2 SV=1 (A0A097PID6_RAT)	0.9	1	1	0.9	1	0	1	0
A0A0G2JYB1_RAT	Capzb	http://www.uniprot.org/uniprot/A0A0G2JYB1_RAT	F-actin-capping protein subunit beta OS=Rattus norvegicus GN=Capzb PE=1 SV=1	1.1	1.4	1.3	1.3	1.04	0.056583528	0.770584266	0
A0A0H2UHV6_RAT	Ppp3r1	http://www.uniprot.org/uniprot/A0A0H2UHV6_RAT	Cluster of Calcineurin subunit B type 1 OS=Rattus norvegicus GN=Ppp3r1 PE=4 SV=1 (A0A0H2UHV6_RAT)	0.9	0.9	1	0.9	1.055555556	0.078002512	0.422649731	0
AMPL_RAT	Lap3	http://www.uniprot.org/uniprot/AMPL_RAT	Cytosol aminopeptidase OS=Rattus norvegicus GN=Lap3 PE=1 SV=1	1.1	1.1	1.1	1.1	1	0		0
BIN1_RAT	Bin1	http://www.uniprot.org/uniprot/BIN1_RAT	Cluster of Myc box-dependent-interacting protein 1 OS=Rattus norvegicus GN=Bin1 PE=1 SV=1 (BIN1_RAT)	1	1.2	1.3	1.1	1.090909091	0.125530882	0.552786405	0
Q6PED0_RAT	Rps27a	http://www.uniprot.org/uniprot/CH10_RAT	RCG23287, isoform CRA_a OS=Rattus norvegicus GN=Rps27a PE=2 SV=1	1.1	1	1.2	1	1.047619048	0.067114196	0.698488655	0
D3ZZK3_RAT	Epha4	http://www.uniprot.org/uniprot/D3ZZK3_RAT	Cluster of Eph receptor A4 OS=Rattus norvegicus GN=Epha4 PE=3 SV=1 (D3ZZK3_RAT)	1	1.2	1	1	0.909090909	-0.137503524	0.422649731	0
NEB2_RAT	Ppp1r9b	http://www.uniprot.org/uniprot/NEB2_RAT	Neurabin-2 OS=Rattus norvegicus GN=Ppp1r9b PE=1 SV=1	1	1	1	0.9	0.95	-0.074000581	0.422649731	0
Q62669_RAT	LOC103694855	http://www.uniprot.org/uniprot/Q3KRF2_RAT	Cluster of Globin a1 OS=Rattus norvegicus GN=LOC103694855 PE=1 SV=1 (Q62669_RAT)	1	1	1.2	1.2	1.2	0.263034406	0	1
Q6P2A7_RAT	Flot1	http://www.uniprot.org/uniprot/Q6P2A7_RAT	Cluster of Flot1 protein OS=Rattus norvegicus GN=Flot1 PE=2 SV=1 (Q6P2A7_RAT)	1	0.8	1.1	0.8	1.055555556	0.078002512	0.80754991	0
Q6P743_RAT	Ahcy	http://www.uniprot.org/uniprot/Q6P743_RAT	Adenosylhomocysteinase OS=Rattus norvegicus GN=Ahcy PE=2 SV=1	0.9	0.8	1	0.9	1.117647059	0.160464672	0.292893219	0
A0A0G2JYI0_RAT	Lrba	http://www.uniprot.org/uniprot/A0A0G2JYI0_RAT	LPS-responsive beige-like anchor protein OS=Rattus norvegicus GN=Lrba PE=1 SV=1	1	0.8	1	0.7	0.944444444	-0.08246216	0.80754991	0
A0A0G2JV31_RAT	Xpnpep1	http://www.uniprot.org/uniprot/A0A0G2JV31_RAT	X-prolyl aminopeptidase (Aminopeptidase P) 1, soluble, isoform CRA_a OS=Rattus norvegicus GN=Xpnpep1 PE=1 SV=1	1	1	1.1	1.2	1.15	0.201633861	0.095465966	0
A0A140TAJ5_RAT	Pi4ka	http://www.uniprot.org/uniprot/A0A140TAJ5_RAT	Phosphatidylinositol 4-kinase alpha OS=Rattus norvegicus GN=Pi4ka PE=1 SV=1	1	1.2	1.2	1.3	1.136363636	0.184424571	0.311752798	0
ACBG1_RAT	Acsbg1	http://www.uniprot.org/uniprot/ACBG1_RAT	Long-chain-fatty-acid--CoA ligase ACSBG1 OS=Rattus norvegicus GN=Acsbg1 PE=1 SV=1	0.9	1	0.9	0.9	0.947368421	-0.078002512	0.422649731	0
B1WC61_RAT	Acad9	http://www.uniprot.org/uniprot/B1WC61_RAT	Acad9 protein OS=Rattus norvegicus GN=Acad9 PE=1 SV=1	1	1	1	1	1	0		0
A0A0G2K0Z7_RAT	Gpd2	http://www.uniprot.org/uniprot/B2RYJ7_RAT	Glycerol-3-phosphate dehydrogenase, mitochondrial OS=Rattus norvegicus GN=Gpd2 PE=1 SV=1	1	1	1.2	1.2	1.2	0.263034406	0	1
B5DFK6_RAT	Ap3d1	http://www.uniprot.org/uniprot/B5DFK6_RAT	Adaptor-related protein complex 3, delta 1 subunit OS=Rattus norvegicus GN=Ap3d1 PE=1 SV=1	1	1	1	1	1	0		0
CAH2_RAT	Ca2	http://www.uniprot.org/uniprot/CAH2_RAT	Carbonic anhydrase 2 OS=Rattus norvegicus GN=Ca2 PE=1 SV=2	1	1	1	1	1	0		0
CAP1_RAT	Cap1	http://www.uniprot.org/uniprot/CAP1_RAT	Adenylyl cyclase-associated protein 1 OS=Rattus norvegicus GN=Cap1 PE=1 SV=3	0.9	1.1	1.1	1	1.05	0.070389328	0.698488655	0
D3ZKP9_RAT	Cacna2d1	http://www.uniprot.org/uniprot/D3ZKP9_RAT	Voltage-dependent calcium channel subunit alpha-2/delta-1 OS=Rattus norvegicus GN=Cacna2d1 PE=1 SV=3	0.9	1	1	1	1.052631579	0.074000581	0.422649731	0
D3ZVQ0_RAT	Usp5	http://www.uniprot.org/uniprot/D3ZVQ0_RAT	Ubiquitinyl hydrolase 1 OS=Rattus norvegicus GN=Usp5 PE=1 SV=1	1.1	1	1	1.1	1	0	1	0
D4AC23_RAT	Cct7	http://www.uniprot.org/uniprot/D4AC23_RAT	Chaperonin-containing TCP1 subunit 7 OS=Rattus norvegicus GN=Cct7 PE=1 SV=1	1	0.8	0.9	0.8	0.944444444	-0.08246216	0.698488655	0
DCE2_RAT	Gad2	http://www.uniprot.org/uniprot/DCE2_RAT	Glutamate decarboxylase 2 OS=Rattus norvegicus GN=Gad2 PE=1 SV=1	1	1	1.2	0.9	1.05	0.070389328	0.770584266	0
F1M6I7_RAT	Psma8	http://www.uniprot.org/uniprot/F1M6I7_RAT	Cluster of Proteasome subunit alpha type OS=Rattus norvegicus GN=Psma8 PE=3 SV=2 (F1M6I7_RAT)	1	1.2	1.1	1.1	1	0	1	0
M0R423_RAT	Gphn	http://www.uniprot.org/uniprot/M0R423_RAT	Cluster of Gephyrin OS=Rattus norvegicus GN=Gphn PE=1 SV=2 (M0R423_RAT)	1	0.8	0.7	0.8	0.833333333	-0.263034406	0.311752798	0
NDUV2_RAT	Ndufv2	http://www.uniprot.org/uniprot/NDUV2_RAT	NADH dehydrogenase [ubiquinone] flavoprotein 2, mitochondrial OS=Rattus norvegicus GN=Ndufv2 PE=1 SV=2	0.9	1	1	1.1	1.105263158	0.144389909	0.292893219	0
PRS8_RAT	Psmc5	http://www.uniprot.org/uniprot/PRS8_RAT	26S proteasome regulatory subunit 8 OS=Rattus norvegicus GN=Psmc5 PE=1 SV=1	1	1.4	1.4	1.5	1.208333333	0.273018494	0.349055445	0
PUR9_RAT	Atic	http://www.uniprot.org/uniprot/PUR9_RAT	Bifunctional purine biosynthesis protein PURH OS=Rattus norvegicus GN=Atic PE=1 SV=2	1	1.2	1.2	1.2	1.090909091	0.125530882	0.422649731	0
RHOA_RAT	Rhoa	http://www.uniprot.org/uniprot/RHOA_RAT	Cluster of Transforming protein RhoA OS=Rattus norvegicus GN=Rhoa PE=1 SV=1 (RHOA_RAT)	0.9	1	1.1	0.9	1.052631579	0.074000581	0.698488655	0
SERA_RAT	Phgdh	http://www.uniprot.org/uniprot/SERA_RAT	D-3-phosphoglycerate dehydrogenase OS=Rattus norvegicus GN=Phgdh PE=1 SV=3	1	1	1	0.9	0.95	-0.074000581	0.422649731	0
SYUA_RAT	Snca	http://www.uniprot.org/uniprot/SYUA_RAT	Alpha-synuclein OS=Rattus norvegicus GN=Snca PE=1 SV=1	0.9	1	1.2	1.1	1.210526316	0.275634443	0.105572809	0
TPP2_RAT	Tpp2	http://www.uniprot.org/uniprot/TPP2_RAT	Tripeptidyl-peptidase 2 OS=Rattus norvegicus GN=Tpp2 PE=2 SV=3	1	1.1	0.9	1	0.904761905	-0.144389909	0.292893219	0
A0A0G2K7P9_RAT	Ncam2	http://www.uniprot.org/uniprot/A0A0G2K7P9_RAT	Neural cell adhesion molecule 2 OS=Rattus norvegicus GN=Ncam2 PE=1 SV=1	1	0.9	1	1	1.052631579	0.074000581	0.422649731	0
A0A0U1RRT8_RAT	6-Sep	http://www.uniprot.org/uniprot/A0A0U1RRT8_RAT	Septin 6 OS=Rattus norvegicus GN=Sept6 PE=1 SV=1	0.9	0.9	1.1	1.1	1.222222222	0.289506617	0	1
CALR_RAT	Calr	http://www.uniprot.org/uniprot/CALR_RAT	Calreticulin OS=Rattus norvegicus GN=Calr PE=1 SV=1	1	1.2	1.1	1	0.954545455	-0.067114196	0.698488655	0
CD166_RAT	Alcam	http://www.uniprot.org/uniprot/CD166_RAT	CD166 antigen OS=Rattus norvegicus GN=Alcam PE=1 SV=1	1	1	0.9	1	0.95	-0.074000581	0.422649731	0
CRYM_RAT	Crym	http://www.uniprot.org/uniprot/CRYM_RAT	Ketimine reductase mu-crystallin OS=Rattus norvegicus GN=Crym PE=1 SV=1	0.9	1.1	1	1.1	1.05	0.070389328	0.698488655	0
D3ZFY8_RAT	LOC100912618	http://www.uniprot.org/uniprot/D3ZFY8_RAT	Cluster of Ubiquitin-conjugating enzyme E2 variant 1-like OS=Rattus norvegicus GN=LOC100912618 PE=1 SV=1 (D3ZFY8_RAT)	0.9	1	0.9	0.8	0.894736842	-0.160464672	0.292893219	0
F1LN69_RAT	Mink1	http://www.uniprot.org/uniprot/F1LN69_RAT	Cluster of Misshapen-like kinase 1 OS=Rattus norvegicus GN=Mink1 PE=1 SV=3 (F1LN69_RAT)	1	0.9	0.9	1.2	1.105263158	0.144389909	0.59175171	0
F1LRI5_RAT	Gcn1l1	http://www.uniprot.org/uniprot/F1LRI5_RAT	GCN1 eIF2 alpha kinase activator-like 1 OS=Rattus norvegicus GN=Gcn1l1 PE=1 SV=3	1	0.9	1	1.1	1.105263158	0.144389909	0.292893219	0
G3V8A5_RAT	Vps35	http://www.uniprot.org/uniprot/G3V8A5_RAT	Vacuolar protein sorting-associated protein 35 OS=Rattus norvegicus GN=Vps35 PE=1 SV=1	1.1	1	0.9	0.9	0.857142857	-0.222392421	0.095465966	0
Q5PPJ6_RAT	Lars	http://www.uniprot.org/uniprot/M0RBF1_RAT	Leucyl-tRNA synthetase OS=Rattus norvegicus GN=Lars PE=1 SV=1	1.2	1.2	1.5	1.2	1.125	0.169925001	0.422649731	0
M2OM_RAT	Slc25a11	http://www.uniprot.org/uniprot/M2OM_RAT	Cluster of Mitochondrial 2-oxoglutarate/malate carrier protein OS=Rattus norvegicus GN=Slc25a11 PE=1 SV=3 (M2OM_RAT)	1.1	1.1	1.2	1.1	1.045454545	0.064130337	0.422649731	0
PDIA1_RAT	P4hb	http://www.uniprot.org/uniprot/PDIA1_RAT	Protein disulfide-isomerase OS=Rattus norvegicus GN=P4hb PE=1 SV=2	1	0.9	1	0.8	0.947368421	-0.078002512	0.698488655	0
PRDX6_RAT	Prdx6	http://www.uniprot.org/uniprot/PRDX6_RAT	Peroxiredoxin-6 OS=Rattus norvegicus GN=Prdx6 PE=1 SV=3	1	1.2	1.1	1.1	1	0	1	0
Q5PQK5_RAT	Rdx	http://www.uniprot.org/uniprot/Q5PQK5_RAT	Cluster of Radixin OS=Rattus norvegicus GN=Rdx PE=2 SV=1 (Q5PQK5_RAT)	0.9	1	1	1	1.052631579	0.074000581	0.422649731	0
RIMS1_RAT	Rims1	http://www.uniprot.org/uniprot/RIMS1_RAT	Regulating synaptic membrane exocytosis protein 1 OS=Rattus norvegicus GN=Rims1 PE=1 SV=1	0.9	1	1	1.1	1.105263158	0.144389909	0.292893219	0
SNAA_RAT	Napa	http://www.uniprot.org/uniprot/SNAA_RAT	Alpha-soluble NSF attachment protein OS=Rattus norvegicus GN=Napa PE=1 SV=2	0.8	1	0.8	0.9	0.944444444	-0.08246216	0.698488655	0
A0A0G2K0J3_RAT	Ank3	http://www.uniprot.org/uniprot/A0A0G2K0J3_RAT	Cluster of Ankyrin-3 OS=Rattus norvegicus GN=Ank3 PE=1 SV=1 (A0A0G2K0J3_RAT)	1	0.5	1	0.5	1	0	1	0
A0A0G2K1D2_RAT	Rap1gds1	http://www.uniprot.org/uniprot/A0A0G2K1D2_RAT	RAP1, GTP-GDP dissociation stimulator 1 (Predicted), isoform CRA_a OS=Rattus norvegicus GN=Rap1gds1 PE=1 SV=1	1	0.9	1.1	1	1.105263158	0.144389909	0.292893219	0
A0A0G2K9A2_RAT	Arpc2	http://www.uniprot.org/uniprot/A0A0G2K9A2_RAT	Cluster of Arp2/3 complex 34 kDa subunit OS=Rattus norvegicus GN=Arpc2 PE=1 SV=1 (A0A0G2K9A2_RAT)	1.1	1.3	1.3	1.2	1.041666667	0.058893689	0.698488655	0
A0A0H2UHW7_RAT	Lsamp	http://www.uniprot.org/uniprot/A0A0H2UHW7_RAT	Limbic system-associated membrane protein OS=Rattus norvegicus GN=Lsamp PE=4 SV=1	1	1	1	1	1	0		0
A0A1E1ERK2_RAT	Stx1a	http://www.uniprot.org/uniprot/A0A1E1ERK2_RAT	Syntaxin 1A OS=Rattus norvegicus GN=Stx1a PE=3 SV=1	1	1.1	1	1.1	1	0	1	0
ACSF2_RAT	Acsf2	http://www.uniprot.org/uniprot/ACSF2_RAT	Acyl-CoA synthetase family member 2, mitochondrial OS=Rattus norvegicus GN=Acsf2 PE=2 SV=1	0.9	0.9	0.9	0.9	1	0		0
AT2B4_RAT	Atp2b4	http://www.uniprot.org/uniprot/AT2B4_RAT	Plasma membrane calcium-transporting ATPase 4 OS=Rattus norvegicus GN=Atp2b4 PE=1 SV=1	1	0.8	0.8	0.8	0.888888889	-0.169925001	0.422649731	0
CLAP2_RAT	Clasp2	http://www.uniprot.org/uniprot/CLAP2_RAT	Cluster of CLIP-associating protein 2 OS=Rattus norvegicus GN=Clasp2 PE=1 SV=1 (CLAP2_RAT)	1	1	1	1	1	0		0
D4AEP0_RAT	Adss	http://www.uniprot.org/uniprot/D4AEP0_RAT	Adenylosuccinate synthetase isozyme 2 OS=Rattus norvegicus GN=Adss PE=1 SV=1	1	0.9	1	0.8	0.947368421	-0.078002512	0.698488655	0
F1M8H6_RAT	Pip5k1c	http://www.uniprot.org/uniprot/F1M8H6_RAT	Cluster of Phosphatidylinositol 4-phosphate 5-kinase type-1 gamma OS=Rattus norvegicus GN=Pip5k1c PE=1 SV=1 (F1M8H6_RAT)	1	0.9	1.1	1.1	1.157894737	0.211504105	0.095465966	0
G3V856_RAT	Ngef	http://www.uniprot.org/uniprot/G3V856_RAT	Ephexin-1 OS=Rattus norvegicus GN=Ngef PE=1 SV=1	1	1.1	1	1.2	1.047619048	0.067114196	0.698488655	0
G3V8G4_RAT	Bcan	http://www.uniprot.org/uniprot/G3V8G4_RAT	Brevican core protein OS=Rattus norvegicus GN=Bcan PE=1 SV=1	1	1	1	1	1	0		0
IDHP_RAT	Idh2	http://www.uniprot.org/uniprot/IDHP_RAT	Isocitrate dehydrogenase [NADP], mitochondrial OS=Rattus norvegicus GN=Idh2 PE=1 SV=2	1	1	1.2	1.1	1.15	0.201633861	0.095465966	0
M0RAP5_RAT	Sbf1	http://www.uniprot.org/uniprot/M0RAP5_RAT	SET-binding factor 1 OS=Rattus norvegicus GN=Sbf1 PE=1 SV=1	1	1.2	1.2	1	1	0	1	0
PIPNA_RAT	Pitpna	http://www.uniprot.org/uniprot/PIPNA_RAT	Phosphatidylinositol transfer protein alpha isoform OS=Rattus norvegicus GN=Pitpna PE=1 SV=2	1	0.8	0.7	0.8	0.833333333	-0.263034406	0.311752798	0
Q5U322_RAT	Cpe	http://www.uniprot.org/uniprot/Q5PPJ6_RAT	Cluster of Carboxypeptidase E OS=Rattus norvegicus GN=Cpe PE=2 SV=1 (Q5U322_RAT)	1	1	1.3	1.1	1.2	0.263034406	0.183503419	0
RASH_RAT	Hras	http://www.uniprot.org/uniprot/RASH_RAT	Cluster of GTPase HRas OS=Rattus norvegicus GN=Hras PE=1 SV=2 (RASH_RAT)	1	1.1	1.2	1.1	1.095238095	0.131244533	0.292893219	0
USO1_RAT	Uso1	http://www.uniprot.org/uniprot/USO1_RAT	General vesicular transport factor p115 OS=Rattus norvegicus GN=Uso1 PE=1 SV=1	1.1	1	0.9	1.1	0.952380952	-0.070389328	0.698488655	0
A0A0A0MY13_RAT	Gpr158	http://www.uniprot.org/uniprot/A0A0A0MY13_RAT	Probable G-protein-coupled receptor 158 OS=Rattus norvegicus GN=Gpr158 PE=1 SV=1	1	0.9	1.1	1.1	1.157894737	0.211504105	0.095465966	0
A0A0A6YYM0_RAT	Acsl6	http://www.uniprot.org/uniprot/A0A0A6YYM0_RAT	Long-chain-fatty-acid--CoA ligase 6 OS=Rattus norvegicus GN=Acsl6 PE=1 SV=2	1.1	1.1	1	1.1	0.954545455	-0.067114196	0.422649731	0
A0A0G2JWA9_RAT	Cit	http://www.uniprot.org/uniprot/A0A0G2JWA9_RAT	Citron rho-interacting serine/threonine kinase OS=Rattus norvegicus GN=Cit PE=1 SV=1	1	1.2	1.1	1	0.954545455	-0.067114196	0.698488655	0
A0A0G2K1L0_RAT	Tnc	http://www.uniprot.org/uniprot/A0A0G2K1L0_RAT	Cluster of Tenascin C OS=Rattus norvegicus GN=Tnc PE=1 SV=1 (A0A0G2K1L0_RAT)	1	1.2	1	1.1	0.954545455	-0.067114196	0.698488655	0
A0A0G2K654_RAT	Hist1h1c	http://www.uniprot.org/uniprot/A0A0G2K654_RAT	Histone cluster 1 H1 family member c OS=Rattus norvegicus GN=Hist1h1c PE=1 SV=1	1	1	1.1	1	1.05	0.070389328	0.422649731	0
AL1L1_RAT	Aldh1l1	http://www.uniprot.org/uniprot/AL1L1_RAT	Cluster of Cytosolic 10-formyltetrahydrofolate dehydrogenase OS=Rattus norvegicus GN=Aldh1l1 PE=1 SV=3 (AL1L1_RAT)	1	0.9	0.9	1	1	0	1	0
D4A435_RAT	Icam5	http://www.uniprot.org/uniprot/D4A435_RAT	Intercellular adhesion molecule 5 OS=Rattus norvegicus GN=Icam5 PE=1 SV=1	1	1	1	1	1	0		0
DLG2_RAT	Dlg2	http://www.uniprot.org/uniprot/DLG2_RAT	Disks large homolog 2 OS=Rattus norvegicus GN=Dlg2 PE=1 SV=1	1	0.9	0.9	0.9	0.947368421	-0.078002512	0.422649731	0
EF1G_RAT	Eef1g	http://www.uniprot.org/uniprot/EF1G_RAT	Elongation factor 1-gamma OS=Rattus norvegicus GN=Eef1g PE=2 SV=3	1	1	1.1	1	1.05	0.070389328	0.422649731	0
A2MG_RAT	A2m	http://www.uniprot.org/uniprot/EFHD2_RAT	Cluster of Alpha-2-macroglobulin OS=Rattus norvegicus GN=A2m PE=2 SV=2 (A2MG_RAT)	1	0.9	1.7	1.8	1.842105263	0.881355504	0.007722123	1
FLOT2_RAT	Flot2	http://www.uniprot.org/uniprot/FLOT2_RAT	Flotillin-2 OS=Rattus norvegicus GN=Flot2 PE=1 SV=1	1.1	0.9	1	1.1	1.05	0.070389328	0.698488655	0
G3V7U4_RAT	Lmnb1	http://www.uniprot.org/uniprot/G3V7U4_RAT	Lamin-B1 OS=Rattus norvegicus GN=Lmnb1 PE=1 SV=1	0.9	1.1	1	1.2	1.1	0.137503524	0.552786405	0
G3V945_RAT	Aldh5a1	http://www.uniprot.org/uniprot/G3V945_RAT	Aldehyde dehydrogenase family 5, subfamily A1 OS=Rattus norvegicus GN=Aldh5a1 PE=1 SV=1	1	0.8	1	0.9	1.055555556	0.078002512	0.698488655	0
KAP3_RAT	Prkar2b	http://www.uniprot.org/uniprot/KAP3_RAT	cAMP-dependent protein kinase type II-beta regulatory subunit OS=Rattus norvegicus GN=Prkar2b PE=1 SV=3	1.1	1.2	1.2	1.1	1	0	1	0
NECP1_RAT	Necap1	http://www.uniprot.org/uniprot/M0RB22_RAT	Adaptin ear-binding coat-associated protein 1 OS=Rattus norvegicus GN=Necap1 PE=1 SV=1	1	1	1.1	0.9	1	0	1	0
MPP2_RAT	Mpp2	http://www.uniprot.org/uniprot/MPP2_RAT	MAGUK p55 subfamily member 2 OS=Rattus norvegicus GN=Mpp2 PE=1 SV=2	1	0.8	0.9	1	1.055555556	0.078002512	0.698488655	0
PDE1B_RAT	Pde1b	http://www.uniprot.org/uniprot/PDE1B_RAT	Calcium/calmodulin-dependent 3',5'-cyclic nucleotide phosphodiesterase 1B OS=Rattus norvegicus GN=Pde1b PE=1 SV=1	0.9	0.9	0.9	1	1.055555556	0.078002512	0.422649731	0
PRS6A_RAT	Psmc3	http://www.uniprot.org/uniprot/PRS6A_RAT	26S proteasome regulatory subunit 6A OS=Rattus norvegicus GN=Psmc3 PE=2 SV=1	1	1.2	1.1	1.3	1.090909091	0.125530882	0.552786405	0
Q5I0M7_RAT	Hnrnpa1	http://www.uniprot.org/uniprot/Q5I0M7_RAT	Cluster of Heterogeneous nuclear ribonucleoprotein A1 OS=Rattus norvegicus GN=Hnrnpa1 PE=1 SV=1 (Q5I0M7_RAT)	1	1.3	1.2	1.2	1.043478261	0.061400545	0.770584266	0
RAB14_RAT	Rab14	http://www.uniprot.org/uniprot/RAB14_RAT	Ras-related protein Rab-14 OS=Rattus norvegicus GN=Rab14 PE=1 SV=3	1	1	1.1	1.1	1.1	0.137503524	0	0
RAN_RAT	Ran	http://www.uniprot.org/uniprot/RAN_RAT	Cluster of GTP-binding nuclear protein Ran OS=Rattus norvegicus GN=Ran PE=1 SV=3 (RAN_RAT)	0.9	0.9	1	1	1.111111111	0.152003093	0	0
SCRN1_RAT	Scrn1	http://www.uniprot.org/uniprot/SCRN1_RAT	Secernin-1 OS=Rattus norvegicus GN=Scrn1 PE=1 SV=1	1	1	0.9	0.9	0.9	-0.152003093	0	0
SYNPO_RAT	Synpo	http://www.uniprot.org/uniprot/SYNPO_RAT	Synaptopodin OS=Rattus norvegicus GN=Synpo PE=1 SV=2	1.2	1.4	1.2	1.3	0.961538462	-0.056583528	0.698488655	0
A0A0G2JSH9_RAT	Prdx2	http://www.uniprot.org/uniprot/A0A0G2JSH9_RAT	Peroxiredoxin-2 OS=Rattus norvegicus GN=Prdx2 PE=1 SV=1	1	1.1	1.2	1.2	1.142857143	0.192645078	0.095465966	0
A0A0G2JSS8_RAT	Prdx5	http://www.uniprot.org/uniprot/A0A0G2JSS8_RAT	Peroxiredoxin 5, isoform CRA_c OS=Rattus norvegicus GN=Prdx5 PE=1 SV=1	1	0.9	1.1	1	1.105263158	0.144389909	0.292893219	0
A0A0G2JSU4_RAT	Ndrg2	http://www.uniprot.org/uniprot/A0A0G2JSU4_RAT	N-myc downstream regulated gene 2, isoform CRA_b OS=Rattus norvegicus GN=Ndrg2 PE=1 SV=1	1	1.2	1.2	1.3	1.136363636	0.184424571	0.311752798	0
A0A0G2JU11_RAT	Rapgef2	http://www.uniprot.org/uniprot/A0A0G2JU11_RAT	Cluster of Rap guanine nucleotide exchange factor 2 OS=Rattus norvegicus GN=Rapgef2 PE=1 SV=1 (A0A0G2JU11_RAT)	1	1.3	1.4	1	1.043478261	0.061400545	0.859971992	0
A0A0G2JZK7_RAT	Slc8a2	http://www.uniprot.org/uniprot/A0A0G2JZK7_RAT	Sodium/calcium exchanger 2 OS=Rattus norvegicus GN=Slc8a2 PE=3 SV=1	1	1	1	1.1	1.05	0.070389328	0.422649731	0
A0A0G2K7G7_RAT	8-Sep	http://www.uniprot.org/uniprot/A0A0G2K7G7_RAT	Septin-8 OS=Rattus norvegicus GN=Sept8 PE=1 SV=1	1	0.9	0.9	0.9	0.947368421	-0.078002512	0.422649731	0
A0A0H2UHL9_RAT	Dbn1	http://www.uniprot.org/uniprot/A0A0H2UHL9_RAT	Drebrin OS=Rattus norvegicus GN=Dbn1 PE=1 SV=1	1.1	0.9	0.9	0.9	0.9	-0.152003093	0.422649731	0
A0A0H2UHM3_RAT	Hp	http://www.uniprot.org/uniprot/A0A0H2UHM3_RAT	Haptoglobin OS=Rattus norvegicus GN=Hp PE=1 SV=1	0.9	1.1	1.5	1.5	1.5	0.584962501	0.037749551	1
A0A0H2UI35_RAT	Homer1	http://www.uniprot.org/uniprot/A0A0H2UI35_RAT	Cluster of Homer protein homolog 1 OS=Rattus norvegicus GN=Homer1 PE=1 SV=1 (A0A0H2UI35_RAT)	1	0.9	1.1	1	1.105263158	0.144389909	0.292893219	0
A0A140TAA1_RAT	Igsf8	http://www.uniprot.org/uniprot/A0A140TAA1_RAT	Immunoglobulin superfamily, member 8 OS=Rattus norvegicus GN=Igsf8 PE=1 SV=1	1	0.9	0.9	0.9	0.947368421	-0.078002512	0.422649731	0
ADHX_RAT	Adh5	http://www.uniprot.org/uniprot/ADHX_RAT	Cluster of Alcohol dehydrogenase class-3 OS=Rattus norvegicus GN=Adh5 PE=1 SV=2 (ADHX_RAT)	1	1	1	1.1	1.05	0.070389328	0.422649731	0
ARC1A_RAT	Arpc1a	http://www.uniprot.org/uniprot/ARC1A_RAT	Cluster of Actin-related protein 2/3 complex subunit 1A OS=Rattus norvegicus GN=Arpc1a PE=2 SV=1 (ARC1A_RAT)	1	1	1	1	1	0		0
B6DYQ7_RAT	Gstp1	http://www.uniprot.org/uniprot/B6DYQ7_RAT	Cluster of Glutathione S-transferase pi OS=Rattus norvegicus GN=Gstp1 PE=2 SV=1 (B6DYQ7_RAT)	1	1.1	1.1	1	1	0	1	0
COX5B_RAT	Cox5b	http://www.uniprot.org/uniprot/COX5B_RAT	Cytochrome c oxidase subunit 5B, mitochondrial OS=Rattus norvegicus GN=Cox5b PE=1 SV=2	1.1	1	1.1	1.1	1.047619048	0.067114196	0.422649731	0
F1LPB9_RAT	Rph3a	http://www.uniprot.org/uniprot/F1LPB9_RAT	Cluster of Rabphilin-3A OS=Rattus norvegicus GN=Rph3a PE=1 SV=1 (F1LPB9_RAT)	1	1.1	1	1	0.952380952	-0.070389328	0.422649731	0
G3V8R2_RAT	Ncan	http://www.uniprot.org/uniprot/G3V8R2_RAT	Neurocan core protein OS=Rattus norvegicus GN=Ncan PE=1 SV=1	1	1.2	1.1	1.1	1	0	1	0
M0R5T5_RAT	Shank2	http://www.uniprot.org/uniprot/M0R5T5_RAT	SH3 and multiple ankyrin repeat domains protein 2 OS=Rattus norvegicus GN=Shank2 PE=1 SV=2	1	1.1	1	0.9	0.904761905	-0.144389909	0.292893219	0
M0R6L4_RAT	LOC100365839	http://www.uniprot.org/uniprot/M0R6L4_RAT	Cluster of 40S ribosomal protein S3a OS=Rattus norvegicus GN=LOC100365839 PE=3 SV=1 (M0R6L4_RAT)	1	1	0.9	1.1	1	0	1	0
Q8CJE3_RAT	Myo7a	http://www.uniprot.org/uniprot/Q8CJE3_RAT	Cluster of Myosin VIIA OS=Rattus norvegicus GN=Myo7a PE=2 SV=1 (Q8CJE3_RAT)	1	0.9	0.9	0.8	0.894736842	-0.160464672	0.292893219	0
RAB7A_RAT	Rab7a	http://www.uniprot.org/uniprot/RAB7A_RAT	Ras-related protein Rab-7a OS=Rattus norvegicus GN=Rab7a PE=1 SV=2	1	1.1	1.1	1.3	1.142857143	0.192645078	0.311752798	0
S100B_RAT	S100b	http://www.uniprot.org/uniprot/S100B_RAT	Protein S100-B OS=Rattus norvegicus GN=S100b PE=1 SV=2	1	1.2	1.3	1.2	1.136363636	0.184424571	0.311752798	0
SDHB_RAT	Sdhb	http://www.uniprot.org/uniprot/SDHB_RAT	Succinate dehydrogenase [ubiquinone] iron-sulfur subunit, mitochondrial OS=Rattus norvegicus GN=Sdhb PE=2 SV=2	0.9	1	1	1	1.052631579	0.074000581	0.422649731	0
THOP1_RAT	Thop1	http://www.uniprot.org/uniprot/THOP1_RAT	Thimet oligopeptidase OS=Rattus norvegicus GN=Thop1 PE=1 SV=4	1	1.1	0.9	0.9	0.857142857	-0.222392421	0.095465966	0
4F2_RAT	Slc3a2	http://www.uniprot.org/uniprot/4F2_RAT	4F2 cell-surface antigen heavy chain OS=Rattus norvegicus GN=Slc3a2 PE=1 SV=1	1	1	1	0.8	0.9	-0.152003093	0.422649731	0
A0A0G2JTR4_RAT	Abr	http://www.uniprot.org/uniprot/A0A0G2JTR4_RAT	Active BCR-related OS=Rattus norvegicus GN=Abr PE=1 SV=1	1	1	1	1	1	0		0
A0A0G2JU96_RAT	Ahnak	http://www.uniprot.org/uniprot/A0A0G2JU96_RAT	AHNAK nucleoprotein OS=Rattus norvegicus GN=Ahnak PE=1 SV=1	1	1.8	1.6	2.5	1.464285714	0.550197083	0.393211964	0
A0A0G2K2L8_RAT	LOC100910506	http://www.uniprot.org/uniprot/A0A0G2K2L8_RAT	Cluster of Peripheral plasma membrane protein CASK OS=Rattus norvegicus GN=LOC100910506 PE=1 SV=1 (A0A0G2K2L8_RAT)	0.9	0.7	0.8	1.2	1.25	0.321928095	0.465477516	0
A0A0G2K5L2_RAT	LOC100911440	http://www.uniprot.org/uniprot/A0A0G2K5L2_RAT	Mitochondrial glutamate carrier 1-like OS=Rattus norvegicus GN=LOC100911440 PE=1 SV=1	1	1	1	1	1	0		0
A0A0G2K9Q6_RAT	Atp2b3	http://www.uniprot.org/uniprot/A0A0G2K9Q6_RAT	Calcium-transporting ATPase OS=Rattus norvegicus GN=Atp2b3 PE=1 SV=1	1	1.1	1.1	1	1	0	1	0
A0A0G2KB85_RAT	LOC299282	http://www.uniprot.org/uniprot/A0A0G2KB85_RAT	Cluster of Serine protease inhibitor OS=Rattus norvegicus GN=LOC299282 PE=1 SV=1 (A0A0G2KB85_RAT)	0.9	1.1	1	1.1	1.05	0.070389328	0.698488655	0
AOFA_RAT	Maoa	http://www.uniprot.org/uniprot/AOFA_RAT	Amine oxidase [flavin-containing] A OS=Rattus norvegicus GN=Maoa PE=1 SV=1	1.2	1	1.1	1	0.954545455	-0.067114196	0.698488655	0
B0BMW2_RAT	Hsd17b10	http://www.uniprot.org/uniprot/B0BMW2_RAT	3-hydroxyacyl-CoA dehydrogenase type-2 OS=Rattus norvegicus GN=Hsd17b10 PE=1 SV=1	0.9	0.9	0.9	0.9	1	0		0
CALB1_RAT	Calb1	http://www.uniprot.org/uniprot/CALB1_RAT	Calbindin OS=Rattus norvegicus GN=Calb1 PE=1 SV=2	1	1.2	1.1	1	0.954545455	-0.067114196	0.698488655	0
CATD_RAT	Ctsd	http://www.uniprot.org/uniprot/CATD_RAT	Cathepsin D OS=Rattus norvegicus GN=Ctsd PE=1 SV=1	1	0.9	1.1	0.9	1.052631579	0.074000581	0.698488655	0
CAZA2_RAT	Capza2	http://www.uniprot.org/uniprot/CAZA2_RAT	F-actin-capping protein subunit alpha-2 OS=Rattus norvegicus GN=Capza2 PE=1 SV=1	1.1	1.2	1.3	1.3	1.130434783	0.176877762	0.095465966	0
COX5A_RAT	Cox5a	http://www.uniprot.org/uniprot/COX5A_RAT	Cytochrome c oxidase subunit 5A, mitochondrial OS=Rattus norvegicus GN=Cox5a PE=1 SV=1	1.1	1.2	1.2	1.2	1.043478261	0.061400545	0.422649731	0
D3ZPP2_RAT	Arl8a	http://www.uniprot.org/uniprot/D3ZPP2_RAT	Cluster of ADP-ribosylation factor-like GTPase 8A OS=Rattus norvegicus GN=Arl8a PE=1 SV=1 (D3ZPP2_RAT)	1	1	1	1	1	0		0
D4A4Z9_RAT	Ktn1	http://www.uniprot.org/uniprot/D4A4Z9_RAT	Kinectin 1 OS=Rattus norvegicus GN=Ktn1 PE=1 SV=2	1	1	1.2	1.3	1.25	0.321928095	0.037749551	1
F1LNE4_RAT	Gria2	http://www.uniprot.org/uniprot/F1LNE4_RAT	Glutamate receptor 2 OS=Rattus norvegicus GN=Gria2 PE=3 SV=2	1	0.9	0.7	0.9	0.842105263	-0.247927513	0.311752798	0
F1LPS8_RAT	Pura	http://www.uniprot.org/uniprot/F1LPS8_RAT	Transcriptional activator protein Pur-alpha OS=Rattus norvegicus GN=Pura PE=1 SV=3	1	1.1	1	1.1	1	0	1	0
G3V7L8_RAT	Atp6v1e1	http://www.uniprot.org/uniprot/G3V7L8_RAT	Cluster of ATPase, H+ transporting, V1 subunit E isoform 1, isoform CRA_a OS=Rattus norvegicus GN=Atp6v1e1 PE=1 SV=1 (G3V7L8_RAT)	1	1.1	0.9	1	0.904761905	-0.144389909	0.292893219	0
GELS_RAT	Gsn	http://www.uniprot.org/uniprot/GELS_RAT	Gelsolin OS=Rattus norvegicus GN=Gsn PE=1 SV=1	1.2	1.2	1.1	1	0.875	-0.192645078	0.095465966	0
INP4A_RAT	Inpp4a	http://www.uniprot.org/uniprot/INP4A_RAT	Type I inositol 3,4-bisphosphate 4-phosphatase OS=Rattus norvegicus GN=Inpp4a PE=1 SV=1	0.9	0.9	0.9	1	1.055555556	0.078002512	0.422649731	0
KAD1_RAT	Ak1	http://www.uniprot.org/uniprot/KAD1_RAT	Adenylate kinase isoenzyme 1 OS=Rattus norvegicus GN=Ak1 PE=1 SV=3	0.9	1.1	1.1	1.1	1.1	0.137503524	0.422649731	0
LIS1_RAT	Pafah1b1	http://www.uniprot.org/uniprot/LIS1_RAT	Platelet-activating factor acetylhydrolase IB subunit alpha OS=Rattus norvegicus GN=Pafah1b1 PE=1 SV=2	0.9	1	1.1	1	1.105263158	0.144389909	0.292893219	0
PFKAL_RAT	Pfkl	http://www.uniprot.org/uniprot/PFKAL_RAT	ATP-dependent 6-phosphofructokinase, liver type OS=Rattus norvegicus GN=Pfkl PE=1 SV=3	0.9	1	0.9	0.9	0.947368421	-0.078002512	0.422649731	0
SEPT2_RAT	2-Sep	http://www.uniprot.org/uniprot/SEPT2_RAT	Septin-2 OS=Rattus norvegicus GN=Sept2 PE=1 SV=1	1	0.9	0.8	0.9	0.894736842	-0.160464672	0.292893219	0
F1MAA3_RAT	Ppp2r5d	http://www.uniprot.org/uniprot/A0A0G2JSH2_RAT	Cluster of Serine/threonine-protein phosphatase 2A 56 kDa regulatory subunit OS=Rattus norvegicus GN=Ppp2r5d PE=1 SV=2 (F1MAA3_RAT)	1	1	1.1	1.1	1.1	0.137503524	0	0
A0A0G2JSR7_RAT	Matr3	http://www.uniprot.org/uniprot/A0A0G2JSR7_RAT	Matrin-3 OS=Rattus norvegicus GN=Matr3 PE=1 SV=1	0.9	0.8	1	0.9	1.117647059	0.160464672	0.292893219	0
A0A0G2JTG7_RAT	Hnrnph1	http://www.uniprot.org/uniprot/A0A0G2JTG7_RAT	Cluster of Heterogeneous nuclear ribonucleoprotein H OS=Rattus norvegicus GN=Hnrnph1 PE=1 SV=1 (A0A0G2JTG7_RAT)	1	0.9	1	1	1.052631579	0.074000581	0.422649731	0
A0A0G2JY22_RAT	Dip2b	http://www.uniprot.org/uniprot/A0A0G2JY22_RAT	Disco-interacting protein 2 homolog B OS=Rattus norvegicus GN=Dip2b PE=1 SV=1	1	1.8	1.5	2.1	1.285714286	0.362570079	0.507634036	0
A0A0G2JZH8_RAT	Pdhx	http://www.uniprot.org/uniprot/A0A0G2JZH8_RAT	Dihydrolipoamide acetyltransferase component of pyruvate dehydrogenase complex OS=Rattus norvegicus GN=Pdhx PE=1 SV=1	1	0.9	1	0.9	1	0	1	0
A0A0G2K6J5_RAT	Myl6	http://www.uniprot.org/uniprot/A0A0G2K6J5_RAT	Cluster of Myosin light polypeptide 6 OS=Rattus norvegicus GN=Myl6 PE=1 SV=1 (A0A0G2K6J5_RAT)	1.1	1.2	1.1	1	0.913043478	-0.131244533	0.292893219	0
D4AE56_RAT	Ptges2	http://www.uniprot.org/uniprot/A0A0G2K6Y2_RAT	Prostaglandin E synthase 2 OS=Rattus norvegicus GN=Ptges2 PE=1 SV=1	1	0.9	1.4	1.2	1.368421053	0.452512205	0.088677623	0
A0A140TAA4_RAT	Pdcd6ip	http://www.uniprot.org/uniprot/A0A140TAA4_RAT	Programmed cell death 6-interacting protein OS=Rattus norvegicus GN=Pdcd6ip PE=1 SV=1	1	1	1	1.1	1.05	0.070389328	0.422649731	0
A0A140TAF2_RAT	Elavl4	http://www.uniprot.org/uniprot/A0A140TAF2_RAT	Cluster of ELAV-like protein OS=Rattus norvegicus GN=Elavl4 PE=1 SV=1 (A0A140TAF2_RAT)	1	0.8	0.6	0.9	0.833333333	-0.263034406	0.492907447	0
ATP5H_RAT	Atp5h	http://www.uniprot.org/uniprot/ATP5H_RAT	ATP synthase subunit d, mitochondrial OS=Rattus norvegicus GN=Atp5h PE=1 SV=3	1	1.2	1	1	0.909090909	-0.137503524	0.422649731	0
CBR1_RAT	Cbr1	http://www.uniprot.org/uniprot/CBR1_RAT	Cluster of Carbonyl reductase [NADPH] 1 OS=Rattus norvegicus GN=Cbr1 PE=1 SV=2 (CBR1_RAT)	0.9	1	0.9	1	1	0	1	0
CNTP1_RAT	Cntnap1	http://www.uniprot.org/uniprot/CNTP1_RAT	Contactin-associated protein 1 OS=Rattus norvegicus GN=Cntnap1 PE=1 SV=1	0.9	0.9	0.9	0.9	1	0		0
CUL3_RAT	Cul3	http://www.uniprot.org/uniprot/CUL3_RAT	Cullin-3 OS=Rattus norvegicus GN=Cul3 PE=1 SV=2	1	0.9	1	1	1.052631579	0.074000581	0.422649731	0
D4A9L2_RAT	Srsf1	http://www.uniprot.org/uniprot/D4A9L2_RAT	RCG34610, isoform CRA_c OS=Rattus norvegicus GN=Srsf1 PE=1 SV=1	1.1	1.3	1.2	1.2	1	-3.20E-16	1	0
DDAH1_RAT	Ddah1	http://www.uniprot.org/uniprot/DDAH1_RAT	N(G),N(G)-dimethylarginine dimethylaminohydrolase 1 OS=Rattus norvegicus GN=Ddah1 PE=1 SV=3	1	0.9	0.9	1	1	0	1	0
DLDH_RAT	Dld	http://www.uniprot.org/uniprot/DLDH_RAT	Dihydrolipoyl dehydrogenase, mitochondrial OS=Rattus norvegicus GN=Dld PE=1 SV=1	1	1	1	1	1	0		0
F1LP76_RAT	Elp1	http://www.uniprot.org/uniprot/F1LP76_RAT	Elongator complex protein 1 OS=Rattus norvegicus GN=Elp1 PE=1 SV=2	1	1.6	1.7	1.6	1.269230769	0.343954401	0.368831256	0
FAK1_RAT	Ptk2	http://www.uniprot.org/uniprot/FAK1_RAT	Focal adhesion kinase 1 OS=Rattus norvegicus GN=Ptk2 PE=1 SV=1	1	0.8	0.6	0.8	0.777777778	-0.362570079	0.292893219	0
KALRN_RAT	Kalrn	http://www.uniprot.org/uniprot/KALRN_RAT	Kalirin OS=Rattus norvegicus GN=Kalrn PE=1 SV=3	1	1	1	0.9	0.95	-0.074000581	0.422649731	0
Q499P2_RAT	Lta4h	http://www.uniprot.org/uniprot/Q499P2_RAT	Cluster of Leukotriene A(4) hydrolase OS=Rattus norvegicus GN=Lta4h PE=1 SV=1 (Q499P2_RAT)	1	1.1	1	1	0.952380952	-0.070389328	0.422649731	0
TRIM2_RAT	Trim2	http://www.uniprot.org/uniprot/TRIM2_RAT	Tripartite motif-containing protein 2 OS=Rattus norvegicus GN=Trim2 PE=1 SV=2	1	0.9	1	0.9	1	0	1	0
A0A0G2K3V4_RAT	Ogt	http://www.uniprot.org/uniprot/A0A0G2K3V4_RAT	O-linked N-acetylglucosamine (GlcNAc) transferase (UDP-N-acetylglucosamine:polypeptide-N-acetylglucosaminyl transferase), isoform CRA_a OS=Rattus norvegicus GN=Ogt PE=1 SV=1	1	1	1	1.1	1.05	0.070389328	0.422649731	0
A0A0G2KA27_RAT	Madd	http://www.uniprot.org/uniprot/A0A0G2KA27_RAT	MAP kinase-activating death domain protein OS=Rattus norvegicus GN=Madd PE=1 SV=1	1	0.9	0.8	0.9	0.894736842	-0.160464672	0.292893219	0
A0A0H2UHB7_RAT	Slc4a4	http://www.uniprot.org/uniprot/A0A0H2UHB7_RAT	Cluster of Anion exchange protein OS=Rattus norvegicus GN=Slc4a4 PE=1 SV=1 (A0A0H2UHB7_RAT)	1	0.9	0.9	0.8	0.894736842	-0.160464672	0.292893219	0
A0A0H2UHG0_RAT	Yars	http://www.uniprot.org/uniprot/A0A0H2UHG0_RAT	Tyrosine--tRNA ligase OS=Rattus norvegicus GN=Yars PE=1 SV=1	1	0.8	0.8	0.9	0.944444444	-0.08246216	0.698488655	0
COPB_RAT	Copb1	http://www.uniprot.org/uniprot/COPB_RAT	Coatomer subunit beta OS=Rattus norvegicus GN=Copb1 PE=1 SV=1	1.1	1.3	1.4	1.6	1.25	0.321928095	0.167949706	0
CSKI1_RAT	Caskin1	http://www.uniprot.org/uniprot/CSKI1_RAT	Caskin-1 OS=Rattus norvegicus GN=Caskin1 PE=1 SV=1	1	1	1.1	1	1.05	0.070389328	0.422649731	0
CSPG2_RAT	Vcan	http://www.uniprot.org/uniprot/CSPG2_RAT	Cluster of Versican core protein (Fragments) OS=Rattus norvegicus GN=Vcan PE=2 SV=2 (CSPG2_RAT)	1.1	1	1.1	1	1	0	1	0
D4AEH9_RAT	Agl	http://www.uniprot.org/uniprot/D4AEH9_RAT	Amylo-1, 6-glucosidase, 4-alpha-glucanotransferase (Glycogen debranching enzyme, glycogen storage disease type III) (Predicted), isoform CRA_a OS=Rattus norvegicus GN=Agl PE=1 SV=1	1	1.1	1.1	1.3	1.142857143	0.192645078	0.311752798	0
DYN3_RAT	Dnm3	http://www.uniprot.org/uniprot/DYN3_RAT	Dynamin-3 OS=Rattus norvegicus GN=Dnm3 PE=1 SV=2	1	1	1	1.1	1.05	0.070389328	0.422649731	0
F2Z3Q8_RAT	Kpnb1	http://www.uniprot.org/uniprot/F2Z3Q8_RAT	Importin subunit beta-1 OS=Rattus norvegicus GN=Kpnb1 PE=1 SV=1	1	0.9	1	1	1.052631579	0.074000581	0.422649731	0
G3V8L3_RAT	Lmna	http://www.uniprot.org/uniprot/G3V8L3_RAT	Lamin A, isoform CRA_b OS=Rattus norvegicus GN=Lmna PE=1 SV=1	1	1.1	1.1	1.1	1.047619048	0.067114196	0.422649731	0
IDHC_RAT	Idh1	http://www.uniprot.org/uniprot/IDHC_RAT	Isocitrate dehydrogenase [NADP] cytoplasmic OS=Rattus norvegicus GN=Idh1 PE=1 SV=1	1	1	1.2	1.1	1.15	0.201633861	0.095465966	0
KCAB2_RAT	Kcnab2	http://www.uniprot.org/uniprot/KCAB2_RAT	Voltage-gated potassium channel subunit beta-2 OS=Rattus norvegicus GN=Kcnab2 PE=1 SV=1	1	0.9	1	1	1.052631579	0.074000581	0.422649731	0
KPCE_RAT	Prkce	http://www.uniprot.org/uniprot/KPCE_RAT	Protein kinase C epsilon type OS=Rattus norvegicus GN=Prkce PE=1 SV=1	1	1.1	0.9	1.1	0.952380952	-0.070389328	0.698488655	0
B2GUZ9_RAT	Fam49b	http://www.uniprot.org/uniprot/LGI1_RAT	Fam49b protein OS=Rattus norvegicus GN=Fam49b PE=1 SV=1	1	1	0.9	1	0.95	-0.074000581	0.422649731	0
LGUL_RAT	Glo1	http://www.uniprot.org/uniprot/LGUL_RAT	Lactoylglutathione lyase OS=Rattus norvegicus GN=Glo1 PE=1 SV=3	1	1.1	1.1	1	1	0	1	0
M0R711_RAT	Ptprs	http://www.uniprot.org/uniprot/M0R711_RAT	Cluster of Receptor-type tyrosine-protein phosphatase S OS=Rattus norvegicus GN=Ptprs PE=1 SV=2 (M0R711_RAT)	1	1.2	0.9	1	0.863636364	-0.211504105	0.311752798	0
PCP4_RAT	Pcp4	http://www.uniprot.org/uniprot/PCP4_RAT	Calmodulin regulator protein PCP4 OS=Rattus norvegicus GN=Pcp4 PE=1 SV=2	1	1.1	1.1	0.9	0.952380952	-0.070389328	0.698488655	0
PEA15_RAT	Pea15	http://www.uniprot.org/uniprot/PEA15_RAT	Astrocytic phosphoprotein PEA-15 OS=Rattus norvegicus GN=Pea15 PE=1 SV=1	1	1	1	0.9	0.95	-0.074000581	0.422649731	0
PNPH_RAT	Pnp	http://www.uniprot.org/uniprot/PNPH_RAT	Purine nucleoside phosphorylase OS=Rattus norvegicus GN=Pnp PE=1 SV=1	1.1	1.2	1.1	1.1	0.956521739	-0.064130337	0.422649731	0
PSMD2_RAT	Psmd2	http://www.uniprot.org/uniprot/PSMD2_RAT	26S proteasome non-ATPase regulatory subunit 2 OS=Rattus norvegicus GN=Psmd2 PE=1 SV=1	1	0.9	0.9	1	1	0	1	0
Q5XIJ3_RAT	Idh3g	http://www.uniprot.org/uniprot/Q5XIJ3_RAT	Isocitrate dehydrogenase [NAD] subunit, mitochondrial OS=Rattus norvegicus GN=Idh3g PE=1 SV=1	1	1.3	1.1	1.1	0.956521739	-0.064130337	0.770584266	0
Q6P7A7_RAT	Rpn1	http://www.uniprot.org/uniprot/Q6P7A7_RAT	Dolichyl-diphosphooligosaccharide--protein glycosyltransferase subunit 1 OS=Rattus norvegicus GN=Rpn1 PE=1 SV=1	1.2	1.5	1.2	1.5	1	0	1	0
RTN3_RAT	Rtn3	http://www.uniprot.org/uniprot/RTN3_RAT	Cluster of Reticulon-3 OS=Rattus norvegicus GN=Rtn3 PE=1 SV=1 (RTN3_RAT)	1	1	1.1	1	1.05	0.070389328	0.422649731	0
SV2B_RAT	Sv2b	http://www.uniprot.org/uniprot/SV2B_RAT	Cluster of Synaptic vesicle glycoprotein 2B OS=Rattus norvegicus GN=Sv2b PE=1 SV=1 (SV2B_RAT)	1	1.2	1	1.1	0.954545455	-0.067114196	0.698488655	0
W8BZ34_RAT	DDX3Y	http://www.uniprot.org/uniprot/W8BZ34_RAT	Cluster of DDX3Y OS=Rattus norvegicus GN=DDX3Y PE=3 SV=1 (W8BZ34_RAT)	1	1	0.7	1.2	0.95	-0.074000581	0.859971992	0
WASF1_RAT	Wasf1	http://www.uniprot.org/uniprot/WASF1_RAT	Cluster of Wiskott-Aldrich syndrome protein family member 1 OS=Rattus norvegicus GN=Wasf1 PE=1 SV=1 (WASF1_RAT)	1	1	1	1	1	0		0
A0A0G2JW28_RAT	Add3	http://www.uniprot.org/uniprot/A0A0G2JW28_RAT	Gamma-adducin OS=Rattus norvegicus GN=Add3 PE=1 SV=1	0.9	0.9	1	1	1.111111111	0.152003093	0	0
A0A0G2JWX1_RAT	Psmd11	http://www.uniprot.org/uniprot/A0A0G2JWX1_RAT	26S proteasome non-ATPase regulatory subunit 11 OS=Rattus norvegicus GN=Psmd11 PE=1 SV=1	1	1	1.1	0.9	1	0	1	0
A0A096XKT9_RAT	ND5	http://www.uniprot.org/uniprot/A0A0G2JY31_RAT	Cluster of NADH-ubiquinone oxidoreductase chain 5 OS=Rattus norvegicus GN=ND5 PE=3 SV=1 (A0A096XKT9_RAT)	1	1	1	0.9	0.95	-0.074000581	0.422649731	0
A0A0G2K350_RAT	Napg	http://www.uniprot.org/uniprot/A0A0G2K350_RAT	NSF attachment protein gamma OS=Rattus norvegicus GN=Napg PE=1 SV=1	1	1	1	1	1	0		0
A0A0G2QC53_RAT	Eps15l1	http://www.uniprot.org/uniprot/A0A0G2QC53_RAT	Epidermal growth factor receptor pathway substrate 15-like 1 OS=Rattus norvegicus GN=Eps15l1 PE=2 SV=1	1	1.1	1	1	0.952380952	-0.070389328	0.422649731	0
A1L1M0_RAT	Prkaca	http://www.uniprot.org/uniprot/A1L1M0_RAT	Cluster of Protein kinase, cAMP-dependent, catalytic, alpha OS=Rattus norvegicus GN=Prkaca PE=1 SV=1 (A1L1M0_RAT)	1	1	0.9	1	0.95	-0.074000581	0.422649731	0
AFAD_RAT	Afdn	http://www.uniprot.org/uniprot/AFAD_RAT	Afadin OS=Rattus norvegicus GN=Afdn PE=1 SV=1	1	0.9	1	0.8	0.947368421	-0.078002512	0.698488655	0
AT5F1_RAT	Atp5f1	http://www.uniprot.org/uniprot/AT5F1_RAT	ATP synthase F(0) complex subunit B1, mitochondrial OS=Rattus norvegicus GN=Atp5f1 PE=1 SV=1	1	0.9	1.1	1	1.105263158	0.144389909	0.292893219	0
ATLA1_RAT	Atl1	http://www.uniprot.org/uniprot/ATLA1_RAT	Atlastin-1 OS=Rattus norvegicus GN=Atl1 PE=1 SV=1	1	0.9	1.1	1.2	1.210526316	0.275634443	0.105572809	0
B5DEN5_RAT	Eef1b2	http://www.uniprot.org/uniprot/B5DEN5_RAT	Cluster of Eukaryotic translation elongation factor 1 beta 2 OS=Rattus norvegicus GN=Eef1b2 PE=1 SV=1 (B5DEN5_RAT)	1	1	1.3	1	1.15	0.201633861	0.422649731	0
D3ZZB0_RAT	Dip2c	http://www.uniprot.org/uniprot/D3ZZB0_RAT	Cluster of Disco-interacting protein 2 homolog C OS=Rattus norvegicus GN=Dip2c PE=1 SV=2 (D3ZZB0_RAT)	1	1.2	1.3	1.2	1.136363636	0.184424571	0.311752798	0
F1LM09_RAT	Usp7	http://www.uniprot.org/uniprot/F1LM09_RAT	Ubiquitin carboxyl-terminal hydrolase 7 OS=Rattus norvegicus GN=Usp7 PE=1 SV=2	1	1	0.9	0.9	0.9	-0.152003093	0	0
F1LNF0_RAT	Myh14	http://www.uniprot.org/uniprot/F1LNF0_RAT	Myosin heavy chain 14 OS=Rattus norvegicus GN=Myh14 PE=1 SV=1	1.2	1.4	1.6	1.6	1.230769231	0.299560282	0.095465966	0
F1LP82_RAT	Rab2a	http://www.uniprot.org/uniprot/F1LP82_RAT	Cluster of Ras-related protein Rab-2A OS=Rattus norvegicus GN=Rab2a PE=1 SV=3 (F1LP82_RAT)	1	1.3	1.2	1.1	1	0	1	0
F1LPK7_RAT	Pls3	http://www.uniprot.org/uniprot/F1LPK7_RAT	Plastin 3 (T-isoform), isoform CRA_a OS=Rattus norvegicus GN=Pls3 PE=1 SV=2	1	0.8	1	1.1	1.166666667	0.222392421	0.311752798	0
F1LPM3_RAT	Sorbs2	http://www.uniprot.org/uniprot/F1LPM3_RAT	Sorbin and SH3 domain-containing protein 2 OS=Rattus norvegicus GN=Sorbs2 PE=1 SV=2	1	1.5	1.2	1.2	0.96	-0.058893689	0.859971992	0
F1M5M9_RAT	Srgap3	http://www.uniprot.org/uniprot/F1M5M9_RAT	Cluster of SLIT-ROBO Rho GTPase-activating protein 3 OS=Rattus norvegicus GN=Srgap3 PE=1 SV=2 (F1M5M9_RAT)	1.1	1.1	0.8	1.2	0.909090909	-0.137503524	0.666666667	0
F1M949_RAT	Ckap5	http://www.uniprot.org/uniprot/F1M949_RAT	Cytoskeleton-associated protein 5 OS=Rattus norvegicus GN=Ckap5 PE=1 SV=3	1	1.2	1.1	1.2	1.045454545	0.064130337	0.698488655	0
D3ZS58_RAT	Ndufa2	http://www.uniprot.org/uniprot/G3V6S2_RAT	NADH dehydrogenase [ubiquinone] 1 alpha subcomplex subunit 2 OS=Rattus norvegicus GN=Ndufa2 PE=1 SV=1	1	1.1	1.2	1.2	1.142857143	0.192645078	0.095465966	0
LA_RAT	Ssb	http://www.uniprot.org/uniprot/G3V7X2_RAT	Lupus La protein homolog OS=Rattus norvegicus GN=Ssb PE=1 SV=1	1	1.3	1.1	0.9	0.869565217	-0.201633861	0.492907447	0
F1M110_RAT	Nmt2	http://www.uniprot.org/uniprot/NCEH1_RAT	Glycylpeptide N-tetradecanoyltransferase OS=Rattus norvegicus GN=Nmt2 PE=1 SV=3	1	1	1.2	0.9	1.05	0.070389328	0.770584266	0
NEB1_RAT	Ppp1r9a	http://www.uniprot.org/uniprot/NEB1_RAT	Neurabin-1 OS=Rattus norvegicus GN=Ppp1r9a PE=1 SV=1	1	1	0.9	1.1	1	0	1	0
OLA1_RAT	Ola1	http://www.uniprot.org/uniprot/OLA1_RAT	Cluster of Obg-like ATPase 1 OS=Rattus norvegicus GN=Ola1 PE=2 SV=1 (OLA1_RAT)	1	1	0.9	1	0.95	-0.074000581	0.422649731	0
OTUB1_RAT	Otub1	http://www.uniprot.org/uniprot/OTUB1_RAT	Ubiquitin thioesterase OTUB1 OS=Rattus norvegicus GN=Otub1 PE=1 SV=1	1	1.1	1	1	0.952380952	-0.070389328	0.422649731	0
SRR_RAT	Srr	http://www.uniprot.org/uniprot/PABP1_RAT	Serine racemase OS=Rattus norvegicus GN=Srr PE=1 SV=1	1	1	1.3	1.1	1.2	0.263034406	0.183503419	0
PDXK_RAT	Pdxk	http://www.uniprot.org/uniprot/PDXK_RAT	Pyridoxal kinase OS=Rattus norvegicus GN=Pdxk PE=1 SV=1	1.1	1	1.1	1	1	0	1	0
SV2A_RAT	Sv2a	http://www.uniprot.org/uniprot/SV2A_RAT	Synaptic vesicle glycoprotein 2A OS=Rattus norvegicus GN=Sv2a PE=1 SV=2	1	0.9	0.8	0.8	0.842105263	-0.247927513	0.095465966	0
SYRC_RAT	Rars	http://www.uniprot.org/uniprot/SYRC_RAT	Arginine--tRNA ligase, cytoplasmic OS=Rattus norvegicus GN=Rars PE=1 SV=2	1	0.9	1	0.9	1	0	1	0
TOLIP_RAT	Tollip	http://www.uniprot.org/uniprot/TOLIP_RAT	Toll-interacting protein OS=Rattus norvegicus GN=Tollip PE=1 SV=1	1	0.9	0.9	0.9	0.947368421	-0.078002512	0.422649731	0
D4A678_RAT	Spta1	http://www.uniprot.org/uniprot/D4A678_RAT	Spectrin, alpha, erythrocytic 1 OS=Rattus norvegicus GN=Spta1 PE=1 SV=3	1	1.3	0.8	1.3	0.913043478	-0.131244533	0.76429774	0
A0A0G2K6I4_RAT	Enah	http://www.uniprot.org/uniprot/A0A0G2K6I4_RAT	ENAH, actin regulator OS=Rattus norvegicus GN=Enah PE=1 SV=1	3.4	6.8	7.1	7.2	1.401960784	0.487445995	0.351327533	0
A0A0A0MY16_RAT	Cadm2	http://www.uniprot.org/uniprot/A0A0A0MY16_RAT	Cell adhesion molecule 2 OS=Rattus norvegicus GN=Cadm2 PE=1 SV=2	1	0.9	0.8	0.9	0.894736842	-0.160464672	0.292893219	0
A0A0G2JVW5_RAT	Huwe1	http://www.uniprot.org/uniprot/A0A0G2JVW5_RAT	E3 ubiquitin-protein ligase HUWE1 OS=Rattus norvegicus GN=Huwe1 PE=1 SV=1	0.9	1	1.2	1.2	1.263157895	0.337034987	0.037749551	1
A0A0G2K4C6_RAT	Me3	http://www.uniprot.org/uniprot/A0A0G2K4C6_RAT	Malic enzyme OS=Rattus norvegicus GN=Me3 PE=3 SV=1	0.9	1.1	1.1	0.8	0.95	-0.074000581	0.80754991	0
A0A0G2K657_RAT	Opcml	http://www.uniprot.org/uniprot/A0A0G2K657_RAT	Opioid-binding protein/cell adhesion molecule OS=Rattus norvegicus GN=Opcml PE=4 SV=1	1	1.1	1	0.9	0.904761905	-0.144389909	0.292893219	0
A0A0G2K890_RAT	Ezr	http://www.uniprot.org/uniprot/A0A0G2K890_RAT	Ezrin OS=Rattus norvegicus GN=Ezr PE=1 SV=1	1.1	1.3	1.2	1.1	0.958333333	-0.061400545	0.698488655	0
A0A173DW29_RAT	Dync1i1	http://www.uniprot.org/uniprot/A0A173DW29_RAT	Dynein cytoplasmic 1 intermediate chain 1, isoform CRA_a OS=Rattus norvegicus GN=Dync1i1 PE=2 SV=1	1	1	1	1.1	1.05	0.070389328	0.422649731	0
AGAP2_RAT	Agap2	http://www.uniprot.org/uniprot/AGAP2_RAT	Arf-GAP with GTPase, ANK repeat and PH domain-containing protein 2 OS=Rattus norvegicus GN=Agap2 PE=1 SV=1	1.1	1.1	1	1.3	1.045454545	0.064130337	0.770584266	0
AMPB_RAT	Rnpep	http://www.uniprot.org/uniprot/AMPB_RAT	Aminopeptidase B OS=Rattus norvegicus GN=Rnpep PE=1 SV=2	1	1.1	1.2	0.9	1	0	1	0
D3Z941_RAT	Mars	http://www.uniprot.org/uniprot/D3Z941_RAT	Methionyl-tRNA synthetase OS=Rattus norvegicus GN=Mars PE=1 SV=1	1	1.1	1	1	0.952380952	-0.070389328	0.422649731	0
D3ZWA8_RAT	Appl1	http://www.uniprot.org/uniprot/D3ZWA8_RAT	Adaptor protein, phosphotyrosine-interacting with PH domain and leucine zipper 1 OS=Rattus norvegicus GN=Appl1 PE=1 SV=3	1.1	1.2	1	1	0.869565217	-0.201633861	0.095465966	0
D4A8H8_RAT	Cyfip1	http://www.uniprot.org/uniprot/D4A8H8_RAT	Cluster of Cytoplasmic FMR1 interacting protein 1 (Predicted) OS=Rattus norvegicus GN=Cyfip1 PE=1 SV=1 (D4A8H8_RAT)	0.9	1	1.2	1	1.157894737	0.211504105	0.311752798	0
DC1L1_RAT	Dync1li1	http://www.uniprot.org/uniprot/DC1L1_RAT	Cytoplasmic dynein 1 light intermediate chain 1 OS=Rattus norvegicus GN=Dync1li1 PE=1 SV=1	0.9	0.9	0.7	0.9	0.888888889	-0.169925001	0.422649731	0
DCLK2_RAT	Dclk2	http://www.uniprot.org/uniprot/DCLK2_RAT	Cluster of Serine/threonine-protein kinase DCLK2 OS=Rattus norvegicus GN=Dclk2 PE=1 SV=2 (DCLK2_RAT)	0.9	0.8	0.7	0.7	0.823529412	-0.280107919	0.095465966	0
E9PT29_RAT	Ddx17	http://www.uniprot.org/uniprot/E9PT29_RAT	Cluster of DEAD-box helicase 17 OS=Rattus norvegicus GN=Ddx17 PE=1 SV=3 (E9PT29_RAT)	1	1	1.1	1.1	1.1	0.137503524	0	0
EHD3_RAT	Ehd3	http://www.uniprot.org/uniprot/EHD3_RAT	EH domain-containing protein 3 OS=Rattus norvegicus GN=Ehd3 PE=1 SV=2	1	0.9	1	0.9	1	0	1	0
F1LQ55_RAT	Scp2	http://www.uniprot.org/uniprot/F1LQ55_RAT	Cluster of Podocan OS=Rattus norvegicus GN=Scp2 PE=1 SV=3 (F1LQ55_RAT)	1	1.1	0.8	1.2	0.952380952	-0.070389328	0.830969149	0
F1M853_RAT	Rrbp1	http://www.uniprot.org/uniprot/F1M853_RAT	Ribosome-binding protein 1 OS=Rattus norvegicus GN=Rrbp1 PE=1 SV=3	1	0.6	0.5	0.6	0.6875	-0.540568381	0.349055445	0
SYK_RAT	Kars	http://www.uniprot.org/uniprot/FIBG_RAT	Lysine--tRNA ligase OS=Rattus norvegicus GN=Kars PE=1 SV=1	1	1.1	0.7	0.9	0.761904762	-0.392317423	0.154845745	0
HPCL4_RAT	Hpcal4	http://www.uniprot.org/uniprot/HPCL4_RAT	Cluster of Hippocalcin-like protein 4 OS=Rattus norvegicus GN=Hpcal4 PE=2 SV=2 (HPCL4_RAT)	0.9	1.1	1.1	1	1.05	0.070389328	0.698488655	0
MAG_RAT	Mag	http://www.uniprot.org/uniprot/MAG_RAT	Myelin-associated glycoprotein OS=Rattus norvegicus GN=Mag PE=1 SV=1	0.8	0.8	0.8	0.8	1	0		0
PITM1_RAT	Pitpnm1	http://www.uniprot.org/uniprot/PITM1_RAT	Membrane-associated phosphatidylinositol transfer protein 1 OS=Rattus norvegicus GN=Pitpnm1 PE=1 SV=1	1	0.9	1	1.2	1.157894737	0.211504105	0.311752798	0
PPID_RAT	Ppid	http://www.uniprot.org/uniprot/PPID_RAT	Peptidyl-prolyl cis-trans isomerase D OS=Rattus norvegicus GN=Ppid PE=1 SV=3	1	1.1	1.1	0.9	0.952380952	-0.070389328	0.698488655	0
Q5BJZ3_RAT	Nnt	http://www.uniprot.org/uniprot/Q5BJZ3_RAT	Nicotinamide nucleotide transhydrogenase OS=Rattus norvegicus GN=Nnt PE=1 SV=1	1	1.1	1.2	1	1.047619048	0.067114196	0.698488655	0
Q5M9F7_RAT	Actr10	http://www.uniprot.org/uniprot/Q5M9F7_RAT	ARP10 actin-related protein 10 homolog (S. cerevisiae) OS=Rattus norvegicus GN=Actr10 PE=1 SV=1	1.1	1.1	1.1	1	0.954545455	-0.067114196	0.422649731	0
SRP54_RAT	Srp54	http://www.uniprot.org/uniprot/Q5U322_RAT	Signal recognition particle 54 kDa protein OS=Rattus norvegicus GN=Srp54 PE=2 SV=1	1	0.9	1.2	1.2	1.263157895	0.337034987	0.037749551	1
Q68FQ9_RAT	Lancl2	http://www.uniprot.org/uniprot/Q68FQ9_RAT	LanC lantibiotic synthetase component C-like 2 (Bacterial) OS=Rattus norvegicus GN=Lancl2 PE=1 SV=1	1	1.2	1.1	1.2	1.045454545	0.064130337	0.698488655	0
A0A0G2K8N6_RAT	Ankmy2	http://www.uniprot.org/uniprot/Q6TXF3_RAT	Ankyrin repeat and MYND domain-containing 2 OS=Rattus norvegicus GN=Ankmy2 PE=1 SV=1	1	1.2	1.2	1.7	1.318181818	0.398549376	0.323284458	0
RS4X_RAT	Rps4x	http://www.uniprot.org/uniprot/RS4X_RAT	40S ribosomal protein S4, X isoform OS=Rattus norvegicus GN=Rps4x PE=2 SV=2	0.9	0.9	0.9	1	1.055555556	0.078002512	0.422649731	0
SHAN1_RAT	Shank1	http://www.uniprot.org/uniprot/SHAN1_RAT	SH3 and multiple ankyrin repeat domains protein 1 OS=Rattus norvegicus GN=Shank1 PE=1 SV=1	1	1.1	1	0.9	0.904761905	-0.144389909	0.292893219	0
A0A0G2JVV5_RAT	Usp14	http://www.uniprot.org/uniprot/A0A0G2JVV5_RAT	Ubiquitin-specific peptidase 14 OS=Rattus norvegicus GN=Usp14 PE=1 SV=1	0.9	0.9	0.9	1	1.055555556	0.078002512	0.422649731	0
A0A0G2JY73_RAT	Eif4g3	http://www.uniprot.org/uniprot/A0A0G2JY73_RAT	Cluster of Eukaryotic translation initiation factor 4 gamma, 3 OS=Rattus norvegicus GN=Eif4g3 PE=1 SV=1 (A0A0G2JY73_RAT)	1	0.9	0.9	1	1	0	1	0
A0A0G2K6T9_RAT	Pcdh1	http://www.uniprot.org/uniprot/A0A0G2K6T9_RAT	Protocadherin 1 OS=Rattus norvegicus GN=Pcdh1 PE=1 SV=1	1	1.2	1.1	0.9	0.909090909	-0.137503524	0.552786405	0
A0A0G2K9V6_RAT	Tars	http://www.uniprot.org/uniprot/A0A0G2K9V6_RAT	Threonine--tRNA ligase, cytoplasmic OS=Rattus norvegicus GN=Tars PE=1 SV=1	0.9	1.2	0.8	1	0.857142857	-0.222392421	0.492907447	0
A0A140TAB3_RAT	Klc1	http://www.uniprot.org/uniprot/A0A140TAB3_RAT	Cluster of Kinesin light chain 1 OS=Rattus norvegicus GN=Klc1 PE=1 SV=1 (A0A140TAB3_RAT)	1	1.1	0.9	1	0.904761905	-0.144389909	0.292893219	0
A0A140TAG9_RAT	Cdc37	http://www.uniprot.org/uniprot/A0A140TAG9_RAT	Hsp90 co-chaperone Cdc37 OS=Rattus norvegicus GN=Cdc37 PE=1 SV=1	1	1	0.9	0.9	0.9	-0.152003093	0	0
MPC2_RAT	Mpc2	http://www.uniprot.org/uniprot/A2MG_RAT	Mitochondrial pyruvate carrier 2 OS=Rattus norvegicus GN=Mpc2 PE=2 SV=1	1	0.7	1.4	1.2	1.529411765	0.612976877	0.12993716	0
ACACA_RAT	Acaca	http://www.uniprot.org/uniprot/ACACA_RAT	Acetyl-CoA carboxylase 1 OS=Rattus norvegicus GN=Acaca PE=1 SV=1	1	1.1	1	0.9	0.904761905	-0.144389909	0.292893219	0
AK1A1_RAT	Akr1a1	http://www.uniprot.org/uniprot/AK1A1_RAT	Alcohol dehydrogenase [NADP(+)] OS=Rattus norvegicus GN=Akr1a1 PE=1 SV=2	1	0.9	1	1	1.052631579	0.074000581	0.422649731	0
B2GUZ3_RAT	Mthfd1l	http://www.uniprot.org/uniprot/B2GUZ3_RAT	Methylenetetrahydrofolate dehydrogenase (NADP+-dependent) 1-like OS=Rattus norvegicus GN=Mthfd1l PE=1 SV=1	0.7	0.9	0.9	0.6	0.9375	-0.093109404	0.80754991	0
B5DFK1_RAT	Copa	http://www.uniprot.org/uniprot/B5DFK1_RAT	Coatomer subunit alpha OS=Rattus norvegicus GN=Copa PE=2 SV=1	1.1	1.1	1.3	0.9	1	0	1	0
C0JPT7_RAT	Flna	http://www.uniprot.org/uniprot/C0JPT7_RAT	Filamin A OS=Rattus norvegicus GN=Flna PE=1 SV=1	1	1.5	1.4	1.8	1.28	0.35614381	0.38840716	0
C1QBP_RAT	C1qbp	http://www.uniprot.org/uniprot/C1QBP_RAT	Complement component 1 Q subcomponent-binding protein, mitochondrial OS=Rattus norvegicus GN=C1qbp PE=1 SV=2	1	1.1	1	0.9	0.904761905	-0.144389909	0.292893219	0
D3ZD09_RAT	Cox6b1	http://www.uniprot.org/uniprot/D3ZD09_RAT	Cytochrome c oxidase subunit OS=Rattus norvegicus GN=Cox6b1 PE=1 SV=1	1	1	1	0.9	0.95	-0.074000581	0.422649731	0
D3ZG43_RAT	Ndufs3	http://www.uniprot.org/uniprot/D3ZG43_RAT	NADH dehydrogenase (Ubiquinone) Fe-S protein 3 (Predicted), isoform CRA_c OS=Rattus norvegicus GN=Ndufs3 PE=1 SV=1	1	1	1	1	1	0		0
D3ZQD3_RAT	Ogdhl	http://www.uniprot.org/uniprot/D3ZQD3_RAT	Oxoglutarate dehydrogenase-like OS=Rattus norvegicus GN=Ogdhl PE=1 SV=2	1.1	1.1	1.1	1.3	1.090909091	0.125530882	0.422649731	0
DHPR_RAT	Qdpr	http://www.uniprot.org/uniprot/DHPR_RAT	Dihydropteridine reductase OS=Rattus norvegicus GN=Qdpr PE=1 SV=1	1	1	1.1	1.1	1.1	0.137503524	0	0
F1M820_RAT	Sorbs1	http://www.uniprot.org/uniprot/F1M820_RAT	Sorbin and SH3 domain-containing protein 1 OS=Rattus norvegicus GN=Sorbs1 PE=1 SV=1	1	0.8	1.3	1.2	1.388888889	0.473931188	0.088677623	0
F7EPH4_RAT	Ppa1	http://www.uniprot.org/uniprot/F7EPH4_RAT	Pyrophosphatase (inorganic) 1 OS=Rattus norvegicus GN=Ppa1 PE=1 SV=1	1	1	1.1	1.1	1.1	0.137503524	0	0
FABP5_RAT	Fabp5	http://www.uniprot.org/uniprot/FABP5_RAT	Fatty acid-binding protein, epidermal OS=Rattus norvegicus GN=Fabp5 PE=1 SV=3	1	0.9	1	1	1.052631579	0.074000581	0.422649731	0
G3V728_RAT	Nipsnap1	http://www.uniprot.org/uniprot/G3V728_RAT	4-nitrophenylphosphatase domain and non-neuronal SNAP25-like protein homolog 1 (C. elegans), isoform CRA_b OS=Rattus norvegicus GN=Nipsnap1 PE=1 SV=1	1	1.1	1	1.1	1	0	1	0
G3V7L6_RAT	Psmc2	http://www.uniprot.org/uniprot/G3V7L6_RAT	26S proteasome regulatory subunit 7 OS=Rattus norvegicus GN=Psmc2 PE=1 SV=1	0.9	1	0.9	0.9	0.947368421	-0.078002512	0.422649731	0
G3V8T5_RAT	Ruvbl2	http://www.uniprot.org/uniprot/G3V8T5_RAT	RuvB-like helicase OS=Rattus norvegicus GN=Ruvbl2 PE=1 SV=1	1	1	1.1	0.9	1	0	1	0
M0R3V7_RAT	Slc8a1	http://www.uniprot.org/uniprot/M0R3V7_RAT	Cluster of Sodium/calcium exchanger 1 OS=Rattus norvegicus GN=Slc8a1 PE=3 SV=2 (M0R3V7_RAT)	1	1	1	0.9	0.95	-0.074000581	0.422649731	0
MARE2_RAT	Mapre2	http://www.uniprot.org/uniprot/MARE2_RAT	Cluster of Microtubule-associated protein RP/EB family member 2 OS=Rattus norvegicus GN=Mapre2 PE=1 SV=1 (MARE2_RAT)	1	1.1	1	1	0.952380952	-0.070389328	0.422649731	0
OAT_RAT	Oat	http://www.uniprot.org/uniprot/OAT_RAT	Ornithine aminotransferase, mitochondrial OS=Rattus norvegicus GN=Oat PE=1 SV=1	1	1.1	1.1	0.9	0.952380952	-0.070389328	0.698488655	0
Q5XI77_RAT	Anxa11	http://www.uniprot.org/uniprot/Q5XI77_RAT	Annexin OS=Rattus norvegicus GN=Anxa11 PE=1 SV=1	1.1	1	1.1	1	1	0	1	0
RAB3C_RAT	Rab3c	http://www.uniprot.org/uniprot/RAB3C_RAT	Ras-related protein Rab-3C OS=Rattus norvegicus GN=Rab3c PE=1 SV=1	1	1.1	1.1	1.1	1.047619048	0.067114196	0.422649731	0
RB11B_RAT	Rab11b	http://www.uniprot.org/uniprot/RB11B_RAT	Ras-related protein Rab-11B OS=Rattus norvegicus GN=Rab11b PE=1 SV=4	1	1.1	1	1	0.952380952	-0.070389328	0.422649731	0
PON2_RAT	Pon2	http://www.uniprot.org/uniprot/RSSA_RAT	Serum paraoxonase/arylesterase 2 OS=Rattus norvegicus GN=Pon2 PE=2 SV=1	1	1.1	1	1.2	1.047619048	0.067114196	0.698488655	0
TRIO_RAT	Trio	http://www.uniprot.org/uniprot/TRIO_RAT	Triple functional domain protein OS=Rattus norvegicus GN=Trio PE=1 SV=4	0.9	0.8	0.8	0.8	0.941176471	-0.087462841	0.422649731	0
VCIP1_RAT	Vcpip1	http://www.uniprot.org/uniprot/VCIP1_RAT	Deubiquitinating protein VCIP135 OS=Rattus norvegicus GN=Vcpip1 PE=1 SV=2	0.8	1.1	0.8	0.9	0.894736842	-0.160464672	0.59175171	0
D3ZDU2_RAT	Rptor	http://www.uniprot.org/uniprot/D3ZDU2_RAT	Regulatory-associated protein of MTOR, complex 1 OS=Rattus norvegicus GN=Rptor PE=1 SV=2	1	0.7	1.5	0.9	1.411764706	0.497499659	0.406267749	0
A0A0A0MXZ3_RAT	D2hgdh	http://www.uniprot.org/uniprot/A0A0A0MXZ3_RAT	D-2-hydroxyglutarate dehydrogenase, mitochondrial OS=Rattus norvegicus GN=D2hgdh PE=1 SV=1	0.9	0.9	0.8	0.9	0.944444444	-0.08246216	0.422649731	0
FKB1A_RAT	Fkbp1a	http://www.uniprot.org/uniprot/FKB1A_RAT	Peptidyl-prolyl cis-trans isomerase FKBP1A OS=Rattus norvegicus GN=Fkbp1a PE=1 SV=3	1	1	1	1	1	0		0
A0A0G2JUR5_RAT	Mprip	http://www.uniprot.org/uniprot/A0A0G2JUR5_RAT	Cluster of Myosin phosphatase Rho-interacting protein OS=Rattus norvegicus GN=Mprip PE=1 SV=1 (A0A0G2JUR5_RAT)	1	2.1	1.1	2.2	1.064516129	0.090197809	0.909464254	0
CPLX1_RAT	Cplx1	http://www.uniprot.org/uniprot/CPLX1_RAT	Complexin-1 OS=Rattus norvegicus GN=Cplx1 PE=1 SV=1	1	0.9	0.8	1	0.947368421	-0.078002512	0.698488655	0
A0A0G2JUL7_RAT	11-Sep	http://www.uniprot.org/uniprot/A0A0G2JUL7_RAT	Septin 6 (Predicted), isoform CRA_b OS=Rattus norvegicus GN=Sept11 PE=1 SV=1	1	1.1	1	1.2	1.047619048	0.067114196	0.698488655	0
A0A0G2K151_RAT	Apoe	http://www.uniprot.org/uniprot/A0A0G2K151_RAT	Apolipoprotein E OS=Rattus norvegicus GN=Apoe PE=1 SV=1	1.1	0.9	0.9	0.9	0.9	-0.152003093	0.422649731	0
A0A0G2K2V6_RAT	Krt10	http://www.uniprot.org/uniprot/A0A0G2K2V6_RAT	Cluster of Keratin, type I cytoskeletal 10 OS=Rattus norvegicus GN=Krt10 PE=1 SV=1 (A0A0G2K2V6_RAT)	0.9	1.2	0.9	0.9	0.857142857	-0.222392421	0.422649731	0
A0A0G2K542_RAT	Ugp2	http://www.uniprot.org/uniprot/A0A0G2K542_RAT	UDP-glucose pyrophosphorylase 2 OS=Rattus norvegicus GN=Ugp2 PE=1 SV=1	1	0.9	0.8	0.8	0.842105263	-0.247927513	0.095465966	0
A0A0G2K5Q0_RAT	Prkcb	http://www.uniprot.org/uniprot/A0A0G2K5Q0_RAT	Protein kinase C OS=Rattus norvegicus GN=Prkcb PE=1 SV=1	0.9	1	1.1	0.9	1.052631579	0.074000581	0.698488655	0
A0A0G2K8R3_RAT	Lmo7	http://www.uniprot.org/uniprot/A0A0G2K8R3_RAT	Cluster of LIM domain 7 OS=Rattus norvegicus GN=Lmo7 PE=1 SV=1 (A0A0G2K8R3_RAT)	1	0.8	0.9	0.8	0.944444444	-0.08246216	0.698488655	0
A0A0G2K9M4_RAT	Wdfy3	http://www.uniprot.org/uniprot/A0A0G2K9M4_RAT	WD repeat and FYVE domain-containing 3 OS=Rattus norvegicus GN=Wdfy3 PE=1 SV=1	1.5	1.9	2.2	1.7	1.147058824	0.197939378	0.516631755	0
A0A0G2QC21_RAT	Arhgef7	http://www.uniprot.org/uniprot/A0A0G2QC21_RAT	Cluster of Rho guanine nucleotide exchange factor 7 OS=Rattus norvegicus GN=Arhgef7 PE=1 SV=1 (A0A0G2QC21_RAT)	1	0.9	1.1	1	1.105263158	0.144389909	0.292893219	0
ACSL3_RAT	Acsl3	http://www.uniprot.org/uniprot/ACSL3_RAT	Long-chain-fatty-acid--CoA ligase 3 OS=Rattus norvegicus GN=Acsl3 PE=1 SV=1	0.9	1.1	1	1	1	0	1	0
AOFB_RAT	Maob	http://www.uniprot.org/uniprot/AOFB_RAT	Amine oxidase [flavin-containing] B OS=Rattus norvegicus GN=Maob PE=1 SV=3	0.9	0.9	1	1	1.111111111	0.152003093	0	0
AUHM_RAT	Auh	http://www.uniprot.org/uniprot/AUHM_RAT	Methylglutaconyl-CoA hydratase, mitochondrial OS=Rattus norvegicus GN=Auh PE=1 SV=2	1.1	1.3	1.3	1.2	1.041666667	0.058893689	0.698488655	0
B0BMW4_RAT	Gnas	http://www.uniprot.org/uniprot/B0BMW4_RAT	Cluster of GNAS complex locus OS=Rattus norvegicus GN=Gnas PE=2 SV=1 (B0BMW4_RAT)	0.9	1	0.9	0.7	0.842105263	-0.247927513	0.311752798	0
B5DFK5_RAT	Hip1r	http://www.uniprot.org/uniprot/B5DFK5_RAT	Hip1r protein OS=Rattus norvegicus GN=Hip1r PE=2 SV=1	0.9	0.9	1	0.9	1.055555556	0.078002512	0.422649731	0
D3Z955_RAT	Pgm2l1	http://www.uniprot.org/uniprot/D3Z955_RAT	Phosphoglucomutase 2-like 1 OS=Rattus norvegicus GN=Pgm2l1 PE=1 SV=1	0.9	1	1	1.1	1.105263158	0.144389909	0.292893219	0
D3ZV52_RAT	Itsn1	http://www.uniprot.org/uniprot/D3ZV52_RAT	Cluster of Intersectin-1 OS=Rattus norvegicus GN=Itsn1 PE=1 SV=3 (D3ZV52_RAT)	0.9	1.1	0.8	1.1	0.95	-0.074000581	0.80754991	0
D4A4K4_RAT	Vps13c	http://www.uniprot.org/uniprot/D4A4K4_RAT	Vacuolar protein sorting 13C OS=Rattus norvegicus GN=Vps13c PE=1 SV=2	1.1	1.3	1.2	1.2	1	-3.20E-16	1	0
NEO1_RAT	Neo1	http://www.uniprot.org/uniprot/E9PTX9_RAT	Neogenin (Fragment) OS=Rattus norvegicus GN=Neo1 PE=1 SV=1	1	1.5	2.5	1.9	1.76	0.815575429	0.135470065	0
F1LPP6_RAT	Akap5	http://www.uniprot.org/uniprot/F1LPP6_RAT	A-kinase anchor protein 5 OS=Rattus norvegicus GN=Akap5 PE=1 SV=1	0.9	1	0.9	0.9	0.947368421	-0.078002512	0.422649731	0
F1M787_RAT	Ctnnd2	http://www.uniprot.org/uniprot/F1M787_RAT	Catenin delta-2 OS=Rattus norvegicus GN=Ctnnd2 PE=1 SV=3	0.9	0.9	1.1	1.1	1.222222222	0.289506617	0	1
F1M8L1_RAT	Kif2a	http://www.uniprot.org/uniprot/F1M8L1_RAT	Kinesin-like protein OS=Rattus norvegicus GN=Kif2a PE=1 SV=2	1	1.2	1.1	1.2	1.045454545	0.064130337	0.698488655	0
G3V6H2_RAT	Prpf8	http://www.uniprot.org/uniprot/G3V6H2_RAT	Pre-mRNA processing factor 8, isoform CRA_a OS=Rattus norvegicus GN=Prpf8 PE=1 SV=1	1.1	1.5	1	1.1	0.807692308	-0.308122295	0.349055445	0
GBRA1_RAT	Gabra1	http://www.uniprot.org/uniprot/GBRA1_RAT	Cluster of Gamma-aminobutyric acid receptor subunit alpha-1 OS=Rattus norvegicus GN=Gabra1 PE=1 SV=1 (GBRA1_RAT)	0.9	0.7	1	0.9	1.1875	0.247927513	0.311752798	0
HNRPL_RAT	Hnrnpl	http://www.uniprot.org/uniprot/HNRPL_RAT	Cluster of Heterogeneous nuclear ribonucleoprotein L OS=Rattus norvegicus GN=Hnrnpl PE=1 SV=2 (HNRPL_RAT)	1	1	1.1	1.1	1.1	0.137503524	0	0
LONM_RAT	Lonp1	http://www.uniprot.org/uniprot/LONM_RAT	Lon protease homolog, mitochondrial OS=Rattus norvegicus GN=Lonp1 PE=2 SV=1	1.1	1.5	1.5	1.3	1.076923077	0.106915204	0.698488655	0
M0R5P8_RAT	Adam22	http://www.uniprot.org/uniprot/M0R5P8_RAT	ADAM metallopeptidase domain 22 OS=Rattus norvegicus GN=Adam22 PE=1 SV=2	1	0.8	1	0.8	1	0	1	0
MK01_RAT	Mapk1	http://www.uniprot.org/uniprot/MK01_RAT	Mitogen-activated protein kinase 1 OS=Rattus norvegicus GN=Mapk1 PE=1 SV=3	1	1.1	0.8	0.9	0.80952381	-0.304854582	0.105572809	0
NF1_RAT	Nf1	http://www.uniprot.org/uniprot/NF1_RAT	Neurofibromin OS=Rattus norvegicus GN=Nf1 PE=1 SV=1	1	0.9	0.7	1.1	0.947368421	-0.078002512	0.830969149	0
PIMT_RAT	Pcmt1	http://www.uniprot.org/uniprot/PIMT_RAT	Protein-L-isoaspartate(D-aspartate) O-methyltransferase OS=Rattus norvegicus GN=Pcmt1 PE=1 SV=2	1	1.2	1.1	1	0.954545455	-0.067114196	0.698488655	0
PRS6B_RAT	Psmc4	http://www.uniprot.org/uniprot/PRS6B_RAT	26S proteasome regulatory subunit 6B OS=Rattus norvegicus GN=Psmc4 PE=1 SV=1	1.1	1.2	1	1	0.869565217	-0.201633861	0.095465966	0
PSA4_RAT	Psma4	http://www.uniprot.org/uniprot/PSA4_RAT	Proteasome subunit alpha type-4 OS=Rattus norvegicus GN=Psma4 PE=1 SV=1	1.1	1	0.9	1	0.904761905	-0.144389909	0.292893219	0
Q4V8H5_RAT	Dnpep	http://www.uniprot.org/uniprot/Q4V8H5_RAT	Aspartyl aminopeptidase OS=Rattus norvegicus GN=Dnpep PE=1 SV=1	1.2	0.9	1.2	1.1	1.095238095	0.131244533	0.59175171	0
Q5M9H2_RAT	Acadvl	http://www.uniprot.org/uniprot/Q5M9H2_RAT	Acyl-Coenzyme A dehydrogenase, very long chain OS=Rattus norvegicus GN=Acadvl PE=1 SV=1	0.8	0.9	1.2	1.2	1.411764706	0.497499659	0.019803941	1
Q5M9H7_RAT	Dnaja2	http://www.uniprot.org/uniprot/Q5M9H7_RAT	DnaJ (Hsp40) homolog, subfamily A, member 2 OS=Rattus norvegicus GN=Dnaja2 PE=1 SV=1	1	0.9	1.1	0.9	1.052631579	0.074000581	0.698488655	0
Q5XIC6_RAT	Psmd12	http://www.uniprot.org/uniprot/Q5XIC6_RAT	Proteasome (Prosome, macropain) 26S subunit, non-ATPase, 12 OS=Rattus norvegicus GN=Psmd12 PE=1 SV=1	1	1.2	1.2	1.1	1.045454545	0.064130337	0.698488655	0
Q6LDS4_RAT	Sod1	http://www.uniprot.org/uniprot/Q6LDS4_RAT	Superoxide dismutase [Cu-Zn] OS=Rattus norvegicus GN=Sod1 PE=2 SV=1	1	1.1	1.3	1.3	1.238095238	0.308122295	0.037749551	1
RALA_RAT	Rala	http://www.uniprot.org/uniprot/RALA_RAT	Ras-related protein Ral-A OS=Rattus norvegicus GN=Rala PE=1 SV=1	1	1	1	1.1	1.05	0.070389328	0.422649731	0
RHOB_RAT	Rhob	http://www.uniprot.org/uniprot/RHOB_RAT	Rho-related GTP-binding protein RhoB OS=Rattus norvegicus GN=Rhob PE=1 SV=1	0.9	1	1	1	1.052631579	0.074000581	0.422649731	0
TPR_RAT	Tpr	http://www.uniprot.org/uniprot/TPR_RAT	Nucleoprotein TPR OS=Rattus norvegicus GN=Tpr PE=1 SV=1	1	1.1	1.1	1	1	0	1	0
TRAP1_RAT	Trap1	http://www.uniprot.org/uniprot/TRAP1_RAT	Heat shock protein 75 kDa, mitochondrial OS=Rattus norvegicus GN=Trap1 PE=1 SV=1	1.1	0.9	1	0.9	0.95	-0.074000581	0.698488655	0
UGGG1_RAT	Uggt1	http://www.uniprot.org/uniprot/UGGG1_RAT	UDP-glucose:glycoprotein glucosyltransferase 1 OS=Rattus norvegicus GN=Uggt1 PE=1 SV=2	0.9	0.9	1.1	1.1	1.222222222	0.289506617	0	1
VAT1_RAT	Vat1	http://www.uniprot.org/uniprot/VAT1_RAT	Synaptic vesicle membrane protein VAT-1 homolog OS=Rattus norvegicus GN=Vat1 PE=1 SV=1	1	1.1	1.3	1.1	1.142857143	0.192645078	0.311752798	0
VATF_RAT	Atp6v1f	http://www.uniprot.org/uniprot/VATF_RAT	V-type proton ATPase subunit F OS=Rattus norvegicus GN=Atp6v1f PE=1 SV=1	1	1.2	1.1	1	0.954545455	-0.067114196	0.698488655	0
XPO1_RAT	Xpo1	http://www.uniprot.org/uniprot/XPO1_RAT	Exportin-1 OS=Rattus norvegicus GN=Xpo1 PE=1 SV=1	1.1	1.3	1.1	1.3	1	0	1	0
Q6PSM0_RAT	Mdr1a	http://www.uniprot.org/uniprot/Q6PSM0_RAT	Cluster of Multidrug resistance protein 1a OS=Rattus norvegicus GN=Mdr1a PE=1 SV=1 (Q6PSM0_RAT)	1.2	1.1	1.6	1	1.130434783	0.176877762	0.67070722	0
F1M9V3_RAT	RGD1559534	http://www.uniprot.org/uniprot/F1M9V3_RAT	Similar to Alpha enolase (2-phospho-D-glycerate hydro-lyase) OS=Rattus norvegicus GN=RGD1559534 PE=4 SV=1	1	0.5	0.9	1	1.266666667	0.341036918	0.51492875	0
6PGD_RAT	Pgd	http://www.uniprot.org/uniprot/6PGD_RAT	6-phosphogluconate dehydrogenase, decarboxylating OS=Rattus norvegicus GN=Pgd PE=1 SV=1	1	0.7	0.7	0.8	0.882352941	-0.180572246	0.59175171	0
A0A096MJM1_RAT	Rhog	http://www.uniprot.org/uniprot/A0A096MJM1_RAT	Ras homolog family member G (Fragment) OS=Rattus norvegicus GN=Rhog PE=1 SV=6	1	1	0.9	1	0.95	-0.074000581	0.422649731	0
A0A0G2JUG7_RAT	Iqsec1	http://www.uniprot.org/uniprot/A0A0G2JUG7_RAT	IQ motif and Sec7 domain 1 OS=Rattus norvegicus GN=Iqsec1 PE=1 SV=1	1.1	0.9	1.1	0.9	1	0	1	0
A0A0G2JWG7_RAT	Cyp46a1	http://www.uniprot.org/uniprot/A0A0G2JWG7_RAT	Cytochrome P450, family 46, subfamily a, polypeptide 1 OS=Rattus norvegicus GN=Cyp46a1 PE=3 SV=1	1.1	1.3	1.3	1.3	1.083333333	0.115477217	0.422649731	0
A0A0G2JX67_RAT	Prepl	http://www.uniprot.org/uniprot/A0A0G2JX67_RAT	Prolyl endopeptidase-like OS=Rattus norvegicus GN=Prepl PE=1 SV=1	1	1	0.9	1	0.95	-0.074000581	0.422649731	0
A0A0G2K757_RAT	Rpn2	http://www.uniprot.org/uniprot/A0A0G2K757_RAT	Dolichyl-diphosphooligosaccharide--protein glycosyltransferase subunit 2 OS=Rattus norvegicus GN=Rpn2 PE=1 SV=1	1	1	1	1.2	1.1	0.137503524	0.422649731	0
A0A0G2KA95_RAT	L1cam	http://www.uniprot.org/uniprot/A0A0G2KA95_RAT	Neural cell adhesion molecule L1 OS=Rattus norvegicus GN=L1cam PE=1 SV=1	1	0.9	1	0.9	1	0	1	0
A0A0G2JSW3_RAT	Hbb	http://www.uniprot.org/uniprot/A1M_RAT	Cluster of Globin a4 OS=Rattus norvegicus GN=Hbb PE=1 SV=1 (A0A0G2JSW3_RAT)	1	1	1.1	1.1	1.1	0.137503524	0	0
AP2S1_RAT	Ap2s1	http://www.uniprot.org/uniprot/AP2S1_RAT	AP-2 complex subunit sigma OS=Rattus norvegicus GN=Ap2s1 PE=1 SV=1	0.6	1.2	1.1	1.1	1.222222222	0.289506617	0.573598567	0
ASGL1_RAT	Asrgl1	http://www.uniprot.org/uniprot/ASGL1_RAT	Isoaspartyl peptidase/L-asparaginase OS=Rattus norvegicus GN=Asrgl1 PE=1 SV=1	1	1.2	1.1	1.2	1.045454545	0.064130337	0.698488655	0
B0K031_RAT	Rpl7	http://www.uniprot.org/uniprot/B0K031_RAT	60S ribosomal protein L7 OS=Rattus norvegicus GN=Rpl7 PE=1 SV=1	1	1	1	0.9	0.95	-0.074000581	0.422649731	0
B2RYN0_RAT	Pgm3	http://www.uniprot.org/uniprot/B2RYN0_RAT	Phosphoacetylglucosamine mutase OS=Rattus norvegicus GN=Pgm3 PE=1 SV=1	1	0.9	0.9	0.8	0.894736842	-0.160464672	0.292893219	0
B6DYP8_RAT	Gsta1	http://www.uniprot.org/uniprot/B6DYP8_RAT	Cluster of Glutathione S-transferase OS=Rattus norvegicus GN=Gsta1 PE=2 SV=1 (B6DYP8_RAT)	1.1	1	1.2	1.1	1.095238095	0.131244533	0.292893219	0
BCAS1_RAT	Bcas1	http://www.uniprot.org/uniprot/BCAS1_RAT	Breast carcinoma-amplified sequence 1 homolog (Fragment) OS=Rattus norvegicus GN=Bcas1 PE=1 SV=2	1	1.3	1.3	1.1	1.043478261	0.061400545	0.80754991	0
CADH2_RAT	Cdh2	http://www.uniprot.org/uniprot/CADH2_RAT	Cluster of Cadherin-2 OS=Rattus norvegicus GN=Cdh2 PE=1 SV=1 (CADH2_RAT)	1	1	0.8	0.8	0.8	-0.321928095	0	-1
CLCB_RAT	Cltb	http://www.uniprot.org/uniprot/CLCB_RAT	Clathrin light chain B OS=Rattus norvegicus GN=Cltb PE=1 SV=1	1	0.9	1	0.9	1	0	1	0
CSN4_RAT	Cops4	http://www.uniprot.org/uniprot/CSN4_RAT	COP9 signalosome complex subunit 4 OS=Rattus norvegicus GN=Cops4 PE=1 SV=1	0.9	1	1.1	1	1.105263158	0.144389909	0.292893219	0
D3ZHY9_RAT	Rasal1	http://www.uniprot.org/uniprot/D3ZHY9_RAT	RAS protein activator like 1 (GAP1 like) (Predicted) OS=Rattus norvegicus GN=Rasal1 PE=4 SV=2	1	1.4	1.4	1.1	1.041666667	0.058893689	0.859971992	0
D4A0T0_RAT	Ndufb10	http://www.uniprot.org/uniprot/D4A0T0_RAT	NADH:ubiquinone oxidoreductase subunit B10 OS=Rattus norvegicus GN=Ndufb10 PE=1 SV=1	1	1.1	0.9	1.1	0.952380952	-0.070389328	0.698488655	0
D4A5I9_RAT	Myo6	http://www.uniprot.org/uniprot/D4A5I9_RAT	Myosin VI OS=Rattus norvegicus GN=Myo6 PE=1 SV=3	0.9	1.1	1	1	1	0	1	0
ERP29_RAT	Erp29	http://www.uniprot.org/uniprot/ERP29_RAT	Endoplasmic reticulum resident protein 29 OS=Rattus norvegicus GN=Erp29 PE=1 SV=2	1.1	1	1	0.9	0.904761905	-0.144389909	0.292893219	0
ETFA_RAT	Etfa	http://www.uniprot.org/uniprot/ETFA_RAT	Electron transfer flavoprotein subunit alpha, mitochondrial OS=Rattus norvegicus GN=Etfa PE=1 SV=4	1	0.8	0.9	1	1.055555556	0.078002512	0.698488655	0
F10A1_RAT	St13	http://www.uniprot.org/uniprot/F10A1_RAT	Hsc70-interacting protein OS=Rattus norvegicus GN=St13 PE=1 SV=1	1	1.7	0.8	0.9	0.62962963	-0.667424661	0.292893219	0
VDAC1_RAT	Vdac1	http://www.uniprot.org/uniprot/F1LMW7_RAT	Voltage-dependent anion-selective channel protein 1 OS=Rattus norvegicus GN=Vdac1 PE=1 SV=4	0.9	0.9	1.1	1.1	1.222222222	0.289506617	0	1
F1LSH6_RAT	Hcn1	http://www.uniprot.org/uniprot/F1LSH6_RAT	Cluster of Potassium/sodium hyperpolarization-activated cyclic nucleotide-gated channel 1 OS=Rattus norvegicus GN=Hcn1 PE=4 SV=1 (F1LSH6_RAT)	1	0.9	1.2	0.8	1.052631579	0.074000581	0.830969149	0
F1M403_RAT	Ube2o	http://www.uniprot.org/uniprot/F1M403_RAT	Ubiquitin-conjugating enzyme E2O OS=Rattus norvegicus GN=Ube2o PE=1 SV=2	1	1.2	1.1	1.1	1	0	1	0
F1M978_RAT	Impa1	http://www.uniprot.org/uniprot/F1M978_RAT	Inositol-1-monophosphatase OS=Rattus norvegicus GN=Impa1 PE=1 SV=1	0.9	1.1	1	1	1	0	1	0
F1MAK3_RAT	Arhgap32	http://www.uniprot.org/uniprot/F1MAK3_RAT	Cluster of Rho GTPase-activating protein 32 OS=Rattus norvegicus GN=Arhgap32 PE=1 SV=2 (F1MAK3_RAT)	1.1	0.9	0.9	1	0.95	-0.074000581	0.698488655	0
G3V6M3_RAT	Syt2	http://www.uniprot.org/uniprot/G3V6M3_RAT	Synaptotagmin II OS=Rattus norvegicus GN=Syt2 PE=1 SV=1	1	0.8	1	1.2	1.222222222	0.289506617	0.292893219	0
G3V8Q1_RAT	Cope	http://www.uniprot.org/uniprot/G3V8Q1_RAT	Coatomer subunit epsilon OS=Rattus norvegicus GN=Cope PE=1 SV=3	0.9	1.3	1.1	0.8	0.863636364	-0.211504105	0.609433267	0
G3V9M3_RAT	Wdr47	http://www.uniprot.org/uniprot/G3V9M3_RAT	RCG28460 OS=Rattus norvegicus GN=Wdr47 PE=1 SV=1	1	1	0.9	0.9	0.9	-0.152003093	0	0
HPLN1_RAT	Hapln1	http://www.uniprot.org/uniprot/HPLN1_RAT	Hyaluronan and proteoglycan link protein 1 OS=Rattus norvegicus GN=Hapln1 PE=1 SV=2	1	0.9	0.9	1	1	0	1	0
MARE3_RAT	Mapre3	http://www.uniprot.org/uniprot/MARE3_RAT	Microtubule-associated protein RP/EB family member 3 OS=Rattus norvegicus GN=Mapre3 PE=1 SV=1	1	1	1	1	1	0		0
NCPR_RAT	Por	http://www.uniprot.org/uniprot/NCPR_RAT	NADPH--cytochrome P450 reductase OS=Rattus norvegicus GN=Por PE=1 SV=3	1	0.8	0.8	1	1	0	1	0
PCYOX_RAT	Pcyox1	http://www.uniprot.org/uniprot/PCYOX_RAT	Prenylcysteine oxidase OS=Rattus norvegicus GN=Pcyox1 PE=1 SV=1	1	1.2	1.2	1.1	1.045454545	0.064130337	0.698488655	0
PPIB_RAT	Ppib	http://www.uniprot.org/uniprot/PPIB_RAT	Peptidyl-prolyl cis-trans isomerase B OS=Rattus norvegicus GN=Ppib PE=1 SV=3	1	0.9	1	1.1	1.105263158	0.144389909	0.292893219	0
PROF1_RAT	Pfn1	http://www.uniprot.org/uniprot/PROF1_RAT	Profilin-1 OS=Rattus norvegicus GN=Pfn1 PE=1 SV=2	1	1	1.2	1.1	1.15	0.201633861	0.095465966	0
PRS4_RAT	Psmc1	http://www.uniprot.org/uniprot/PRS4_RAT	26S proteasome regulatory subunit 4 OS=Rattus norvegicus GN=Psmc1 PE=2 SV=1	1	1.1	1.1	0.9	0.952380952	-0.070389328	0.698488655	0
Q5RKJ9_RAT	Rab10	http://www.uniprot.org/uniprot/Q5RKJ9_RAT	RAB10, member RAS oncogene family OS=Rattus norvegicus GN=Rab10 PE=1 SV=1	1.2	0.9	0.9	0.8	0.80952381	-0.304854582	0.333333333	0
Q6P503_RAT	Atp6v1d	http://www.uniprot.org/uniprot/Q6P503_RAT	ATPase H+-transporting V1 subunit D OS=Rattus norvegicus GN=Atp6v1d PE=1 SV=1	1	1.1	1.1	1	1	0	1	0
RAB5A_RAT	Rab5a	http://www.uniprot.org/uniprot/RAB5A_RAT	Ras-related protein Rab-5A OS=Rattus norvegicus GN=Rab5a PE=2 SV=1	0.8	0.8	0.9	0.9	1.125	0.169925001	0	0
GLNA_RAT	Glul	http://www.uniprot.org/uniprot/S6A11_RAT	Glutamine synthetase OS=Rattus norvegicus GN=Glul PE=1 SV=3	1	0.9	1.1	1	1.105263158	0.144389909	0.292893219	0
SGIP1_RAT	Sgip1	http://www.uniprot.org/uniprot/SGIP1_RAT	SH3-containing GRB2-like protein 3-interacting protein 1 OS=Rattus norvegicus GN=Sgip1 PE=1 SV=1	1	1.2	1.2	1.1	1.045454545	0.064130337	0.698488655	0
SHLB2_RAT	Sh3glb2	http://www.uniprot.org/uniprot/SHLB2_RAT	Endophilin-B2 OS=Rattus norvegicus GN=Sh3glb2 PE=1 SV=2	1	0.9	1	1	1.052631579	0.074000581	0.422649731	0
UBE2N_RAT	Ube2n	http://www.uniprot.org/uniprot/UBE2N_RAT	Ubiquitin-conjugating enzyme E2 N OS=Rattus norvegicus GN=Ube2n PE=1 SV=1	1.1	1.2	1.2	1	0.956521739	-0.064130337	0.698488655	0
A0A0G2JUI5_RAT	Clasp1	http://www.uniprot.org/uniprot/A0A0G2JUI5_RAT	Cluster of Cytoplasmic linker-associated protein 1 OS=Rattus norvegicus GN=Clasp1 PE=1 SV=1 (A0A0G2JUI5_RAT)	1.2	1.3	1.7	1.7	1.36	0.443606651	0.01212166	1
A0A0G2JYW3_RAT	Clta	http://www.uniprot.org/uniprot/A0A0G2JYW3_RAT	Clathrin light chain OS=Rattus norvegicus GN=Clta PE=1 SV=1	1	1	0.9	0.9	0.9	-0.152003093	0	0
A0A0G2K0V3_RAT	Bpnt1	http://www.uniprot.org/uniprot/A0A0G2K0V3_RAT	3'(2'),5'-bisphosphate nucleotidase 1 OS=Rattus norvegicus GN=Bpnt1 PE=1 SV=1	1	1.3	1.2	1.2	1.043478261	0.061400545	0.770584266	0
A0A0G2K1M2_RAT	Dlg1	http://www.uniprot.org/uniprot/A0A0G2K1M2_RAT	Disks large homolog 1 OS=Rattus norvegicus GN=Dlg1 PE=1 SV=1	1	1	0.9	1.1	1	0	1	0
A0A0U1RS25_RAT	Upf1	http://www.uniprot.org/uniprot/A0A0U1RS25_RAT	UPF1, RNA helicase and ATPase OS=Rattus norvegicus GN=Upf1 PE=1 SV=1	1	0.7	0.9	0.8	1	3.33E-16	1	0
A9UMV9_RAT	Ndufa7	http://www.uniprot.org/uniprot/A9UMV9_RAT	NADH:ubiquinone oxidoreductase subunit A7 OS=Rattus norvegicus GN=Ndufa7 PE=1 SV=1	1.1	1.4	1.2	1.3	1	0	1	0
ACSL1_RAT	Acsl1	http://www.uniprot.org/uniprot/ACSL1_RAT	Long-chain-fatty-acid--CoA ligase 1 OS=Rattus norvegicus GN=Acsl1 PE=1 SV=1	0.9	0.8	1.1	1	1.235294118	0.304854582	0.105572809	0
B0BN63_RAT	Ahsa1	http://www.uniprot.org/uniprot/B0BN63_RAT	Activator of Hsp90 ATPase activity 1 OS=Rattus norvegicus GN=Ahsa1 PE=1 SV=1	1	0.9	1	0.9	1	0	1	0
B2RYA5_RAT	Cars	http://www.uniprot.org/uniprot/B2RYA5_RAT	Cars protein (Fragment) OS=Rattus norvegicus GN=Cars PE=2 SV=1	3	7.1	6.8	6.9	1.356435644	0.4398206	0.472637138	0
B2RZA9_RAT	Ube2l3	http://www.uniprot.org/uniprot/B2RZA9_RAT	Ube2l3 protein OS=Rattus norvegicus GN=Ube2l3 PE=2 SV=1	1	1	1.1	0.8	0.95	-0.074000581	0.770584266	0
G3V936_RAT	Cs	http://www.uniprot.org/uniprot/BCAT1_RAT	Citrate synthase OS=Rattus norvegicus GN=Cs PE=1 SV=1	0.9	0.9	1	0.9	1.055555556	0.078002512	0.422649731	0
CNTN2_RAT	Cntn2	http://www.uniprot.org/uniprot/CNTN2_RAT	Contactin-2 OS=Rattus norvegicus GN=Cntn2 PE=1 SV=1	1.1	1.6	1.6	1.8	1.259259259	0.332575339	0.323284458	0
D4A781_RAT	Ipo5	http://www.uniprot.org/uniprot/D4A781_RAT	Importin 5 OS=Rattus norvegicus GN=Ipo5 PE=1 SV=1	0.9	0.9	0.7	0.9	0.888888889	-0.169925001	0.422649731	0
D4A9D6_RAT	Dhx9	http://www.uniprot.org/uniprot/D4A9D6_RAT	DEAH (Asp-Glu-Ala-His) box polypeptide 9 (Predicted) OS=Rattus norvegicus GN=Dhx9 PE=1 SV=1	1	1.3	1.1	1.1	0.956521739	-0.064130337	0.770584266	0
D4ABT8_RAT	Hnrnpul2	http://www.uniprot.org/uniprot/D4ABT8_RAT	Heterogeneous nuclear ribonucleoprotein U-like 2 OS=Rattus norvegicus GN=Hnrnpul2 PE=1 SV=1	0.9	1	1	1.1	1.105263158	0.144389909	0.292893219	0
D4ACG7_RAT	Cpne6	http://www.uniprot.org/uniprot/D4ACG7_RAT	Copine 6 OS=Rattus norvegicus GN=Cpne6 PE=1 SV=2	1	1	1.1	1	1.05	0.070389328	0.422649731	0
E9PT53_RAT	Wfs1	http://www.uniprot.org/uniprot/E9PT53_RAT	Wolfram syndrome 1 homolog (Human) OS=Rattus norvegicus GN=Wfs1 PE=1 SV=2	0.9	0.8	0.8	0.8	0.941176471	-0.087462841	0.422649731	0
F1LQV9_RAT	Lin7a	http://www.uniprot.org/uniprot/F1LQV9_RAT	Cluster of Protein lin-7 homolog A OS=Rattus norvegicus GN=Lin7a PE=1 SV=1 (F1LQV9_RAT)	1	1	1	0.9	0.95	-0.074000581	0.422649731	0
F1LV13_RAT	Hnrnpm	http://www.uniprot.org/uniprot/F1LV13_RAT	Heterogeneous nuclear ribonucleoprotein M OS=Rattus norvegicus GN=Hnrnpm PE=1 SV=1	1.1	1.1	1.2	1.2	1.090909091	0.125530882	0	0
F1MAF8_RAT	Atg2b	http://www.uniprot.org/uniprot/F1MAF8_RAT	Autophagy related 2B OS=Rattus norvegicus GN=Atg2b PE=1 SV=2	1.1	1.1	1.5	1.3	1.272727273	0.347923303	0.095465966	0
G3V6S5_RAT	Mthfd1	http://www.uniprot.org/uniprot/G3V6S5_RAT	Cluster of C-1-tetrahydrofolate synthase, cytoplasmic OS=Rattus norvegicus GN=Mthfd1 PE=1 SV=1 (G3V6S5_RAT)	0.9	1.1	1	1.1	1.05	0.070389328	0.698488655	0
G3V6U3_RAT	Alg2	http://www.uniprot.org/uniprot/G3V6U3_RAT	ALG2, alpha-1,3/1,6-mannosyltransferase OS=Rattus norvegicus GN=Alg2 PE=1 SV=1	1.1	1.1	0.9	1.1	0.909090909	-0.137503524	0.422649731	0
G3V6Z5_RAT	Gria3	http://www.uniprot.org/uniprot/G3V6Z5_RAT	Cluster of Glutamate receptor 3 OS=Rattus norvegicus GN=Gria3 PE=1 SV=3 (G3V6Z5_RAT)	0.9	1.1	1	1	1	0	1	0
GNAZ_RAT	Gnaz	http://www.uniprot.org/uniprot/GNAZ_RAT	Guanine nucleotide-binding protein G(z) subunit alpha OS=Rattus norvegicus GN=Gnaz PE=2 SV=3	1	1	1	1	1	0		0
M0RC65_RAT	Cfl2	http://www.uniprot.org/uniprot/M0RC65_RAT	Cofilin 2 OS=Rattus norvegicus GN=Cfl2 PE=1 SV=1	0.8	0.8	0.9	0.7	1	0	1	0
QCR2_RAT	Uqcrc2	http://www.uniprot.org/uniprot/NECP1_RAT	Cytochrome b-c1 complex subunit 2, mitochondrial OS=Rattus norvegicus GN=Uqcrc2 PE=1 SV=2	1	1.1	1.2	1.2	1.142857143	0.192645078	0.095465966	0
NPM_RAT	Npm1	http://www.uniprot.org/uniprot/NPM_RAT	Cluster of Nucleophosmin OS=Rattus norvegicus GN=Npm1 PE=1 SV=1 (NPM_RAT)	1	0.9	0.9	1.1	1.052631579	0.074000581	0.698488655	0
BAIP2_RAT	Baiap2	http://www.uniprot.org/uniprot/NRX3A_RAT	Brain-specific angiogenesis inhibitor 1-associated protein 2 OS=Rattus norvegicus GN=Baiap2 PE=1 SV=1	1	1	1.1	1	1.05	0.070389328	0.422649731	0
PGTA_RAT	Rabggta	http://www.uniprot.org/uniprot/PGTA_RAT	Geranylgeranyl transferase type-2 subunit alpha OS=Rattus norvegicus GN=Rabggta PE=1 SV=1	1	1.2	1.3	1	1.045454545	0.064130337	0.80754991	0
PSD13_RAT	Psmd13	http://www.uniprot.org/uniprot/PSD13_RAT	26S proteasome non-ATPase regulatory subunit 13 OS=Rattus norvegicus GN=Psmd13 PE=1 SV=1	1	0.9	1	1.1	1.105263158	0.144389909	0.292893219	0
Q499T3_RAT	Sirpa	http://www.uniprot.org/uniprot/Q499T3_RAT	Sirpa protein OS=Rattus norvegicus GN=Sirpa PE=1 SV=1	1.1	1.1	1.1	1.1	1	0		0
Q4QQV4_RAT	Hars	http://www.uniprot.org/uniprot/Q4QQV4_RAT	Dead end homolog 1 (Zebrafish) OS=Rattus norvegicus GN=Hars PE=1 SV=1	1	1.2	0.8	1.1	0.863636364	-0.211504105	0.492907447	0
Q5EBD0_RAT	Sec14l2	http://www.uniprot.org/uniprot/Q5EBD0_RAT	Cluster of SEC14-like 2 (S. cerevisiae) OS=Rattus norvegicus GN=Sec14l2 PE=1 SV=1 (Q5EBD0_RAT)	1	0.8	0.8	0.8	0.888888889	-0.169925001	0.422649731	0
Q6P3V9_RAT	Rpl4	http://www.uniprot.org/uniprot/Q6P3V9_RAT	60S ribosomal protein L4 OS=Rattus norvegicus GN=Rpl4 PE=1 SV=1	1	1	1.1	0.9	1	0	1	0
Q6P9V6_RAT	Psma5	http://www.uniprot.org/uniprot/Q6P9V6_RAT	Proteasome subunit alpha type OS=Rattus norvegicus GN=Psma5 PE=1 SV=1	1.1	1	1.1	1	1	0	1	0
RL3_RAT	Rpl3	http://www.uniprot.org/uniprot/RL3_RAT	Cluster of 60S ribosomal protein L3 OS=Rattus norvegicus GN=Rpl3 PE=1 SV=3 (RL3_RAT)	0.9	0.8	0.9	0.9	1.058823529	0.08246216	0.422649731	0
RLA0_RAT	Rplp0	http://www.uniprot.org/uniprot/RLA0_RAT	Cluster of 60S acidic ribosomal protein P0 OS=Rattus norvegicus GN=Rplp0 PE=1 SV=2 (RLA0_RAT)	1	1.1	0.9	1.1	0.952380952	-0.070389328	0.698488655	0
A0A0G2JT93_RAT	Ctnnb1	http://www.uniprot.org/uniprot/RS11_RAT	Cluster of Catenin (Cadherin associated protein), beta 1, isoform CRA_a OS=Rattus norvegicus GN=Ctnnb1 PE=1 SV=1 (A0A0G2JT93_RAT)	0.9	0.9	1.1	1	1.166666667	0.222392421	0.095465966	0
S6A17_RAT	Slc6a17	http://www.uniprot.org/uniprot/S6A17_RAT	Sodium-dependent neutral amino acid transporter SLC6A17 OS=Rattus norvegicus GN=Slc6a17 PE=1 SV=1	0.9	1.2	1	1.1	1	0	1	0
SFXN3_RAT	Sfxn3	http://www.uniprot.org/uniprot/SFXN3_RAT	Sideroflexin-3 OS=Rattus norvegicus GN=Sfxn3 PE=2 SV=1	1.1	0.9	0.9	0.9	0.9	-0.152003093	0.422649731	0
TIF1B_RAT	Trim28	http://www.uniprot.org/uniprot/TIF1B_RAT	Transcription intermediary factor 1-beta OS=Rattus norvegicus GN=Trim28 PE=1 SV=2	1.1	1	1.2	1.2	1.142857143	0.192645078	0.095465966	0
TMEDA_RAT	Tmed10	http://www.uniprot.org/uniprot/TMEDA_RAT	Transmembrane emp24 domain-containing protein 10 OS=Rattus norvegicus GN=Tmed10 PE=1 SV=2	1.1	1.2	1.1	1.1	0.956521739	-0.064130337	0.422649731	0
B2RZ72_RAT	Arpc4	http://www.uniprot.org/uniprot/B2RZ72_RAT	Actin-related protein 2/3 complex subunit 4 OS=Rattus norvegicus GN=Arpc4 PE=1 SV=1	1	1.1	0.9	1	0.904761905	-0.144389909	0.292893219	0
CH10_RAT	Hspe1	http://www.uniprot.org/uniprot/A0A0G2JYD4_RAT	10 kDa heat shock protein, mitochondrial OS=Rattus norvegicus GN=Hspe1 PE=1 SV=3	1	1	1.3	1.3	1.3	0.378511623	0	1
A0A0G2K464_RAT	Scamp5	http://www.uniprot.org/uniprot/A0A0G2K464_RAT	Secretory carrier-associated membrane protein OS=Rattus norvegicus GN=Scamp5 PE=1 SV=1	1	1	0.9	1.2	1.05	0.070389328	0.770584266	0
A0A0F7RQJ6_RAT	Ddt	http://www.uniprot.org/uniprot/A0A0F7RQJ6_RAT	Cluster of D-dopachrome tautomerase OS=Rattus norvegicus GN=Ddt PE=1 SV=1 (A0A0F7RQJ6_RAT)	1.1	1	1.1	1.1	1.047619048	0.067114196	0.422649731	0
A0A0G2JSL0_RAT	LOC100360846	http://www.uniprot.org/uniprot/A0A0G2JSL0_RAT	Proteasome subunit beta type OS=Rattus norvegicus GN=LOC100360846 PE=3 SV=1	0.9	0.9	0.9	0.9	1	0		0
A0A0G2JSZ5_RAT	Pdia6	http://www.uniprot.org/uniprot/A0A0G2JSZ5_RAT	Protein disulfide-isomerase A6 OS=Rattus norvegicus GN=Pdia6 PE=1 SV=1	1.1	1	0.8	0.8	0.761904762	-0.392317423	0.037749551	-1
A0A0G2JX74_RAT	Mtor	http://www.uniprot.org/uniprot/A0A0G2JX74_RAT	Serine/threonine-protein kinase mTOR OS=Rattus norvegicus GN=Mtor PE=1 SV=1	1	1	1.1	1	1.05	0.070389328	0.422649731	0
A0A0G2JXT8_RAT	Flnb	http://www.uniprot.org/uniprot/A0A0G2JXT8_RAT	Filamin B OS=Rattus norvegicus GN=Flnb PE=1 SV=1	1	1.2	1.2	1.5	1.227272727	0.295455884	0.299859958	0
A0A0G2JXW4_RAT	Hnrnpc	http://www.uniprot.org/uniprot/A0A0G2JXW4_RAT	Heterogeneous nuclear ribonucleoprotein C OS=Rattus norvegicus GN=Hnrnpc PE=1 SV=1	1	0.9	1	1	1.052631579	0.074000581	0.422649731	0
A0A0G2JZG7_RAT	Sars	http://www.uniprot.org/uniprot/A0A0G2JZG7_RAT	Serine--tRNA ligase, cytoplasmic OS=Rattus norvegicus GN=Sars PE=1 SV=1	1	1	0.9	0.9	0.9	-0.152003093	0	0
A0A0G2K0S7_RAT	Rap1gap2	http://www.uniprot.org/uniprot/A0A0G2K0S7_RAT	RAP1 GTPase-activating protein 2 OS=Rattus norvegicus GN=Rap1gap2 PE=1 SV=1	0.9	0.8	0.8	1.1	1.117647059	0.160464672	0.59175171	0
A0A0G2K0X4_RAT	Rac1	http://www.uniprot.org/uniprot/A0A0G2K0X4_RAT	Ras-related C3 botulinum toxin substrate 1 OS=Rattus norvegicus GN=Rac1 PE=1 SV=1	1	1	0.9	1.1	1	0	1	0
A0A0G2K0X9_RAT	Sec31a	http://www.uniprot.org/uniprot/A0A0G2K0X9_RAT	Protein transport protein Sec31A OS=Rattus norvegicus GN=Sec31a PE=1 SV=1	1	0.9	1	0.9	1	0	1	0
A0A0G2K1S6_RAT	Me1	http://www.uniprot.org/uniprot/A0A0G2K1S6_RAT	Malic enzyme OS=Rattus norvegicus GN=Me1 PE=1 SV=1	0.9	0.9	0.8	1	1	0	1	0
A0A0G2K2V5_RAT	Exoc1	http://www.uniprot.org/uniprot/A0A0G2K2V5_RAT	Cluster of Exocyst complex component 1 OS=Rattus norvegicus GN=Exoc1 PE=1 SV=1 (A0A0G2K2V5_RAT)	0.9	1.4	1.4	1.1	1.086956522	0.120294234	0.76429774	0
A0A0G2KB58_RAT	Cdc42bpb	http://www.uniprot.org/uniprot/A0A0G2KB58_RAT	Serine/threonine-protein kinase MRCK beta OS=Rattus norvegicus GN=Cdc42bpb PE=1 SV=1	1	1.1	1.4	1	1.142857143	0.192645078	0.542504289	0
A3FM27_RAT	Clic4	http://www.uniprot.org/uniprot/A3FM27_RAT	Chloride intracellular channel protein OS=Rattus norvegicus GN=Clic4 PE=2 SV=1	1	1.2	1.1	1.2	1.045454545	0.064130337	0.698488655	0
ANXA3_RAT	Anxa3	http://www.uniprot.org/uniprot/ANXA3_RAT	Annexin A3 OS=Rattus norvegicus GN=Anxa3 PE=1 SV=4	1	1	0.9	0.9	0.9	-0.152003093	0	0
AP1M1_RAT	Ap1m1	http://www.uniprot.org/uniprot/AP1M1_RAT	AP-1 complex subunit mu-1 OS=Rattus norvegicus GN=Ap1m1 PE=1 SV=3	0.9	1.1	0.8	1	0.9	-0.152003093	0.552786405	0
B2RYW3_RAT	Ndufb9	http://www.uniprot.org/uniprot/B2RYW3_RAT	NADH dehydrogenase (Ubiquinone) 1 beta subcomplex, 9 OS=Rattus norvegicus GN=Ndufb9 PE=1 SV=1	1	0.9	0.9	0.9	0.947368421	-0.078002512	0.422649731	0
B6DTP5_RAT	Ddx5	http://www.uniprot.org/uniprot/B6DTP5_RAT	DEAD (Asp-Glu-Ala-Asp) box polypeptide 5 (Fragment) OS=Rattus norvegicus GN=Ddx5 PE=2 SV=1	1	1.1	1	1.1	1	0	1	0
D3ZGN2_RAT	Cpne5	http://www.uniprot.org/uniprot/D3ZGN2_RAT	Cluster of Copine 5 OS=Rattus norvegicus GN=Cpne5 PE=1 SV=1 (D3ZGN2_RAT)	0.9	0.8	0.8	0.7	0.882352941	-0.180572246	0.292893219	0
Q3KRF2_RAT	Hdlbp	http://www.uniprot.org/uniprot/D3ZJ01_RAT	High density lipoprotein binding protein (Vigilin) OS=Rattus norvegicus GN=Hdlbp PE=1 SV=1	1	1.1	1.5	1.5	1.428571429	0.514573173	0.01212166	1
D3ZJH5_RAT		http://www.uniprot.org/uniprot/D3ZJH5_RAT	Cluster of Uncharacterized protein OS=Rattus norvegicus PE=4 SV=2 (D3ZJH5_RAT)	1	1.4	1.2	1.4	1.083333333	0.115477217	0.698488655	0
D3ZNQ6_RAT	Ube2m	http://www.uniprot.org/uniprot/D3ZNQ6_RAT	Ubiquitin-conjugating enzyme E2M OS=Rattus norvegicus GN=Ube2m PE=1 SV=1	1	1.2	1.1	1.1	1	0	1	0
D4A164_RAT	Nebl	http://www.uniprot.org/uniprot/D4A164_RAT	Cluster of Nebulette OS=Rattus norvegicus GN=Nebl PE=1 SV=2 (D4A164_RAT)	1	0.9	0.7	0.9	0.842105263	-0.247927513	0.311752798	0
D4A1G8_RAT	Cep170b	http://www.uniprot.org/uniprot/D4A1G8_RAT	Centrosomal protein 170B OS=Rattus norvegicus GN=Cep170b PE=1 SV=1	1	1.1	1.4	1.1	1.19047619	0.251538767	0.333333333	0
D4AAR7_RAT	Ccdc136	http://www.uniprot.org/uniprot/D4AAR7_RAT	Coiled-coil domain-containing 136 OS=Rattus norvegicus GN=Ccdc136 PE=1 SV=3	1.1	1	0.9	1	0.904761905	-0.144389909	0.292893219	0
DDX1_RAT	Ddx1	http://www.uniprot.org/uniprot/DDX1_RAT	ATP-dependent RNA helicase DDX1 OS=Rattus norvegicus GN=Ddx1 PE=1 SV=1	0.9	0.9	1	0.9	1.055555556	0.078002512	0.422649731	0
ERC2_RAT	Erc2	http://www.uniprot.org/uniprot/ERC2_RAT	ERC protein 2 OS=Rattus norvegicus GN=Erc2 PE=1 SV=1	1	1.1	0.9	0.8	0.80952381	-0.304854582	0.105572809	0
ETFB_RAT	Etfb	http://www.uniprot.org/uniprot/ETFB_RAT	Electron transfer flavoprotein subunit beta OS=Rattus norvegicus GN=Etfb PE=1 SV=3	1	0.9	1	1	1.052631579	0.074000581	0.422649731	0
F1LM66_RAT	Eftud2	http://www.uniprot.org/uniprot/F1LM66_RAT	Elongation factor Tu GTP-binding domain-containing 2 OS=Rattus norvegicus GN=Eftud2 PE=1 SV=2	0.9	1	1.1	1.1	1.157894737	0.211504105	0.095465966	0
F1LVX2_RAT	Ehbp1	http://www.uniprot.org/uniprot/F1LVX2_RAT	EH domain-binding protein 1 OS=Rattus norvegicus GN=Ehbp1 PE=1 SV=3	1	0.8	0.9	0.9	1	0	1	0
F1M4A0_RAT	Tjp1	http://www.uniprot.org/uniprot/F1M4A0_RAT	Tight junction protein 1 OS=Rattus norvegicus GN=Tjp1 PE=1 SV=2	1	0.9	1	0.9	1	0	1	0
F1M8A4_RAT	Ppfia2	http://www.uniprot.org/uniprot/F1M8A4_RAT	PTPRF-interacting protein alpha 2 OS=Rattus norvegicus GN=Ppfia2 PE=1 SV=2	0.6	1.1	1.1	1.5	1.529411765	0.612976877	0.295065595	0
F1M951_RAT	Ptpn23	http://www.uniprot.org/uniprot/F1M951_RAT	Tyrosine-protein phosphatase non-receptor type 23 OS=Rattus norvegicus GN=Ptpn23 PE=1 SV=1	1	0.9	1	0.8	0.947368421	-0.078002512	0.698488655	0
FAHD2_RAT	Fahd2	http://www.uniprot.org/uniprot/FAHD2_RAT	Fumarylacetoacetate hydrolase domain-containing protein 2 OS=Rattus norvegicus GN=Fahd2 PE=1 SV=1	1	1	0.9	1	0.95	-0.074000581	0.422649731	0
G3V9P7_RAT	Htt	http://www.uniprot.org/uniprot/G3V9P7_RAT	Cluster of Huntingtin OS=Rattus norvegicus GN=Htt PE=1 SV=1 (G3V9P7_RAT)	1	1.2	1.3	1.3	1.181818182	0.2410081	0.183503419	0
G3V9T7_RAT	Asna1	http://www.uniprot.org/uniprot/G3V9T7_RAT	ATPase Asna1 OS=Rattus norvegicus GN=Asna1 PE=1 SV=1	1	1.1	1.3	1.1	1.142857143	0.192645078	0.311752798	0
IMPCT_RAT	Impact	http://www.uniprot.org/uniprot/IMPCT_RAT	Protein IMPACT OS=Rattus norvegicus GN=Impact PE=1 SV=1	1	1.2	1.3	1.2	1.136363636	0.184424571	0.311752798	0
M0RC17_RAT	Chl1	http://www.uniprot.org/uniprot/M0RC17_RAT	Cell adhesion molecule L1-like OS=Rattus norvegicus GN=Chl1 PE=1 SV=2	1	1	1.2	1	1.1	0.137503524	0.422649731	0
PPCE_RAT	Prep	http://www.uniprot.org/uniprot/PPCE_RAT	Prolyl endopeptidase OS=Rattus norvegicus GN=Prep PE=1 SV=1	1	1.2	1.1	1	0.954545455	-0.067114196	0.698488655	0
PUR6_RAT	Paics	http://www.uniprot.org/uniprot/PUR6_RAT	Multifunctional protein ADE2 OS=Rattus norvegicus GN=Paics PE=1 SV=3	0.7	1.2	1.1	1.3	1.263157895	0.337034987	0.4511787	0
Q4KM71_RAT	Sfpq	http://www.uniprot.org/uniprot/Q4KM71_RAT	Splicing factor proline/glutamine rich (Polypyrimidine tract binding protein associated) OS=Rattus norvegicus GN=Sfpq PE=2 SV=1	1	1	1	1	1	0		0
Q5RJK6_RAT	Inpp1	http://www.uniprot.org/uniprot/Q5RJK6_RAT	Inositol polyphosphate-1-phosphatase OS=Rattus norvegicus GN=Inpp1 PE=1 SV=1	1	0.8	1	0.9	1.055555556	0.078002512	0.698488655	0
Q5U2X8_RAT	Acot9	http://www.uniprot.org/uniprot/Q5U2X8_RAT	Acyl-CoA thioesterase 9 OS=Rattus norvegicus GN=Acot9 PE=1 SV=1	1	1	1	1	1	0		0
Q6AZ33_RAT	Blvra	http://www.uniprot.org/uniprot/Q6AZ33_RAT	Biliverdin reductase A OS=Rattus norvegicus GN=Blvra PE=1 SV=1	1	0.9	1	1.2	1.157894737	0.211504105	0.311752798	0
Q8VHJ9_RAT	Syne1	http://www.uniprot.org/uniprot/Q8VHJ9_RAT	Nesprin-1 OS=Rattus norvegicus GN=Syne1 PE=2 SV=1	1	1.6	1.5	1.5	1.153846154	0.206450877	0.573598567	0
Q99PV2_RAT	Stxbp3	http://www.uniprot.org/uniprot/Q99PV2_RAT	Syntaxin binding protein 3, isoform CRA_a OS=Rattus norvegicus GN=Stxbp3 PE=1 SV=1	1	1.3	1.6	1.4	1.304347826	0.38332864	0.191709623	0
RL5_RAT	Rpl5	http://www.uniprot.org/uniprot/RL5_RAT	Cluster of 60S ribosomal protein L5 OS=Rattus norvegicus GN=Rpl5 PE=1 SV=3 (RL5_RAT)	1	1	1.2	1	1.1	0.137503524	0.422649731	0
RS13_RAT	Rps13	http://www.uniprot.org/uniprot/RS13_RAT	Cluster of 40S ribosomal protein S13 OS=Rattus norvegicus GN=Rps13 PE=1 SV=2 (RS13_RAT)	1	1	1	1.1	1.05	0.070389328	0.422649731	0
SND1_RAT	Snd1	http://www.uniprot.org/uniprot/SND1_RAT	Staphylococcal nuclease domain-containing protein 1 OS=Rattus norvegicus GN=Snd1 PE=1 SV=1	1	0.9	1	1.4	1.263157895	0.337034987	0.349055445	0
TALDO_RAT	Taldo1	http://www.uniprot.org/uniprot/TALDO_RAT	Transaldolase OS=Rattus norvegicus GN=Taldo1 PE=1 SV=2	0.9	1.1	1.2	1.1	1.15	0.201633861	0.311752798	0
B0K038_RAT	Rps16	http://www.uniprot.org/uniprot/B0K038_RAT	Cluster of Rps16 protein (Fragment) OS=Rattus norvegicus GN=Rps16 PE=2 SV=1 (B0K038_RAT)	0.9	1	0.9	1	1	0	1	0
D3ZDU5_RAT	Pfn2	http://www.uniprot.org/uniprot/D3ZDU5_RAT	Profilin OS=Rattus norvegicus GN=Pfn2 PE=3 SV=1	1	1.1	1	1	0.952380952	-0.070389328	0.422649731	0
MAST1_RAT	Mast1	http://www.uniprot.org/uniprot/MAST1_RAT	Cluster of Microtubule-associated serine/threonine-protein kinase 1 OS=Rattus norvegicus GN=Mast1 PE=1 SV=1 (MAST1_RAT)	1	1.2	0.9	1	0.863636364	-0.211504105	0.311752798	0
A0A096MJG4_RAT	Crtac1	http://www.uniprot.org/uniprot/A0A096MJG4_RAT	Cartilage acidic protein 1 OS=Rattus norvegicus GN=Crtac1 PE=4 SV=1	1	1.1	1.2	0.9	1	0	1	0
A0A0G2JSY3_RAT	Nln	http://www.uniprot.org/uniprot/A0A0G2JSY3_RAT	Neurolysin (Metallopeptidase M3 family), isoform CRA_a OS=Rattus norvegicus GN=Nln PE=1 SV=1	1	1.5	1.1	1.3	0.96	-0.058893689	0.869811089	0
A0A0G2JXP3_RAT	Nedd4l	http://www.uniprot.org/uniprot/A0A0G2JXP3_RAT	Neural precursor cell-expressed, developmentally down-regulated 4-like, E3 ubiquitin protein ligase OS=Rattus norvegicus GN=Nedd4l PE=1 SV=1	0.9	1.1	1.4	1.2	1.3	0.378511623	0.167949706	0
A0A0G2K401_RAT	Pcca	http://www.uniprot.org/uniprot/A0A0G2K401_RAT	Propionyl-CoA carboxylase alpha chain, mitochondrial OS=Rattus norvegicus GN=Pcca PE=1 SV=1	0.9	0.9	1	1	1.111111111	0.152003093	0	0
A0A0G2K429_RAT	Adcy6	http://www.uniprot.org/uniprot/A0A0G2K429_RAT	Cluster of Adenylate cyclase 6, isoform CRA_a OS=Rattus norvegicus GN=Adcy6 PE=1 SV=1 (A0A0G2K429_RAT)	1	1.1	1.4	1.2	1.238095238	0.308122295	0.154845745	0
A0A0G2K459_RAT	Mtch2	http://www.uniprot.org/uniprot/A0A0G2K459_RAT	Mitochondrial carrier 2 OS=Rattus norvegicus GN=Mtch2 PE=1 SV=1	1	1.2	1.2	1.2	1.090909091	0.125530882	0.422649731	0
A0A0G2K4X8_RAT	Skp1	http://www.uniprot.org/uniprot/A0A0G2K4X8_RAT	S-phase kinase-associated protein 1 OS=Rattus norvegicus GN=Skp1 PE=1 SV=1	1	1.3	1.1	1.1	0.956521739	-0.064130337	0.770584266	0
A0A0G2K5T1_RAT	Camsap1	http://www.uniprot.org/uniprot/A0A0G2K5T1_RAT	Calmodulin-regulated spectrin-associated protein 1 OS=Rattus norvegicus GN=Camsap1 PE=1 SV=1	1	1.5	1.5	1.4	1.16	0.214124805	0.51492875	0
A0A0G2K9J0_RAT	Tanc2	http://www.uniprot.org/uniprot/A0A0G2K9J0_RAT	Tetratricopeptide repeat, ankyrin repeat and coiled-coil-containing 2 OS=Rattus norvegicus GN=Tanc2 PE=1 SV=1	1	0.7	0.9	1.2	1.235294118	0.304854582	0.445299804	0
A0A140TA99_RAT	Elob	http://www.uniprot.org/uniprot/A0A140TA99_RAT	Cluster of Elongin-B OS=Rattus norvegicus GN=Elob PE=1 SV=1 (A0A140TA99_RAT)	0.9	1	0.9	0.9	0.947368421	-0.078002512	0.422649731	0
A0A140UHX0_RAT	Prkcd	http://www.uniprot.org/uniprot/A0A140UHX0_RAT	Protein kinase C delta type OS=Rattus norvegicus GN=Prkcd PE=1 SV=1	1	1.2	1.3	1.2	1.136363636	0.184424571	0.311752798	0
ACY1A_RAT	Acy1a	http://www.uniprot.org/uniprot/ACY1A_RAT	Cluster of Aminoacylase-1A OS=Rattus norvegicus GN=Acy1a PE=1 SV=1 (ACY1A_RAT)	0.9	0.7	0.9	0.9	1.125	0.169925001	0.422649731	0
AMPD2_RAT	Ampd2	http://www.uniprot.org/uniprot/AMPD2_RAT	AMP deaminase 2 OS=Rattus norvegicus GN=Ampd2 PE=1 SV=2	1.1	0.9	0.9	0.9	0.9	-0.152003093	0.422649731	0
APEX1_RAT	Apex1	http://www.uniprot.org/uniprot/APEX1_RAT	DNA-(apurinic or apyrimidinic site) lyase OS=Rattus norvegicus GN=Apex1 PE=1 SV=2	1	0.9	0.9	0.8	0.894736842	-0.160464672	0.292893219	0
B0BNE6_RAT	Ndufs8	http://www.uniprot.org/uniprot/B0BNE6_RAT	NADH dehydrogenase (Ubiquinone) Fe-S protein 8 (Predicted), isoform CRA_a OS=Rattus norvegicus GN=Ndufs8 PE=1 SV=1	0.9	0.9	0.9	0.9	1	0		0
B1WBS4_RAT	Vps26b	http://www.uniprot.org/uniprot/B1WBS4_RAT	Similar to Vacuolar protein sorting 26 homolog (VPS26 protein homolog), isoform CRA_a OS=Rattus norvegicus GN=Vps26b PE=1 SV=1	1	1.1	0.9	1.2	1	0	1	0
B2GVB4_RAT	9-Sep	http://www.uniprot.org/uniprot/B2GVB4_RAT	Sept9 protein (Fragment) OS=Rattus norvegicus GN=Sept9 PE=2 SV=1	1	1.1	1.1	1	1	0	1	0
B5DFC3_RAT	Sec23a	http://www.uniprot.org/uniprot/B5DFC3_RAT	SEC23A (S. cerevisiae) (Predicted) OS=Rattus norvegicus GN=Sec23a PE=1 SV=1	0.9	1.2	1.1	1.1	1.047619048	0.067114196	0.770584266	0
B5DFE0_RAT	Mpp6	http://www.uniprot.org/uniprot/B5DFE0_RAT	Membrane palmitoylated protein 6 OS=Rattus norvegicus GN=Mpp6 PE=1 SV=1	1.1	1	1	1.1	1	0	1	0
CLIP1_RAT	Clip1	http://www.uniprot.org/uniprot/CLIP1_RAT	CAP-Gly domain-containing linker protein 1 OS=Rattus norvegicus GN=Clip1 PE=1 SV=2	1.1	0.9	0.8	0.8	0.8	-0.321928095	0.183503419	0
CRK_RAT	Crk	http://www.uniprot.org/uniprot/CRK_RAT	Adapter molecule crk OS=Rattus norvegicus GN=Crk PE=1 SV=1	1.1	1.1	1.2	1.1	1.045454545	0.064130337	0.422649731	0
CSK21_RAT	Csnk2a1	http://www.uniprot.org/uniprot/CSK21_RAT	Casein kinase II subunit alpha OS=Rattus norvegicus GN=Csnk2a1 PE=1 SV=2	0.9	0.8	1.1	0.9	1.176470588	0.234465254	0.311752798	0
D3ZAI6_RAT	Nt5dc3	http://www.uniprot.org/uniprot/D3ZAI6_RAT	5'-nucleotidase domain-containing 3 OS=Rattus norvegicus GN=Nt5dc3 PE=1 SV=2	1	1.1	1	1	0.952380952	-0.070389328	0.422649731	0
D3ZEI4_RAT	Hepacam	http://www.uniprot.org/uniprot/D3ZEI4_RAT	Hepatocyte cell adhesion molecule OS=Rattus norvegicus GN=Hepacam PE=1 SV=2	1	1.1	1.2	1.1	1.095238095	0.131244533	0.292893219	0
D3ZQ02_RAT	Wdr37	http://www.uniprot.org/uniprot/D3ZQ02_RAT	WD repeat domain 37 OS=Rattus norvegicus GN=Wdr37 PE=1 SV=3	1	0.9	1	0.8	0.947368421	-0.078002512	0.698488655	0
D4A0A1_RAT	Soga3	http://www.uniprot.org/uniprot/D4A0A1_RAT	SOGA family member 3 OS=Rattus norvegicus GN=Soga3 PE=1 SV=1	1.1	1.1	1.1	1.1	1	0		0
D4A857_RAT	Ipo9	http://www.uniprot.org/uniprot/D4A857_RAT	Importin 9 OS=Rattus norvegicus GN=Ipo9 PE=1 SV=2	1	1.1	0.9	1.1	0.952380952	-0.070389328	0.698488655	0
D4ABP4_RAT	Rab3gap2	http://www.uniprot.org/uniprot/D4ABP4_RAT	Rab3 GTPase-activating protein non-catalytic subunit OS=Rattus norvegicus GN=Rab3gap2 PE=1 SV=3	1	1.3	1.3	1.3	1.130434783	0.176877762	0.422649731	0
DHB4_RAT	Hsd17b4	http://www.uniprot.org/uniprot/DHB4_RAT	Peroxisomal multifunctional enzyme type 2 OS=Rattus norvegicus GN=Hsd17b4 PE=1 SV=3	0.9	1	1.2	1.2	1.263157895	0.337034987	0.037749551	1
DLGP1_RAT	Dlgap1	http://www.uniprot.org/uniprot/DLGP1_RAT	Disks large-associated protein 1 OS=Rattus norvegicus GN=Dlgap1 PE=1 SV=1	1.1	1.1	1.5	1.5	1.363636364	0.447458977	0	1
F1LMS1_RAT	Cacna1e	http://www.uniprot.org/uniprot/F1LMS1_RAT	Voltage-dependent R-type calcium channel subunit alpha OS=Rattus norvegicus GN=Cacna1e PE=1 SV=3	1	0.7	1.3	0.7	1.176470588	0.234465254	0.698488655	0
F1LV89_RAT	Rap1gap	http://www.uniprot.org/uniprot/F1LV89_RAT	Rap1 GTPase-activating protein OS=Rattus norvegicus GN=Rap1gap PE=1 SV=3	1	0.9	0.9	0.9	0.947368421	-0.078002512	0.422649731	0
F1LVC3_RAT	Rab6b	http://www.uniprot.org/uniprot/F1LVC3_RAT	RAB6B, member RAS oncogene family OS=Rattus norvegicus GN=Rab6b PE=4 SV=2	1	0.9	1	0.9	1	0	1	0
F1M471_RAT	Epm2aip1	http://www.uniprot.org/uniprot/F1M471_RAT	EPM2A-interacting protein 1 OS=Rattus norvegicus GN=Epm2aip1 PE=1 SV=3	1	1.4	1.1	1.2	0.958333333	-0.061400545	0.830969149	0
B2RYJ7_RAT	Actr1b	http://www.uniprot.org/uniprot/F1MAA3_RAT	Cluster of ARP1 actin-related protein 1 homolog B OS=Rattus norvegicus GN=Actr1b PE=1 SV=1 (B2RYJ7_RAT)	1	1	1	1.1	1.05	0.070389328	0.422649731	0
F1MAA7_RAT	Lamc1	http://www.uniprot.org/uniprot/F1MAA7_RAT	Laminin subunit gamma 1 OS=Rattus norvegicus GN=Lamc1 PE=1 SV=1	0.9	0.7	0.8	0.9	1.0625	0.087462841	0.698488655	0
F7EYB9_RAT	Omg	http://www.uniprot.org/uniprot/F7EYB9_RAT	Oligodendrocyte-myelin glycoprotein OS=Rattus norvegicus GN=Omg PE=1 SV=1	1	0.8	0.8	0.8	0.888888889	-0.169925001	0.422649731	0
FAK2_RAT	Ptk2b	http://www.uniprot.org/uniprot/FAK2_RAT	Protein-tyrosine kinase 2-beta OS=Rattus norvegicus GN=Ptk2b PE=1 SV=1	1.3	1.6	2.1	1.5	1.24137931	0.311944006	0.406267749	0
G3V624_RAT	Coro1c	http://www.uniprot.org/uniprot/G3V624_RAT	Coronin OS=Rattus norvegicus GN=Coro1c PE=1 SV=1	1	0.9	0.8	1	0.947368421	-0.078002512	0.698488655	0
G3V640_RAT	Timm44	http://www.uniprot.org/uniprot/G3V640_RAT	Mitochondrial import inner membrane translocase subunit TIM44 OS=Rattus norvegicus GN=Timm44 PE=1 SV=1	1	0.9	0.8	0.8	0.842105263	-0.247927513	0.095465966	0
G3V6L8_RAT	Strn	http://www.uniprot.org/uniprot/G3V6L8_RAT	RCG61894, isoform CRA_a OS=Rattus norvegicus GN=Strn PE=1 SV=1	1	1	1.1	1	1.05	0.070389328	0.422649731	0
G3V7I8_RAT	Slk	http://www.uniprot.org/uniprot/G3V7I8_RAT	Cluster of RCG57812, isoform CRA_b OS=Rattus norvegicus GN=Slk PE=1 SV=1 (G3V7I8_RAT)	1	1.2	1	1.1	0.954545455	-0.067114196	0.698488655	0
G3V7M0_RAT	Cnot1	http://www.uniprot.org/uniprot/G3V7M0_RAT	CCR4-NOT transcription complex, subunit 1 OS=Rattus norvegicus GN=Cnot1 PE=1 SV=1	0.8	1.2	1.7	0.8	1.25	0.321928095	0.662131311	0
M0RB22_RAT	Ptprd	http://www.uniprot.org/uniprot/G6PD_RAT	Cluster of Protein tyrosine phosphatase, receptor type, D OS=Rattus norvegicus GN=Ptprd PE=1 SV=2 (M0RB22_RAT)	1	1	1.1	1.1	1.1	0.137503524	0	0
GRAP1_RAT	Gripap1	http://www.uniprot.org/uniprot/GRAP1_RAT	GRIP1-associated protein 1 OS=Rattus norvegicus GN=Gripap1 PE=1 SV=1	1	0.9	1	1	1.052631579	0.074000581	0.422649731	0
GRM3_RAT	Grm3	http://www.uniprot.org/uniprot/GRM3_RAT	Cluster of Metabotropic glutamate receptor 3 OS=Rattus norvegicus GN=Grm3 PE=1 SV=1 (GRM3_RAT)	0.9	0.9	1.1	1.1	1.222222222	0.289506617	0	1
HNRPD_RAT	Hnrnpd	http://www.uniprot.org/uniprot/HNRPD_RAT	Heterogeneous nuclear ribonucleoprotein D0 OS=Rattus norvegicus GN=Hnrnpd PE=1 SV=2	1	1.3	1.3	1.2	1.086956522	0.120294234	0.59175171	0
IVD_RAT	Ivd	http://www.uniprot.org/uniprot/IVD_RAT	Isovaleryl-CoA dehydrogenase, mitochondrial OS=Rattus norvegicus GN=Ivd PE=1 SV=2	1	1.1	1.3	1.2	1.19047619	0.251538767	0.105572809	0
M0R3N4_RAT	Vat1l	http://www.uniprot.org/uniprot/M0R3N4_RAT	Vesicle amine transport 1-like OS=Rattus norvegicus GN=Vat1l PE=1 SV=2	1	1.2	1.1	1.1	1	0	1	0
M0R5H1_RAT	Etl4	http://www.uniprot.org/uniprot/M0R5H1_RAT	Enhancer trap locus 4 OS=Rattus norvegicus GN=Etl4 PE=1 SV=2	1	0.9	0.9	0.8	0.894736842	-0.160464672	0.292893219	0
M0RBJ0_RAT	Gng2	http://www.uniprot.org/uniprot/M0RBJ0_RAT	Guanine nucleotide-binding protein subunit gamma OS=Rattus norvegicus GN=Gng2 PE=1 SV=2	0.9	0.8	0.8	0.9	1	0	1	0
MYO1D_RAT	Myo1d	http://www.uniprot.org/uniprot/MYO1D_RAT	Unconventional myosin-Id OS=Rattus norvegicus GN=Myo1d PE=1 SV=3	1	1	0.7	0.7	0.7	-0.514573173	0	-1
NDUA5_RAT	Ndufa5	http://www.uniprot.org/uniprot/NDUA5_RAT	NADH dehydrogenase [ubiquinone] 1 alpha subcomplex subunit 5 OS=Rattus norvegicus GN=Ndufa5 PE=1 SV=3	1	1.1	1.1	1.1	1.047619048	0.067114196	0.422649731	0
NMDZ1_RAT	Grin1	http://www.uniprot.org/uniprot/NMDZ1_RAT	Glutamate receptor ionotropic, NMDA 1 OS=Rattus norvegicus GN=Grin1 PE=1 SV=1	1	0.8	0.8	1	1	0	1	0
NRX1A_RAT	Nrxn1	http://www.uniprot.org/uniprot/NRX1A_RAT	Cluster of Neurexin-1 OS=Rattus norvegicus GN=Nrxn1 PE=1 SV=3 (NRX1A_RAT)	1	1	1.1	0.9	1	0	1	0
PP1R7_RAT	Ppp1r7	http://www.uniprot.org/uniprot/PP1R7_RAT	Protein phosphatase 1 regulatory subunit 7 OS=Rattus norvegicus GN=Ppp1r7 PE=1 SV=1	1	0.9	0.9	1	1	0	1	0
PP2AB_RAT	Ppp2cb	http://www.uniprot.org/uniprot/PP2AB_RAT	Serine/threonine-protein phosphatase 2A catalytic subunit beta isoform OS=Rattus norvegicus GN=Ppp2cb PE=2 SV=1	1.1	0.8	0.8	1	0.947368421	-0.078002512	0.80754991	0
Q4V8F6_RAT	Pcbp2	http://www.uniprot.org/uniprot/Q4V8F6_RAT	Cluster of Pcbp2 protein OS=Rattus norvegicus GN=Pcbp2 PE=1 SV=1 (Q4V8F6_RAT)	1	1	1.1	1.1	1.1	0.137503524	0	0
Q566E4_RAT	Hnrnpr	http://www.uniprot.org/uniprot/Q566E4_RAT	Cluster of Heterogeneous nuclear ribonucleoprotein R OS=Rattus norvegicus GN=Hnrnpr PE=1 SV=1 (Q566E4_RAT)	1.1	1.1	1	1	0.909090909	-0.137503524	0	0
Q6AYD5_RAT	Gspt1	http://www.uniprot.org/uniprot/Q6AYD5_RAT	G1 to S phase transition 1 OS=Rattus norvegicus GN=Gspt1 PE=1 SV=1	0.8	1	1.1	1.3	1.333333333	0.415037499	0.167949706	0
Q6P2A5_RAT	Ak3	http://www.uniprot.org/uniprot/Q6P2A5_RAT	Cluster of GTP:AMP phosphotransferase AK3, mitochondrial OS=Rattus norvegicus GN=Ak3 PE=1 SV=1 (Q6P2A5_RAT)	0.9	1.1	1.1	1.1	1.1	0.137503524	0.422649731	0
Q8CJG5_RAT	Dlst	http://www.uniprot.org/uniprot/Q8CJG5_RAT	Gene OS=Rattus norvegicus GN=Dlst PE=4 SV=1	0.9	0.9	1	1	1.111111111	0.152003093	0	0
RB3GP_RAT	Rab3gap1	http://www.uniprot.org/uniprot/RB3GP_RAT	Rab3 GTPase-activating protein catalytic subunit (Fragments) OS=Rattus norvegicus GN=Rab3gap1 PE=1 SV=2	1	0.7	0.9	0.9	1.058823529	0.08246216	0.770584266	0
RS9_RAT	Rps9	http://www.uniprot.org/uniprot/RS9_RAT	Cluster of 40S ribosomal protein S9 OS=Rattus norvegicus GN=Rps9 PE=1 SV=4 (RS9_RAT)	1	1	1.1	1.3	1.2	0.263034406	0.183503419	0
SODM_RAT	Sod2	http://www.uniprot.org/uniprot/SODM_RAT	Superoxide dismutase [Mn], mitochondrial OS=Rattus norvegicus GN=Sod2 PE=1 SV=2	1	1.2	1.4	1.3	1.227272727	0.295455884	0.154845745	0
TCTP_RAT	Tpt1	http://www.uniprot.org/uniprot/TCTP_RAT	Translationally-controlled tumor protein OS=Rattus norvegicus GN=Tpt1 PE=1 SV=1	0.9	0.9	0.9	0.8	0.944444444	-0.08246216	0.422649731	0
UN13A_RAT	Unc13a	http://www.uniprot.org/uniprot/UN13A_RAT	Protein unc-13 homolog A OS=Rattus norvegicus GN=Unc13a PE=1 SV=1	1	1.1	1.1	1	1	0	1	0
ZWINT_RAT	Zwint	http://www.uniprot.org/uniprot/ZWINT_RAT	ZW10 interactor OS=Rattus norvegicus GN=Zwint PE=1 SV=1	1.1	1	0.9	1	0.904761905	-0.144389909	0.292893219	0
D3ZE15_RAT	Ndufa13	http://www.uniprot.org/uniprot/D3ZE15_RAT	NADH dehydrogenase [ubiquinone] 1 alpha subcomplex subunit 13-like OS=Rattus norvegicus GN=Ndufa13 PE=1 SV=1	1	1.2	0.9	1.1	0.909090909	-0.137503524	0.552786405	0
A0A0G2K6I0_RAT	LOC691716	http://www.uniprot.org/uniprot/A0A0G2K6I0_RAT	Similar to ribosomal protein S15a OS=Rattus norvegicus GN=LOC691716 PE=3 SV=1	1.1	1.2	1.2	1.2	1.043478261	0.061400545	0.422649731	0
A0A0G2JSH2_RAT	Bdh1	http://www.uniprot.org/uniprot/DMD_RAT	3-hydroxybutyrate dehydrogenase, type 1, isoform CRA_a OS=Rattus norvegicus GN=Bdh1 PE=1 SV=1	1	1	1.1	1.1	1.1	0.137503524	0	0
ENOPH_RAT	Enoph1	http://www.uniprot.org/uniprot/ENOPH_RAT	Enolase-phosphatase E1 OS=Rattus norvegicus GN=Enoph1 PE=2 SV=1	1.1	1.2	1.1	1.1	0.956521739	-0.064130337	0.422649731	0
GCSH_RAT	Gcsh	http://www.uniprot.org/uniprot/GCSH_RAT	Cluster of Glycine cleavage system H protein, mitochondrial OS=Rattus norvegicus GN=Gcsh PE=2 SV=1 (GCSH_RAT)	1.2	1.5	1.1	1.1	0.814814815	-0.295455884	0.237507148	0
M0RD75_RAT	Rps6	http://www.uniprot.org/uniprot/M0RD75_RAT	Cluster of 40S ribosomal protein S6 OS=Rattus norvegicus GN=Rps6 PE=1 SV=1 (M0RD75_RAT)	1	0.8	1	0.9	1.055555556	0.078002512	0.698488655	0
SYT5_RAT	Syt5	http://www.uniprot.org/uniprot/SYT5_RAT	Synaptotagmin-5 OS=Rattus norvegicus GN=Syt5 PE=1 SV=1	1	0.7	0.7	0.4	0.647058824	-0.628031223	0.292893219	0
6PGL_RAT	Pgls	http://www.uniprot.org/uniprot/6PGL_RAT	6-phosphogluconolactonase OS=Rattus norvegicus GN=Pgls PE=1 SV=1	1.1	1.1	0.9	1.1	0.909090909	-0.137503524	0.422649731	0
A0A0G2JSI1_RAT	Aldh9a1	http://www.uniprot.org/uniprot/A0A0G2JSI1_RAT	4-trimethylaminobutyraldehyde dehydrogenase OS=Rattus norvegicus GN=Aldh9a1 PE=1 SV=1	1	1.1	1.2	1.1	1.095238095	0.131244533	0.292893219	0
A0A0G2JSQ1_RAT	Sncb	http://www.uniprot.org/uniprot/A0A0G2JSQ1_RAT	Beta-synuclein OS=Rattus norvegicus GN=Sncb PE=1 SV=1	1	1	1.2	1.1	1.15	0.201633861	0.095465966	0
A0A0G2JWA3_RAT	Xpo7	http://www.uniprot.org/uniprot/A0A0G2JWA3_RAT	Exportin 7 OS=Rattus norvegicus GN=Xpo7 PE=1 SV=1	1	1.1	1.1	1.1	1.047619048	0.067114196	0.422649731	0
A0A0G2JWC7_RAT	Fermt2	http://www.uniprot.org/uniprot/A0A0G2JWC7_RAT	Fermitin family member 2 OS=Rattus norvegicus GN=Fermt2 PE=1 SV=1	1	1.2	1	1.2	1	0	1	0
A0A0G2K104_RAT	Kcnma1	http://www.uniprot.org/uniprot/A0A0G2K104_RAT	Cluster of Calcium-activated potassium channel subunit alpha-1 OS=Rattus norvegicus GN=Kcnma1 PE=1 SV=1 (A0A0G2K104_RAT)	1	1.2	1.2	1	1	0	1	0
A0A0G2K293_RAT	Negr1	http://www.uniprot.org/uniprot/A0A0G2K293_RAT	Neuronal growth regulator 1 OS=Rattus norvegicus GN=Negr1 PE=4 SV=1	1	1.2	1.1	1	0.954545455	-0.067114196	0.698488655	0
A0A0G2K3I9_RAT	Dusp3	http://www.uniprot.org/uniprot/A0A0G2K3I9_RAT	Dual-specificity phosphatase 3 OS=Rattus norvegicus GN=Dusp3 PE=1 SV=1	1.1	1.2	1.2	1	0.956521739	-0.064130337	0.698488655	0
A0A0G2K3Z9_RAT		http://www.uniprot.org/uniprot/A0A0G2K3Z9_RAT	Uncharacterized protein OS=Rattus norvegicus PE=4 SV=1	1	1.1	1	1.1	1	0	1	0
A0A0G2K435_RAT	Dnajc7	http://www.uniprot.org/uniprot/A0A0G2K435_RAT	DnaJ heat shock protein family (Hsp40) member C7 OS=Rattus norvegicus GN=Dnajc7 PE=1 SV=1	0.8	0.7	0.7	0.9	1.066666667	0.093109404	0.698488655	0
A0A0G2K527_RAT	Git1	http://www.uniprot.org/uniprot/A0A0G2K527_RAT	ARF GTPase-activating protein GIT1 OS=Rattus norvegicus GN=Git1 PE=1 SV=1	1	1.1	1	1	0.952380952	-0.070389328	0.422649731	0
A0A0G2K6X6_RAT	Mark2	http://www.uniprot.org/uniprot/A0A0G2K6X6_RAT	Non-specific serine/threonine protein kinase OS=Rattus norvegicus GN=Mark2 PE=1 SV=1	1	0.9	0.9	0.9	0.947368421	-0.078002512	0.422649731	0
A0A0G2K6Y9_RAT	Stx7	http://www.uniprot.org/uniprot/A0A0G2K6Y9_RAT	Syntaxin-7 OS=Rattus norvegicus GN=Stx7 PE=3 SV=1	0.8	0.9	0.9	0.9	1.058823529	0.08246216	0.422649731	0
A0A0H2UHE5_RAT	Ppm1a	http://www.uniprot.org/uniprot/A0A0H2UHE5_RAT	Protein phosphatase 1A OS=Rattus norvegicus GN=Ppm1a PE=1 SV=1	1	0.9	0.9	1	1	0	1	0
A0A0G2K6Y2_RAT	Scn1a	http://www.uniprot.org/uniprot/A0A0H2UHG3_RAT	Cluster of Sodium channel protein OS=Rattus norvegicus GN=Scn1a PE=1 SV=1 (A0A0G2K6Y2_RAT)	1	1.3	1.1	1.7	1.217391304	0.283792966	0.533747596	0
A0A0H2UHZ6_RAT	Puf60	http://www.uniprot.org/uniprot/A0A0H2UHZ6_RAT	Poly(U)-binding-splicing factor PUF60 OS=Rattus norvegicus GN=Puf60 PE=1 SV=1	1	1.1	1.1	0.9	0.952380952	-0.070389328	0.698488655	0
A0A0U1RRV7_RAT	Srsf3	http://www.uniprot.org/uniprot/A0A0U1RRV7_RAT	Cluster of RCG61099, isoform CRA_b OS=Rattus norvegicus GN=Srsf3 PE=1 SV=1 (A0A0U1RRV7_RAT)	0.9	1.5	1.4	1.6	1.25	0.321928095	0.442913985	0
A0A140TAC3_RAT	Epn1	http://www.uniprot.org/uniprot/A0A140TAC3_RAT	Epsin-1 OS=Rattus norvegicus GN=Epn1 PE=1 SV=1	1.1	1.2	1.3	1.1	1.043478261	0.061400545	0.698488655	0
A0A292G0W2_RAT	Phf24	http://www.uniprot.org/uniprot/A0A292G0W2_RAT	Gai-interacting protein OS=Rattus norvegicus GN=Phf24 PE=4 SV=1	1	0.9	0.9	1	1	0	1	0
A1L1J8_RAT	Rab5b	http://www.uniprot.org/uniprot/A1L1J8_RAT	RAB5B, member RAS oncogene family OS=Rattus norvegicus GN=Rab5b PE=1 SV=1	1.1	1.2	1	1	0.869565217	-0.201633861	0.095465966	0
ANXA5_RAT	Anxa5	http://www.uniprot.org/uniprot/ANXA5_RAT	Annexin A5 OS=Rattus norvegicus GN=Anxa5 PE=1 SV=3	1.1	1.1	1	1	0.909090909	-0.137503524	0	0
ARFG1_RAT	Arfgap1	http://www.uniprot.org/uniprot/ARFG1_RAT	ADP-ribosylation factor GTPase-activating protein 1 OS=Rattus norvegicus GN=Arfgap1 PE=1 SV=1	0.9	1.4	1.2	1	0.956521739	-0.064130337	0.869811089	0
ASAP1_RAT	Asap1	http://www.uniprot.org/uniprot/ASAP1_RAT	Cluster of Arf-GAP with SH3 domain, ANK repeat and PH domain-containing protein 1 OS=Rattus norvegicus GN=Asap1 PE=1 SV=2 (ASAP1_RAT)	1	0.5	0.8	0.8	1.066666667	0.093109404	0.859971992	0
B1WBY1_RAT	Cul1	http://www.uniprot.org/uniprot/B1WBY1_RAT	Cul1 protein OS=Rattus norvegicus GN=Cul1 PE=1 SV=1	1	1	1	0.9	0.95	-0.074000581	0.422649731	0
B1WC34_RAT	Prkcsh	http://www.uniprot.org/uniprot/B1WC34_RAT	Protein kinase C substrate 80K-H OS=Rattus norvegicus GN=Prkcsh PE=1 SV=1	1	1.1	1.1	1.1	1.047619048	0.067114196	0.422649731	0
B2GUY4_RAT	Dmtn	http://www.uniprot.org/uniprot/B2GUY4_RAT	Dematin actin-binding protein OS=Rattus norvegicus GN=Dmtn PE=1 SV=1	0.9	1.1	0.9	1.3	1.1	0.137503524	0.698488655	0
B2RYN6_RAT	Ap1g1	http://www.uniprot.org/uniprot/B2RYN6_RAT	Adaptor-related protein complex 1, gamma 1 subunit, isoform CRA_b OS=Rattus norvegicus GN=Ap1g1 PE=2 SV=1	1.2	1.3	1.3	1.1	0.96	-0.058893689	0.698488655	0
B5DFC4_RAT	Prkca	http://www.uniprot.org/uniprot/B5DFC4_RAT	Protein kinase C OS=Rattus norvegicus GN=Prkca PE=2 SV=1	1	1	0.9	0.9	0.9	-0.152003093	0	0
CDS2_RAT	Cds2	http://www.uniprot.org/uniprot/CDS2_RAT	Phosphatidate cytidylyltransferase 2 OS=Rattus norvegicus GN=Cds2 PE=1 SV=1	1	1	1	0.9	0.95	-0.074000581	0.422649731	0
CSN2_RAT	Cops2	http://www.uniprot.org/uniprot/CSN2_RAT	COP9 signalosome complex subunit 2 OS=Rattus norvegicus GN=Cops2 PE=1 SV=1	1.1	1.2	1.2	1.3	1.086956522	0.120294234	0.292893219	0
D3ZS72_RAT	Prex1	http://www.uniprot.org/uniprot/D3ZS72_RAT	Phosphatidylinositol-3,4,5-trisphosphate-dependent Rac exchange factor 1 OS=Rattus norvegicus GN=Prex1 PE=1 SV=3	1	1.2	0.9	1.2	0.954545455	-0.067114196	0.80754991	0
D3ZU13_RAT	Eif4g1	http://www.uniprot.org/uniprot/D3ZU13_RAT	Eukaryotic translation initiation factor 4 gamma, 1 OS=Rattus norvegicus GN=Eif4g1 PE=1 SV=1	1	1	0.8	1.2	1	0	1	0
D4A3V2_RAT	Ndufa6	http://www.uniprot.org/uniprot/D4A3V2_RAT	NADH dehydrogenase [ubiquinone] 1 alpha subcomplex subunit 6 OS=Rattus norvegicus GN=Ndufa6 PE=1 SV=1	1	1.4	1.3	1.3	1.083333333	0.115477217	0.666666667	0
D4A644_RAT	Map7d1	http://www.uniprot.org/uniprot/D4A644_RAT	MAP7 domain-containing 1 OS=Rattus norvegicus GN=Map7d1 PE=1 SV=1	1	0.7	0.8	0.7	0.882352941	-0.180572246	0.59175171	0
D4AE96_RAT	Ipo7	http://www.uniprot.org/uniprot/D4AE96_RAT	Importin 7 OS=Rattus norvegicus GN=Ipo7 PE=1 SV=1	0.6	1.4	0.6	1.2	0.9	-0.152003093	0.859971992	0
DBNL_RAT	Dbnl	http://www.uniprot.org/uniprot/DBNL_RAT	Drebrin-like protein OS=Rattus norvegicus GN=Dbnl PE=1 SV=1	1	0.8	0.9	0.8	0.944444444	-0.08246216	0.698488655	0
DX39B_RAT	Ddx39b	http://www.uniprot.org/uniprot/DX39B_RAT	Cluster of Spliceosome RNA helicase Ddx39b OS=Rattus norvegicus GN=Ddx39b PE=2 SV=3 (DX39B_RAT)	1	1	1	0.8	0.9	-0.152003093	0.422649731	0
E9PSV8_RAT	Gpm6b	http://www.uniprot.org/uniprot/E9PSV8_RAT	Cluster of Neuronal membrane glycoprotein M6-b OS=Rattus norvegicus GN=Gpm6b PE=4 SV=2 (E9PSV8_RAT)	1	0.9	1	0.9	1	0	1	0
E9PTV0_RAT	Guk1	http://www.uniprot.org/uniprot/E9PTV0_RAT	Guanylate kinase 1 OS=Rattus norvegicus GN=Guk1 PE=1 SV=2	1	1.1	1.1	1	1	0	1	0
ECHB_RAT	Hadhb	http://www.uniprot.org/uniprot/ECHB_RAT	Trifunctional enzyme subunit beta, mitochondrial OS=Rattus norvegicus GN=Hadhb PE=1 SV=1	1	1.2	1.1	1.3	1.090909091	0.125530882	0.552786405	0
LGI1_RAT	Lgi1	http://www.uniprot.org/uniprot/EIF3C_RAT	Leucine-rich glioma-inactivated protein 1 OS=Rattus norvegicus GN=Lgi1 PE=1 SV=1	1	1	1.2	1.1	1.15	0.201633861	0.095465966	0
F1LMV9_RAT	Coro2b	http://www.uniprot.org/uniprot/F1LMV9_RAT	Coronin OS=Rattus norvegicus GN=Coro2b PE=3 SV=3	1.1	0.9	1	0.9	0.95	-0.074000581	0.698488655	0
F1LN92_RAT	Afg3l2	http://www.uniprot.org/uniprot/F1LN92_RAT	Cluster of AFG3-like matrix AAA peptidase subunit 2 OS=Rattus norvegicus GN=Afg3l2 PE=1 SV=1 (F1LN92_RAT)	1	1.3	1	1.3	1	0	1	0
F1LPV0_RAT	Nars	http://www.uniprot.org/uniprot/F1LPV0_RAT	Cluster of Asparaginyl-tRNA synthetase OS=Rattus norvegicus GN=Nars PE=1 SV=2 (F1LPV0_RAT)	1	1	1	1	1	0		0
F8WFH8_RAT	Wars	http://www.uniprot.org/uniprot/F8WFH8_RAT	Tryptophan--tRNA ligase, cytoplasmic OS=Rattus norvegicus GN=Wars PE=1 SV=1	1	0.8	0.9	1	1.055555556	0.078002512	0.698488655	0
FOLH1_RAT	Folh1	http://www.uniprot.org/uniprot/FOLH1_RAT	Glutamate carboxypeptidase 2 OS=Rattus norvegicus GN=Folh1 PE=1 SV=1	1	1.2	1.2	1.3	1.136363636	0.184424571	0.311752798	0
FXL16_RAT	Fbxl16	http://www.uniprot.org/uniprot/FXL16_RAT	F-box/LRR-repeat protein 16 OS=Rattus norvegicus GN=Fbxl16 PE=2 SV=1	0.9	1.2	1	1.1	1	0	1	0
G3V746_RAT	Grin2b	http://www.uniprot.org/uniprot/G3V746_RAT	Glutamate receptor ionotropic, NMDA 2B OS=Rattus norvegicus GN=Grin2b PE=1 SV=1	1.2	1.7	1.5	1.3	0.965517241	-0.050626073	0.869811089	0
G3V8D6_RAT	Trim3	http://www.uniprot.org/uniprot/G3V8D6_RAT	Tripartite motif protein 3, isoform CRA_a OS=Rattus norvegicus GN=Trim3 PE=1 SV=1	1	0.9	1	1	1.052631579	0.074000581	0.422649731	0
G3V8U9_RAT	Psmb4	http://www.uniprot.org/uniprot/G3V8U9_RAT	Cluster of Proteasome subunit beta OS=Rattus norvegicus GN=Psmb4 PE=1 SV=2 (G3V8U9_RAT)	0.9	1.1	1.1	1	1.05	0.070389328	0.698488655	0
G3V940_RAT	Coro1b	http://www.uniprot.org/uniprot/G3V940_RAT	Cluster of Coronin OS=Rattus norvegicus GN=Coro1b PE=1 SV=1 (G3V940_RAT)	1	1	1	1.1	1.05	0.070389328	0.422649731	0
G3V982_RAT	Elmo2	http://www.uniprot.org/uniprot/G3V982_RAT	Engulfment and cell motility 2 OS=Rattus norvegicus GN=Elmo2 PE=1 SV=1	1	0.9	0.9	0.7	0.842105263	-0.247927513	0.311752798	0
G3V6S2_RAT	Aco1	http://www.uniprot.org/uniprot/GABR2_RAT	Cytoplasmic aconitate hydratase OS=Rattus norvegicus GN=Aco1 PE=1 SV=1	1	1	0.9	1	0.95	-0.074000581	0.422649731	0
GLTP_RAT	GLTP	http://www.uniprot.org/uniprot/GLTP_RAT	Glycolipid transfer protein OS=Rattus norvegicus GN=GLTP PE=2 SV=1	1.2	1.2	1	1.3	0.958333333	-0.061400545	0.770584266	0
HINT1_RAT	Hint1	http://www.uniprot.org/uniprot/HINT1_RAT	Histidine triad nucleotide-binding protein 1 OS=Rattus norvegicus GN=Hint1 PE=1 SV=5	1	1.1	1.1	1.1	1.047619048	0.067114196	0.422649731	0
HPRT_RAT	Hprt1	http://www.uniprot.org/uniprot/HPRT_RAT	Hypoxanthine-guanine phosphoribosyltransferase OS=Rattus norvegicus GN=Hprt1 PE=1 SV=1	1	1.1	1	1	0.952380952	-0.070389328	0.422649731	0
IF5_RAT	Eif5	http://www.uniprot.org/uniprot/IF5_RAT	Eukaryotic translation initiation factor 5 OS=Rattus norvegicus GN=Eif5 PE=1 SV=1	0.9	0.8	0.9	0.7	0.941176471	-0.087462841	0.698488655	0
IP3KA_RAT	Itpka	http://www.uniprot.org/uniprot/IP3KA_RAT	Inositol-trisphosphate 3-kinase A OS=Rattus norvegicus GN=Itpka PE=1 SV=3	1.1	1.1	1.1	1	0.954545455	-0.067114196	0.422649731	0
KCC4_RAT	Camk4	http://www.uniprot.org/uniprot/KCC4_RAT	Calcium/calmodulin-dependent protein kinase type IV OS=Rattus norvegicus GN=Camk4 PE=1 SV=3	1	1.1	1	1.2	1.047619048	0.067114196	0.698488655	0
M0R5U4_RAT	Adcy9	http://www.uniprot.org/uniprot/M0R5U4_RAT	Adenylate cyclase 9 OS=Rattus norvegicus GN=Adcy9 PE=1 SV=2	1	0.9	0.9	0.8	0.894736842	-0.160464672	0.292893219	0
M3ZCQ2_RAT	Snrnp200	http://www.uniprot.org/uniprot/M3ZCQ2_RAT	U5 small nuclear ribonucleoprotein 200 kDa helicase OS=Rattus norvegicus GN=Snrnp200 PE=1 SV=1	1	0.9	1.2	0.9	1.105263158	0.144389909	0.59175171	0
NDRG3_RAT	Ndrg3	http://www.uniprot.org/uniprot/NDRG3_RAT	Cluster of Protein NDRG3 OS=Rattus norvegicus GN=Ndrg3 PE=1 SV=1 (NDRG3_RAT)	1.1	1.4	1.3	1.4	1.08	0.111031312	0.59175171	0
NLGN2_RAT	Nlgn2	http://www.uniprot.org/uniprot/NLGN2_RAT	Cluster of Neuroligin-2 OS=Rattus norvegicus GN=Nlgn2 PE=1 SV=1 (NLGN2_RAT)	1	1.2	0.7	1.2	0.863636364	-0.211504105	0.633491667	0
NOE1_RAT	Olfm1	http://www.uniprot.org/uniprot/NOE1_RAT	Noelin OS=Rattus norvegicus GN=Olfm1 PE=1 SV=1	1.1	1	1.2	1.1	1.095238095	0.131244533	0.292893219	0
NSF1C_RAT	Nsfl1c	http://www.uniprot.org/uniprot/NSF1C_RAT	NSFL1 cofactor p47 OS=Rattus norvegicus GN=Nsfl1c PE=1 SV=1	1	1.1	1.1	0.8	0.904761905	-0.144389909	0.59175171	0
PDE4B_RAT	Pde4b	http://www.uniprot.org/uniprot/PDE4B_RAT	Cluster of cAMP-specific 3',5'-cyclic phosphodiesterase 4B OS=Rattus norvegicus GN=Pde4b PE=1 SV=4 (PDE4B_RAT)	1	0.9	0.7	0.9	0.842105263	-0.247927513	0.311752798	0
PLAP_RAT	Plaa	http://www.uniprot.org/uniprot/PLAP_RAT	Phospholipase A-2-activating protein OS=Rattus norvegicus GN=Plaa PE=1 SV=3	1	1	1	0.9	0.95	-0.074000581	0.422649731	0
PPAC_RAT	Acp1	http://www.uniprot.org/uniprot/PPAC_RAT	Cluster of Low molecular weight phosphotyrosine protein phosphatase OS=Rattus norvegicus GN=Acp1 PE=1 SV=3 (PPAC_RAT)	1	1.1	1.1	0.8	0.904761905	-0.144389909	0.59175171	0
PTN11_RAT	Ptpn11	http://www.uniprot.org/uniprot/PTN11_RAT	Cluster of Tyrosine-protein phosphatase non-receptor type 11 OS=Rattus norvegicus GN=Ptpn11 PE=1 SV=4 (PTN11_RAT)	0.9	1	1.1	1	1.105263158	0.144389909	0.292893219	0
Q5RJN0_RAT	Ndufs7	http://www.uniprot.org/uniprot/Q5RJN0_RAT	NADH dehydrogenase (Ubiquinone) Fe-S protein 7 OS=Rattus norvegicus GN=Ndufs7 PE=1 SV=1	1	1.1	1	1.2	1.047619048	0.067114196	0.698488655	0
NCEH1_RAT	Nceh1	http://www.uniprot.org/uniprot/Q63581_RAT	Neutral cholesterol ester hydrolase 1 OS=Rattus norvegicus GN=Nceh1 PE=2 SV=1	0.9	0.9	1	1	1.111111111	0.152003093	0	0
Q6AYS2_RAT	Sfxn1	http://www.uniprot.org/uniprot/Q6AYS2_RAT	Sideroflexin OS=Rattus norvegicus GN=Sfxn1 PE=1 SV=1	1	0.9	1	1.1	1.105263158	0.144389909	0.292893219	0
Q6GMM8_RAT	Slc27a1	http://www.uniprot.org/uniprot/Q6GMM8_RAT	Cluster of Long-chain fatty acid transport protein 1 OS=Rattus norvegicus GN=Slc27a1 PE=1 SV=1 (Q6GMM8_RAT)	0.8	1	1.3	1.1	1.333333333	0.415037499	0.167949706	0
Q6IRJ7_RAT	Anxa7	http://www.uniprot.org/uniprot/Q6IRJ7_RAT	Annexin OS=Rattus norvegicus GN=Anxa7 PE=1 SV=1	1.1	1.2	1.3	1.1	1.043478261	0.061400545	0.698488655	0
Q6PCT9_RAT	Psmd6	http://www.uniprot.org/uniprot/Q6PCT9_RAT	Proteasome (Prosome, macropain) 26S subunit, non-ATPase, 6 OS=Rattus norvegicus GN=Psmd6 PE=1 SV=1	1	0.9	0.9	0.9	0.947368421	-0.078002512	0.422649731	0
Q9EPR9_RAT	Pde1a	http://www.uniprot.org/uniprot/Q9EPR9_RAT	Phosphodiesterase OS=Rattus norvegicus GN=Pde1a PE=2 SV=1	1.1	1.2	1.2	1.3	1.086956522	0.120294234	0.292893219	0
RGRF2_RAT	Rasgrf2	http://www.uniprot.org/uniprot/RGRF2_RAT	Ras-specific guanine nucleotide-releasing factor 2 OS=Rattus norvegicus GN=Rasgrf2 PE=1 SV=1	0.9	0.9	1	0.8	1	0	1	0
SAM50_RAT	Samm50	http://www.uniprot.org/uniprot/SAM50_RAT	Sorting and assembly machinery component 50 homolog OS=Rattus norvegicus GN=Samm50 PE=1 SV=1	0.9	1.3	1.2	1	1	0	1	0
SCPDL_RAT	Sccpdh	http://www.uniprot.org/uniprot/SCPDL_RAT	Saccharopine dehydrogenase-like oxidoreductase OS=Rattus norvegicus GN=Sccpdh PE=1 SV=1	0.7	0.9	1.1	1.1	1.375	0.459431619	0.095465966	0
SPA3K_RAT	Serpina3k	http://www.uniprot.org/uniprot/SPA3K_RAT	Serine protease inhibitor A3K OS=Rattus norvegicus GN=Serpina3k PE=1 SV=3	1.2	1.4	1.3	1.1	0.923076923	-0.115477217	0.552786405	0
STMN1_RAT	Stmn1	http://www.uniprot.org/uniprot/STMN1_RAT	Stathmin OS=Rattus norvegicus GN=Stmn1 PE=1 SV=2	1	0.6	0.8	0.7	0.9375	-0.093109404	0.830969149	0
VGLU1_RAT	Slc17a7	http://www.uniprot.org/uniprot/VGLU1_RAT	Vesicular glutamate transporter 1 OS=Rattus norvegicus GN=Slc17a7 PE=1 SV=1	1	0.9	1	1	1.052631579	0.074000581	0.422649731	0
MOG_RAT	Mog	http://www.uniprot.org/uniprot/MOG_RAT	Myelin-oligodendrocyte glycoprotein OS=Rattus norvegicus GN=Mog PE=1 SV=1	0.9	0.9	1.1	1	1.166666667	0.222392421	0.095465966	0
DYL2_RAT	Dynll2	http://www.uniprot.org/uniprot/DYL2_RAT	Dynein light chain 2, cytoplasmic OS=Rattus norvegicus GN=Dynll2 PE=1 SV=1	0.9	1	0.9	1.1	1.052631579	0.074000581	0.698488655	0
B2RZD6_RAT	Ndufa4	http://www.uniprot.org/uniprot/B2RZD6_RAT	NDUFA4, mitochondrial complex-associated OS=Rattus norvegicus GN=Ndufa4 PE=1 SV=1	1	1.1	1	1.2	1.047619048	0.067114196	0.698488655	0
M0R3M4_RAT	Ranbp2	http://www.uniprot.org/uniprot/M0R3M4_RAT	RAN-binding protein 2 OS=Rattus norvegicus GN=Ranbp2 PE=1 SV=1	1	0.6	1	0.8	1.125	0.169925001	0.698488655	0
A0A096P6L8_RAT	Fn1	http://www.uniprot.org/uniprot/A0A096P6L8_RAT	Fibronectin OS=Rattus norvegicus GN=Fn1 PE=1 SV=2	0.9	0.9	0.9	0.9	1	0		0
A0A0A0MY48_RAT	Dnm2	http://www.uniprot.org/uniprot/A0A0A0MY48_RAT	Dynamin-2 OS=Rattus norvegicus GN=Dnm2 PE=1 SV=2	1	1.1	0.8	1.4	1.047619048	0.067114196	0.884529946	0
A0A0G2JZS1_RAT	Kpna6	http://www.uniprot.org/uniprot/A0A0G2JZS1_RAT	Cluster of Importin subunit alpha OS=Rattus norvegicus GN=Kpna6 PE=1 SV=1 (A0A0G2JZS1_RAT)	1	0.8	0.6	0.8	0.777777778	-0.362570079	0.292893219	0
A0A0G2JZX5_RAT	Iqsec2	http://www.uniprot.org/uniprot/A0A0G2JZX5_RAT	Cluster of IQ motif and Sec7 domain 2 OS=Rattus norvegicus GN=Iqsec2 PE=1 SV=1 (A0A0G2JZX5_RAT)	1	1.1	1.5	1.1	1.238095238	0.308122295	0.349055445	0
A0A0G2K315_RAT		http://www.uniprot.org/uniprot/A0A0G2K315_RAT	Uncharacterized protein OS=Rattus norvegicus PE=1 SV=1	0.6	0.9	0.9	0.8	1.133333333	0.180572246	0.59175171	0
A0A0G2K872_RAT	Cadm3	http://www.uniprot.org/uniprot/A0A0G2K872_RAT	Cell adhesion molecule 3 OS=Rattus norvegicus GN=Cadm3 PE=1 SV=1	1	1.2	1.3	1.1	1.090909091	0.125530882	0.552786405	0
A0A0G2KAL9_RAT	Mff	http://www.uniprot.org/uniprot/A0A0G2KAL9_RAT	Mitochondrial fission factor OS=Rattus norvegicus GN=Mff PE=1 SV=1	1.1	1.2	1	1.2	0.956521739	-0.064130337	0.698488655	0
A0A0H2UHT6_RAT	Rps18	http://www.uniprot.org/uniprot/A0A0H2UHT6_RAT	Cluster of Ribosomal protein S18 OS=Rattus norvegicus GN=Rps18 PE=1 SV=1 (A0A0H2UHT6_RAT)	1	1.1	1	1.2	1.047619048	0.067114196	0.698488655	0
A0A0U1RRS7_RAT	Mapk10	http://www.uniprot.org/uniprot/A0A0U1RRS7_RAT	Cluster of Mitogen-activated protein kinase OS=Rattus norvegicus GN=Mapk10 PE=4 SV=1 (A0A0U1RRS7_RAT)	1	0.8	1.2	1.2	1.333333333	0.415037499	0.095465966	0
A0A140TAB4_RAT	H2afy	http://www.uniprot.org/uniprot/A0A140TAB4_RAT	Core histone macro-H2A OS=Rattus norvegicus GN=H2afy PE=1 SV=1	1	1	1.2	1.1	1.15	0.201633861	0.095465966	0
A0A1L5YJQ7_RAT	hdac6	http://www.uniprot.org/uniprot/A0A1L5YJQ7_RAT	Histone deacetylase OS=Rattus norvegicus GN=hdac6 PE=2 SV=1	1.1	1.4	1.6	1.4	1.2	0.263034406	0.299859958	0
AGRIN_RAT	Agrn	http://www.uniprot.org/uniprot/AGRIN_RAT	Agrin OS=Rattus norvegicus GN=Agrn PE=1 SV=2	1.1	1.3	1.7	1	1.125	0.169925001	0.720248558	0
AIFM1_RAT	Aifm1	http://www.uniprot.org/uniprot/AIFM1_RAT	Apoptosis-inducing factor 1, mitochondrial OS=Rattus norvegicus GN=Aifm1 PE=1 SV=1	1	0.9	0.9	0.7	0.842105263	-0.247927513	0.311752798	0
AL7A1_RAT	Aldh7a1	http://www.uniprot.org/uniprot/AL7A1_RAT	Alpha-aminoadipic semialdehyde dehydrogenase OS=Rattus norvegicus GN=Aldh7a1 PE=1 SV=2	1	0.9	0.8	1	0.947368421	-0.078002512	0.698488655	0
APT_RAT	Aprt	http://www.uniprot.org/uniprot/APT_RAT	Adenine phosphoribosyltransferase OS=Rattus norvegicus GN=Aprt PE=1 SV=1	1	1.1	1	1	0.952380952	-0.070389328	0.422649731	0
ARK72_RAT	Akr7a2	http://www.uniprot.org/uniprot/ARK72_RAT	Cluster of Aflatoxin B1 aldehyde reductase member 2 OS=Rattus norvegicus GN=Akr7a2 PE=1 SV=2 (ARK72_RAT)	1	0.9	1	1	1.052631579	0.074000581	0.422649731	0
AT1B2_RAT	Atp1b2	http://www.uniprot.org/uniprot/AT1B2_RAT	Sodium/potassium-transporting ATPase subunit beta-2 OS=Rattus norvegicus GN=Atp1b2 PE=2 SV=1	0.9	0.7	0.9	0.9	1.125	0.169925001	0.422649731	0
ATAD3_RAT	Atad3	http://www.uniprot.org/uniprot/ATAD3_RAT	ATPase family AAA domain-containing protein 3 OS=Rattus norvegicus GN=Atad3 PE=1 SV=1	1	0.9	0.8	0.8	0.842105263	-0.247927513	0.095465966	0
B0BNK1_RAT	Rab5c	http://www.uniprot.org/uniprot/B0BNK1_RAT	RAB5C, member RAS oncogene family OS=Rattus norvegicus GN=Rab5c PE=1 SV=1	0.9	0.8	0.8	1	1.058823529	0.08246216	0.698488655	0
B1WC32_RAT	Uba2	http://www.uniprot.org/uniprot/B1WC32_RAT	Cluster of RCG53609 OS=Rattus norvegicus GN=Uba2 PE=2 SV=1 (B1WC32_RAT)	1.1	1.2	1.4	1.3	1.173913043	0.231325546	0.105572809	0
B2GV74_RAT	Klc2	http://www.uniprot.org/uniprot/B2GV74_RAT	Kinesin light chain 2 OS=Rattus norvegicus GN=Klc2 PE=1 SV=1	1.1	1.1	1	0.9	0.863636364	-0.211504105	0.095465966	0
B2RYT5_RAT	Cox7a2l	http://www.uniprot.org/uniprot/B2RYT5_RAT	Cox7a2l protein OS=Rattus norvegicus GN=Cox7a2l PE=2 SV=1	0.8	0.8	0.9	1.1	1.25	0.321928095	0.183503419	0
B5DFI9_RAT	Pdk3	http://www.uniprot.org/uniprot/B5DFI9_RAT	Pdk3 protein OS=Rattus norvegicus GN=Pdk3 PE=2 SV=1	1	0.9	1.3	1.1	1.263157895	0.337034987	0.154845745	0
BASI_RAT	Bsg	http://www.uniprot.org/uniprot/BASI_RAT	Basigin OS=Rattus norvegicus GN=Bsg PE=1 SV=2	1	0.9	0.9	0.9	0.947368421	-0.078002512	0.422649731	0
PABP1_RAT	Pabpc1	http://www.uniprot.org/uniprot/CACB4_RAT	Cluster of Polyadenylate-binding protein 1 OS=Rattus norvegicus GN=Pabpc1 PE=1 SV=1 (PABP1_RAT)	1	1.1	1.3	1	1.095238095	0.131244533	0.59175171	0
CADM4_RAT	Cadm4	http://www.uniprot.org/uniprot/CADM4_RAT	Cell adhesion molecule 4 OS=Rattus norvegicus GN=Cadm4 PE=1 SV=1	0.9	0.7	0.7	0.9	1	0	1	0
CYLD_RAT	Cyld	http://www.uniprot.org/uniprot/CYLD_RAT	Ubiquitin carboxyl-terminal hydrolase CYLD OS=Rattus norvegicus GN=Cyld PE=1 SV=1	1	0.9	0.8	1	0.947368421	-0.078002512	0.698488655	0
D3ZBS2_RAT	Itih3	http://www.uniprot.org/uniprot/D3ZBS2_RAT	Inter-alpha-trypsin inhibitor heavy chain H3 OS=Rattus norvegicus GN=Itih3 PE=1 SV=3	0.9	1	1.2	1.3	1.315789474	0.395928676	0.051316702	0
D3ZU84_RAT	Stxbp5l	http://www.uniprot.org/uniprot/D3ZU84_RAT	Syntaxin-binding protein 5-like OS=Rattus norvegicus GN=Stxbp5l PE=1 SV=3	1	1.3	1.1	1.2	1	0	1	0
D3ZUM2_RAT	Sarm1	http://www.uniprot.org/uniprot/D3ZUM2_RAT	Sterile alpha and TIR motif containing 1 (Predicted) OS=Rattus norvegicus GN=Sarm1 PE=1 SV=1	1	1.2	1.2	1.4	1.181818182	0.2410081	0.292893219	0
D3ZWG2_RAT	Rgs7	http://www.uniprot.org/uniprot/D3ZWG2_RAT	Regulator of G-protein-signaling 7 OS=Rattus norvegicus GN=Rgs7 PE=1 SV=2	1	1	0.9	0.9	0.9	-0.152003093	0	0
D3ZWQ0_RAT	Prrt3	http://www.uniprot.org/uniprot/D3ZWQ0_RAT	Proline-rich transmembrane protein 3 OS=Rattus norvegicus GN=Prrt3 PE=1 SV=2	1	0.9	0.8	0.8	0.842105263	-0.247927513	0.095465966	0
D3ZWX4_RAT	Nckipsd	http://www.uniprot.org/uniprot/D3ZWX4_RAT	NCK-interacting protein with SH3 domain OS=Rattus norvegicus GN=Nckipsd PE=1 SV=3	1	0.9	0.9	0.8	0.894736842	-0.160464672	0.292893219	0
D4A899_RAT	Vps13a	http://www.uniprot.org/uniprot/D4A899_RAT	Vacuolar protein sorting 13 homolog A OS=Rattus norvegicus GN=Vps13a PE=1 SV=2	1.2	1.1	1.4	1.3	1.173913043	0.231325546	0.105572809	0
D4AEK9_RAT	Ccdc6	http://www.uniprot.org/uniprot/D4AEK9_RAT	Coiled-coil domain-containing 6 OS=Rattus norvegicus GN=Ccdc6 PE=1 SV=3	1.1	1.4	1.2	1.1	0.92	-0.120294234	0.59175171	0
DLGP3_RAT	Dlgap3	http://www.uniprot.org/uniprot/DLGP3_RAT	Disks large-associated protein 3 OS=Rattus norvegicus GN=Dlgap3 PE=1 SV=2	1	0.9	0.8	0.8	0.842105263	-0.247927513	0.095465966	0
RSSA_RAT	Rpsa	http://www.uniprot.org/uniprot/EIF3A_RAT	40S ribosomal protein SA OS=Rattus norvegicus GN=Rpsa PE=1 SV=3	1	1	1	0.9	0.95	-0.074000581	0.422649731	0
ENPP6_RAT	Enpp6	http://www.uniprot.org/uniprot/ENPP6_RAT	Ectonucleotide pyrophosphatase/phosphodiesterase family member 6 OS=Rattus norvegicus GN=Enpp6 PE=1 SV=1	1	0.9	1	0.9	1	0	1	0
EXOC8_RAT	Exoc8	http://www.uniprot.org/uniprot/EXOC8_RAT	Exocyst complex component 8 OS=Rattus norvegicus GN=Exoc8 PE=1 SV=1	1	1.2	1.3	1.2	1.136363636	0.184424571	0.311752798	0
F1LMH0_RAT	3-Sep	http://www.uniprot.org/uniprot/F1LMH0_RAT	Neuronal-specific septin-3 OS=Rattus norvegicus GN=Sept3 PE=3 SV=1	1	0.9	1.1	1.2	1.210526316	0.275634443	0.105572809	0
F1LPA6_RAT	Padi2	http://www.uniprot.org/uniprot/F1LPA6_RAT	Peptidyl arginine deiminase, type II, isoform CRA_a OS=Rattus norvegicus GN=Padi2 PE=4 SV=2	1.1	0.8	0.9	1	1	-1.60E-16	1	0
F1LQS3_RAT	Rpl6-ps1	http://www.uniprot.org/uniprot/F1LQS3_RAT	60S ribosomal protein L6 OS=Rattus norvegicus GN=Rpl6-ps1 PE=3 SV=1	1	0.8	1	1.1	1.166666667	0.222392421	0.311752798	0
F1M1D5_RAT	Tbcd	http://www.uniprot.org/uniprot/F1M1D5_RAT	Tubulin folding cofactor D OS=Rattus norvegicus GN=Tbcd PE=1 SV=3	1.1	2.1	1.7	2.3	1.25	0.321928095	0.56356422	0
G3V6I1_RAT	Llgl1	http://www.uniprot.org/uniprot/G3V6I1_RAT	Lethal(2) giant larvae protein homolog 1 OS=Rattus norvegicus GN=Llgl1 PE=1 SV=2	1	1.9	2.1	2.3	1.517241379	0.601450624	0.245268092	0
G3V851_RAT	Slc17a6	http://www.uniprot.org/uniprot/G3V851_RAT	Solute carrier family 17 (Sodium-dependent inorganic phosphate cotransporter), member 6 OS=Rattus norvegicus GN=Slc17a6 PE=4 SV=1	0.8	0.9	1	0.8	1.058823529	0.08246216	0.698488655	0
GLOD4_RAT	Glod4	http://www.uniprot.org/uniprot/GLOD4_RAT	Glyoxalase domain-containing protein 4 OS=Rattus norvegicus GN=Glod4 PE=1 SV=1	1	1	1.1	1.2	1.15	0.201633861	0.095465966	0
M0R735_RAT	Syncrip	http://www.uniprot.org/uniprot/M0R735_RAT	Cluster of Heterogeneous nuclear ribonucleoprotein Q OS=Rattus norvegicus GN=Syncrip PE=1 SV=2 (M0R735_RAT)	1	0.8	1	0.9	1.055555556	0.078002512	0.698488655	0
M0R7U1_RAT	Ak5	http://www.uniprot.org/uniprot/M0R7U1_RAT	Adenylate kinase 5 OS=Rattus norvegicus GN=Ak5 PE=1 SV=1	0.9	1	0.8	1.1	1	3.33E-16	1	0
M0RD40_RAT	Sik3	http://www.uniprot.org/uniprot/M0RD40_RAT	SIK family kinase 3 OS=Rattus norvegicus GN=Sik3 PE=1 SV=2	1	1	1.3	1.3	1.3	0.378511623	0	1
NDUA9_RAT	Ndufa9	http://www.uniprot.org/uniprot/NDUA9_RAT	NADH dehydrogenase [ubiquinone] 1 alpha subcomplex subunit 9, mitochondrial OS=Rattus norvegicus GN=Ndufa9 PE=1 SV=2	1	0.9	1.1	1.2	1.210526316	0.275634443	0.105572809	0
NUCB1_RAT	Nucb1	http://www.uniprot.org/uniprot/NUCB1_RAT	Nucleobindin-1 OS=Rattus norvegicus GN=Nucb1 PE=1 SV=1	0.8	1	0.9	1.2	1.166666667	0.222392421	0.492907447	0
NUDC_RAT	Nudc	http://www.uniprot.org/uniprot/NUDC_RAT	Nuclear migration protein nudC OS=Rattus norvegicus GN=Nudc PE=1 SV=1	1	0.9	0.9	1	1	0	1	0
PDE10_RAT	Pde10a	http://www.uniprot.org/uniprot/PDE10_RAT	cAMP and cAMP-inhibited cGMP 3',5'-cyclic phosphodiesterase 10A OS=Rattus norvegicus GN=Pde10a PE=1 SV=1	1	0.9	1	0.9	1	0	1	0
PHAR1_RAT	Phactr1	http://www.uniprot.org/uniprot/PHAR1_RAT	Cluster of Phosphatase and actin regulator 1 OS=Rattus norvegicus GN=Phactr1 PE=1 SV=1 (PHAR1_RAT)	1	0.7	0.9	0.7	0.941176471	-0.087462841	0.80754991	0
PPP5_RAT	Ppp5c	http://www.uniprot.org/uniprot/PPP5_RAT	Serine/threonine-protein phosphatase 5 OS=Rattus norvegicus GN=Ppp5c PE=1 SV=1	1	0.8	0.9	0.9	1	0	1	0
Q3MHT2_RAT	Nfs1	http://www.uniprot.org/uniprot/Q3MHT2_RAT	Cysteine desulfurase, mitochondrial OS=Rattus norvegicus GN=Nfs1 PE=1 SV=1	1	1.1	1.2	1.1	1.095238095	0.131244533	0.292893219	0
F1LMW7_RAT	Marcks	http://www.uniprot.org/uniprot/Q4KSH6_RAT	Myristoylated alanine-rich C-kinase substrate OS=Rattus norvegicus GN=Marcks PE=1 SV=3	1	0.9	1.2	1.1	1.210526316	0.275634443	0.105572809	0
Q5BK33_RAT	LOC652956	http://www.uniprot.org/uniprot/Q5BK33_RAT	p55 protein OS=Rattus norvegicus GN=LOC652956 PE=2 SV=1	0.9	0.9	0.9	0.8	0.944444444	-0.08246216	0.422649731	0
Q68FZ8_RAT	Pccb	http://www.uniprot.org/uniprot/Q68FZ8_RAT	Propionyl coenzyme A carboxylase, beta polypeptide OS=Rattus norvegicus GN=Pccb PE=1 SV=1	1.2	1.3	1.3	1.2	1	0	1	0
RAB18_RAT	Rab18	http://www.uniprot.org/uniprot/RAB18_RAT	Ras-related protein Rab-18 OS=Rattus norvegicus GN=Rab18 PE=2 SV=1	1.1	1	1.2	1.1	1.095238095	0.131244533	0.292893219	0
RAP1A_RAT	Rap1a	http://www.uniprot.org/uniprot/RAP1A_RAT	Ras-related protein Rap-1A OS=Rattus norvegicus GN=Rap1a PE=1 SV=1	1	1.1	0.9	1	0.904761905	-0.144389909	0.292893219	0
NRX3A_RAT	Nrxn3	http://www.uniprot.org/uniprot/RL23_RAT	Neurexin-3 OS=Rattus norvegicus GN=Nrxn3 PE=1 SV=1	0.9	1	1.2	0.9	1.105263158	0.144389909	0.59175171	0
SNPH_RAT	Snph	http://www.uniprot.org/uniprot/SNPH_RAT	Syntaphilin OS=Rattus norvegicus GN=Snph PE=1 SV=1	1.1	0.8	1.1	1	1.105263158	0.144389909	0.59175171	0
SUCA_RAT	Suclg1	http://www.uniprot.org/uniprot/SUCA_RAT	Cluster of Succinate--CoA ligase [ADP/GDP-forming] subunit alpha, mitochondrial OS=Rattus norvegicus GN=Suclg1 PE=2 SV=2 (SUCA_RAT)	1	1	1	1	1	0		0
SYT12_RAT	Syt12	http://www.uniprot.org/uniprot/SYT12_RAT	Synaptotagmin-12 OS=Rattus norvegicus GN=Syt12 PE=1 SV=1	0.9	1.3	0.9	1	0.863636364	-0.211504105	0.542504289	0
TAOK1_RAT	Taok1	http://www.uniprot.org/uniprot/TAOK1_RAT	Cluster of Serine/threonine-protein kinase TAO1 OS=Rattus norvegicus GN=Taok1 PE=1 SV=1 (TAOK1_RAT)	1	0.9	1.1	0.9	1.052631579	0.074000581	0.698488655	0
B2RYU2_RAT	Rpl12	http://www.uniprot.org/uniprot/B2RYU2_RAT	Cluster of RCG45615, isoform CRA_a OS=Rattus norvegicus GN=Rpl12 PE=2 SV=1 (B2RYU2_RAT)	1	0.8	0.9	0.8	0.944444444	-0.08246216	0.698488655	0
F1LSY2_RAT	Nptxr	http://www.uniprot.org/uniprot/F1LSY2_RAT	Neuronal pentraxin receptor OS=Rattus norvegicus GN=Nptxr PE=1 SV=1	8.5	8.6	8.7	9.2	1.046783626	0.065963262	0.257218647	0
F1LMB9_RAT	Exoc2	http://www.uniprot.org/uniprot/F1LMB9_RAT	Exocyst complex component 2 OS=Rattus norvegicus GN=Exoc2 PE=1 SV=1	1	0.8	1.3	1.1	1.333333333	0.415037499	0.167949706	0
D3ZN27_RAT	Dnajc13	http://www.uniprot.org/uniprot/D3ZN27_RAT	DnaJ heat shock protein family (Hsp40) member C13 OS=Rattus norvegicus GN=Dnajc13 PE=1 SV=2	0.6	5.9	4.2	7	1.723076923	0.784987109	0.515103035	0
G3V8K2_RAT	Gng3	http://www.uniprot.org/uniprot/G3V8K2_RAT	Cluster of Guanine nucleotide-binding protein subunit gamma OS=Rattus norvegicus GN=Gng3 PE=1 SV=1 (G3V8K2_RAT)	1	0.8	0.9	0.8	0.944444444	-0.08246216	0.698488655	0
ZNT1_RAT	Slc30a1	http://www.uniprot.org/uniprot/ZNT1_RAT	Zinc transporter 1 OS=Rattus norvegicus GN=Slc30a1 PE=2 SV=1	1	1.2	1.1	0.9	0.909090909	-0.137503524	0.552786405	0
Q5RJK5_RAT	Cbx3	http://www.uniprot.org/uniprot/Q5RJK5_RAT	Cluster of Chromobox 3 OS=Rattus norvegicus GN=Cbx3 PE=1 SV=1 (Q5RJK5_RAT)	1	0.7	0.8	1	1.058823529	0.08246216	0.80754991	0
SRSF5_RAT	Srsf5	http://www.uniprot.org/uniprot/SRSF5_RAT	Cluster of Serine/arginine-rich splicing factor 5 OS=Rattus norvegicus GN=Srsf5 PE=1 SV=1 (SRSF5_RAT)	0.9	0.9	1	1	1.111111111	0.152003093	0	0
RM37_RAT	Mrpl37	http://www.uniprot.org/uniprot/RM37_RAT	39S ribosomal protein L37, mitochondrial OS=Rattus norvegicus GN=Mrpl37 PE=2 SV=1	1	0.9	1.1	1	1.105263158	0.144389909	0.292893219	0
A0A0A0MXY4_RAT	Trip12	http://www.uniprot.org/uniprot/A0A0A0MXY4_RAT	E3 ubiquitin-protein ligase TRIP12 OS=Rattus norvegicus GN=Trip12 PE=1 SV=2	1	0.8	1.1	1	1.166666667	0.222392421	0.311752798	0
RS11_RAT	Rps11	http://www.uniprot.org/uniprot/F213A_RAT	Cluster of 40S ribosomal protein S11 OS=Rattus norvegicus GN=Rps11 PE=1 SV=3 (RS11_RAT)	0.9	0.9	1	0.8	1	0	1	0
AGRL2_RAT	Adgrl2	http://www.uniprot.org/uniprot/AGRL2_RAT	Adhesion G protein-coupled receptor L2 OS=Rattus norvegicus GN=Adgrl2 PE=1 SV=2	1	1	1	0.7	0.85	-0.234465254	0.422649731	0
G3V6X8_RAT	Gli1	http://www.uniprot.org/uniprot/G3V6X8_RAT	GLI family zinc finger 1 OS=Rattus norvegicus GN=Gli1 PE=4 SV=1	1	1.2	0.7	0.9	0.727272727	-0.459431619	0.167949706	0
A0A0G2JSW0_RAT	Myl12b	http://www.uniprot.org/uniprot/A0A0G2JSW0_RAT	Cluster of Myosin regulatory light chain 12B OS=Rattus norvegicus GN=Myl12b PE=4 SV=1 (A0A0G2JSW0_RAT)	1	1	0.9	1	0.95	-0.074000581	0.422649731	0
A0A0G2JTN4_RAT	Pfas	http://www.uniprot.org/uniprot/A0A0G2JTN4_RAT	Phosphoribosylformylglycinamidine synthase-like OS=Rattus norvegicus GN=Pfas PE=1 SV=1	1	0.7	0.9	0.8	1	3.33E-16	1	0
A0A0G2JVZ6_RAT	Itgav	http://www.uniprot.org/uniprot/A0A0G2JVZ6_RAT	Integrin subunit alpha V OS=Rattus norvegicus GN=Itgav PE=1 SV=1	1	1	1.7	1.4	1.55	0.632268215	0.066992177	0
A0A0G2K261_RAT	Iars2	http://www.uniprot.org/uniprot/A0A0G2K261_RAT	Cluster of Isoleucyl-tRNA synthetase 2, mitochondrial OS=Rattus norvegicus GN=Iars2 PE=1 SV=1 (A0A0G2K261_RAT)	1	0.9	1	0.9	1	0	1	0
A0A0G2K2M9_RAT	Srrm2	http://www.uniprot.org/uniprot/A0A0G2K2M9_RAT	Serine/arginine repetitive matrix 2 OS=Rattus norvegicus GN=Srrm2 PE=1 SV=1	1	2.1	2.5	1.9	1.419354839	0.505235308	0.408479518	0
A0A0G2K761_RAT	Cul2	http://www.uniprot.org/uniprot/A0A0G2K761_RAT	Cullin 2 OS=Rattus norvegicus GN=Cul2 PE=1 SV=1	1	0.8	0.8	1.2	1.111111111	0.152003093	0.698488655	0
A0A0H2UHC0_RAT	Arhgap44	http://www.uniprot.org/uniprot/A0A0H2UHC0_RAT	Rho GTPase-activating protein 44 OS=Rattus norvegicus GN=Arhgap44 PE=1 SV=1	1	0.9	0.9	1	1	0	1	0
A0A0H2UI38_RAT	Rps19	http://www.uniprot.org/uniprot/A0A0H2UI38_RAT	Cluster of 40S ribosomal protein S19-like OS=Rattus norvegicus GN=Rps19 PE=4 SV=1 (A0A0H2UI38_RAT)	1.1	1.3	1.2	1.3	1.041666667	0.058893689	0.698488655	0
A0A140TAH1_RAT	Hgs	http://www.uniprot.org/uniprot/A0A140TAH1_RAT	Hepatocyte growth factor-regulated tyrosine kinase substrate OS=Rattus norvegicus GN=Hgs PE=1 SV=1	1	0.9	1.1	0.6	0.894736842	-0.160464672	0.732738758	0
A0A1B0GWN8_RAT	Gpm6a	http://www.uniprot.org/uniprot/A0A1B0GWN8_RAT	Neuronal membrane glycoprotein M6-a OS=Rattus norvegicus GN=Gpm6a PE=1 SV=1	1	1	1.1	1	1.05	0.070389328	0.422649731	0
A0JPM7_RAT	Fth1	http://www.uniprot.org/uniprot/A0JPM7_RAT	Ferritin (Fragment) OS=Rattus norvegicus GN=Fth1 PE=2 SV=1	1	0.8	1	1.4	1.333333333	0.415037499	0.311752798	0
A1L122_RAT	Nae1	http://www.uniprot.org/uniprot/A1L122_RAT	Cluster of NEDD8-activating enzyme E1 regulatory subunit OS=Rattus norvegicus GN=Nae1 PE=2 SV=1 (A1L122_RAT)	1	1	1	1	1	0		0
A4_RAT	App	http://www.uniprot.org/uniprot/A4_RAT	Amyloid-beta A4 protein OS=Rattus norvegicus GN=App PE=1 SV=2	1	0.9	0.9	0.9	0.947368421	-0.078002512	0.422649731	0
AKA12_RAT	Akap12	http://www.uniprot.org/uniprot/AKA12_RAT	A-kinase anchor protein 12 OS=Rattus norvegicus GN=Akap12 PE=1 SV=1	1	0.9	0.8	1	0.947368421	-0.078002512	0.698488655	0
ALDR_RAT	Akr1b1	http://www.uniprot.org/uniprot/ALDR_RAT	Aldose reductase OS=Rattus norvegicus GN=Akr1b1 PE=1 SV=3	1	0.9	1	1	1.052631579	0.074000581	0.422649731	0
ANXA2_RAT	Anxa2	http://www.uniprot.org/uniprot/ANXA2_RAT	Annexin A2 OS=Rattus norvegicus GN=Anxa2 PE=1 SV=2	1.1	1.3	1.3	1.7	1.25	0.321928095	0.311752798	0
ANXA4_RAT	Anxa4	http://www.uniprot.org/uniprot/ANXA4_RAT	Annexin A4 OS=Rattus norvegicus GN=Anxa4 PE=1 SV=3	1	1.1	0.9	0.9	0.857142857	-0.222392421	0.095465966	0
D3ZJ01_RAT	RGD1307235	http://www.uniprot.org/uniprot/AQP4_RAT	Similar to RIKEN cDNA 2310035C23 OS=Rattus norvegicus GN=RGD1307235 PE=1 SV=1	0.8	0.8	1	0.9	1.1875	0.247927513	0.095465966	0
ARRB1_RAT	Arrb1	http://www.uniprot.org/uniprot/ARRB1_RAT	Beta-arrestin-1 OS=Rattus norvegicus GN=Arrb1 PE=1 SV=1	1	1.3	1.4	1.2	1.130434783	0.176877762	0.492907447	0
ATX10_RAT	Atxn10	http://www.uniprot.org/uniprot/ATX10_RAT	Ataxin-10 OS=Rattus norvegicus GN=Atxn10 PE=1 SV=1	1	1.3	1.1	1.3	1.043478261	0.061400545	0.80754991	0
B1WC26_RAT	Nans	http://www.uniprot.org/uniprot/B1WC26_RAT	N-acetylneuraminate synthase OS=Rattus norvegicus GN=Nans PE=1 SV=1	0.9	1.2	1.1	1.1	1.047619048	0.067114196	0.770584266	0
B2GV79_RAT	Pdxp	http://www.uniprot.org/uniprot/B2GV79_RAT	Pdxp protein OS=Rattus norvegicus GN=Pdxp PE=1 SV=1	1	1	1	1.1	1.05	0.070389328	0.422649731	0
B2RYP4_RAT	Snx2	http://www.uniprot.org/uniprot/B2RYP4_RAT	Sorting nexin 2 OS=Rattus norvegicus GN=Snx2 PE=1 SV=1	0.9	1.1	0.9	1	0.95	-0.074000581	0.698488655	0
B2RYR8_RAT	Rps8	http://www.uniprot.org/uniprot/B2RYR8_RAT	40S ribosomal protein S8 OS=Rattus norvegicus GN=Rps8 PE=2 SV=1	1	0.8	1.1	1	1.166666667	0.222392421	0.311752798	0
B2RYS2_RAT	Uqcrb	http://www.uniprot.org/uniprot/B2RYS2_RAT	Cytochrome b-c1 complex subunit 7 OS=Rattus norvegicus GN=Uqcrb PE=1 SV=1	1	1	0.8	0.8	0.8	-0.321928095	0	-1
B4F774_RAT	Gdap1l1	http://www.uniprot.org/uniprot/B4F774_RAT	Ganglioside-induced differentiation-associated protein 1-like 1 OS=Rattus norvegicus GN=Gdap1l1 PE=2 SV=1	1	1	0.9	0.9	0.9	-0.152003093	0	0
A0A0H2UHG3_RAT	Cul5	http://www.uniprot.org/uniprot/CALB2_RAT	Cullin-5 OS=Rattus norvegicus GN=Cul5 PE=1 SV=1	0.8	0.8	1	0.7	1.0625	0.087462841	0.770584266	0
CHRD1_RAT	Chordc1	http://www.uniprot.org/uniprot/CHRD1_RAT	Cysteine and histidine-rich domain-containing protein 1 OS=Rattus norvegicus GN=Chordc1 PE=3 SV=1	0.9	0.9	1.2	0.9	1.166666667	0.222392421	0.422649731	0
COPG1_RAT	Copg1	http://www.uniprot.org/uniprot/COPG1_RAT	Coatomer subunit gamma-1 OS=Rattus norvegicus GN=Copg1 PE=2 SV=1	0.8	1.2	1.3	1.2	1.25	0.321928095	0.349055445	0
CORO7_RAT	Coro7	http://www.uniprot.org/uniprot/CORO7_RAT	Coronin-7 OS=Rattus norvegicus GN=Coro7 PE=1 SV=2	0.9	1.1	0.6	0.7	0.65	-0.621488377	0.088677623	0
CSTN1_RAT	Clstn1	http://www.uniprot.org/uniprot/CSTN1_RAT	Calsyntenin-1 OS=Rattus norvegicus GN=Clstn1 PE=1 SV=1	1.1	1.1	1	0.9	0.863636364	-0.211504105	0.095465966	0
CTTB2_RAT	Cttnbp2	http://www.uniprot.org/uniprot/CTTB2_RAT	Cortactin-binding protein 2 OS=Rattus norvegicus GN=Cttnbp2 PE=1 SV=1	1	0.9	0.9	0.8	0.894736842	-0.160464672	0.292893219	0
CYTC_RAT	Cst3	http://www.uniprot.org/uniprot/CYTC_RAT	Cystatin-C OS=Rattus norvegicus GN=Cst3 PE=1 SV=2	0.9	0.9	0.9	0.9	1	0		0
EIF3C_RAT	Eif3c	http://www.uniprot.org/uniprot/D3ZAP9_RAT	Eukaryotic translation initiation factor 3 subunit C OS=Rattus norvegicus GN=Eif3c PE=1 SV=1	1	1	1	1.1	1.05	0.070389328	0.422649731	0
D3ZC63_RAT	Cmpk2	http://www.uniprot.org/uniprot/D3ZC63_RAT	Cytidine/uridine monophosphate kinase 2 OS=Rattus norvegicus GN=Cmpk2 PE=1 SV=3	0.9	0.8	0.8	1	1.058823529	0.08246216	0.698488655	0
D3ZCZ9_RAT	LOC100912599	http://www.uniprot.org/uniprot/D3ZCZ9_RAT	Cluster of NADH dehydrogenase [ubiquinone] iron-sulfur protein 6, mitochondrial OS=Rattus norvegicus GN=LOC100912599 PE=1 SV=1 (D3ZCZ9_RAT)	1	1.3	1	1.3	1	0	1	0
D3ZD89_RAT	Naa15	http://www.uniprot.org/uniprot/D3ZD89_RAT	N(alpha)-acetyltransferase 15, NatA auxiliary subunit OS=Rattus norvegicus GN=Naa15 PE=1 SV=2	1	0.8	0.9	0.9	1	0	1	0
D3ZF26_RAT	Tnks1bp1	http://www.uniprot.org/uniprot/D3ZF26_RAT	Tankyrase 1-binding protein 1 OS=Rattus norvegicus GN=Tnks1bp1 PE=1 SV=1	1	1.3	1.3	1.6	1.260869565	0.334419039	0.292893219	0
D3ZGN7_RAT	Mical3	http://www.uniprot.org/uniprot/D3ZGN7_RAT	Cluster of Microtubule-associated monooxygenase, calponin and LIM domain-containing 3 OS=Rattus norvegicus GN=Mical3 PE=1 SV=2 (D3ZGN7_RAT)	1	1.3	1.5	1	1.086956522	0.120294234	0.76429774	0
D3ZHB3_RAT	LOC100360573	http://www.uniprot.org/uniprot/D3ZHB3_RAT	Cluster of 40S ribosomal protein S12 OS=Rattus norvegicus GN=LOC100360573 PE=3 SV=3 (D3ZHB3_RAT)	0.9	1.1	1.2	1.1	1.15	0.201633861	0.311752798	0
D3ZHX3_RAT	Diras2	http://www.uniprot.org/uniprot/D3ZHX3_RAT	DIRAS family GTPase 2 OS=Rattus norvegicus GN=Diras2 PE=4 SV=1	1	1.1	1	0.9	0.904761905	-0.144389909	0.292893219	0
D3ZIE9_RAT	Aldh18a1	http://www.uniprot.org/uniprot/D3ZIE9_RAT	Delta-1-pyrroline-5-carboxylate synthase OS=Rattus norvegicus GN=Aldh18a1 PE=3 SV=1	1	1	0.9	1	0.95	-0.074000581	0.422649731	0
D3ZQ59_RAT	Nrdc	http://www.uniprot.org/uniprot/D3ZQ59_RAT	Nardilysin OS=Rattus norvegicus GN=Nrdc PE=1 SV=1	1	1.2	0.9	1.1	0.909090909	-0.137503524	0.552786405	0
GABR2_RAT	Gabbr2	http://www.uniprot.org/uniprot/D3ZXF9_RAT	Gamma-aminobutyric acid type B receptor subunit 2 OS=Rattus norvegicus GN=Gabbr2 PE=1 SV=2	1	0.9	1.1	0.8	1	3.33E-16	1	0
D3ZZR9_RAT	Fkbp2	http://www.uniprot.org/uniprot/D3ZZR9_RAT	Peptidylprolyl isomerase OS=Rattus norvegicus GN=Fkbp2 PE=1 SV=1	1.1	1.1	1.2	1.3	1.136363636	0.184424571	0.095465966	0
D4A304_RAT	Diras1	http://www.uniprot.org/uniprot/D4A304_RAT	DIRAS family GTPase 1 OS=Rattus norvegicus GN=Diras1 PE=4 SV=1	1	1	1	0.9	0.95	-0.074000581	0.422649731	0
D4A5I4_RAT	Nav1	http://www.uniprot.org/uniprot/D4A5I4_RAT	Neuron navigator 1 OS=Rattus norvegicus GN=Nav1 PE=1 SV=3	1	0.8	0.6	0.7	0.722222222	-0.469485283	0.154845745	0
D4A5Q9_RAT	Gldc	http://www.uniprot.org/uniprot/D4A5Q9_RAT	Cluster of Glycine decarboxylase OS=Rattus norvegicus GN=Gldc PE=1 SV=1 (D4A5Q9_RAT)	1	0.7	0.6	0.6	0.705882353	-0.502500341	0.237507148	0
D4A6H8_RAT	Ctnna2	http://www.uniprot.org/uniprot/D4A6H8_RAT	Catenin alpha 2 OS=Rattus norvegicus GN=Ctnna2 PE=1 SV=3	1	1.5	1	0.9	0.76	-0.395928676	0.360397851	0
CACB4_RAT	Cacnb4	http://www.uniprot.org/uniprot/D4AE56_RAT	Cluster of Voltage-dependent L-type calcium channel subunit beta-4 OS=Rattus norvegicus GN=Cacnb4 PE=1 SV=2 (CACB4_RAT)	1	1.2	1.3	1.3	1.181818182	0.2410081	0.183503419	0
E9PT66_RAT	Sf3b3	http://www.uniprot.org/uniprot/E9PT66_RAT	Splicing factor 3b, subunit 3 OS=Rattus norvegicus GN=Sf3b3 PE=1 SV=2	1	1	1.2	1	1.1	0.137503524	0.422649731	0
EPN2_RAT	Epn2	http://www.uniprot.org/uniprot/EPN2_RAT	Cluster of Epsin-2 OS=Rattus norvegicus GN=Epn2 PE=1 SV=1 (EPN2_RAT)	1	1.1	0.8	0.8	0.761904762	-0.392317423	0.037749551	-1
ETFD_RAT	Etfdh	http://www.uniprot.org/uniprot/ETFD_RAT	Electron transfer flavoprotein-ubiquinone oxidoreductase, mitochondrial OS=Rattus norvegicus GN=Etfdh PE=1 SV=1	1	1	0.9	0.9	0.9	-0.152003093	0	0
F1LP01_RAT	Dgkb	http://www.uniprot.org/uniprot/F1LP01_RAT	Diacylglycerol kinase OS=Rattus norvegicus GN=Dgkb PE=1 SV=2	1	1.2	1	0.9	0.863636364	-0.211504105	0.311752798	0
F1LP30_RAT	Mccc1	http://www.uniprot.org/uniprot/F1LP30_RAT	Methylcrotonoyl-CoA carboxylase subunit alpha, mitochondrial OS=Rattus norvegicus GN=Mccc1 PE=1 SV=1	1.1	0.9	0.9	1.2	1.05	0.070389328	0.80754991	0
F1LXA0_RAT	Ndufa12	http://www.uniprot.org/uniprot/F1LXA0_RAT	NADH dehydrogenase [ubiquinone] 1 alpha subcomplex subunit 12 OS=Rattus norvegicus GN=Ndufa12 PE=1 SV=2	0.9	0.9	0.9	0.9	1	0		0
F1LZX5_RAT	Hectd4	http://www.uniprot.org/uniprot/F1LZX5_RAT	HECT domain E3 ubiquitin protein ligase 4 OS=Rattus norvegicus GN=Hectd4 PE=1 SV=3	1	2.1	1.4	1.7	1	-1.60E-16	1	0
F1M392_RAT	Limch1	http://www.uniprot.org/uniprot/F1M392_RAT	LIM and calponin homology domains 1 OS=Rattus norvegicus GN=Limch1 PE=1 SV=2	0.9	1.1	1.1	1.4	1.25	0.321928095	0.299859958	0
F1M446_RAT	RGD1306148	http://www.uniprot.org/uniprot/F1M446_RAT	Similar to KIAA0368 OS=Rattus norvegicus GN=RGD1306148 PE=1 SV=3	1	1.2	1.1	1.2	1.045454545	0.064130337	0.698488655	0
F1M4I4_RAT	Vps51	http://www.uniprot.org/uniprot/F1M4I4_RAT	VPS51 GARP complex subunit OS=Rattus norvegicus GN=Vps51 PE=1 SV=2	1	0.7	0.8	0.8	0.941176471	-0.087462841	0.770584266	0
F1MAR6_RAT	Prodh1	http://www.uniprot.org/uniprot/F1MAR6_RAT	Proline dehydrogenase OS=Rattus norvegicus GN=Prodh1 PE=1 SV=2	1	1.2	1.4	1.2	1.181818182	0.2410081	0.292893219	0
G3V762_RAT	Tsta3	http://www.uniprot.org/uniprot/G3V762_RAT	Tissue specific transplantation antigen P35B (Predicted), isoform CRA_a OS=Rattus norvegicus GN=Tsta3 PE=1 SV=1	1	1	1.3	1.2	1.25	0.321928095	0.037749551	1
G3V774_RAT	Fbxo2	http://www.uniprot.org/uniprot/G3V774_RAT	F-box only protein 2 OS=Rattus norvegicus GN=Fbxo2 PE=4 SV=1	1.1	1.1	1.1	1.1	1	0		0
EIF3A_RAT	Eif3a	http://www.uniprot.org/uniprot/G3V7Q6_RAT	Eukaryotic translation initiation factor 3 subunit A OS=Rattus norvegicus GN=Eif3a PE=2 SV=2	1	1.1	1.6	1.2	1.333333333	0.415037499	0.23165018	0
G3V8E8_RAT	Gnal	http://www.uniprot.org/uniprot/G3V8E8_RAT	Cluster of Guanine nucleotide-binding protein G(olf) subunit alpha OS=Rattus norvegicus GN=Gnal PE=4 SV=3 (G3V8E8_RAT)	1.1	1	1.2	1.1	1.095238095	0.131244533	0.292893219	0
G3V8G2_RAT	Psmd5	http://www.uniprot.org/uniprot/G3V8G2_RAT	Proteasome (Prosome, macropain) 26S subunit, non-ATPase, 5 (Predicted), isoform CRA_a OS=Rattus norvegicus GN=Psmd5 PE=1 SV=1	1.1	0.7	0.9	1	1.055555556	0.078002512	0.830969149	0
GRB2_RAT	Grb2	http://www.uniprot.org/uniprot/GRB2_RAT	Growth factor receptor-bound protein 2 OS=Rattus norvegicus GN=Grb2 PE=1 SV=1	1	1.2	1.4	1.5	1.318181818	0.398549376	0.088677623	0
GRIA1_RAT	Gria1	http://www.uniprot.org/uniprot/GRIA1_RAT	Cluster of Glutamate receptor 1 OS=Rattus norvegicus GN=Gria1 PE=1 SV=2 (GRIA1_RAT)	0.9	0.9	0.8	1.1	1.055555556	0.078002512	0.770584266	0
GSH1_RAT	Gclc	http://www.uniprot.org/uniprot/GSH1_RAT	Glutamate--cysteine ligase catalytic subunit OS=Rattus norvegicus GN=Gclc PE=1 SV=2	0.9	1.1	1	1.2	1.1	0.137503524	0.552786405	0
GSTM5_RAT	Gstm5	http://www.uniprot.org/uniprot/GSTM5_RAT	Glutathione S-transferase Mu 5 OS=Rattus norvegicus GN=Gstm5 PE=1 SV=3	1	0.8	1.1	0.8	1.055555556	0.078002512	0.80754991	0
GUAA_RAT	Gmps	http://www.uniprot.org/uniprot/GUAA_RAT	GMP synthase [glutamine-hydrolyzing] OS=Rattus norvegicus GN=Gmps PE=1 SV=1	1	1.3	1.5	1.4	1.260869565	0.334419039	0.198216274	0
IF2A_RAT	Eif2s1	http://www.uniprot.org/uniprot/IF2A_RAT	Eukaryotic translation initiation factor 2 subunit 1 OS=Rattus norvegicus GN=Eif2s1 PE=1 SV=2	1	0.8	0.8	0.9	0.944444444	-0.08246216	0.698488655	0
LASP1_RAT	Lasp1	http://www.uniprot.org/uniprot/LASP1_RAT	LIM and SH3 domain protein 1 OS=Rattus norvegicus GN=Lasp1 PE=1 SV=1	1	0.9	1	1	1.052631579	0.074000581	0.422649731	0
MARK1_RAT	Mark1	http://www.uniprot.org/uniprot/MARK1_RAT	Cluster of Serine/threonine-protein kinase MARK1 OS=Rattus norvegicus GN=Mark1 PE=1 SV=1 (MARK1_RAT)	1	0.9	0.9	1.1	1.052631579	0.074000581	0.698488655	0
MK03_RAT	Mapk3	http://www.uniprot.org/uniprot/MK03_RAT	Mitogen-activated protein kinase 3 OS=Rattus norvegicus GN=Mapk3 PE=1 SV=5	1	1.2	0.8	1.1	0.863636364	-0.211504105	0.492907447	0
MYO1B_RAT	Myo1b	http://www.uniprot.org/uniprot/MYO1B_RAT	Unconventional myosin-Ib OS=Rattus norvegicus GN=Myo1b PE=1 SV=1	1	1.7	1.4	1.4	1.037037037	0.05246742	0.899496218	0
PCY2_RAT	Pcyt2	http://www.uniprot.org/uniprot/PCY2_RAT	Ethanolamine-phosphate cytidylyltransferase OS=Rattus norvegicus GN=Pcyt2 PE=1 SV=1	1.1	1.2	1.1	1.1	0.956521739	-0.064130337	0.422649731	0
PPME1_RAT	Ppme1	http://www.uniprot.org/uniprot/PPME1_RAT	Protein phosphatase methylesterase 1 OS=Rattus norvegicus GN=Ppme1 PE=1 SV=2	1	1.3	1.1	1.2	1	0	1	0
PRUN1_RAT	Prune1	http://www.uniprot.org/uniprot/PRUN1_RAT	Exopolyphosphatase PRUNE1 OS=Rattus norvegicus GN=Prune1 PE=1 SV=1	1	1	1	1	1	0		0
PTBP2_RAT	Ptbp2	http://www.uniprot.org/uniprot/PTBP2_RAT	Polypyrimidine tract-binding protein 2 OS=Rattus norvegicus GN=Ptbp2 PE=1 SV=1	1	1.1	1	1	0.952380952	-0.070389328	0.422649731	0
PTPR2_RAT	Ptprn2	http://www.uniprot.org/uniprot/PTPR2_RAT	Receptor-type tyrosine-protein phosphatase N2 OS=Rattus norvegicus GN=Ptprn2 PE=1 SV=1	1	1.9	1.2	1.3	0.862068966	-0.214124805	0.701857603	0
Q5PQK2_RAT	Fus	http://www.uniprot.org/uniprot/Q5PQK2_RAT	Cluster of FUS RNA-binding protein OS=Rattus norvegicus GN=Fus PE=1 SV=1 (Q5PQK2_RAT)	1	1	1	1.1	1.05	0.070389328	0.422649731	0
Q5U2S7_RAT	Psmd3	http://www.uniprot.org/uniprot/Q5U2S7_RAT	Proteasome (Prosome, macropain) 26S subunit, non-ATPase, 3 OS=Rattus norvegicus GN=Psmd3 PE=1 SV=1	1	1.4	1.4	1.4	1.166666667	0.222392421	0.422649731	0
RAB3B_RAT	Rab3b	http://www.uniprot.org/uniprot/RAB3B_RAT	Ras-related protein Rab-3B OS=Rattus norvegicus GN=Rab3b PE=1 SV=2	0.8	0.8	1	0.9	1.1875	0.247927513	0.095465966	0
RGPA1_RAT	Ralgapa1	http://www.uniprot.org/uniprot/RGPA1_RAT	Ral GTPase-activating protein subunit alpha-1 OS=Rattus norvegicus GN=Ralgapa1 PE=1 SV=2	1	1.2	1.3	1.2	1.136363636	0.184424571	0.311752798	0
RHEB_RAT	Rheb	http://www.uniprot.org/uniprot/RHEB_RAT	GTP-binding protein Rheb OS=Rattus norvegicus GN=Rheb PE=1 SV=1	1.1	0.8	1.1	1	1.105263158	0.144389909	0.59175171	0
RMXRL_RAT	Rbmxrtl	http://www.uniprot.org/uniprot/RMXRL_RAT	RNA-binding motif protein, X chromosome retrogene-like OS=Rattus norvegicus GN=Rbmxrtl PE=1 SV=1	1	1.1	1.1	1.3	1.142857143	0.192645078	0.311752798	0
SC6A1_RAT	Slc6a1	http://www.uniprot.org/uniprot/SC6A1_RAT	Sodium- and chloride-dependent GABA transporter 1 OS=Rattus norvegicus GN=Slc6a1 PE=1 SV=1	1	1	1.2	1	1.1	0.137503524	0.422649731	0
TAGL2_RAT	Tagln2	http://www.uniprot.org/uniprot/TAGL2_RAT	Transgelin-2 OS=Rattus norvegicus GN=Tagln2 PE=1 SV=1	0.9	1.1	1.1	1.2	1.15	0.201633861	0.311752798	0
VIAAT_RAT	Slc32a1	http://www.uniprot.org/uniprot/VIAAT_RAT	Vesicular inhibitory amino acid transporter OS=Rattus norvegicus GN=Slc32a1 PE=1 SV=1	1.1	1.2	1	0.9	0.826086957	-0.275634443	0.105572809	0
H10_RAT	H1f0	http://www.uniprot.org/uniprot/H10_RAT	Histone H1.0 OS=Rattus norvegicus GN=H1f0 PE=2 SV=2	1	1	0.8	1.1	0.95	-0.074000581	0.770584266	0
H9KVF3_RAT	Stk24	http://www.uniprot.org/uniprot/H9KVF3_RAT	Cluster of Serine/threonine-protein kinase 24 OS=Rattus norvegicus GN=Stk24 PE=1 SV=1 (H9KVF3_RAT)	1	1.1	1.2	1.1	1.095238095	0.131244533	0.292893219	0
Q5M963_RAT	Cmas	http://www.uniprot.org/uniprot/Q5M963_RAT	Cluster of Cytidine monophosphate N-acetylneuraminic acid synthetase OS=Rattus norvegicus GN=Cmas PE=1 SV=1 (Q5M963_RAT)	1	0.6	1	0.9	1.1875	0.247927513	0.542504289	0
RRAGB_RAT	RragB	http://www.uniprot.org/uniprot/RRAGB_RAT	Cluster of Ras-related GTP-binding protein B OS=Rattus norvegicus GN=RragB PE=1 SV=1 (RRAGB_RAT)	1	1.1	1.2	1.3	1.19047619	0.251538767	0.105572809	0
SYPH_RAT	Syp	http://www.uniprot.org/uniprot/SYPH_RAT	Synaptophysin OS=Rattus norvegicus GN=Syp PE=1 SV=1	1	0.9	1	0.9	1	0	1	0
CRIP2_RAT	Crip2	http://www.uniprot.org/uniprot/CRIP2_RAT	Cysteine-rich protein 2 OS=Rattus norvegicus GN=Crip2 PE=2 SV=1	1	1	0.9	0.9	0.9	-0.152003093	0	0
G3V6W6_RAT	Psmc6	http://www.uniprot.org/uniprot/G3V6W6_RAT	Proteasome 26S subunit, ATPase 6 OS=Rattus norvegicus GN=Psmc6 PE=1 SV=1	1.2	1.7	2	1.4	1.172413793	0.229481846	0.587606951	0
D4A1G1_RAT	Acyp2	http://www.uniprot.org/uniprot/D4A1G1_RAT	Acylphosphatase OS=Rattus norvegicus GN=Acyp2 PE=1 SV=2	1.1	1.1	1.4	1.2	1.181818182	0.2410081	0.183503419	0
A0A0H2UHF6_RAT	Arl6ip5	http://www.uniprot.org/uniprot/A0A0H2UHF6_RAT	PRA1 family protein OS=Rattus norvegicus GN=Arl6ip5 PE=1 SV=1	1	0.9	1	1	1.052631579	0.074000581	0.422649731	0
CNRP1_RAT	Cnrip1	http://www.uniprot.org/uniprot/CNRP1_RAT	CB1 cannabinoid receptor-interacting protein 1 OS=Rattus norvegicus GN=Cnrip1 PE=1 SV=1	1	0.8	0.9	0.9	1	0	1	0
A0A0U1RRV5_RAT	Cluh	http://www.uniprot.org/uniprot/A0A0U1RRV5_RAT	Clustered mitochondria protein homolog OS=Rattus norvegicus GN=Cluh PE=1 SV=1	1	0.9	1.3	1	1.210526316	0.275634443	0.333333333	0
A0A096MJW6_RAT	Il1rapl1	http://www.uniprot.org/uniprot/A0A096MJW6_RAT	Interleukin-1 receptor accessory protein-like 1 OS=Rattus norvegicus GN=Il1rapl1 PE=4 SV=1	1	0.8	1	1.2	1.222222222	0.289506617	0.292893219	0
A0A0G2JSL4_RAT	Tsc2	http://www.uniprot.org/uniprot/A0A0G2JSL4_RAT	Tuberin OS=Rattus norvegicus GN=Tsc2 PE=1 SV=1	0.2	6.6	7.4	3.7	1.632352941	0.706953025	0.619617945	0
3HIDH_RAT	Hibadh	http://www.uniprot.org/uniprot/3HIDH_RAT	3-hydroxyisobutyrate dehydrogenase, mitochondrial OS=Rattus norvegicus GN=Hibadh PE=1 SV=3	1	1.4	1.3	1.3	1.083333333	0.115477217	0.666666667	0
A0A096MIT7_RAT	Syn3	http://www.uniprot.org/uniprot/A0A096MIT7_RAT	Synapsin-3 OS=Rattus norvegicus GN=Syn3 PE=1 SV=2	1	0.7	0.8	1	1.058823529	0.08246216	0.80754991	0
A0A0G2JSV3_RAT	LOC314140	http://www.uniprot.org/uniprot/A0A0G2JSV3_RAT	Cluster of Ribose-phosphate pyrophosphokinase I -like OS=Rattus norvegicus GN=LOC314140 PE=1 SV=1 (A0A0G2JSV3_RAT)	1	1.2	0.9	1	0.863636364	-0.211504105	0.311752798	0
A0A0G2JUN7_RAT	Txnrd1	http://www.uniprot.org/uniprot/A0A0G2JUN7_RAT	Thioredoxin reductase 1, cytoplasmic OS=Rattus norvegicus GN=Txnrd1 PE=1 SV=1	0.9	1	0.9	1	1	0	1	0
A0A0G2JUT1_RAT	Cadm1	http://www.uniprot.org/uniprot/A0A0G2JUT1_RAT	Cell adhesion molecule 1 OS=Rattus norvegicus GN=Cadm1 PE=1 SV=1	1.1	1.4	1.5	1.4	1.16	0.214124805	0.333333333	0
A0A0G2JY03_RAT		http://www.uniprot.org/uniprot/A0A0G2JY03_RAT	Uncharacterized protein OS=Rattus norvegicus PE=1 SV=1	1.1	1	1.1	1	1	0	1	0
A0A0G2K014_RAT	Lcp1	http://www.uniprot.org/uniprot/A0A0G2K014_RAT	Lymphocyte cytosolic protein 1 OS=Rattus norvegicus GN=Lcp1 PE=1 SV=1	0.9	0.9	0.9	0.9	1	0		0
RL23_RAT	Rpl23	http://www.uniprot.org/uniprot/A0A0G2K059_RAT	60S ribosomal protein L23 OS=Rattus norvegicus GN=Rpl23 PE=2 SV=1	1	1	1	1.1	1.05	0.070389328	0.422649731	0
A0A0G2K2B3_RAT	Khsrp	http://www.uniprot.org/uniprot/A0A0G2K2B3_RAT	Far upstream element-binding protein 2 OS=Rattus norvegicus GN=Khsrp PE=1 SV=1	1	1	1	0.9	0.95	-0.074000581	0.422649731	0
A0A0G2K327_RAT	Osbpl1a	http://www.uniprot.org/uniprot/A0A0G2K327_RAT	Oxysterol-binding protein OS=Rattus norvegicus GN=Osbpl1a PE=1 SV=1	1	1	0.9	1	0.95	-0.074000581	0.422649731	0
A0A0G2K6E8_RAT	Spag9	http://www.uniprot.org/uniprot/A0A0G2K6E8_RAT	Sperm-associated antigen 9 OS=Rattus norvegicus GN=Spag9 PE=1 SV=1	1.1	0.9	1	0.9	0.95	-0.074000581	0.698488655	0
A0A0G2K6S9_RAT	Myh11	http://www.uniprot.org/uniprot/A0A0G2K6S9_RAT	Myosin-11 OS=Rattus norvegicus GN=Myh11 PE=1 SV=1	1	1	1.1	0.9	1	0	1	0
A0A0G2K7U5_RAT	Adap1	http://www.uniprot.org/uniprot/A0A0G2K7U5_RAT	ArfGAP with dual PH domains 1 OS=Rattus norvegicus GN=Adap1 PE=4 SV=1	1	0.9	1.2	1	1.157894737	0.211504105	0.311752798	0
A0A0G2K7W7_RAT	Gsk3a	http://www.uniprot.org/uniprot/A0A0G2K7W7_RAT	Glycogen synthase kinase-3 alpha OS=Rattus norvegicus GN=Gsk3a PE=1 SV=1	0.9	0.9	1.1	1.1	1.222222222	0.289506617	0	1
A0A0G2K9A9_RAT	Fbxo41	http://www.uniprot.org/uniprot/A0A0G2K9A9_RAT	F-box protein 41 OS=Rattus norvegicus GN=Fbxo41 PE=1 SV=1	0.9	1.3	1.1	1.3	1.090909091	0.125530882	0.698488655	0
A0A0G2K9E0_RAT	Rnh1	http://www.uniprot.org/uniprot/A0A0G2K9E0_RAT	Ribonuclease inhibitor OS=Rattus norvegicus GN=Rnh1 PE=1 SV=1	1	0.9	0.9	0.8	0.894736842	-0.160464672	0.292893219	0
A0A0G2K9L2_RAT	Tom1l2	http://www.uniprot.org/uniprot/A0A0G2K9L2_RAT	Target of myb1-like 2 membrane-trafficking protein OS=Rattus norvegicus GN=Tom1l2 PE=1 SV=1	1	0.9	1.2	1.1	1.210526316	0.275634443	0.105572809	0
A0A0G2KAW7_RAT	Eif4h	http://www.uniprot.org/uniprot/A0A0G2KAW7_RAT	Eukaryotic translation initiation factor 4H OS=Rattus norvegicus GN=Eif4h PE=1 SV=1	1	1.5	1.4	1	0.96	-0.058893689	0.89023574	0
A0A0H2UHF9_RAT	Ablim2	http://www.uniprot.org/uniprot/A0A0H2UHF9_RAT	Cluster of Actin-binding LIM protein 2 OS=Rattus norvegicus GN=Ablim2 PE=1 SV=1 (A0A0H2UHF9_RAT)	1	1	1.1	0.9	1	0	1	0
A0A0H2UHM0_RAT	Vps28	http://www.uniprot.org/uniprot/A0A0H2UHM0_RAT	Vacuolar protein sorting-associated protein 28 homolog OS=Rattus norvegicus GN=Vps28 PE=1 SV=1	1	1	1.1	1.1	1.1	0.137503524	0	0
A0A0H2UHZ2_RAT	Nap1l4	http://www.uniprot.org/uniprot/A0A0H2UHZ2_RAT	Nucleosome assembly protein 1-like 4 OS=Rattus norvegicus GN=Nap1l4 PE=1 SV=1	1	1.1	1.1	1.2	1.095238095	0.131244533	0.292893219	0
A0A1W2Q6C2_RAT	Adam11	http://www.uniprot.org/uniprot/A0A1W2Q6C2_RAT	ADAM metallopeptidase domain 11 OS=Rattus norvegicus GN=Adam11 PE=4 SV=1	1.2	1.3	1.5	1.5	1.2	0.263034406	0.037749551	1
A1L114_RAT	Fga	http://www.uniprot.org/uniprot/A1L114_RAT	Fga protein OS=Rattus norvegicus GN=Fga PE=2 SV=1	1	1.2	1.3	1.5	1.272727273	0.347923303	0.167949706	0
A9CMB7_RAT	Dars	http://www.uniprot.org/uniprot/A9CMB7_RAT	Aspartyl-tRNA synthetase OS=Rattus norvegicus GN=Dars PE=3 SV=1	1	1.1	1.1	1	1	0	1	0
ACADL_RAT	Acadl	http://www.uniprot.org/uniprot/ACADL_RAT	Long-chain specific acyl-CoA dehydrogenase, mitochondrial OS=Rattus norvegicus GN=Acadl PE=1 SV=1	1	1.4	1.1	1.4	1.041666667	0.058893689	0.859971992	0
ACOT1_RAT	Acot1	http://www.uniprot.org/uniprot/ACOT1_RAT	Cluster of Acyl-coenzyme A thioesterase 1 OS=Rattus norvegicus GN=Acot1 PE=1 SV=1 (ACOT1_RAT)	1	1.1	1.1	0.9	0.952380952	-0.070389328	0.698488655	0
ADRO_RAT	Fdxr	http://www.uniprot.org/uniprot/ADRO_RAT	NADPH:adrenodoxin oxidoreductase, mitochondrial OS=Rattus norvegicus GN=Fdxr PE=1 SV=1	1	1.3	1	1	0.869565217	-0.201633861	0.422649731	0
ANS1B_RAT	Anks1b	http://www.uniprot.org/uniprot/ANS1B_RAT	Cluster of Ankyrin repeat and sterile alpha motif domain-containing protein 1B OS=Rattus norvegicus GN=Anks1b PE=1 SV=1 (ANS1B_RAT)	1	0.9	0.9	0.9	0.947368421	-0.078002512	0.422649731	0
ATP5J_RAT	Atp5j	http://www.uniprot.org/uniprot/ATP5J_RAT	ATP synthase-coupling factor 6, mitochondrial OS=Rattus norvegicus GN=Atp5j PE=1 SV=1	1.1	1	1.2	1.2	1.142857143	0.192645078	0.095465966	0
B1H2A2_RAT	Fsd1	http://www.uniprot.org/uniprot/B1H2A2_RAT	Fibronectin type III and SPRY domain-containing 1 OS=Rattus norvegicus GN=Fsd1 PE=1 SV=1	0.9	0.8	0.8	0.8	0.941176471	-0.087462841	0.422649731	0
B1WBY5_RAT	Dnajc11	http://www.uniprot.org/uniprot/B1WBY5_RAT	DnaJ (Hsp40) homolog, subfamily C, member 11 OS=Rattus norvegicus GN=Dnajc11 PE=1 SV=1	1	1.1	2.4	1.4	1.80952381	0.855610091	0.23280074	0
D3ZAP9_RAT	Gpd1l	http://www.uniprot.org/uniprot/B2GUZ9_RAT	Glycerol-3-phosphate dehydrogenase [NAD(+)] OS=Rattus norvegicus GN=Gpd1l PE=1 SV=1	1	1	1.1	1	1.05	0.070389328	0.422649731	0
B5DFH2_RAT	Map1s	http://www.uniprot.org/uniprot/B5DFH2_RAT	BPY2 interacting protein 1 (Predicted), isoform CRA_b OS=Rattus norvegicus GN=Map1s PE=2 SV=1	1.1	1.2	1	1	0.869565217	-0.201633861	0.095465966	0
B7X6I3_RAT	Cend1	http://www.uniprot.org/uniprot/B7X6I3_RAT	C38 protein OS=Rattus norvegicus GN=Cend1 PE=1 SV=1	0.9	1.1	1.2	1.2	1.2	0.263034406	0.183503419	0
BRSK1_RAT	Brsk1	http://www.uniprot.org/uniprot/BRSK1_RAT	Serine/threonine-protein kinase BRSK1 OS=Rattus norvegicus GN=Brsk1 PE=1 SV=1	0.9	0.8	0.8	0.9	1	0	1	0
CAN2_RAT	Capn2	http://www.uniprot.org/uniprot/CAN2_RAT	Calpain-2 catalytic subunit OS=Rattus norvegicus GN=Capn2 PE=1 SV=3	1	1.3	1.3	1.3	1.130434783	0.176877762	0.422649731	0
CATA_RAT	Cat	http://www.uniprot.org/uniprot/CATA_RAT	Catalase OS=Rattus norvegicus GN=Cat PE=1 SV=3	1.1	0.9	1.1	1.1	1.1	0.137503524	0.422649731	0
D3ZXF9_RAT	Mrpl12	http://www.uniprot.org/uniprot/COTL1_RAT	Mitochondrial ribosomal protein L12 OS=Rattus norvegicus GN=Mrpl12 PE=1 SV=1	0.9	0.9	0.8	0.9	0.944444444	-0.08246216	0.422649731	0
G3V7Q6_RAT	Psmb5	http://www.uniprot.org/uniprot/D3ZBU7_RAT	Proteasome subunit beta type OS=Rattus norvegicus GN=Psmb5 PE=1 SV=1	1	1.1	1.2	1.1	1.095238095	0.131244533	0.292893219	0
D3ZI16_RAT	Cops6	http://www.uniprot.org/uniprot/D3ZI16_RAT	COP9 (Constitutive photomorphogenic) homolog, subunit 6 (Arabidopsis thaliana) (Predicted), isoform CRA_a OS=Rattus norvegicus GN=Cops6 PE=1 SV=1	1	1.3	1.3	1	1	0	1	0
D3ZT36_RAT	Adam23	http://www.uniprot.org/uniprot/D3ZT36_RAT	ADAM metallopeptidase domain 23 OS=Rattus norvegicus GN=Adam23 PE=4 SV=1	1	1.1	1	1.2	1.047619048	0.067114196	0.698488655	0
D4A022_RAT	Gapvd1	http://www.uniprot.org/uniprot/D4A022_RAT	GTPase-activating protein and VPS9 domains 1 OS=Rattus norvegicus GN=Gapvd1 PE=1 SV=3	1	0.9	1.3	1	1.210526316	0.275634443	0.333333333	0
D4A772_RAT	Dtna	http://www.uniprot.org/uniprot/D4A772_RAT	Cluster of Dystrobrevin OS=Rattus norvegicus GN=Dtna PE=1 SV=3 (D4A772_RAT)	1	1.4	1.4	1.4	1.166666667	0.222392421	0.422649731	0
D4A830_RAT	Ppa2	http://www.uniprot.org/uniprot/D4A830_RAT	Pyrophosphatase (inorganic) 2 OS=Rattus norvegicus GN=Ppa2 PE=1 SV=2	0.8	1.2	1.5	1.1	1.3	0.378511623	0.4	0
D5MTG9_RAT	Ubr1	http://www.uniprot.org/uniprot/D5MTG9_RAT	UBR1 protein OS=Rattus norvegicus GN=Ubr1 PE=2 SV=1	0.1	1.8	3.7	2.2	3.105263158	1.634715536	0.219725685	0
DDAH2_RAT	Ddah2	http://www.uniprot.org/uniprot/DDAH2_RAT	N(G),N(G)-dimethylarginine dimethylaminohydrolase 2 OS=Rattus norvegicus GN=Ddah2 PE=1 SV=1	1	1	1.2	0.9	1.05	0.070389328	0.770584266	0
E9PTW1_RAT	Scamp3	http://www.uniprot.org/uniprot/E9PTW1_RAT	Secretory carrier-associated membrane protein OS=Rattus norvegicus GN=Scamp3 PE=1 SV=2	1	1.5	1.2	1.2	0.96	-0.058893689	0.859971992	0
ECH1_RAT	Ech1	http://www.uniprot.org/uniprot/ECH1_RAT	Delta(3,5)-Delta(2,4)-dienoyl-CoA isomerase, mitochondrial OS=Rattus norvegicus GN=Ech1 PE=1 SV=2	1	1.8	2.1	1.7	1.357142857	0.440572591	0.379826327	0
EIF3B_RAT	Eif3b	http://www.uniprot.org/uniprot/EIF3B_RAT	Eukaryotic translation initiation factor 3 subunit B OS=Rattus norvegicus GN=Eif3b PE=1 SV=1	1	0.9	1.3	1.2	1.315789474	0.395928676	0.051316702	0
ERLN2_RAT	Erlin2	http://www.uniprot.org/uniprot/ERLN2_RAT	Erlin-2 OS=Rattus norvegicus GN=Erlin2 PE=1 SV=1	1.1	0.9	1.2	1.3	1.25	0.321928095	0.154845745	0
ES1_RAT		http://www.uniprot.org/uniprot/ES1_RAT	ES1 protein homolog, mitochondrial OS=Rattus norvegicus PE=1 SV=2	1	1.2	1.3	1.2	1.136363636	0.184424571	0.311752798	0
F1LM55_RAT	Ccar2	http://www.uniprot.org/uniprot/F1LM55_RAT	Cell cycle and apoptosis regulator 2 OS=Rattus norvegicus GN=Ccar2 PE=1 SV=1	1	0.8	0.8	1	1	0	1	0
F1LMA4_RAT	Grk2	http://www.uniprot.org/uniprot/F1LMA4_RAT	Cluster of G protein-coupled receptor kinase OS=Rattus norvegicus GN=Grk2 PE=1 SV=2 (F1LMA4_RAT)	0.7	1.2	1.1	1.3	1.263157895	0.337034987	0.4511787	0
A0A0G2K059_RAT	Mcu	http://www.uniprot.org/uniprot/F1LPG3_RAT	Mitochondrial calcium uniporter OS=Rattus norvegicus GN=Mcu PE=1 SV=1	0.9	0.9	1.1	0.9	1.111111111	0.152003093	0.422649731	0
F1LPT4_RAT	Camkk2	http://www.uniprot.org/uniprot/F1LPT4_RAT	Calcium/calmodulin-dependent protein kinase kinase 2 OS=Rattus norvegicus GN=Camkk2 PE=1 SV=3	1	1.1	0.8	1	0.857142857	-0.222392421	0.311752798	0
F1LYZ8_RAT	Ppp1r21	http://www.uniprot.org/uniprot/F1LYZ8_RAT	Protein phosphatase 1, regulatory subunit 21 OS=Rattus norvegicus GN=Ppp1r21 PE=1 SV=3	1	1.1	1.3	1.4	1.285714286	0.362570079	0.051316702	0
G3V7G8_RAT	Gars	http://www.uniprot.org/uniprot/G3V7G8_RAT	Glycine--tRNA ligase OS=Rattus norvegicus GN=Gars PE=1 SV=1	1	0.9	1	1.1	1.105263158	0.144389909	0.292893219	0
G3V845_RAT	Plcg1	http://www.uniprot.org/uniprot/G3V845_RAT	Phosphoinositide phospholipase C OS=Rattus norvegicus GN=Plcg1 PE=1 SV=1	1	0.8	0.8	1	1	0	1	0
G3V881_RAT	Lingo1	http://www.uniprot.org/uniprot/G3V881_RAT	Leucine rich repeat neuronal 6A, isoform CRA_a OS=Rattus norvegicus GN=Lingo1 PE=1 SV=1	1	1.2	1	1	0.909090909	-0.137503524	0.422649731	0
G3V8Q8_RAT	Sec23ip	http://www.uniprot.org/uniprot/G3V8Q8_RAT	RCG40648, isoform CRA_b OS=Rattus norvegicus GN=Sec23ip PE=1 SV=1	1	0.5	0.8	0.8	1.066666667	0.093109404	0.859971992	0
G3V9U2_RAT	Acaa2	http://www.uniprot.org/uniprot/G3V9U2_RAT	3-ketoacyl-CoA thiolase, mitochondrial OS=Rattus norvegicus GN=Acaa2 PE=1 SV=3	0.9	1	1	1.2	1.157894737	0.211504105	0.311752798	0
GLRX3_RAT	Glrx3	http://www.uniprot.org/uniprot/GLRX3_RAT	Glutaredoxin-3 OS=Rattus norvegicus GN=Glrx3 PE=1 SV=2	1	1.3	1.5	1.3	1.217391304	0.283792966	0.299859958	0
LIN7C_RAT	Lin7c	http://www.uniprot.org/uniprot/LIN7C_RAT	Protein lin-7 homolog C OS=Rattus norvegicus GN=Lin7c PE=1 SV=1	1	0.9	1.3	1.1	1.263157895	0.337034987	0.154845745	0
LRC4B_RAT	Lrrc4b	http://www.uniprot.org/uniprot/LRC4B_RAT	Cluster of Leucine-rich repeat-containing protein 4B OS=Rattus norvegicus GN=Lrrc4b PE=1 SV=1 (LRC4B_RAT)	1	1.3	1	1.1	0.913043478	-0.131244533	0.59175171	0
LYRIC_RAT	Mtdh	http://www.uniprot.org/uniprot/LYRIC_RAT	Protein LYRIC OS=Rattus norvegicus GN=Mtdh PE=1 SV=2	1	1.1	0.8	0.8	0.761904762	-0.392317423	0.037749551	-1
M0R9Q1_RAT	Rbm14	http://www.uniprot.org/uniprot/M0R9Q1_RAT	RCG48334, isoform CRA_e OS=Rattus norvegicus GN=Rbm14 PE=1 SV=1	1	1.3	1.1	1.2	1	0	1	0
F1LPG3_RAT	Pacs1	http://www.uniprot.org/uniprot/MARE1_RAT	Phosphofurin acidic cluster sorting protein 1 OS=Rattus norvegicus GN=Pacs1 PE=1 SV=1	1	1	1.2	1.5	1.35	0.432959407	0.14481389	0
MPI_RAT	Mpi	http://www.uniprot.org/uniprot/MPI_RAT	Mannose-6-phosphate isomerase OS=Rattus norvegicus GN=Mpi PE=2 SV=1	0.9	1	0.9	1.2	1.105263158	0.144389909	0.59175171	0
PSA6_RAT	Psma6	http://www.uniprot.org/uniprot/PSA6_RAT	Proteasome subunit alpha type-6 OS=Rattus norvegicus GN=Psma6 PE=1 SV=1	1.1	1.2	1.4	1.1	1.086956522	0.120294234	0.59175171	0
MARE1_RAT	Mapre1	http://www.uniprot.org/uniprot/PSB3_RAT	Microtubule-associated protein RP/EB family member 1 OS=Rattus norvegicus GN=Mapre1 PE=1 SV=3	1	0.9	0.8	1	0.947368421	-0.078002512	0.698488655	0
Q1RP74_RAT	LOC103690005	http://www.uniprot.org/uniprot/Q1RP74_RAT	RCG53953, isoform CRA_a OS=Rattus norvegicus GN=LOC103690005 PE=1 SV=1	1.1	1.2	0.9	0.9	0.782608696	-0.353636955	0.037749551	-1
Q5BJP4_RAT	Rbm39	http://www.uniprot.org/uniprot/Q5BJP4_RAT	RNA binding motif protein 39 OS=Rattus norvegicus GN=Rbm39 PE=1 SV=1	0.9	1.3	1.2	1.1	1.045454545	0.064130337	0.830969149	0
Q68FT7_RAT	Farsb	http://www.uniprot.org/uniprot/Q68FT7_RAT	Phenylalanyl-tRNA synthetase, beta subunit OS=Rattus norvegicus GN=Farsb PE=1 SV=1	1	1	1.2	0.9	1.05	0.070389328	0.770584266	0
RABE1_RAT	Rabep1	http://www.uniprot.org/uniprot/RABE1_RAT	Rab GTPase-binding effector protein 1 OS=Rattus norvegicus GN=Rabep1 PE=1 SV=1	1.1	0.8	0.9	1	1	-1.60E-16	1	0
SGT1_RAT	Sugt1	http://www.uniprot.org/uniprot/SGT1_RAT	Protein SGT1 homolog OS=Rattus norvegicus GN=Sugt1 PE=2 SV=1	1	1	1	0.9	0.95	-0.074000581	0.422649731	0
SNX1_RAT	Snx1	http://www.uniprot.org/uniprot/SNX1_RAT	Sorting nexin-1 OS=Rattus norvegicus GN=Snx1 PE=1 SV=1	1.1	1.1	0.9	1.3	1	0	1	0
SYQ_RAT	Qars	http://www.uniprot.org/uniprot/SYQ_RAT	Cluster of Glutamine--tRNA ligase OS=Rattus norvegicus GN=Qars PE=1 SV=1 (SYQ_RAT)	1	1	1.1	1.1	1.1	0.137503524	0	0
TOM34_RAT	Tomm34	http://www.uniprot.org/uniprot/TOM34_RAT	Mitochondrial import receptor subunit TOM34 OS=Rattus norvegicus GN=Tomm34 PE=1 SV=1	0.9	1	0.8	1	0.947368421	-0.078002512	0.698488655	0
VAPA_RAT	Vapa	http://www.uniprot.org/uniprot/VAPA_RAT	Vesicle-associated membrane protein-associated protein A OS=Rattus norvegicus GN=Vapa PE=1 SV=3	1.2	0.9	1	1.1	1	0	1	0
YKT6_RAT	Ykt6	http://www.uniprot.org/uniprot/YKT6_RAT	Synaptobrevin homolog YKT6 OS=Rattus norvegicus GN=Ykt6 PE=1 SV=1	1	1.1	1.2	1	1.047619048	0.067114196	0.698488655	0
A0A0G2JUE4_RAT	Golga4	http://www.uniprot.org/uniprot/A0A0G2JUE4_RAT	Golgin subfamily A member 4 OS=Rattus norvegicus GN=Golga4 PE=1 SV=1	1	0.6	1.1	0.8	1.1875	0.247927513	0.609433267	0
DHB12_RAT	Hsd17b12	http://www.uniprot.org/uniprot/DHB12_RAT	Very-long-chain 3-oxoacyl-CoA reductase OS=Rattus norvegicus GN=Hsd17b12 PE=2 SV=1	1.1	1.3	1.1	1.1	0.916666667	-0.125530882	0.422649731	0
RD23B_RAT	Rad23b	http://www.uniprot.org/uniprot/RD23B_RAT	UV excision repair protein RAD23 homolog B OS=Rattus norvegicus GN=Rad23b PE=1 SV=1	0.7	1.6	1.5	1.4	1.260869565	0.334419039	0.575735931	0
D3ZJ08_RAT	Hist2h3c2	http://www.uniprot.org/uniprot/D3ZJ08_RAT	Histone H3 OS=Rattus norvegicus GN=Hist2h3c2 PE=1 SV=1	1	1.2	1.8	1.6	1.545454545	0.628031223	0.051316702	0
G3V6C9_RAT	Cdc42bpa	http://www.uniprot.org/uniprot/G3V6C9_RAT	CDC42 binding protein kinase alpha, isoform CRA_a OS=Rattus norvegicus GN=Cdc42bpa PE=1 SV=1	1	1	0.8	1.3	1.05	0.070389328	0.859971992	0
A1L1L9_RAT	Tmem65	http://www.uniprot.org/uniprot/A1L1L9_RAT	RGD1563224 protein OS=Rattus norvegicus GN=Tmem65 PE=2 SV=1	1	1.1	1.1	1.1	1.047619048	0.067114196	0.422649731	0
AMPD3_RAT	Ampd3	http://www.uniprot.org/uniprot/AMPD3_RAT	AMP deaminase 3 OS=Rattus norvegicus GN=Ampd3 PE=1 SV=2	1	0.8	0.9	0.7	0.888888889	-0.169925001	0.552786405	0
Q7TPK0_RAT	Fdps	http://www.uniprot.org/uniprot/Q7TPK0_RAT	Cluster of Ac2-125 OS=Rattus norvegicus GN=Fdps PE=1 SV=1 (Q7TPK0_RAT)	1	0.6	1.1	0.9	1.25	0.321928095	0.465477516	0
SFXN5_RAT	Sfxn5	http://www.uniprot.org/uniprot/SFXN5_RAT	Sideroflexin-5 OS=Rattus norvegicus GN=Sfxn5 PE=2 SV=1	1.1	1	0.9	0.8	0.80952381	-0.304854582	0.105572809	0
ARPC5_RAT	Arpc5	http://www.uniprot.org/uniprot/ARPC5_RAT	Actin-related protein 2/3 complex subunit 5 OS=Rattus norvegicus GN=Arpc5 PE=1 SV=3	1.1	1	1	0.9	0.904761905	-0.144389909	0.292893219	0
Q3MHS7_RAT	Gmds	http://www.uniprot.org/uniprot/Q3MHS7_RAT	GDP-mannose 4, 6-dehydratase OS=Rattus norvegicus GN=Gmds PE=2 SV=1	1	0.9	1.3	0.9	1.157894737	0.211504105	0.542504289	0
D3ZN95_RAT	Hcfc1	http://www.uniprot.org/uniprot/D3ZN95_RAT	Host cell factor C1 OS=Rattus norvegicus GN=Hcfc1 PE=1 SV=1	1	1.1	0.7	1.1	0.857142857	-0.222392421	0.542504289	0
A0A0G2K7X0_RAT	Anp32a	http://www.uniprot.org/uniprot/A0A0G2K7X0_RAT	Acidic leucine-rich nuclear phosphoprotein 32 family member A OS=Rattus norvegicus GN=Anp32a PE=1 SV=1	1	1.1	1	0.7	0.80952381	-0.304854582	0.333333333	0
A0A0G2JT06_RAT	Gps1	http://www.uniprot.org/uniprot/A0A0G2JT06_RAT	COP9 signalosome complex subunit 1 OS=Rattus norvegicus GN=Gps1 PE=1 SV=1	1	1.1	1	1.2	1.047619048	0.067114196	0.698488655	0
F1LXF1_RAT	Bcr	http://www.uniprot.org/uniprot/F1LXF1_RAT	BCR, RhoGEF and GTPase-activating protein OS=Rattus norvegicus GN=Bcr PE=1 SV=3	1	1.3	1.1	0.9	0.869565217	-0.201633861	0.492907447	0
D3ZAY8_RAT	Pnn	http://www.uniprot.org/uniprot/D3ZAY8_RAT	Pinin, desmosome-associated protein OS=Rattus norvegicus GN=Pnn PE=1 SV=1	1	1	1.2	1.5	1.35	0.432959407	0.14481389	0
D3ZZ21_RAT	Ndufb6	http://www.uniprot.org/uniprot/D3ZZ21_RAT	NADH dehydrogenase (Ubiquinone) 1 beta subcomplex, 6 (Predicted) OS=Rattus norvegicus GN=Ndufb6 PE=1 SV=1	0.9	1.1	0.9	1	0.95	-0.074000581	0.698488655	0
2A5B_RAT	Ppp2r5b	http://www.uniprot.org/uniprot/2A5B_RAT	Serine/threonine-protein phosphatase 2A 56 kDa regulatory subunit beta isoform OS=Rattus norvegicus GN=Ppp2r5b PE=2 SV=1	1.3	1.2	1.3	1.3	1.04	0.056583528	0.422649731	0
A0A0G2JTA0_RAT	Faf2	http://www.uniprot.org/uniprot/A0A0G2JTA0_RAT	FAS-associated factor 2 OS=Rattus norvegicus GN=Faf2 PE=1 SV=1	1	0.8	0.8	0.8	0.888888889	-0.169925001	0.422649731	0
A0A0G2JUT5_RAT	Aldh4a1	http://www.uniprot.org/uniprot/A0A0G2JUT5_RAT	Delta-1-pyrroline-5-carboxylate dehydrogenase, mitochondrial OS=Rattus norvegicus GN=Aldh4a1 PE=3 SV=1	1.1	1	1.2	0.9	1	0	1	0
A0A0G2JVB6_RAT	Stx12	http://www.uniprot.org/uniprot/A0A0G2JVB6_RAT	Syntaxin-12 OS=Rattus norvegicus GN=Stx12 PE=1 SV=1	1	0.9	0.9	1.1	1.052631579	0.074000581	0.698488655	0
A0A0G2JW97_RAT	Safb	http://www.uniprot.org/uniprot/A0A0G2JW97_RAT	Cluster of Scaffold attachment factor B1 OS=Rattus norvegicus GN=Safb PE=1 SV=1 (A0A0G2JW97_RAT)	1	1.1	0.9	0.8	0.80952381	-0.304854582	0.105572809	0
A0A0G2K402_RAT	Myef2	http://www.uniprot.org/uniprot/A0A0G2K402_RAT	Myelin expression factor 2 OS=Rattus norvegicus GN=Myef2 PE=1 SV=1	1	1	0.9	1	0.95	-0.074000581	0.422649731	0
A0A0G2K4N6_RAT	Plcl1	http://www.uniprot.org/uniprot/A0A0G2K4N6_RAT	Phosphoinositide phospholipase C OS=Rattus norvegicus GN=Plcl1 PE=1 SV=1	1	1.2	1.3	1.1	1.090909091	0.125530882	0.552786405	0
A0A0G2KAZ7_RAT	Hnrnpdl	http://www.uniprot.org/uniprot/A0A0G2KAZ7_RAT	Heterogeneous nuclear ribonucleoprotein D-like OS=Rattus norvegicus GN=Hnrnpdl PE=1 SV=1	1	1.2	1.1	1.1	1	0	1	0
A0A0H2UI21_RAT	Crat	http://www.uniprot.org/uniprot/A0A0H2UI21_RAT	Carnitine O-acetyltransferase OS=Rattus norvegicus GN=Crat PE=1 SV=1	1	0.7	0.8	1	1.058823529	0.08246216	0.80754991	0
A2VD09_RAT	Abi1	http://www.uniprot.org/uniprot/A2VD09_RAT	Cluster of Abi1 protein OS=Rattus norvegicus GN=Abi1 PE=1 SV=1 (A2VD09_RAT)	1	1.3	1.3	0.9	0.956521739	-0.064130337	0.859971992	0
AGRL3_RAT	Adgrl3	http://www.uniprot.org/uniprot/AGRL3_RAT	Adhesion G protein-coupled receptor L3 OS=Rattus norvegicus GN=Adgrl3 PE=1 SV=1	1	0.6	0.9	0.9	1.125	0.169925001	0.666666667	0
ARP5L_RAT	Arpc5l	http://www.uniprot.org/uniprot/ARP5L_RAT	Actin-related protein 2/3 complex subunit 5-like protein OS=Rattus norvegicus GN=Arpc5l PE=1 SV=2	1.1	1.1	1.2	1	1	0	1	0
B1WC33_RAT	Cdc42ep4	http://www.uniprot.org/uniprot/B1WC33_RAT	CDC42 effector protein (Rho GTPase binding) 4 (Predicted), isoform CRA_a OS=Rattus norvegicus GN=Cdc42ep4 PE=1 SV=1	1.1	1	1.1	1	1	0	1	0
B2RYS8_RAT	Ndufb8	http://www.uniprot.org/uniprot/B2RYS8_RAT	NADH dehydrogenase [ubiquinone] 1 beta subcomplex subunit 8, mitochondrial OS=Rattus norvegicus GN=Ndufb8 PE=1 SV=1	1	1	1	0.9	0.95	-0.074000581	0.422649731	0
B4F7A9_RAT	Csnk2a2	http://www.uniprot.org/uniprot/B4F7A9_RAT	Casein kinase 2 alpha 2 OS=Rattus norvegicus GN=Csnk2a2 PE=1 SV=1	1	1.1	1	0.9	0.904761905	-0.144389909	0.292893219	0
B5DER3_RAT	Iah1	http://www.uniprot.org/uniprot/B5DER3_RAT	Hypertrophic agonist responsive protein B64, isoform CRA_b OS=Rattus norvegicus GN=Iah1 PE=2 SV=1	1	0.6	1	0.8	1.125	0.169925001	0.698488655	0
B5DF55_RAT	Stam	http://www.uniprot.org/uniprot/B5DF55_RAT	RCG55706 OS=Rattus norvegicus GN=Stam PE=1 SV=1	1	1	1.1	1.1	1.1	0.137503524	0	0
BIG1_RAT	Arfgef1	http://www.uniprot.org/uniprot/BIG1_RAT	Brefeldin A-inhibited guanine nucleotide-exchange protein 1 OS=Rattus norvegicus GN=Arfgef1 PE=1 SV=1	1	0.7	1	0.8	1.058823529	0.08246216	0.80754991	0
C9E895_RAT	Gad1	http://www.uniprot.org/uniprot/C9E895_RAT	Glutamic acid decarboxylase 1, isoform CRA_a OS=Rattus norvegicus GN=Gad1 PE=2 SV=1	1.5	2	1.8	1.8	1.028571429	0.040641984	0.859971992	0
CA2D3_RAT	Cacna2d3	http://www.uniprot.org/uniprot/CA2D3_RAT	Voltage-dependent calcium channel subunit alpha-2/delta-3 OS=Rattus norvegicus GN=Cacna2d3 PE=1 SV=1	1	0.7	0.7	1	1	0	1	0
CBS_RAT	Cbs	http://www.uniprot.org/uniprot/CBS_RAT	Cystathionine beta-synthase OS=Rattus norvegicus GN=Cbs PE=1 SV=3	1	1.3	1.4	1	1.043478261	0.061400545	0.859971992	0
CHMP5_RAT	Chmp5	http://www.uniprot.org/uniprot/CHMP5_RAT	Charged multivesicular body protein 5 OS=Rattus norvegicus GN=Chmp5 PE=2 SV=1	1.2	1.1	2	1.6	1.565217391	0.646363045	0.087578872	0
CISD1_RAT	Cisd1	http://www.uniprot.org/uniprot/CISD1_RAT	CDGSH iron-sulfur domain-containing protein 1 OS=Rattus norvegicus GN=Cisd1 PE=3 SV=1	1	1	1.1	0.9	1	0	1	0
COPB2_RAT	Copb2	http://www.uniprot.org/uniprot/COPB2_RAT	Coatomer subunit beta' OS=Rattus norvegicus GN=Copb2 PE=1 SV=3	1	0.9	1.7	1.3	1.578947368	0.658963082	0.116458738	0
CPNE7_RAT	Cpne7	http://www.uniprot.org/uniprot/CPNE7_RAT	Copine-7 OS=Rattus norvegicus GN=Cpne7 PE=1 SV=1	0.9	0.9	0.8	1	1	0	1	0
CXA1_RAT	Gja1	http://www.uniprot.org/uniprot/CXA1_RAT	Gap junction alpha-1 protein OS=Rattus norvegicus GN=Gja1 PE=1 SV=2	1	1.1	0.9	0.9	0.857142857	-0.222392421	0.095465966	0
D3Z900_RAT	2-Mar	http://www.uniprot.org/uniprot/D3Z900_RAT	Mitochondrial amidoxime reducing component 2 OS=Rattus norvegicus GN=Marc2 PE=1 SV=2	1.1	1.1	0.9	1.1	0.909090909	-0.137503524	0.422649731	0
D3ZAN3_RAT	Ganab	http://www.uniprot.org/uniprot/D3ZAN3_RAT	Alpha glucosidase 2 alpha neutral subunit (Predicted) OS=Rattus norvegicus GN=Ganab PE=1 SV=1	1.1	1.2	1.2	1.4	1.130434783	0.176877762	0.311752798	0
D3ZAZ0_RAT	Eif3m	http://www.uniprot.org/uniprot/D3ZAZ0_RAT	Eukaryotic translation initiation factor 3 subunit M OS=Rattus norvegicus GN=Eif3m PE=1 SV=1	1.1	0.8	0.8	0.7	0.789473684	-0.341036918	0.333333333	0
D3ZLC1_RAT	Lmnb2	http://www.uniprot.org/uniprot/D3ZLC1_RAT	Lamin B2 OS=Rattus norvegicus GN=Lmnb2 PE=1 SV=2	1	0.7	0.9	1	1.117647059	0.160464672	0.59175171	0
D3ZSA9_RAT	Nomo1	http://www.uniprot.org/uniprot/D3ZSA9_RAT	Nodal modulator 1 OS=Rattus norvegicus GN=Nomo1 PE=1 SV=1	0.9	0.7	1	1.1	1.3125	0.392317423	0.154845745	0
D3ZZZ9_RAT	Ctnnd1	http://www.uniprot.org/uniprot/D3ZZZ9_RAT	Catenin (Cadherin associated protein), delta 1 (Predicted), isoform CRA_a OS=Rattus norvegicus GN=Ctnnd1 PE=1 SV=1	1	1	1.1	0.8	0.95	-0.074000581	0.770584266	0
D4AB01_RAT	Hint2	http://www.uniprot.org/uniprot/D4AB01_RAT	Histidine triad nucleotide binding protein 2 (Predicted), isoform CRA_a OS=Rattus norvegicus GN=Hint2 PE=1 SV=1	1	0.9	0.9	1	1	0	1	0
DLGP4_RAT	Dlgap4	http://www.uniprot.org/uniprot/DLGP4_RAT	Disks large-associated protein 4 OS=Rattus norvegicus GN=Dlgap4 PE=1 SV=1	1	0.9	1.2	0.9	1.105263158	0.144389909	0.59175171	0
E9PTB2_RAT	Supt5h	http://www.uniprot.org/uniprot/E9PTB2_RAT	Transcription elongation factor SPT5 OS=Rattus norvegicus GN=Supt5h PE=1 SV=2	1	1	1.1	1.4	1.25	0.321928095	0.237507148	0
F1LMD9_RAT	Gak	http://www.uniprot.org/uniprot/F1LMD9_RAT	Cyclin-G-associated kinase OS=Rattus norvegicus GN=Gak PE=1 SV=1	1	0.9	1.3	1.2	1.315789474	0.395928676	0.051316702	0
F1LT49_RAT	Lrrc47	http://www.uniprot.org/uniprot/F1LT49_RAT	Leucine-rich repeat-containing 47 OS=Rattus norvegicus GN=Lrrc47 PE=1 SV=2	0.1	2.7	2	2.2	1.5	0.584962501	0.645085911	0
F1LY09_RAT	Actr3b	http://www.uniprot.org/uniprot/F1LY09_RAT	ARP3 actin-related protein 3 homolog B OS=Rattus norvegicus GN=Actr3b PE=3 SV=2	1	1	1	1.2	1.1	0.137503524	0.422649731	0
F1M6V8_RAT	Strn4	http://www.uniprot.org/uniprot/F1M6V8_RAT	Cluster of Striatin 4 OS=Rattus norvegicus GN=Strn4 PE=1 SV=1 (F1M6V8_RAT)	1	1.1	0.9	1.1	0.952380952	-0.070389328	0.698488655	0
F1MAA1_RAT	Usp47	http://www.uniprot.org/uniprot/F1MAA1_RAT	Ubiquitin-specific peptidase 47 OS=Rattus norvegicus GN=Usp47 PE=1 SV=1	1	1	0.7	0.8	0.75	-0.415037499	0.037749551	-1
FIBB_RAT	Fgb	http://www.uniprot.org/uniprot/FIBB_RAT	Fibrinogen beta chain OS=Rattus norvegicus GN=Fgb PE=1 SV=4	1	0.8	1.5	1.1	1.444444444	0.530514717	0.215535459	0
FKBP4_RAT	Fkbp4	http://www.uniprot.org/uniprot/FKBP4_RAT	Peptidyl-prolyl cis-trans isomerase FKBP4 OS=Rattus norvegicus GN=Fkbp4 PE=1 SV=3	1	1.2	0.9	1.5	1.090909091	0.125530882	0.78178211	0
STRN3_RAT	Strn3	http://www.uniprot.org/uniprot/G3V6X7_RAT	Striatin-3 OS=Rattus norvegicus GN=Strn3 PE=1 SV=2	1	1.1	1.2	1.2	1.142857143	0.192645078	0.095465966	0
G3V7G9_RAT	Eif3l	http://www.uniprot.org/uniprot/G3V7G9_RAT	Eukaryotic translation initiation factor 3, subunit 6 interacting protein OS=Rattus norvegicus GN=Eif3l PE=1 SV=2	1	1.1	1	1	0.952380952	-0.070389328	0.422649731	0
G3V8G5_RAT	Glg1	http://www.uniprot.org/uniprot/G3V8G5_RAT	Golgi apparatus protein 1 OS=Rattus norvegicus GN=Glg1 PE=1 SV=1	0.9	1.5	1.6	1.2	1.166666667	0.222392421	0.634851628	0
HMCS1_RAT	Hmgcs1	http://www.uniprot.org/uniprot/HMCS1_RAT	Hydroxymethylglutaryl-CoA synthase, cytoplasmic OS=Rattus norvegicus GN=Hmgcs1 PE=1 SV=1	1	0.9	0.9	1	1	0	1	0
HSBP1_RAT	Hsbp1	http://www.uniprot.org/uniprot/HSBP1_RAT	Heat shock factor-binding protein 1 OS=Rattus norvegicus GN=Hsbp1 PE=3 SV=1	1	0.9	0.8	0.9	0.894736842	-0.160464672	0.292893219	0
KCC1A_RAT	Camk1	http://www.uniprot.org/uniprot/KCC1A_RAT	Calcium/calmodulin-dependent protein kinase type 1 OS=Rattus norvegicus GN=Camk1 PE=1 SV=2	1	0.9	1.1	0.9	1.052631579	0.074000581	0.698488655	0
KCND2_RAT	Kcnd2	http://www.uniprot.org/uniprot/KCND2_RAT	Potassium voltage-gated channel subfamily D member 2 OS=Rattus norvegicus GN=Kcnd2 PE=1 SV=1	0.9	0.8	0.9	1	1.117647059	0.160464672	0.292893219	0
M0RBD4_RAT		http://www.uniprot.org/uniprot/M0RBD4_RAT	Cluster of Uncharacterized protein OS=Rattus norvegicus PE=4 SV=2 (M0RBD4_RAT)	1	1.2	1.1	1.1	1	0	1	0
NISCH_RAT	Nisch	http://www.uniprot.org/uniprot/NISCH_RAT	Nischarin OS=Rattus norvegicus GN=Nisch PE=2 SV=2	1.2	2.4	2.6	2.1	1.305555556	0.38466385	0.486563969	0
PACN2_RAT	Pacsin2	http://www.uniprot.org/uniprot/PACN2_RAT	Protein kinase C and casein kinase substrate in neurons 2 protein OS=Rattus norvegicus GN=Pacsin2 PE=1 SV=2	1	1.1	0.9	1	0.904761905	-0.144389909	0.292893219	0
Q32PY7_RAT	Nudcd3	http://www.uniprot.org/uniprot/Q32PY7_RAT	Cluster of Nudcd3 protein OS=Rattus norvegicus GN=Nudcd3 PE=2 SV=1 (Q32PY7_RAT)	0.9	1.1	1.1	1.1	1.1	0.137503524	0.422649731	0
Q5U302_RAT	Ctnna1	http://www.uniprot.org/uniprot/Q5U302_RAT	Catenin (Cadherin associated protein), alpha 1 OS=Rattus norvegicus GN=Ctnna1 PE=1 SV=1	1	1.1	1	1	0.952380952	-0.070389328	0.422649731	0
Q7TP57_RAT	Stat4	http://www.uniprot.org/uniprot/Q7TP57_RAT	Cluster of Signal transducer and activator of transcription OS=Rattus norvegicus GN=Stat4 PE=2 SV=1 (Q7TP57_RAT)	0.8	0.8	0.8	0.9	1.0625	0.087462841	0.422649731	0
Q7TP91_RAT	Surf4	http://www.uniprot.org/uniprot/Q7TP91_RAT	Cluster of Ab1-205 OS=Rattus norvegicus GN=Surf4 PE=1 SV=1 (Q7TP91_RAT)	1.1	1.3	1.8	1.7	1.458333333	0.544320516	0.038925538	1
SGTA_RAT	Sgta	http://www.uniprot.org/uniprot/SGTA_RAT	Small glutamine-rich tetratricopeptide repeat-containing protein alpha OS=Rattus norvegicus GN=Sgta PE=1 SV=1	1	1	0.9	1	0.95	-0.074000581	0.422649731	0
F1MAQ4_RAT	Trappc10	http://www.uniprot.org/uniprot/STRN3_RAT	Trafficking protein particle complex 10 OS=Rattus norvegicus GN=Trappc10 PE=1 SV=1	1	1	0.8	0.9	0.85	-0.234465254	0.095465966	0
STXB5_RAT	Stxbp5	http://www.uniprot.org/uniprot/STXB5_RAT	Syntaxin-binding protein 5 OS=Rattus norvegicus GN=Stxbp5 PE=1 SV=1	1	1	1.1	1.1	1.1	0.137503524	0	0
THTR_RAT	Tst	http://www.uniprot.org/uniprot/THTR_RAT	Thiosulfate sulfurtransferase OS=Rattus norvegicus GN=Tst PE=1 SV=3	0.9	1	1.1	1.1	1.157894737	0.211504105	0.095465966	0
VAMP1_RAT	Vamp1	http://www.uniprot.org/uniprot/VAMP1_RAT	Vesicle-associated membrane protein 1 OS=Rattus norvegicus GN=Vamp1 PE=1 SV=2	1.1	1.2	1	1.1	0.913043478	-0.131244533	0.292893219	0
VPS50_RAT	Vps50	http://www.uniprot.org/uniprot/VPS50_RAT	Syndetin OS=Rattus norvegicus GN=Vps50 PE=1 SV=1	1.1	1.7	1.7	1.5	1.142857143	0.192645078	0.59175171	0
A0A0G2K400_RAT	Jakmip3	http://www.uniprot.org/uniprot/A0A0G2K400_RAT	Janus kinase and microtubule-interacting protein 3 OS=Rattus norvegicus GN=Jakmip3 PE=1 SV=1	0.1	12.6	13.3	10.2	1.850393701	0.88783226	0.48995285	0
A0A0G2K7Q7_RAT	Ide	http://www.uniprot.org/uniprot/A0A0G2K7Q7_RAT	Insulin-degrading enzyme OS=Rattus norvegicus GN=Ide PE=1 SV=1	0.1	14.1	12.2	13	1.774647887	0.827532804	0.514942898	0
A0A0H2UHK2_RAT	Pgrmc1	http://www.uniprot.org/uniprot/A0A0H2UHK2_RAT	Membrane-associated progesterone receptor component 1 OS=Rattus norvegicus GN=Pgrmc1 PE=1 SV=1	0.9	1.1	0.9	1	0.95	-0.074000581	0.698488655	0
APBA1_RAT	Apba1	http://www.uniprot.org/uniprot/APBA1_RAT	Amyloid-beta A4 precursor protein-binding family A member 1 OS=Rattus norvegicus GN=Apba1 PE=1 SV=1	1	1.1	1	1	0.952380952	-0.070389328	0.422649731	0
D4A7R0_RAT	Srp72	http://www.uniprot.org/uniprot/D4A7R0_RAT	Cluster of Signal recognition particle subunit SRP72 OS=Rattus norvegicus GN=Srp72 PE=1 SV=2 (D4A7R0_RAT)	1.1	1.1	1.1	1.1	1	0		0
Q4V7D4_RAT	Fam126b	http://www.uniprot.org/uniprot/Q4V7D4_RAT	Family with sequence similarity 126, member B OS=Rattus norvegicus GN=Fam126b PE=1 SV=1	0.9	1	0.8	0.5	0.684210526	-0.547487795	0.198216274	0
STRAP_RAT	Strap	http://www.uniprot.org/uniprot/STRAP_RAT	Serine-threonine kinase receptor-associated protein OS=Rattus norvegicus GN=Strap PE=1 SV=1	1.1	1.4	1.5	1.4	1.16	0.214124805	0.333333333	0
TIM13_RAT	Timm13	http://www.uniprot.org/uniprot/TIM13_RAT	Mitochondrial import inner membrane translocase subunit Tim13 OS=Rattus norvegicus GN=Timm13 PE=3 SV=1	0.9	1	0.9	0.9	0.947368421	-0.078002512	0.422649731	0
B4F7C1_RAT	Gpr37l1	http://www.uniprot.org/uniprot/B4F7C1_RAT	G protein-coupled receptor 37-like 1, isoform CRA_a OS=Rattus norvegicus GN=Gpr37l1 PE=1 SV=1	1	0.8	1	1.1	1.166666667	0.222392421	0.311752798	0
D3ZF13_RAT	Ndufab1	http://www.uniprot.org/uniprot/D3ZF13_RAT	Acyl carrier protein OS=Rattus norvegicus GN=Ndufab1 PE=1 SV=1	1	1	1	1	1	0		0
DNJC3_RAT	Dnajc3	http://www.uniprot.org/uniprot/DNJC3_RAT	DnaJ homolog subfamily C member 3 OS=Rattus norvegicus GN=Dnajc3 PE=1 SV=3	1	0.8	0.7	0.7	0.777777778	-0.362570079	0.183503419	0
T22D4_RAT	Tsc22d4	http://www.uniprot.org/uniprot/T22D4_RAT	Cluster of TSC22 domain family protein 4 OS=Rattus norvegicus GN=Tsc22d4 PE=1 SV=1 (T22D4_RAT)	1	0.9	0.9	1.2	1.105263158	0.144389909	0.59175171	0
F1MAB7_RAT	Dgki	http://www.uniprot.org/uniprot/F1MAB7_RAT	Diacylglycerol kinase OS=Rattus norvegicus GN=Dgki PE=1 SV=1	1	1.3	1.2	1.3	1.086956522	0.120294234	0.59175171	0
D4A409_RAT	Lama1	http://www.uniprot.org/uniprot/D4A409_RAT	Laminin subunit alpha 1 OS=Rattus norvegicus GN=Lama1 PE=2 SV=1	1	0.5	0.9	0.7	1.066666667	0.093109404	0.869811089	0
HDHD2_RAT	Hdhd2	http://www.uniprot.org/uniprot/HDHD2_RAT	Cluster of Haloacid dehalogenase-like hydrolase domain-containing protein 2 OS=Rattus norvegicus GN=Hdhd2 PE=2 SV=1 (HDHD2_RAT)	1	2.7	2.7	2.2	1.324324324	0.405256478	0.56811055	0
A0A0H2UI10_RAT	Mgea5	http://www.uniprot.org/uniprot/A0A0H2UI10_RAT	Protein O-GlcNAcase OS=Rattus norvegicus GN=Mgea5 PE=1 SV=1	1	1.7	1	1.6	0.962962963	-0.054447784	0.923528089	0
G3V886_RAT	LOC108348078	http://www.uniprot.org/uniprot/G3V886_RAT	ATP-dependent zinc metalloprotease YME1L1 OS=Rattus norvegicus GN=LOC108348078 PE=1 SV=1	1	1	1.2	1	1.1	0.137503524	0.422649731	0
D3ZC07_RAT	Pkn3	http://www.uniprot.org/uniprot/D3ZC07_RAT	Cluster of Protein kinase N3 OS=Rattus norvegicus GN=Pkn3 PE=1 SV=3 (D3ZC07_RAT)	1	0.8	0.8	0.7	0.833333333	-0.263034406	0.311752798	0
DNJA1_RAT	Dnaja1	http://www.uniprot.org/uniprot/DNJA1_RAT	DnaJ homolog subfamily A member 1 OS=Rattus norvegicus GN=Dnaja1 PE=1 SV=1	1	0.9	0.8	0.6	0.736842105	-0.440572591	0.154845745	0
A0A0H2UHS7_RAT	Rpl18	http://www.uniprot.org/uniprot/A0A0H2UHS7_RAT	60S ribosomal protein L18 OS=Rattus norvegicus GN=Rpl18 PE=1 SV=1	1	1	0.9	0.9	0.9	-0.152003093	0	0
ECHM_RAT	Echs1	http://www.uniprot.org/uniprot/ECHM_RAT	Enoyl-CoA hydratase, mitochondrial OS=Rattus norvegicus GN=Echs1 PE=1 SV=1	1	0.9	1.3	1.5	1.473684211	0.559427409	0.056543647	0
A0A0G2K0S1_RAT	Calcoco1	http://www.uniprot.org/uniprot/A0A0G2K0S1_RAT	Calcium-binding and coiled-coil domain-containing protein 1 OS=Rattus norvegicus GN=Calcoco1 PE=1 SV=1	1	1.1	1	1	0.952380952	-0.070389328	0.422649731	0
DDX46_RAT	Ddx46	http://www.uniprot.org/uniprot/DDX46_RAT	Probable ATP-dependent RNA helicase DDX46 OS=Rattus norvegicus GN=Ddx46 PE=1 SV=1	1	0.8	1.1	0.9	1.111111111	0.152003093	0.552786405	0
TS101_RAT	Tsg101	http://www.uniprot.org/uniprot/TS101_RAT	Tumor susceptibility gene 101 protein OS=Rattus norvegicus GN=Tsg101 PE=1 SV=1	1	1.2	0.9	1.3	1	0	1	0
TOM20_RAT	Tomm20	http://www.uniprot.org/uniprot/TOM20_RAT	Mitochondrial import receptor subunit TOM20 homolog OS=Rattus norvegicus GN=Tomm20 PE=1 SV=2	1.1	1.1	1.1	1.1	1	0		0
RL32_RAT	Rpl32	http://www.uniprot.org/uniprot/D4A5A6_RAT	Cluster of 60S ribosomal protein L32 OS=Rattus norvegicus GN=Rpl32 PE=1 SV=2 (RL32_RAT)	1.1	1.2	1.4	0.9	1	0	1	0
D3ZYQ9_RAT	Rnf20	http://www.uniprot.org/uniprot/D3ZYQ9_RAT	Cluster of Ring finger protein 20 OS=Rattus norvegicus GN=Rnf20 PE=1 SV=1 (D3ZYQ9_RAT)	1	2.4	1.4	1.6	0.882352941	-0.180572246	0.803883865	0
ARF6_RAT	Arf6	http://www.uniprot.org/uniprot/ARF6_RAT	ADP-ribosylation factor 6 OS=Rattus norvegicus GN=Arf6 PE=1 SV=2	1	1	1	0.8	0.9	-0.152003093	0.422649731	0
G3V8U4_RAT	Snx27	http://www.uniprot.org/uniprot/G3V8U4_RAT	Sorting nexin family member 27, isoform CRA_b OS=Rattus norvegicus GN=Snx27 PE=1 SV=3	1	0.5	0.6	0.7	0.866666667	-0.206450877	0.732738758	0
D3ZUM4_RAT	Glb1	http://www.uniprot.org/uniprot/D3ZUM4_RAT	Beta-galactosidase OS=Rattus norvegicus GN=Glb1 PE=1 SV=1	1	1.4	1	2.1	1.291666667	0.36923381	0.610509581	0
F1LTF8_RAT	Lama4	http://www.uniprot.org/uniprot/F1LTF8_RAT	Laminin subunit alpha 4 OS=Rattus norvegicus GN=Lama4 PE=1 SV=3	1	1.1	1.2	1.2	1.142857143	0.192645078	0.095465966	0
D4AEB3_RAT	Setx	http://www.uniprot.org/uniprot/D4AEB3_RAT	Senataxin OS=Rattus norvegicus GN=Setx PE=1 SV=1	1	0.9	0.8	1.1	1	3.33E-16	1	0
2ABA_RAT	Ppp2r2a	http://www.uniprot.org/uniprot/2ABA_RAT	Cluster of Serine/threonine-protein phosphatase 2A 55 kDa regulatory subunit B alpha isoform OS=Rattus norvegicus GN=Ppp2r2a PE=2 SV=1 (2ABA_RAT)	1	1.1	1.2	1.2	1.142857143	0.192645078	0.095465966	0
A0A096MJ04_RAT	Gsto1	http://www.uniprot.org/uniprot/A0A096MJ04_RAT	Cluster of Glutathione S-transferase omega 1, isoform CRA_a OS=Rattus norvegicus GN=Gsto1 PE=1 SV=1 (A0A096MJ04_RAT)	1	0.9	0.8	0.8	0.842105263	-0.247927513	0.095465966	0
B2RYI6_RAT	Snx4	http://www.uniprot.org/uniprot/A0A096XKT9_RAT	Snx4 protein OS=Rattus norvegicus GN=Snx4 PE=2 SV=1	1	1.1	1.4	1.6	1.428571429	0.514573173	0.056543647	0
A0A0G2JT30_RAT	Mat2b	http://www.uniprot.org/uniprot/A0A0G2JT30_RAT	Methionine adenosyltransferase 2 subunit beta OS=Rattus norvegicus GN=Mat2b PE=1 SV=1	0.9	1.1	1.1	0.9	1	0	1	0
A0A0G2JU77_RAT	Eif3k	http://www.uniprot.org/uniprot/A0A0G2JU77_RAT	Eukaryotic translation initiation factor 3 subunit K OS=Rattus norvegicus GN=Eif3k PE=1 SV=1	1.2	1.1	1.4	1.4	1.217391304	0.283792966	0.037749551	1
A0A0G2JUX5_RAT	Purb	http://www.uniprot.org/uniprot/A0A0G2JUX5_RAT	Transcriptional activator protein Pur-beta OS=Rattus norvegicus GN=Purb PE=1 SV=1	1	1	1	1.2	1.1	0.137503524	0.422649731	0
A0A0G2JY82_RAT	Scamp1	http://www.uniprot.org/uniprot/A0A0G2JY82_RAT	Secretory carrier-associated membrane protein OS=Rattus norvegicus GN=Scamp1 PE=1 SV=1	1	0.9	1	1.2	1.157894737	0.211504105	0.311752798	0
A0A0G2JZC6_RAT	Arhgef11	http://www.uniprot.org/uniprot/A0A0G2JZC6_RAT	Rho guanine nucleotide exchange factor 11 OS=Rattus norvegicus GN=Arhgef11 PE=1 SV=1	1.1	2	2.3	1.5	1.225806452	0.293731203	0.619812187	0
A0A0G2K0B4_RAT	Nedd4	http://www.uniprot.org/uniprot/A0A0G2K0B4_RAT	E3 ubiquitin-protein ligase OS=Rattus norvegicus GN=Nedd4 PE=1 SV=1	1	0.9	0.9	1	1	0	1	0
A0A0G2K1U9_RAT	Irgq	http://www.uniprot.org/uniprot/A0A0G2K1U9_RAT	Immunity-related GTPase Q OS=Rattus norvegicus GN=Irgq PE=1 SV=1	1.2	1.2	1.2	1.3	1.041666667	0.058893689	0.422649731	0
A0A0G2K2V4_RAT	C2cd2l	http://www.uniprot.org/uniprot/A0A0G2K2V4_RAT	C2CD2-like OS=Rattus norvegicus GN=C2cd2l PE=1 SV=1	0.9	1.2	1.1	1	1	0	1	0
A0A0H2UHI7_RAT	Atad1	http://www.uniprot.org/uniprot/A0A0G2K4A0_RAT	Cluster of ATPase family AAA domain-containing protein 1 OS=Rattus norvegicus GN=Atad1 PE=1 SV=1 (A0A0H2UHI7_RAT)	1	1	1.4	1.4	1.4	0.485426827	0	1
A0A0G2K4T3_RAT	Acap2	http://www.uniprot.org/uniprot/A0A0G2K4T3_RAT	Arf-GAP with coiled-coil, ANK repeat and PH domain-containing protein 2 OS=Rattus norvegicus GN=Acap2 PE=1 SV=1	1	1	1	0.7	0.85	-0.234465254	0.422649731	0
A0A0G2K502_RAT	Me2	http://www.uniprot.org/uniprot/A0A0G2K502_RAT	Malic enzyme OS=Rattus norvegicus GN=Me2 PE=1 SV=1	1	0.9	0.7	1	0.894736842	-0.160464672	0.59175171	0
A0A0G2K5B0_RAT	Tbc1d24	http://www.uniprot.org/uniprot/A0A0G2K5B0_RAT	TBC1 domain family, member 24 OS=Rattus norvegicus GN=Tbc1d24 PE=1 SV=1	1	1.5	1.1	1.1	0.88	-0.184424571	0.609433267	0
A0A0G2K7Q9_RAT	Kif21b	http://www.uniprot.org/uniprot/A0A0G2K7Q9_RAT	Kinesin-like protein KIF21B OS=Rattus norvegicus GN=Kif21b PE=1 SV=1	1.1	1.4	1	1.6	1.04	0.056583528	0.895171516	0
A0A0G2K865_RAT	Tpd52	http://www.uniprot.org/uniprot/A0A0G2K865_RAT	Tumor protein D52 OS=Rattus norvegicus GN=Tpd52 PE=1 SV=1	1	1	1.1	0.9	1	0	1	0
PACR_RAT	Adcyap1r1	http://www.uniprot.org/uniprot/A0A0G2K999_RAT	Pituitary adenylate cyclase-activating polypeptide type I receptor OS=Rattus norvegicus GN=Adcyap1r1 PE=2 SV=2	1	0.9	1.7	1	1.421052632	0.506959989	0.375304952	0
A0A0H2UH99_RAT	Rpl24	http://www.uniprot.org/uniprot/A0A0H2UH99_RAT	60S ribosomal protein L24 OS=Rattus norvegicus GN=Rpl24 PE=1 SV=1	1	1.1	1	1	0.952380952	-0.070389328	0.422649731	0
A0A0H2UHH3_RAT	Abcb8	http://www.uniprot.org/uniprot/A0A0H2UHH3_RAT	ATP-binding cassette sub-family B member 8, mitochondrial OS=Rattus norvegicus GN=Abcb8 PE=1 SV=1	1.1	1	1	0.9	0.904761905	-0.144389909	0.292893219	0
A0A0H2UHV9_RAT	Copg2	http://www.uniprot.org/uniprot/A0A0H2UHV9_RAT	Coatomer subunit gamma OS=Rattus norvegicus GN=Copg2 PE=1 SV=1	1	1.1	0.9	1.2	1	0	1	0
A0A140TAJ3_RAT	Fubp1	http://www.uniprot.org/uniprot/A0A140TAJ3_RAT	Far upstream element-binding protein 1 OS=Rattus norvegicus GN=Fubp1 PE=1 SV=1	1	0.7	0.6	0.7	0.764705882	-0.387023123	0.333333333	0
A0A1B0GWQ7_RAT	Tsn	http://www.uniprot.org/uniprot/A0A1B0GWQ7_RAT	Translin OS=Rattus norvegicus GN=Tsn PE=1 SV=1	1.1	1.1	1.1	1	0.954545455	-0.067114196	0.422649731	0
ABCD3_RAT	Abcd3	http://www.uniprot.org/uniprot/ABCD3_RAT	ATP-binding cassette sub-family D member 3 OS=Rattus norvegicus GN=Abcd3 PE=1 SV=3	1	0.7	1	0.7	1	0	1	0
ACPH_RAT	Apeh	http://www.uniprot.org/uniprot/ACPH_RAT	Acylamino-acid-releasing enzyme OS=Rattus norvegicus GN=Apeh PE=1 SV=1	1	0.8	1	1	1.111111111	0.152003093	0.422649731	0
AP3M2_RAT	Ap3m2	http://www.uniprot.org/uniprot/AP3M2_RAT	AP-3 complex subunit mu-2 OS=Rattus norvegicus GN=Ap3m2 PE=2 SV=1	1	1	1.1	0.9	1	0	1	0
B0BN65_RAT	Fam49a	http://www.uniprot.org/uniprot/B0BN65_RAT	Family with sequence similarity 49, member A OS=Rattus norvegicus GN=Fam49a PE=1 SV=1	1	0.9	0.9	0.9	0.947368421	-0.078002512	0.422649731	0
B0BNJ1_RAT	Sri	http://www.uniprot.org/uniprot/B0BNJ1_RAT	LOC683667 protein OS=Rattus norvegicus GN=Sri PE=1 SV=1	1	1	1.1	1.1	1.1	0.137503524	0	0
B1H270_RAT	Suclg2	http://www.uniprot.org/uniprot/B1H270_RAT	Succinate--CoA ligase [GDP-forming] subunit beta, mitochondrial OS=Rattus norvegicus GN=Suclg2 PE=2 SV=1	1	1.1	1.1	1	1	0	1	0
B1WC02_RAT	Ctps1	http://www.uniprot.org/uniprot/B1WC02_RAT	CTP synthase OS=Rattus norvegicus GN=Ctps1 PE=1 SV=1	1	1	1.3	1	1.15	0.201633861	0.422649731	0
B1WC28_RAT	H2afy2	http://www.uniprot.org/uniprot/B1WC28_RAT	Core histone macro-H2A OS=Rattus norvegicus GN=H2afy2 PE=1 SV=1	1	1.3	1.1	1.3	1.043478261	0.061400545	0.80754991	0
B2RYK3_RAT	Spr	http://www.uniprot.org/uniprot/B2RYK3_RAT	RCG56371 OS=Rattus norvegicus GN=Spr PE=1 SV=1	1	0.9	1.4	0.9	1.210526316	0.275634443	0.51492875	0
B5DEL9_RAT	Rps7	http://www.uniprot.org/uniprot/B5DEL9_RAT	40S ribosomal protein S7 OS=Rattus norvegicus GN=Rps7 PE=2 SV=1	1	1.2	1.1	1.1	1	0	1	0
BZW1_RAT	Bzw1	http://www.uniprot.org/uniprot/BZW1_RAT	Basic leucine zipper and W2 domain-containing protein 1 OS=Rattus norvegicus GN=Bzw1 PE=1 SV=1	1	1.4	1.1	1.2	0.958333333	-0.061400545	0.830969149	0
CAC1B_RAT	Cacna1b	http://www.uniprot.org/uniprot/CAC1B_RAT	Voltage-dependent N-type calcium channel subunit alpha-1B OS=Rattus norvegicus GN=Cacna1b PE=1 SV=1	1	0.8	0.9	0.9	1	0	1	0
CHP1_RAT	Chp1	http://www.uniprot.org/uniprot/CHP1_RAT	Calcineurin B homologous protein 1 OS=Rattus norvegicus GN=Chp1 PE=1 SV=2	1	1	1	0.9	0.95	-0.074000581	0.422649731	0
CLUS_RAT	Clu	http://www.uniprot.org/uniprot/CLUS_RAT	Clusterin OS=Rattus norvegicus GN=Clu PE=1 SV=2	1	0.9	0.8	0.8	0.842105263	-0.247927513	0.095465966	0
CNKR2_RAT	Cnksr2	http://www.uniprot.org/uniprot/CNKR2_RAT	Connector enhancer of kinase suppressor of ras 2 OS=Rattus norvegicus GN=Cnksr2 PE=1 SV=1	0.9	1.1	1.1	1.2	1.15	0.201633861	0.311752798	0
CRKL_RAT	Crkl	http://www.uniprot.org/uniprot/CRKL_RAT	Crk-like protein OS=Rattus norvegicus GN=Crkl PE=1 SV=1	1.1	1	1.2	1.1	1.095238095	0.131244533	0.292893219	0
CSDE1_RAT	Csde1	http://www.uniprot.org/uniprot/CSDE1_RAT	Cold shock domain-containing protein E1 OS=Rattus norvegicus GN=Csde1 PE=2 SV=1	1	1	1	0.9	0.95	-0.074000581	0.422649731	0
D3Z956_RAT	Rlbp1	http://www.uniprot.org/uniprot/D3Z956_RAT	Retinaldehyde binding protein 1 (Predicted), isoform CRA_a OS=Rattus norvegicus GN=Rlbp1 PE=4 SV=1	1.2	2.6	2.3	2.1	1.157894737	0.211504105	0.712652114	0
D3ZAS2_RAT	Sgsm1	http://www.uniprot.org/uniprot/D3ZAS2_RAT	Cluster of Small G protein-signaling modulator 1 OS=Rattus norvegicus GN=Sgsm1 PE=1 SV=2 (D3ZAS2_RAT)	1	0.7	0.9	1	1.117647059	0.160464672	0.59175171	0
D3ZD23_RAT	Abce1	http://www.uniprot.org/uniprot/D3ZD23_RAT	ATP-binding cassette subfamily E member 1 OS=Rattus norvegicus GN=Abce1 PE=1 SV=1	1	1.3	1	1.1	0.913043478	-0.131244533	0.59175171	0
D3ZEW7_RAT	Nos1	http://www.uniprot.org/uniprot/D3ZEW7_RAT	Nitric oxide synthase, brain OS=Rattus norvegicus GN=Nos1 PE=1 SV=2	1	1	0.8	1	0.9	-0.152003093	0.422649731	0
D3ZH41_RAT	Ckap4	http://www.uniprot.org/uniprot/D3ZH41_RAT	Cytoskeleton-associated protein 4 OS=Rattus norvegicus GN=Ckap4 PE=1 SV=2	1	0.9	1	0.8	0.947368421	-0.078002512	0.698488655	0
D3ZN61_RAT	Lgi3	http://www.uniprot.org/uniprot/D3ZN61_RAT	Leucine-rich repeat LGI family, member 3 OS=Rattus norvegicus GN=Lgi3 PE=4 SV=1	1	1.4	1.7	0.8	1.041666667	0.058893689	0.928388513	0
D3ZPJ0_RAT	Shisa7	http://www.uniprot.org/uniprot/D3ZPJ0_RAT	Shisa family member 7 OS=Rattus norvegicus GN=Shisa7 PE=1 SV=1	1	1.1	1	1.2	1.047619048	0.067114196	0.698488655	0
D3ZPR0_RAT	Cse1l	http://www.uniprot.org/uniprot/D3ZPR0_RAT	Chromosome segregation 1-like OS=Rattus norvegicus GN=Cse1l PE=1 SV=1	1.1	1	1.1	1.1	1.047619048	0.067114196	0.422649731	0
D3ZRM9_RAT	LOC100360491	http://www.uniprot.org/uniprot/D3ZRM9_RAT	60S ribosomal protein L13 OS=Rattus norvegicus GN=LOC100360491 PE=3 SV=1	1	1.2	0.9	1	0.863636364	-0.211504105	0.311752798	0
D3ZW08_RAT	Adsl	http://www.uniprot.org/uniprot/D3ZW08_RAT	Adenylosuccinate lyase OS=Rattus norvegicus GN=Adsl PE=1 SV=1	1	1.3	1.2	1.2	1.043478261	0.061400545	0.770584266	0
D3ZXA6_RAT	Pdpr	http://www.uniprot.org/uniprot/D3ZXA6_RAT	Pyruvate dehydrogenase phosphatase regulatory subunit OS=Rattus norvegicus GN=Pdpr PE=1 SV=1	1.1	1.2	1.4	1.2	1.130434783	0.176877762	0.311752798	0
D3ZXP3_RAT	H2afx	http://www.uniprot.org/uniprot/D3ZXP3_RAT	Cluster of Histone H2A OS=Rattus norvegicus GN=H2afx PE=1 SV=1 (D3ZXP3_RAT)	1	0.9	1	1.5	1.315789474	0.395928676	0.360397851	0
D3ZZ54_RAT	Gnb5	http://www.uniprot.org/uniprot/D3ZZ54_RAT	Guanine nucleotide-binding protein subunit beta-5 OS=Rattus norvegicus GN=Gnb5 PE=4 SV=3	1	1	1	1.1	1.05	0.070389328	0.422649731	0
D4A6C5_RAT	Arhgap1	http://www.uniprot.org/uniprot/D4A6C5_RAT	Rho GTPase-activating protein 1 OS=Rattus norvegicus GN=Arhgap1 PE=1 SV=1	1.1	1.3	1.1	1.6	1.125	0.169925001	0.633491667	0
D4ABI7_RAT	Hacd3	http://www.uniprot.org/uniprot/D4ABI7_RAT	Very-long-chain (3R)-3-hydroxyacyl-CoA dehydratase OS=Rattus norvegicus GN=Hacd3 PE=1 SV=2	1	0.8	0.9	0.9	1	0	1	0
DNJC5_RAT	Dnajc5	http://www.uniprot.org/uniprot/DNJC5_RAT	DnaJ homolog subfamily C member 5 OS=Rattus norvegicus GN=Dnajc5 PE=1 SV=1	1	1.2	1.4	1.6	1.363636364	0.447458977	0.105572809	0
E9PU34_RAT	Rmnd1	http://www.uniprot.org/uniprot/E9PU34_RAT	Cluster of RCG41110 OS=Rattus norvegicus GN=Rmnd1 PE=1 SV=2 (E9PU34_RAT)	1	0.9	1.1	1	1.105263158	0.144389909	0.292893219	0
EMAL2_RAT	Eml2	http://www.uniprot.org/uniprot/EMAL2_RAT	Echinoderm microtubule-associated protein-like 2 OS=Rattus norvegicus GN=Eml2 PE=1 SV=1	1	1	0.8	0.8	0.8	-0.321928095	0	-1
F1LPQ3_RAT	Man2c1	http://www.uniprot.org/uniprot/F1LPQ3_RAT	Alpha-mannosidase 2C1 OS=Rattus norvegicus GN=Man2c1 PE=1 SV=2	1	1.3	1.6	1	1.130434783	0.176877762	0.698488655	0
F1LR18_RAT	Arhgap39	http://www.uniprot.org/uniprot/F1LR18_RAT	Rho GTPase-activating protein 39 OS=Rattus norvegicus GN=Arhgap39 PE=1 SV=1	1	1	0.9	0.9	0.9	-0.152003093	0	0
F1LRB8_RAT	Mat2a	http://www.uniprot.org/uniprot/F1LRB8_RAT	Cluster of S-adenosylmethionine synthase OS=Rattus norvegicus GN=Mat2a PE=1 SV=2 (F1LRB8_RAT)	1	1	1.1	1.1	1.1	0.137503524	0	0
F1LS01_RAT	Pcdh9	http://www.uniprot.org/uniprot/F1LS01_RAT	Protocadherin 9 OS=Rattus norvegicus GN=Pcdh9 PE=4 SV=3	1	1.1	1.1	1.1	1.047619048	0.067114196	0.422649731	0
F1LS86_RAT	Iars	http://www.uniprot.org/uniprot/F1LS86_RAT	Isoleucine-tRNA synthetase (Predicted) OS=Rattus norvegicus GN=Iars PE=1 SV=2	0.9	1.8	1.4	1.5	1.074074074	0.103093493	0.84569665	0
F1M7X3_RAT	Cdh13	http://www.uniprot.org/uniprot/F1M7X3_RAT	Cadherin 13 OS=Rattus norvegicus GN=Cdh13 PE=1 SV=3	1	1.1	0.9	0.9	0.857142857	-0.222392421	0.095465966	0
F1M8V2_RAT	Ube4b	http://www.uniprot.org/uniprot/F1M8V2_RAT	Ubiquitination factor E4B OS=Rattus norvegicus GN=Ube4b PE=1 SV=3	1.1	1.1	1.4	1.2	1.181818182	0.2410081	0.183503419	0
A0A0G2K9Q3_RAT	Naa25	http://www.uniprot.org/uniprot/F1MAQ4_RAT	N-alpha-acetyltransferase 25, NatB auxiliary subunit OS=Rattus norvegicus GN=Naa25 PE=1 SV=1	1	1.3	2.2	2.6	2.086956522	1.061400545	0.037749551	1
F7F707_RAT	Edc4	http://www.uniprot.org/uniprot/F7F707_RAT	Enhancer of mRNA-decapping protein 4 OS=Rattus norvegicus GN=Edc4 PE=1 SV=2	0.9	2	1.6	1.7	1.137931034	0.186413124	0.751930531	0
G3V827_RAT	Kyat1	http://www.uniprot.org/uniprot/G3V827_RAT	Cluster of Cysteine conjugate-beta lyase 1, isoform CRA_a OS=Rattus norvegicus GN=Kyat1 PE=1 SV=1 (G3V827_RAT)	1	0.8	1	1	1.111111111	0.152003093	0.422649731	0
G3V8E2_RAT	Strip1	http://www.uniprot.org/uniprot/G3V8E2_RAT	Striatin-interacting protein 1 OS=Rattus norvegicus GN=Strip1 PE=1 SV=2	1	0.7	0.8	0.9	1	3.33E-16	1	0
G3V918_RAT	Gart	http://www.uniprot.org/uniprot/G3V918_RAT	Trifunctional purine biosynthetic protein adenosine-3 OS=Rattus norvegicus GN=Gart PE=1 SV=1	0.9	1.1	1.4	1.4	1.4	0.485426827	0.057190958	0
GCYA2_RAT	Gucy1a2	http://www.uniprot.org/uniprot/GCYA2_RAT	Guanylate cyclase soluble subunit alpha-2 OS=Rattus norvegicus GN=Gucy1a2 PE=1 SV=2	1	0.7	0.7	1.1	1.058823529	0.08246216	0.859971992	0
GCYA3_RAT	Gucy1a3	http://www.uniprot.org/uniprot/GCYA3_RAT	Guanylate cyclase soluble subunit alpha-3 OS=Rattus norvegicus GN=Gucy1a3 PE=1 SV=1	1.1	0.8	0.9	0.7	0.842105263	-0.247927513	0.492907447	0
GGT7_RAT	Ggt7	http://www.uniprot.org/uniprot/GGT7_RAT	Glutathione hydrolase 7 OS=Rattus norvegicus GN=Ggt7 PE=1 SV=2	1	0.9	1	0.6	0.842105263	-0.247927513	0.542504289	0
GPC1_RAT	Gpc1	http://www.uniprot.org/uniprot/GPC1_RAT	Glypican-1 OS=Rattus norvegicus GN=Gpc1 PE=1 SV=1	0.9	1.2	1.2	1	1.047619048	0.067114196	0.80754991	0
IF5A1_RAT	Eif5a	http://www.uniprot.org/uniprot/IF5A1_RAT	Eukaryotic translation initiation factor 5A-1 OS=Rattus norvegicus GN=Eif5a PE=1 SV=3	1	1	1	0.9	0.95	-0.074000581	0.422649731	0
ITPA_RAT	Itpa	http://www.uniprot.org/uniprot/ITPA_RAT	Inosine triphosphate pyrophosphatase OS=Rattus norvegicus GN=Itpa PE=3 SV=1	1	0.9	0.7	0.9	0.842105263	-0.247927513	0.311752798	0
KCC2D_RAT	Camk2d	http://www.uniprot.org/uniprot/KCC2D_RAT	Calcium/calmodulin-dependent protein kinase type II subunit delta OS=Rattus norvegicus GN=Camk2d PE=1 SV=1	1	1.2	1.3	1	1.045454545	0.064130337	0.80754991	0
KPB1_RAT	Phka1	http://www.uniprot.org/uniprot/KPB1_RAT	Phosphorylase b kinase regulatory subunit alpha, skeletal muscle isoform OS=Rattus norvegicus GN=Phka1 PE=1 SV=2	1	1.2	1.1	1	0.954545455	-0.067114196	0.698488655	0
LAMB2_RAT	Lamb2	http://www.uniprot.org/uniprot/LAMB2_RAT	Laminin subunit beta-2 OS=Rattus norvegicus GN=Lamb2 PE=1 SV=1	1	1.2	1.1	1.8	1.318181818	0.398549376	0.43774647	0
LHPP_RAT	Lhpp	http://www.uniprot.org/uniprot/LHPP_RAT	Phospholysine phosphohistidine inorganic pyrophosphate phosphatase OS=Rattus norvegicus GN=Lhpp PE=2 SV=1	0.9	1.1	1.3	1.3	1.3	0.378511623	0.095465966	0
PEPD_RAT	Pepd	http://www.uniprot.org/uniprot/PEPD_RAT	Xaa-Pro dipeptidase OS=Rattus norvegicus GN=Pepd PE=2 SV=1	1	1	1.1	0.9	1	0	1	0
Q3MIE9_RAT	Sms	http://www.uniprot.org/uniprot/Q3MIE9_RAT	Spermine synthase OS=Rattus norvegicus GN=Sms PE=1 SV=1	1	1.4	1	1.1	0.875	-0.192645078	0.542504289	0
Q4KLK7_RAT	Nop56	http://www.uniprot.org/uniprot/Q4KLK7_RAT	NOP56 ribonucleoprotein OS=Rattus norvegicus GN=Nop56 PE=1 SV=1	1	1.7	1.8	1.3	1.148148148	0.199308808	0.687652476	0
Q4R1A4_RAT	Tfg	http://www.uniprot.org/uniprot/Q4R1A4_RAT	TRK-fused gene protein OS=Rattus norvegicus GN=Tfg PE=1 SV=1	1	1.1	1	1.6	1.238095238	0.308122295	0.497481092	0
Q5D023_RAT	Dync1li2	http://www.uniprot.org/uniprot/Q5D023_RAT	Cytoplasmic dynein 1 light intermediate chain 2 OS=Rattus norvegicus GN=Dync1li2 PE=1 SV=1	1	0.6	0.8	1	1.125	0.169925001	0.698488655	0
Q5VLR5_RAT	Erp44	http://www.uniprot.org/uniprot/Q5VLR5_RAT	BWK4 OS=Rattus norvegicus GN=Erp44 PE=1 SV=1	1	1.1	0.9	1	0.904761905	-0.144389909	0.292893219	0
Q8R2H0_RAT	Atp6v1g2	http://www.uniprot.org/uniprot/Q8R2H0_RAT	V-type proton ATPase subunit G OS=Rattus norvegicus GN=Atp6v1g2 PE=3 SV=1	0.9	0.9	0.7	1	0.944444444	-0.08246216	0.770584266	0
RL10_RAT	Rpl10	http://www.uniprot.org/uniprot/RL10_RAT	60S ribosomal protein L10 OS=Rattus norvegicus GN=Rpl10 PE=1 SV=3	1	0.9	0.9	0.8	0.894736842	-0.160464672	0.292893219	0
ATG3_RAT	Atg3	http://www.uniprot.org/uniprot/RL32_RAT	Ubiquitin-like-conjugating enzyme ATG3 OS=Rattus norvegicus GN=Atg3 PE=2 SV=1	1	1	1.2	1.1	1.15	0.201633861	0.095465966	0
SAE1_RAT	Sae1	http://www.uniprot.org/uniprot/SAE1_RAT	SUMO-activating enzyme subunit 1 OS=Rattus norvegicus GN=Sae1 PE=2 SV=1	0.7	1.1	1	1	1.111111111	0.152003093	0.666666667	0
SCFD1_RAT	Scfd1	http://www.uniprot.org/uniprot/SCFD1_RAT	Sec1 family domain-containing protein 1 OS=Rattus norvegicus GN=Scfd1 PE=1 SV=1	1	0.8	1	0.8	1	0	1	0
SNX5_RAT	Snx5	http://www.uniprot.org/uniprot/SNX5_RAT	Sorting nexin-5 OS=Rattus norvegicus GN=Snx5 PE=1 SV=1	1	0.9	0.7	0.9	0.842105263	-0.247927513	0.311752798	0
SRGP2_RAT	Srgap2	http://www.uniprot.org/uniprot/SRGP2_RAT	SLIT-ROBO Rho GTPase-activating protein 2 OS=Rattus norvegicus GN=Srgap2 PE=1 SV=1	1	1.2	1.1	1.1	1	0	1	0
STML2_RAT	Stoml2	http://www.uniprot.org/uniprot/STML2_RAT	Stomatin-like protein 2, mitochondrial OS=Rattus norvegicus GN=Stoml2 PE=1 SV=1	1	0.9	1.4	0.9	1.210526316	0.275634443	0.51492875	0
TWF1_RAT	Twf1	http://www.uniprot.org/uniprot/TWF1_RAT	Twinfilin-1 OS=Rattus norvegicus GN=Twf1 PE=1 SV=1	0.9	1.1	1.1	1.1	1.1	0.137503524	0.422649731	0
USMG5_RAT	Usmg5	http://www.uniprot.org/uniprot/USMG5_RAT	Up-regulated during skeletal muscle growth protein 5 OS=Rattus norvegicus GN=Usmg5 PE=1 SV=1	1	0.9	0.8	1	0.947368421	-0.078002512	0.698488655	0
VAPB_RAT	Vapb	http://www.uniprot.org/uniprot/VAPB_RAT	Vesicle-associated membrane protein-associated protein B OS=Rattus norvegicus GN=Vapb PE=1 SV=3	1	1.1	1	1.2	1.047619048	0.067114196	0.698488655	0
A0A0G2JTX2_RAT	Praf2	http://www.uniprot.org/uniprot/A0A0G2JTX2_RAT	PRA1 family protein OS=Rattus norvegicus GN=Praf2 PE=1 SV=1	0.8	0.9	0.8	0.8	0.941176471	-0.087462841	0.422649731	0
A0A0G2JVL6_RAT	Ndufa8	http://www.uniprot.org/uniprot/A0A0G2JVL6_RAT	NADH dehydrogenase [ubiquinone] 1 alpha subcomplex subunit 8 OS=Rattus norvegicus GN=Ndufa8 PE=1 SV=1	1	1.4	1	0.9	0.791666667	-0.337034987	0.349055445	0
A0A0G2K1L5_RAT	Reep2	http://www.uniprot.org/uniprot/A0A0G2K1L5_RAT	Receptor expression-enhancing protein OS=Rattus norvegicus GN=Reep2 PE=3 SV=1	0.8	1.2	1.2	1.1	1.15	0.201633861	0.542504289	0
A0A0H2UHQ1_RAT	Rpl17	http://www.uniprot.org/uniprot/A0A0H2UHQ1_RAT	Cluster of 60S ribosomal protein L17 OS=Rattus norvegicus GN=Rpl17 PE=1 SV=1 (A0A0H2UHQ1_RAT)	1.2	1.1	1	1.1	0.913043478	-0.131244533	0.292893219	0
B5DFN4_RAT	Pfdn5	http://www.uniprot.org/uniprot/B5DFN4_RAT	Prefoldin 5 (Predicted), isoform CRA_a OS=Rattus norvegicus GN=Pfdn5 PE=1 SV=1	1	1.3	1.3	1.2	1.086956522	0.120294234	0.59175171	0
CAMP2_RAT	Camsap2	http://www.uniprot.org/uniprot/CAMP2_RAT	Calmodulin-regulated spectrin-associated protein 2 OS=Rattus norvegicus GN=Camsap2 PE=1 SV=1	1	1	0.7	0.7	0.7	-0.514573173	0	-1
PHOCN_RAT	Mob4	http://www.uniprot.org/uniprot/D3ZS58_RAT	MOB-like protein phocein OS=Rattus norvegicus GN=Mob4 PE=1 SV=1	1	0.9	1.3	1	1.210526316	0.275634443	0.333333333	0
D3ZT90_RAT	Gcdh	http://www.uniprot.org/uniprot/D3ZT90_RAT	Glutaryl-CoA dehydrogenase OS=Rattus norvegicus GN=Gcdh PE=1 SV=1	1	0.8	0.9	0.6	0.833333333	-0.263034406	0.492907447	0
D3ZX38_RAT	Pfdn1	http://www.uniprot.org/uniprot/D3ZX38_RAT	Prefoldin 1 (Predicted) OS=Rattus norvegicus GN=Pfdn1 PE=1 SV=1	0.9	0.8	0.8	1.2	1.176470588	0.234465254	0.542504289	0
DECR_RAT	Decr1	http://www.uniprot.org/uniprot/DECR_RAT	2,4-dienoyl-CoA reductase, mitochondrial OS=Rattus norvegicus GN=Decr1 PE=1 SV=2	0.9	1.1	1.2	0.9	1.05	0.070389328	0.80754991	0
FAAA_RAT	Fah	http://www.uniprot.org/uniprot/FAAA_RAT	Cluster of Fumarylacetoacetase OS=Rattus norvegicus GN=Fah PE=1 SV=1 (FAAA_RAT)	1.1	1.1	0.8	1.1	0.863636364	-0.211504105	0.422649731	0
PSA1_RAT	Psma1	http://www.uniprot.org/uniprot/PSA1_RAT	Proteasome subunit alpha type-1 OS=Rattus norvegicus GN=Psma1 PE=1 SV=2	1	0.8	1.1	0.9	1.111111111	0.152003093	0.552786405	0
RL15_RAT	Rpl15	http://www.uniprot.org/uniprot/RL15_RAT	Cluster of 60S ribosomal protein L15 OS=Rattus norvegicus GN=Rpl15 PE=1 SV=2 (RL15_RAT)	1.1	1.3	1.2	1.4	1.083333333	0.115477217	0.552786405	0
SAC1_RAT	Sacm1l	http://www.uniprot.org/uniprot/SAC1_RAT	Phosphatidylinositide phosphatase SAC1 OS=Rattus norvegicus GN=Sacm1l PE=1 SV=1	1	0.7	0.9	1	1.117647059	0.160464672	0.59175171	0
THIC_RAT	Acat2	http://www.uniprot.org/uniprot/THIC_RAT	Cluster of Acetyl-CoA acetyltransferase, cytosolic OS=Rattus norvegicus GN=Acat2 PE=1 SV=1 (THIC_RAT)	1	0.8	0.9	0.9	1	0	1	0
A0A0H2UHY8_RAT	Aspa	http://www.uniprot.org/uniprot/A0A0H2UHY8_RAT	Aspartoacylase OS=Rattus norvegicus GN=Aspa PE=1 SV=1	1	1.1	0.7	1.2	0.904761905	-0.144389909	0.732738758	0
A0A0H4SMZ8_RAT	Kidins220	http://www.uniprot.org/uniprot/A0A0H4SMZ8_RAT	Kinase D-interacting substrate 220 isoform 2 OS=Rattus norvegicus GN=Kidins220 PE=2 SV=1	1	2.2	1.3	1.7	0.9375	-0.093109404	0.888888889	0
A0A1W2Q6L2_RAT	Rpl13a	http://www.uniprot.org/uniprot/A0A1W2Q6L2_RAT	60S ribosomal protein L13a OS=Rattus norvegicus GN=Rpl13a PE=1 SV=1	0.8	1.3	1.5	1.4	1.380952381	0.465663572	0.257218647	0
B5DF65_RAT	Blvrb	http://www.uniprot.org/uniprot/B5DF65_RAT	Biliverdin reductase B OS=Rattus norvegicus GN=Blvrb PE=1 SV=1	1.1	0.8	1	1	1.052631579	0.074000581	0.770584266	0
CD59_RAT	Cd59	http://www.uniprot.org/uniprot/CD59_RAT	CD59 glycoprotein OS=Rattus norvegicus GN=Cd59 PE=1 SV=2	1	0.9	1	1	1.052631579	0.074000581	0.422649731	0
A0A0G2K3N1_RAT	Gbf1	http://www.uniprot.org/uniprot/COPD_RAT	Golgi brefeldin A-resistant guanine nucleotide exchange factor 1 OS=Rattus norvegicus GN=Gbf1 PE=1 SV=1	1	0.8	1.7	1	1.5	0.584962501	0.341854818	0
A0A0A0MXX1_RAT	Akap7	http://www.uniprot.org/uniprot/A0A0A0MXX1_RAT	A-kinase anchor protein 7 isoforms delta and gamma OS=Rattus norvegicus GN=Akap7 PE=4 SV=1	1	1.4	1.2	1.3	1.041666667	0.058893689	0.830969149	0
M0RBL8_RAT	Tceal6	http://www.uniprot.org/uniprot/M0RBL8_RAT	Cluster of Transcription elongation factor A-like 3 OS=Rattus norvegicus GN=Tceal6 PE=1 SV=1 (M0RBL8_RAT)	1	1	1	1	1	0		0
LRC59_RAT	Lrrc59	http://www.uniprot.org/uniprot/LRC59_RAT	Leucine-rich repeat-containing protein 59 OS=Rattus norvegicus GN=Lrrc59 PE=1 SV=1	1	0.7	1.2	1.2	1.411764706	0.497499659	0.14481389	0
AGRB1_RAT	Adgrb1	http://www.uniprot.org/uniprot/AGRB1_RAT	Adhesion G protein-coupled receptor B1 OS=Rattus norvegicus GN=Adgrb1 PE=1 SV=1	1	0.9	1.1	0.8	1	3.33E-16	1	0
A0A0G2K6F1_RAT	Tcp11l1	http://www.uniprot.org/uniprot/A0A0G2K6F1_RAT	T-complex 11-like 1 OS=Rattus norvegicus GN=Tcp11l1 PE=1 SV=1	1	1.3	1.1	0.8	0.826086957	-0.275634443	0.445299804	0
D4A3C2_RAT	RGD1304884	http://www.uniprot.org/uniprot/D4A3C2_RAT	Similar to RIKEN cDNA 6430548M08 OS=Rattus norvegicus GN=RGD1304884 PE=1 SV=1	1	1.2	1	0.9	0.863636364	-0.211504105	0.311752798	0
Q6DGF2_RAT	Clint1	http://www.uniprot.org/uniprot/Q6DGF2_RAT	Cluster of Clathrin interactor 1 OS=Rattus norvegicus GN=Clint1 PE=1 SV=1 (Q6DGF2_RAT)	1	1.4	0.9	1	0.791666667	-0.337034987	0.349055445	0
ENSA_RAT	Ensa	http://www.uniprot.org/uniprot/ENSA_RAT	Alpha-endosulfine OS=Rattus norvegicus GN=Ensa PE=1 SV=1	0.9	0.9	0.7	0.8	0.833333333	-0.263034406	0.095465966	0
F1M5T2_RAT	Dgkd	http://www.uniprot.org/uniprot/F1M5T2_RAT	Diacylglycerol kinase OS=Rattus norvegicus GN=Dgkd PE=1 SV=2	1	0.8	1	0.9	1.055555556	0.078002512	0.698488655	0
A0A0G2K132_RAT	Fmnl2	http://www.uniprot.org/uniprot/A0A0G2K132_RAT	Cluster of Formin-like 2 OS=Rattus norvegicus GN=Fmnl2 PE=1 SV=1 (A0A0G2K132_RAT)	1	0.7	1	0.7	1	0	1	0
G3V9D3_RAT	Sel1l	http://www.uniprot.org/uniprot/G3V9D3_RAT	Protein sel-1 homolog 1 OS=Rattus norvegicus GN=Sel1l PE=1 SV=1	1	0.9	1.2	1.2	1.263157895	0.337034987	0.037749551	1
G3V7I0_RAT	Prdx3	http://www.uniprot.org/uniprot/G3V7I0_RAT	Peroxiredoxin 3 OS=Rattus norvegicus GN=Prdx3 PE=1 SV=1	1	0.9	1.1	1.1	1.157894737	0.211504105	0.095465966	0
B0VXR4_RAT	Mapk8ip3	http://www.uniprot.org/uniprot/B0VXR4_RAT	JIP3 protein OS=Rattus norvegicus GN=Mapk8ip3 PE=2 SV=1	1	1.1	1.1	1	1	0	1	0
MTMRC_RAT	Mtmr12	http://www.uniprot.org/uniprot/MTMRC_RAT	Myotubularin-related protein 12 OS=Rattus norvegicus GN=Mtmr12 PE=1 SV=2	1	1	0.9	1	0.95	-0.074000581	0.422649731	0
D4A4D5_RAT	LOC498555	http://www.uniprot.org/uniprot/D4A4D5_RAT	Similar to 60S acidic ribosomal protein P2 OS=Rattus norvegicus GN=LOC498555 PE=3 SV=1	1	1.3	1.1	1.1	0.956521739	-0.064130337	0.770584266	0
Q63128_RAT	cpg2	http://www.uniprot.org/uniprot/Q63128_RAT	CPG2 protein OS=Rattus norvegicus GN=cpg2 PE=2 SV=1	1	0.9	1.2	0.7	1	0	1	0
CSPG5_RAT	Cspg5	http://www.uniprot.org/uniprot/CSPG5_RAT	Chondroitin sulfate proteoglycan 5 OS=Rattus norvegicus GN=Cspg5 PE=1 SV=1	0.9	1	0.8	0.9	0.894736842	-0.160464672	0.292893219	0
SYTM_RAT	Tars2	http://www.uniprot.org/uniprot/SYTM_RAT	Threonine--tRNA ligase, mitochondrial OS=Rattus norvegicus GN=Tars2 PE=2 SV=1	1	2.5	2.8	3.3	1.742857143	0.801454321	0.241824603	0
B0BNJ4_RAT	Ethe1	http://www.uniprot.org/uniprot/B0BNJ4_RAT	ETHE1, persulfide dioxygenase OS=Rattus norvegicus GN=Ethe1 PE=1 SV=1	1	1.2	0.9	0.9	0.818181818	-0.289506617	0.183503419	0
G3V7P8_RAT	Ndrg4	http://www.uniprot.org/uniprot/G3V7P8_RAT	N-myc downstream regulated gene 4, isoform CRA_c OS=Rattus norvegicus GN=Ndrg4 PE=1 SV=1	1	1.4	1.2	1.2	1	0	1	0
PHIPL_RAT	Phyhipl	http://www.uniprot.org/uniprot/PHIPL_RAT	Phytanoyl-CoA hydroxylase-interacting protein-like OS=Rattus norvegicus GN=Phyhipl PE=1 SV=2	1	0.9	1.2	1	1.157894737	0.211504105	0.311752798	0
THY1_RAT	Thy1	http://www.uniprot.org/uniprot/THY1_RAT	Thy-1 membrane glycoprotein OS=Rattus norvegicus GN=Thy1 PE=1 SV=1	1.1	1.1	1.1	1	0.954545455	-0.067114196	0.422649731	0
A0A0G2JTH4_RAT	Cd47	http://www.uniprot.org/uniprot/A0A0G2JTH4_RAT	Leukocyte surface antigen CD47 OS=Rattus norvegicus GN=Cd47 PE=1 SV=1	1	1.2	1.3	1	1.045454545	0.064130337	0.80754991	0
ATPK_RAT	Atp5j2	http://www.uniprot.org/uniprot/ATPK_RAT	ATP synthase subunit f, mitochondrial OS=Rattus norvegicus GN=Atp5j2 PE=1 SV=1	0.9	0.9	1	1	1.111111111	0.152003093	0	0
PGRC2_RAT	Pgrmc2	http://www.uniprot.org/uniprot/PGRC2_RAT	Membrane-associated progesterone receptor component 2 OS=Rattus norvegicus GN=Pgrmc2 PE=1 SV=1	1	1.1	1.2	1.2	1.142857143	0.192645078	0.095465966	0
A0A096MIS3_RAT	Eif2b4	http://www.uniprot.org/uniprot/A0A096MIS3_RAT	Translation initiation factor eIF-2B subunit delta OS=Rattus norvegicus GN=Eif2b4 PE=1 SV=2	1.1	1.2	1.3	1.2	1.086956522	0.120294234	0.292893219	0
F1M614_RAT	Lama2	http://www.uniprot.org/uniprot/F1M614_RAT	Laminin subunit alpha 2 OS=Rattus norvegicus GN=Lama2 PE=1 SV=3	0.3	6.9	4.8	7	1.638888889	0.712718048	0.576463884	0
FARP1_RAT	Farp1	http://www.uniprot.org/uniprot/FARP1_RAT	FERM, ARHGEF and pleckstrin domain-containing protein 1 OS=Rattus norvegicus GN=Farp1 PE=1 SV=2	1	1.1	0.8	0.9	0.80952381	-0.304854582	0.105572809	0
TRPV2_RAT	Trpv2	http://www.uniprot.org/uniprot/R9PXY6_RAT	Transient receptor potential cation channel subfamily V member 2 OS=Rattus norvegicus GN=Trpv2 PE=1 SV=2	1	1	0.8	1.1	0.95	-0.074000581	0.770584266	0
F1LRY5_RAT	Sardh	http://www.uniprot.org/uniprot/F1LRY5_RAT	RCG45398 OS=Rattus norvegicus GN=Sardh PE=1 SV=2	1	1	1.1	0.8	0.95	-0.074000581	0.770584266	0
EXOC4_RAT	Exoc4	http://www.uniprot.org/uniprot/EXOC4_RAT	Exocyst complex component 4 OS=Rattus norvegicus GN=Exoc4 PE=1 SV=1	1	1.6	2.1	0.9	1.153846154	0.206450877	0.793715751	0
F1M4Q8_RAT	Hecw1	http://www.uniprot.org/uniprot/F1M4Q8_RAT	HECT, C2 and WW domain-containing E3 ubiquitin protein ligase 1 OS=Rattus norvegicus GN=Hecw1 PE=1 SV=2	1	1.8	2	1.2	1.142857143	0.192645078	0.757464375	0
ABCF3_RAT	Abcf3	http://www.uniprot.org/uniprot/ABCF3_RAT	ATP-binding cassette sub-family F member 3 OS=Rattus norvegicus GN=Abcf3 PE=2 SV=1	1	0.9	0.9	1.4	1.210526316	0.275634443	0.51492875	0
D4ABK1_RAT	Syngr3	http://www.uniprot.org/uniprot/B2RYI6_RAT	Synaptogyrin 3 OS=Rattus norvegicus GN=Syngr3 PE=1 SV=1	1	1	1.4	1.4	1.4	0.485426827	0	1
A0A0G2QC02_RAT	Skiv2l	http://www.uniprot.org/uniprot/A0A0G2QC02_RAT	Ski2-like RNA helicase OS=Rattus norvegicus GN=Skiv2l PE=1 SV=1	1	0.5	0.8	0.7	1	0	1	0
B1H257_RAT	Borcs5	http://www.uniprot.org/uniprot/B1H257_RAT	BLOC-1-related complex subunit 5 OS=Rattus norvegicus GN=Borcs5 PE=1 SV=1	1	1.1	0.7	0.9	0.761904762	-0.392317423	0.154845745	0
A0A0G2K076_RAT		http://www.uniprot.org/uniprot/A0A0G2K076_RAT	Uncharacterized protein OS=Rattus norvegicus PE=4 SV=1	1	1.3	1.1	1.2	1	0	1	0
A0A0G2JSK5_RAT	Itgb1	http://www.uniprot.org/uniprot/A0A0G2JSK5_RAT	Integrin beta OS=Rattus norvegicus GN=Itgb1 PE=1 SV=1	1	1	1.3	1.1	1.2	0.263034406	0.183503419	0
A0A0G2JT50_RAT	Gas7	http://www.uniprot.org/uniprot/A0A0G2JT50_RAT	Growth arrest-specific protein 7 OS=Rattus norvegicus GN=Gas7 PE=4 SV=1	1	1.8	1.5	1.1	0.928571429	-0.106915204	0.843826238	0
A0A0G2JWA5_RAT	Slmap	http://www.uniprot.org/uniprot/A0A0G2JWA5_RAT	Cluster of Sarcolemmal membrane-associated protein OS=Rattus norvegicus GN=Slmap PE=1 SV=1 (A0A0G2JWA5_RAT)	1	0.8	0.8	1.2	1.111111111	0.152003093	0.698488655	0
A0A0G2JWJ0_RAT	Ppp1r12a	http://www.uniprot.org/uniprot/A0A0G2JWJ0_RAT	Protein phosphatase 1 regulatory subunit 12A OS=Rattus norvegicus GN=Ppp1r12a PE=1 SV=1	1	1	0.9	0.9	0.9	-0.152003093	0	0
A0A0G2JWK7_RAT	Tagln	http://www.uniprot.org/uniprot/A0A0G2JWK7_RAT	Transgelin OS=Rattus norvegicus GN=Tagln PE=1 SV=1	1	0.9	0.9	0.8	0.894736842	-0.160464672	0.292893219	0
A0A0G2JZF0_RAT	Sec24c	http://www.uniprot.org/uniprot/A0A0G2JZF0_RAT	SEC24 homolog C, COPII coat complex component OS=Rattus norvegicus GN=Sec24c PE=1 SV=1	1	0.8	0.7	0.8	0.833333333	-0.263034406	0.311752798	0
A0A0G2K0B0_RAT	Cdv3	http://www.uniprot.org/uniprot/A0A0G2K0B0_RAT	Cluster of Protein CDV3 homolog OS=Rattus norvegicus GN=Cdv3 PE=1 SV=1 (A0A0G2K0B0_RAT)	1	1	1.2	0.9	1.05	0.070389328	0.770584266	0
A0A0G2K0T5_RAT	Micu1	http://www.uniprot.org/uniprot/A0A0G2K0T5_RAT	Calcium uptake protein 1, mitochondrial OS=Rattus norvegicus GN=Micu1 PE=1 SV=1	1	0.6	0.7	0.8	0.9375	-0.093109404	0.830969149	0
A0A0G2K2U5_RAT	Rilpl1	http://www.uniprot.org/uniprot/A0A0G2K2U5_RAT	RILP-like protein 1 OS=Rattus norvegicus GN=Rilpl1 PE=1 SV=1	1	1.1	1	1.3	1.095238095	0.131244533	0.59175171	0
A0A0G2K5X6_RAT	Ntrk2	http://www.uniprot.org/uniprot/A0A0G2K5X6_RAT	Tyrosine-protein kinase receptor OS=Rattus norvegicus GN=Ntrk2 PE=1 SV=1	1.1	1.4	1.1	1.3	0.96	-0.058893689	0.80754991	0
A0A0G2K613_RAT		http://www.uniprot.org/uniprot/A0A0G2K613_RAT	Uncharacterized protein OS=Rattus norvegicus PE=4 SV=1	1.1	1.3	1.2	1.3	1.041666667	0.058893689	0.698488655	0
A0A0G2K6Q5_RAT	Gnl1	http://www.uniprot.org/uniprot/A0A0G2K6Q5_RAT	Guanine nucleotide-binding protein-like 1 OS=Rattus norvegicus GN=Gnl1 PE=1 SV=1	1	1.1	0.9	1.1	0.952380952	-0.070389328	0.698488655	0
A0A0G2K7S6_RAT	Wdr44	http://www.uniprot.org/uniprot/A0A0G2K7S6_RAT	Cluster of WD repeat-containing protein 44 OS=Rattus norvegicus GN=Wdr44 PE=1 SV=1 (A0A0G2K7S6_RAT)	1	1.2	1.2	0.9	0.954545455	-0.067114196	0.80754991	0
A0A0G2K8H0_RAT	Caprin1	http://www.uniprot.org/uniprot/A0A0G2K8H0_RAT	Caprin-1 OS=Rattus norvegicus GN=Caprin1 PE=1 SV=1	1	1.1	0.9	1	0.904761905	-0.144389909	0.292893219	0
A0A0G2K9T1_RAT	Itch	http://www.uniprot.org/uniprot/A0A0G2K9T1_RAT	E3 ubiquitin-protein ligase OS=Rattus norvegicus GN=Itch PE=1 SV=1	1	1.3	1	1.4	1.043478261	0.061400545	0.859971992	0
A0A0G2KAW5_RAT	Wdr48	http://www.uniprot.org/uniprot/A0A0G2KAW5_RAT	WD repeat domain 48 OS=Rattus norvegicus GN=Wdr48 PE=1 SV=1	1	1	0.7	0.9	0.8	-0.321928095	0.183503419	0
ACSL4_RAT	Acsl4	http://www.uniprot.org/uniprot/ACSL4_RAT	Long-chain-fatty-acid--CoA ligase 4 OS=Rattus norvegicus GN=Acsl4 PE=1 SV=1	1	1	1	1.1	1.05	0.070389328	0.422649731	0
ARL3_RAT	Arl3	http://www.uniprot.org/uniprot/ARL3_RAT	ADP-ribosylation factor-like protein 3 OS=Rattus norvegicus GN=Arl3 PE=1 SV=2	1	0.8	0.7	0.8	0.833333333	-0.263034406	0.311752798	0
AT2C1_RAT	Atp2c1	http://www.uniprot.org/uniprot/AT2C1_RAT	Cluster of Calcium-transporting ATPase type 2C member 1 OS=Rattus norvegicus GN=Atp2c1 PE=2 SV=1 (AT2C1_RAT)	1	1.6	2	1.7	1.423076923	0.509013647	0.24272877	0
B0BMY7_RAT	Twf2	http://www.uniprot.org/uniprot/B0BMY7_RAT	Protein tyrosine kinase 9-like (A6-related protein) (Predicted), isoform CRA_b OS=Rattus norvegicus GN=Twf2 PE=1 SV=1	1	1	1.1	1.1	1.1	0.137503524	0	0
B0BNM6_RAT	Ap3s2	http://www.uniprot.org/uniprot/B0BNM6_RAT	LOC683402 protein OS=Rattus norvegicus GN=Ap3s2 PE=2 SV=1	0.9	1.5	0.9	1.5	1	0	1	0
ARFG2_RAT	Arfgap2	http://www.uniprot.org/uniprot/B5DFI3_RAT	ADP-ribosylation factor GTPase-activating protein 2 OS=Rattus norvegicus GN=Arfgap2 PE=1 SV=1	0.8	0.7	1.3	0.8	1.4	0.485426827	0.360397851	0
BAG6_RAT	Bag6	http://www.uniprot.org/uniprot/BAG6_RAT	Large proline-rich protein BAG6 OS=Rattus norvegicus GN=Bag6 PE=1 SV=2	1	0.8	0.8	0.9	0.944444444	-0.08246216	0.698488655	0
CAZA1_RAT	Capza1	http://www.uniprot.org/uniprot/CAZA1_RAT	F-actin-capping protein subunit alpha-1 OS=Rattus norvegicus GN=Capza1 PE=1 SV=1	1.1	1.3	1.1	1.6	1.125	0.169925001	0.633491667	0
CPNE1_RAT	Cpne1	http://www.uniprot.org/uniprot/CPNE1_RAT	Copine-1 OS=Rattus norvegicus GN=Cpne1 PE=1 SV=1	1	0.9	0.9	0.9	0.947368421	-0.078002512	0.422649731	0
D3Z9D0_RAT	RGD1306271	http://www.uniprot.org/uniprot/D3Z9D0_RAT	Similar to KIAA1549 protein OS=Rattus norvegicus GN=RGD1306271 PE=1 SV=3	1	1.1	1.5	1.2	1.285714286	0.362570079	0.198216274	0
D3Z9Z0_RAT	Ank1	http://www.uniprot.org/uniprot/D3Z9Z0_RAT	Ankyrin 1 OS=Rattus norvegicus GN=Ank1 PE=1 SV=1	0.2	8	5.9	9	1.817073171	0.861616516	0.508454601	0
D3ZA31_RAT	Mtmr2	http://www.uniprot.org/uniprot/D3ZA31_RAT	Myotubularin related protein 2 (Predicted), isoform CRA_b OS=Rattus norvegicus GN=Mtmr2 PE=1 SV=1	1	0.8	1	0.9	1.055555556	0.078002512	0.698488655	0
D3ZDX5_RAT	Plxnb1	http://www.uniprot.org/uniprot/D3ZDX5_RAT	Plexin B1 OS=Rattus norvegicus GN=Plxnb1 PE=1 SV=1	1	0.9	0.8	0.8	0.842105263	-0.247927513	0.095465966	0
D3ZFC6_RAT	Itih4	http://www.uniprot.org/uniprot/D3ZFC6_RAT	Inter-alpha-trypsin inhibitor heavy chain family, member 4 OS=Rattus norvegicus GN=Itih4 PE=1 SV=3	1	0.9	1.1	0.9	1.052631579	0.074000581	0.698488655	0
D3ZI07_RAT	Kif3b	http://www.uniprot.org/uniprot/D3ZI07_RAT	Cluster of Kinesin-like protein OS=Rattus norvegicus GN=Kif3b PE=1 SV=1 (D3ZI07_RAT)	0.9	0.9	0.7	1.1	1	0	1	0
D3ZKG1_RAT	Mut	http://www.uniprot.org/uniprot/D3ZKG1_RAT	Methylmalonyl CoA mutase OS=Rattus norvegicus GN=Mut PE=1 SV=2	1	1.3	1	1.1	0.913043478	-0.131244533	0.59175171	0
D3ZMJ7_RAT	Wnk2	http://www.uniprot.org/uniprot/D3ZMJ7_RAT	Cluster of WNK lysine deficient protein kinase 2 OS=Rattus norvegicus GN=Wnk2 PE=1 SV=2 (D3ZMJ7_RAT)	0.9	1.5	1	1.8	1.166666667	0.222392421	0.727834473	0
D3ZMS1_RAT	Sf3b2	http://www.uniprot.org/uniprot/D3ZMS1_RAT	Splicing factor 3b, subunit 2 OS=Rattus norvegicus GN=Sf3b2 PE=1 SV=3	1	1.3	1.1	1.7	1.217391304	0.283792966	0.533747596	0
D3ZPE5_RAT	Vps53	http://www.uniprot.org/uniprot/D3ZPE5_RAT	VPS53 GARP complex subunit OS=Rattus norvegicus GN=Vps53 PE=1 SV=1	1	0.9	0.8	1	0.947368421	-0.078002512	0.698488655	0
D3ZPN3_RAT	Mlf2	http://www.uniprot.org/uniprot/D3ZPN3_RAT	Myeloid leukemia factor 2 OS=Rattus norvegicus GN=Mlf2 PE=1 SV=1	1.1	1	1.2	0.9	1	0	1	0
D3ZQ57_RAT	Plxnb2	http://www.uniprot.org/uniprot/D3ZQ57_RAT	Plexin B2 OS=Rattus norvegicus GN=Plxnb2 PE=1 SV=1	1	1.3	1.4	1.2	1.130434783	0.176877762	0.492907447	0
D3ZX42_RAT	Rabgap1	http://www.uniprot.org/uniprot/D3ZX42_RAT	G protein-coupled receptor 21 (Predicted), isoform CRA_a OS=Rattus norvegicus GN=Rabgap1 PE=1 SV=1	1	1.3	1.4	1.1	1.086956522	0.120294234	0.683772234	0
DGLA_RAT	Dagla	http://www.uniprot.org/uniprot/DGLA_RAT	Sn1-specific diacylglycerol lipase alpha OS=Rattus norvegicus GN=Dagla PE=1 SV=1	0.3	4.9	6.4	5.9	2.365384615	1.242074787	0.264673011	0
DLGP2_RAT	Dlgap2	http://www.uniprot.org/uniprot/DLGP2_RAT	Disks large-associated protein 2 OS=Rattus norvegicus GN=Dlgap2 PE=1 SV=3	1	1.1	1.4	1	1.142857143	0.192645078	0.542504289	0
EIF3H_RAT	Eif3h	http://www.uniprot.org/uniprot/EIF3H_RAT	Eukaryotic translation initiation factor 3 subunit H OS=Rattus norvegicus GN=Eif3h PE=1 SV=1	1	0.9	1.1	1.2	1.210526316	0.275634443	0.105572809	0
EIF3J_RAT	Eif3j	http://www.uniprot.org/uniprot/EIF3J_RAT	Eukaryotic translation initiation factor 3 subunit J OS=Rattus norvegicus GN=Eif3j PE=1 SV=1	1	1.3	1.2	1.1	1	0	1	0
ELP2_RAT	Elp2	http://www.uniprot.org/uniprot/ELP2_RAT	Elongator complex protein 2 OS=Rattus norvegicus GN=Elp2 PE=2 SV=1	1	1.3	1.4	1.2	1.130434783	0.176877762	0.492907447	0
F1LM84_RAT	Nid1	http://www.uniprot.org/uniprot/F1LM84_RAT	Nidogen-1 OS=Rattus norvegicus GN=Nid1 PE=1 SV=1	1	0.9	0.9	1.1	1.052631579	0.074000581	0.698488655	0
F1LRJ9_RAT	Selenbp1	http://www.uniprot.org/uniprot/F1LRJ9_RAT	Selenium-binding protein 1 OS=Rattus norvegicus GN=Selenbp1 PE=1 SV=2	1	0.9	1	1	1.052631579	0.074000581	0.422649731	0
F1LTJ5_RAT		http://www.uniprot.org/uniprot/F1LTJ5_RAT	Uncharacterized protein OS=Rattus norvegicus PE=1 SV=3	1.1	0.7	1.2	0.9	1.166666667	0.222392421	0.609433267	0
F1LXC7_RAT	LOC100362814	http://www.uniprot.org/uniprot/F1LXC7_RAT	Hypothetical protein LOC100362814 OS=Rattus norvegicus GN=LOC100362814 PE=1 SV=3	1	1.1	1.2	1.3	1.19047619	0.251538767	0.105572809	0
F1M6V1_RAT	Hp1bp3	http://www.uniprot.org/uniprot/F1M6V1_RAT	Heterochromatin protein 1-binding protein 3 OS=Rattus norvegicus GN=Hp1bp3 PE=1 SV=3	1	0.9	0.9	0.9	0.947368421	-0.078002512	0.422649731	0
F2Z3T9_RAT	U2af2	http://www.uniprot.org/uniprot/F2Z3T9_RAT	U2 snRNP auxiliary factor large subunit OS=Rattus norvegicus GN=U2af2 PE=1 SV=2	1	0.9	1	1.1	1.105263158	0.144389909	0.292893219	0
F7EMK8_RAT	Akr1b10	http://www.uniprot.org/uniprot/F7EMK8_RAT	Cluster of Aldose reductase-related protein 1-like OS=Rattus norvegicus GN=Akr1b10 PE=1 SV=1 (F7EMK8_RAT)	1	1.1	1.1	1.1	1.047619048	0.067114196	0.422649731	0
G3V667_RAT	Itga6	http://www.uniprot.org/uniprot/G3V667_RAT	Integrin subunit alpha 6 OS=Rattus norvegicus GN=Itga6 PE=1 SV=1	1	1.1	0.9	0.9	0.857142857	-0.222392421	0.095465966	0
G3V7Q7_RAT	Iqgap1	http://www.uniprot.org/uniprot/G3V7Q7_RAT	IQ motif containing GTPase activating protein 1 (Predicted), isoform CRA_b OS=Rattus norvegicus GN=Iqgap1 PE=1 SV=1	1	1.2	1	0.9	0.863636364	-0.211504105	0.311752798	0
GCYB1_RAT	Gucy1b3	http://www.uniprot.org/uniprot/GCYB1_RAT	Guanylate cyclase soluble subunit beta-1 OS=Rattus norvegicus GN=Gucy1b3 PE=1 SV=2	1.1	0.9	1.4	1.2	1.3	0.378511623	0.167949706	0
HCDH_RAT	Hadh	http://www.uniprot.org/uniprot/HCDH_RAT	Hydroxyacyl-coenzyme A dehydrogenase, mitochondrial OS=Rattus norvegicus GN=Hadh PE=2 SV=1	1	1.4	1.6	1.4	1.25	0.321928095	0.311752798	0
HMOX2_RAT	Hmox2	http://www.uniprot.org/uniprot/HMOX2_RAT	Heme oxygenase 2 OS=Rattus norvegicus GN=Hmox2 PE=1 SV=1	1	1.2	1.3	1.2	1.136363636	0.184424571	0.311752798	0
ITM2C_RAT	Itm2c	http://www.uniprot.org/uniprot/ITM2C_RAT	Integral membrane protein 2C OS=Rattus norvegicus GN=Itm2c PE=1 SV=1	1.2	1.5	1.5	1.5	1.111111111	0.152003093	0.422649731	0
KCNA2_RAT	Kcna2	http://www.uniprot.org/uniprot/KCNA2_RAT	Potassium voltage-gated channel subfamily A member 2 OS=Rattus norvegicus GN=Kcna2 PE=1 SV=1	1.1	0.9	1	1	1	0	1	0
M0RAD5_RAT	Clpp	http://www.uniprot.org/uniprot/M0RAD5_RAT	ATP-dependent Clp protease proteolytic subunit OS=Rattus norvegicus GN=Clpp PE=1 SV=1	1	0.8	1.1	0.9	1.111111111	0.152003093	0.552786405	0
MTNA_RAT	Mri1	http://www.uniprot.org/uniprot/MTNA_RAT	Methylthioribose-1-phosphate isomerase OS=Rattus norvegicus GN=Mri1 PE=1 SV=1	1	1.4	1.4	1.6	1.25	0.321928095	0.311752798	0
NECA2_RAT	Necab2	http://www.uniprot.org/uniprot/NECA2_RAT	N-terminal EF-hand calcium-binding protein 2 OS=Rattus norvegicus GN=Necab2 PE=1 SV=3	1	1.7	1.9	1.8	1.37037037	0.454565863	0.292893219	0
NONO_RAT	Nono	http://www.uniprot.org/uniprot/NONO_RAT	Non-POU domain-containing octamer-binding protein OS=Rattus norvegicus GN=Nono PE=1 SV=3	1	0.9	0.8	0.9	0.894736842	-0.160464672	0.292893219	0
O88321_RAT	Psmd4	http://www.uniprot.org/uniprot/O88321_RAT	Cluster of Antisecretory factor OS=Rattus norvegicus GN=Psmd4 PE=1 SV=1 (O88321_RAT)	1	1.2	0.5	0.9	0.636363636	-0.652076697	0.215535459	0
PAIRB_RAT	Serbp1	http://www.uniprot.org/uniprot/PAIRB_RAT	Plasminogen activator inhibitor 1 RNA-binding protein OS=Rattus norvegicus GN=Serbp1 PE=1 SV=2	1.1	1	0.8	1	0.857142857	-0.222392421	0.311752798	0
PAK5_RAT	Pak5	http://www.uniprot.org/uniprot/PAK5_RAT	Serine/threonine-protein kinase PAK 5 OS=Rattus norvegicus GN=Pak5 PE=1 SV=1	1	1	1	0.9	0.95	-0.074000581	0.422649731	0
PGP_RAT	Pgp	http://www.uniprot.org/uniprot/PGP_RAT	Glycerol-3-phosphate phosphatase OS=Rattus norvegicus GN=Pgp PE=1 SV=1	1	1	1	0.9	0.95	-0.074000581	0.422649731	0
PPM1E_RAT	Ppm1e	http://www.uniprot.org/uniprot/PPM1E_RAT	Protein phosphatase 1E OS=Rattus norvegicus GN=Ppm1e PE=1 SV=1	1.1	1.4	1.4	1.3	1.08	0.111031312	0.59175171	0
Q4V8E2_RAT	Psmd14	http://www.uniprot.org/uniprot/Q4V8E2_RAT	Proteasome (Prosome, macropain) 26S subunit, non-ATPase, 14 OS=Rattus norvegicus GN=Psmd14 PE=1 SV=1	1	1	1	1	1	0		0
Q5RK08_RAT	Nipsnap2	http://www.uniprot.org/uniprot/Q5RK08_RAT	Glioblastoma amplified sequence OS=Rattus norvegicus GN=Nipsnap2 PE=1 SV=1	0.9	1.1	1.3	1.1	1.2	0.263034406	0.292893219	0
Q5RKG9_RAT	Eif4b	http://www.uniprot.org/uniprot/Q5RKG9_RAT	Eukaryotic translation initiation factor 4B OS=Rattus norvegicus GN=Eif4b PE=1 SV=1	1	1.2	1.4	1	1.090909091	0.125530882	0.698488655	0
Q5U3Z7_RAT	Shmt2	http://www.uniprot.org/uniprot/Q5U3Z7_RAT	Serine hydroxymethyltransferase OS=Rattus norvegicus GN=Shmt2 PE=1 SV=1	1	1.4	1	1.4	1	0	1	0
Q6MGC4_RAT	Pfdn6	http://www.uniprot.org/uniprot/Q6MGC4_RAT	H2-K region expressed gene 2, rat orthologue OS=Rattus norvegicus GN=Pfdn6 PE=1 SV=1	1	1.5	1.4	1.5	1.16	0.214124805	0.51492875	0
Q6P9V1_RAT	Cd81	http://www.uniprot.org/uniprot/Q6P9V1_RAT	Tetraspanin OS=Rattus norvegicus GN=Cd81 PE=1 SV=1	1	0.9	1	0.9	1	0	1	0
D4A6P1_RAT	Sez6l2	http://www.uniprot.org/uniprot/RCN2_RAT	RCG40132, isoform CRA_a OS=Rattus norvegicus GN=Sez6l2 PE=4 SV=1	1	1.1	0.8	1.2	0.952380952	-0.070389328	0.830969149	0
ROGDI_RAT	Rogdi	http://www.uniprot.org/uniprot/ROGDI_RAT	Protein rogdi homolog OS=Rattus norvegicus GN=Rogdi PE=2 SV=1	1	1	1	1	1	0		0
SC22B_RAT	Sec22b	http://www.uniprot.org/uniprot/SC22B_RAT	Vesicle-trafficking protein SEC22b OS=Rattus norvegicus GN=Sec22b PE=1 SV=3	1.1	1	1	0.9	0.904761905	-0.144389909	0.292893219	0
ST4A1_RAT	Sult4a1	http://www.uniprot.org/uniprot/ST4A1_RAT	Sulfotransferase 4A1 OS=Rattus norvegicus GN=Sult4a1 PE=1 SV=1	1	1	0.9	1	0.95	-0.074000581	0.422649731	0
SYFA_RAT	Farsa	http://www.uniprot.org/uniprot/SYFA_RAT	Phenylalanine--tRNA ligase alpha subunit OS=Rattus norvegicus GN=Farsa PE=1 SV=1	1	0.9	1.2	0.9	1.105263158	0.144389909	0.59175171	0
SYT7_RAT	Syt7	http://www.uniprot.org/uniprot/SYT7_RAT	Synaptotagmin-7 OS=Rattus norvegicus GN=Syt7 PE=1 SV=1	1.1	2.1	1.3	1.8	0.96875	-0.04580369	0.93688056	0
TCP4_RAT	Sub1	http://www.uniprot.org/uniprot/TCP4_RAT	Activated RNA polymerase II transcriptional coactivator p15 OS=Rattus norvegicus GN=Sub1 PE=1 SV=3	1	1	1	0.9	0.95	-0.074000581	0.422649731	0
TPRGL_RAT	Tprg1l	http://www.uniprot.org/uniprot/TPRGL_RAT	Tumor protein p63-regulated gene 1-like protein OS=Rattus norvegicus GN=Tprg1l PE=1 SV=1	1	1.2	1.1	1.2	1.045454545	0.064130337	0.698488655	0
UCHL3_RAT	Uchl3	http://www.uniprot.org/uniprot/UCHL3_RAT	Ubiquitin carboxyl-terminal hydrolase isozyme L3 OS=Rattus norvegicus GN=Uchl3 PE=1 SV=1	1	1	0.8	0.9	0.85	-0.234465254	0.095465966	0
A0A096MKH2_RAT	Vta1	http://www.uniprot.org/uniprot/A0A096MKH2_RAT	Similar to RIKEN cDNA 1110059P08 OS=Rattus norvegicus GN=Vta1 PE=1 SV=1	1	1.1	1.1	1.2	1.095238095	0.131244533	0.292893219	0
A0A0G2JZ83_RAT	Agap3	http://www.uniprot.org/uniprot/A0A0G2JZ83_RAT	ArfGAP with GTPase domain, ankyrin repeat and PH domain 3 OS=Rattus norvegicus GN=Agap3 PE=4 SV=1	1	1.2	1.1	1.2	1.045454545	0.064130337	0.698488655	0
D3ZC15_RAT	Carmil2	http://www.uniprot.org/uniprot/D3ZC15_RAT	Capping protein regulator and myosin 1 linker 2 OS=Rattus norvegicus GN=Carmil2 PE=1 SV=2	0.9	0.6	0.7	0.7	0.933333333	-0.099535674	0.770584266	0
D3ZJ32_RAT	Esyt2	http://www.uniprot.org/uniprot/D3ZJ32_RAT	Extended synaptotagmin 2 OS=Rattus norvegicus GN=Esyt2 PE=1 SV=3	1	1	1.3	1.4	1.35	0.432959407	0.019803941	1
D4A565_RAT	Ndufb5	http://www.uniprot.org/uniprot/D4A565_RAT	NADH dehydrogenase (Ubiquinone) 1 beta subcomplex, 5 (Predicted), isoform CRA_b OS=Rattus norvegicus GN=Ndufb5 PE=1 SV=1	1	1.1	1.3	0.9	1.047619048	0.067114196	0.830969149	0
D4A9P7_RAT	Bola2	http://www.uniprot.org/uniprot/D4A9P7_RAT	BolA family member 2 OS=Rattus norvegicus GN=Bola2 PE=1 SV=1	1	1	0.8	0.7	0.75	-0.415037499	0.037749551	-1
D4AAE9_RAT	Cisd2	http://www.uniprot.org/uniprot/D4AAE9_RAT	CDGSH iron sulfur domain 2 OS=Rattus norvegicus GN=Cisd2 PE=1 SV=1	1	1.1	1.1	1.2	1.095238095	0.131244533	0.292893219	0
ELAV1_RAT	Elavl1	http://www.uniprot.org/uniprot/ELAV1_RAT	ELAV-like protein 1 OS=Rattus norvegicus GN=Elavl1 PE=1 SV=1	1	0.9	1	0.8	0.947368421	-0.078002512	0.698488655	0
F1M0G0_RAT	Rgs17	http://www.uniprot.org/uniprot/F1M0G0_RAT	Regulator of G-protein signaling 17 (Predicted), isoform CRA_a OS=Rattus norvegicus GN=Rgs17 PE=4 SV=2	1	0.9	1	0.9	1	0	1	0
F7FLB2_RAT	Pgm2	http://www.uniprot.org/uniprot/F7FLB2_RAT	Pgm2 protein OS=Rattus norvegicus GN=Pgm2 PE=1 SV=2	1	0.8	0.9	1.1	1.111111111	0.152003093	0.552786405	0
FETUA_RAT	Ahsg	http://www.uniprot.org/uniprot/FETUA_RAT	Alpha-2-HS-glycoprotein OS=Rattus norvegicus GN=Ahsg PE=1 SV=2	1	0.7	0.6	0.9	0.882352941	-0.180572246	0.683772234	0
G3V7V3_RAT	Slc27a4	http://www.uniprot.org/uniprot/G3V7V3_RAT	Solute carrier family 27 (Fatty acid transporter), member 4 OS=Rattus norvegicus GN=Slc27a4 PE=1 SV=1	1	0.9	0.9	0.9	0.947368421	-0.078002512	0.422649731	0
NB5R3_RAT	Cyb5r3	http://www.uniprot.org/uniprot/NB5R3_RAT	NADH-cytochrome b5 reductase 3 OS=Rattus norvegicus GN=Cyb5r3 PE=1 SV=2	1	1.3	1.4	1.4	1.217391304	0.283792966	0.237507148	0
Q9JKT0_RAT	Sh3gl3	http://www.uniprot.org/uniprot/Q9JKT0_RAT	Endophilin-A3 OS=Rattus norvegicus GN=Sh3gl3 PE=1 SV=1	1	1.3	0.9	0.9	0.782608696	-0.353636955	0.237507148	0
A0A0G2JSL8_RAT	Adk	http://www.uniprot.org/uniprot/A0A0G2JSL8_RAT	Adenosine kinase OS=Rattus norvegicus GN=Adk PE=1 SV=1	1	0.8	1	1	1.111111111	0.152003093	0.422649731	0
D3ZR63_RAT	Gfod1	http://www.uniprot.org/uniprot/A0A0H2UHI7_RAT	Glucose-fructose oxidoreductase domain-containing 1 OS=Rattus norvegicus GN=Gfod1 PE=4 SV=1	1	1	1.1	1.3	1.2	0.263034406	0.183503419	0
B0BN30_RAT	Mtch1	http://www.uniprot.org/uniprot/B0BN30_RAT	Mitochondrial carrier 1 OS=Rattus norvegicus GN=Mtch1 PE=1 SV=1	1	0.8	1.1	0.9	1.111111111	0.152003093	0.552786405	0
Q6P6R6_RAT	Tgm2	http://www.uniprot.org/uniprot/D3ZD97_RAT	Transglutaminase 2, C polypeptide OS=Rattus norvegicus GN=Tgm2 PE=2 SV=1	1	1.1	1.3	1.3	1.238095238	0.308122295	0.037749551	1
SYPM_RAT	Pars2	http://www.uniprot.org/uniprot/SYPM_RAT	Probable proline--tRNA ligase, mitochondrial OS=Rattus norvegicus GN=Pars2 PE=2 SV=1	1	1.7	0.9	1.7	0.962962963	-0.054447784	0.933627669	0
G3V679_RAT	Tfrc	http://www.uniprot.org/uniprot/G3V679_RAT	Transferrin receptor protein 1 OS=Rattus norvegicus GN=Tfrc PE=1 SV=1	1.1	1.2	1.5	1.2	1.173913043	0.231325546	0.333333333	0
D3ZWC6_RAT	Sntb1	http://www.uniprot.org/uniprot/D3ZWC6_RAT	Syntrophin, basic 1 (Predicted) OS=Rattus norvegicus GN=Sntb1 PE=1 SV=1	1	1.4	0.8	1	0.75	-0.415037499	0.311752798	0
OCRL_RAT	Ocrl	http://www.uniprot.org/uniprot/OCRL_RAT	Inositol polyphosphate 5-phosphatase OCRL-1 OS=Rattus norvegicus GN=Ocrl PE=1 SV=1	1	1.3	1.3	1.1	1.043478261	0.061400545	0.80754991	0
D3ZFJ6_RAT	Lactb	http://www.uniprot.org/uniprot/D3ZFJ6_RAT	Lactamase, beta OS=Rattus norvegicus GN=Lactb PE=1 SV=1	1	1.3	1.7	1.4	1.347826087	0.430634354	0.2	0
Q5BJU0_RAT	Rras2	http://www.uniprot.org/uniprot/Q5BJU0_RAT	RAS-related 2 OS=Rattus norvegicus GN=Rras2 PE=1 SV=1	1	1.1	1	1	0.952380952	-0.070389328	0.422649731	0
ATOX1_RAT	Atox1	http://www.uniprot.org/uniprot/ATOX1_RAT	Copper transport protein ATOX1 OS=Rattus norvegicus GN=Atox1 PE=1 SV=1	1	0.9	1	1.1	1.105263158	0.144389909	0.292893219	0
D4ADX8_RAT	Raph1	http://www.uniprot.org/uniprot/D4ADX8_RAT	Ras association (RalGDS/AF-6) and pleckstrin homology domains 1 OS=Rattus norvegicus GN=Raph1 PE=1 SV=2	1	0.9	0.7	1	0.894736842	-0.160464672	0.59175171	0
G3V8Z9_RAT	Cops7a	http://www.uniprot.org/uniprot/G3V8Z9_RAT	COP9 (Constitutive photomorphogenic) homolog, subunit 7a (Arabidopsis thaliana) (Predicted) OS=Rattus norvegicus GN=Cops7a PE=1 SV=1	1	0.9	0.8	0.6	0.736842105	-0.440572591	0.154845745	0
PLPP3_RAT	Plpp3	http://www.uniprot.org/uniprot/PLPP3_RAT	Phospholipid phosphatase 3 OS=Rattus norvegicus GN=Plpp3 PE=1 SV=1	1.1	1.1	0.9	1	0.863636364	-0.211504105	0.095465966	0
FABPH_RAT	Fabp3	http://www.uniprot.org/uniprot/FABPH_RAT	Fatty acid-binding protein, heart OS=Rattus norvegicus GN=Fabp3 PE=1 SV=2	1	1.1	1	1.1	1	0	1	0
O89035_RAT	Slc25a10	http://www.uniprot.org/uniprot/O89035_RAT	Mitochondrial dicarboxylate carrier OS=Rattus norvegicus GN=Slc25a10 PE=1 SV=1	1	1.4	1.4	1.7	1.291666667	0.36923381	0.296473529	0
A0A0G2KB61_RAT	Ppp1r13b	http://www.uniprot.org/uniprot/A0A0G2KB61_RAT	Protein phosphatase 1, regulatory subunit 13B OS=Rattus norvegicus GN=Ppp1r13b PE=1 SV=1	1	0.8	0.7	1	0.944444444	-0.08246216	0.80754991	0
D4A2D7_RAT	Ipo4	http://www.uniprot.org/uniprot/D4A2D7_RAT	Importin 4 OS=Rattus norvegicus GN=Ipo4 PE=1 SV=2	1	3.7	4.7	4.8	2.021276596	1.015266757	0.21762236	0
UBE4A_RAT	Ube4a	http://www.uniprot.org/uniprot/UBE4A_RAT	Ubiquitin conjugation factor E4 A OS=Rattus norvegicus GN=Ube4a PE=2 SV=1	1	1.1	0.7	1.6	1.095238095	0.131244533	0.84569665	0
D3ZD48_RAT	Rab11fip2	http://www.uniprot.org/uniprot/D3ZD48_RAT	RAB11 family interacting protein 2 (Class I) (Predicted), isoform CRA_a OS=Rattus norvegicus GN=Rab11fip2 PE=4 SV=2	1	0.7	1.5	0.7	1.294117647	0.371968777	0.617640444	0
D3ZX63_RAT	Wdr54	http://www.uniprot.org/uniprot/PDC10_RAT	Similar to D3Mm3e (Predicted), isoform CRA_a OS=Rattus norvegicus GN=Wdr54 PE=4 SV=1	1	0.9	1.4	1.3	1.421052632	0.506959989	0.0298575	1
RIPR2_RAT	Ripor2	http://www.uniprot.org/uniprot/RIPR2_RAT	Rho family-interacting cell polarization regulator 2 OS=Rattus norvegicus GN=Ripor2 PE=1 SV=1	0.9	1.1	1.2	1.2	1.2	0.263034406	0.183503419	0
D3ZTB5_RAT	S100a13	http://www.uniprot.org/uniprot/D3ZTB5_RAT	S100 calcium-binding protein A13 OS=Rattus norvegicus GN=S100a13 PE=1 SV=2	1	1.1	1.1	1.2	1.095238095	0.131244533	0.292893219	0
CX6C2_RAT	Cox6c2	http://www.uniprot.org/uniprot/CX6C2_RAT	Cytochrome c oxidase subunit 6C-2 OS=Rattus norvegicus GN=Cox6c2 PE=1 SV=3	1	0.8	1.1	0.9	1.111111111	0.152003093	0.552786405	0
A0A0G2JSG6_RAT	Ak2	http://www.uniprot.org/uniprot/A0A0G2JSG6_RAT	Adenylate kinase 2, mitochondrial OS=Rattus norvegicus GN=Ak2 PE=1 SV=1	1.3	1.5	1.8	1.4	1.142857143	0.192645078	0.465477516	0
RIDA_RAT	Rida	http://www.uniprot.org/uniprot/RIDA_RAT	2-iminobutanoate/2-iminopropanoate deaminase OS=Rattus norvegicus GN=Rida PE=1 SV=3	1.1	1.2	1	1	0.869565217	-0.201633861	0.095465966	0
F1M9X5_RAT	Prkar1b	http://www.uniprot.org/uniprot/F1M9X5_RAT	cAMP-dependent protein kinase type I-beta regulatory subunit OS=Rattus norvegicus GN=Prkar1b PE=4 SV=3	1	1.1	1.3	1.2	1.19047619	0.251538767	0.105572809	0
Q4G079_RAT	Aimp1	http://www.uniprot.org/uniprot/Q4G079_RAT	Cluster of Aminoacyl tRNA synthetase complex-interacting multifunctional protein 1 OS=Rattus norvegicus GN=Aimp1 PE=1 SV=1 (Q4G079_RAT)	1	0.6	0.5	0.8	0.8125	-0.299560282	0.609433267	0
SYNRG_RAT	Synrg	http://www.uniprot.org/uniprot/SYNRG_RAT	Synergin gamma OS=Rattus norvegicus GN=Synrg PE=1 SV=3	1	1	1	0.8	0.9	-0.152003093	0.422649731	0
G3V6Q9_RAT	Brinp1	http://www.uniprot.org/uniprot/G3V6Q9_RAT	BMP/retinoic acid-inducible neural-specific protein 1 OS=Rattus norvegicus GN=Brinp1 PE=4 SV=1	1	1.5	0.9	1	0.76	-0.395928676	0.360397851	0
A0A0G2K007_RAT	Stk39	http://www.uniprot.org/uniprot/A0A0G2K007_RAT	STE20/SPS1-related proline-alanine-rich protein kinase OS=Rattus norvegicus GN=Stk39 PE=1 SV=1	1	0.9	0.9	1	1	0	1	0
Q7TP38_RAT	Psme3	http://www.uniprot.org/uniprot/Q7TP38_RAT	Cluster of Amine oxidase OS=Rattus norvegicus GN=Psme3 PE=2 SV=1 (Q7TP38_RAT)	0.9	1.5	1	1.3	0.958333333	-0.061400545	0.895171516	0
VP33B_RAT	Vps33b	http://www.uniprot.org/uniprot/VP33B_RAT	Vacuolar protein sorting-associated protein 33B OS=Rattus norvegicus GN=Vps33b PE=2 SV=1	1.1	0.7	1.2	1	1.222222222	0.289506617	0.465477516	0
CSN8_RAT	Cops8	http://www.uniprot.org/uniprot/CSN8_RAT	COP9 signalosome complex subunit 8 OS=Rattus norvegicus GN=Cops8 PE=2 SV=1	1	1	1	1.1	1.05	0.070389328	0.422649731	0
D4AD89_RAT	Sez6l	http://www.uniprot.org/uniprot/D4AD89_RAT	Seizure-related 6 homolog-like OS=Rattus norvegicus GN=Sez6l PE=4 SV=3	0.9	1	0.6	0.9	0.789473684	-0.341036918	0.333333333	0
D4A3E8_RAT	Mrps27	http://www.uniprot.org/uniprot/D4A3E8_RAT	Mitochondrial ribosomal protein S27 OS=Rattus norvegicus GN=Mrps27 PE=1 SV=1	0.8	0.5	0.6	0.9	1.153846154	0.206450877	0.683772234	0
B4F7C9_RAT	Stt3a	http://www.uniprot.org/uniprot/B4F7C9_RAT	Cluster of Serine/threonine-protein kinase Chk1 OS=Rattus norvegicus GN=Stt3a PE=1 SV=1 (B4F7C9_RAT)	1	0.8	0.8	0.8	0.888888889	-0.169925001	0.422649731	0
EXOC6_RAT	Exoc6	http://www.uniprot.org/uniprot/EXOC6_RAT	Exocyst complex component 6 OS=Rattus norvegicus GN=Exoc6 PE=1 SV=2	1	1	0.7	0.9	0.8	-0.321928095	0.183503419	0
A0A0G2JV04_RAT	Gga3	http://www.uniprot.org/uniprot/A0A0G2JV04_RAT	Golgi-associated, gamma adaptin ear-containing, ARF-binding protein 3 OS=Rattus norvegicus GN=Gga3 PE=1 SV=1	1.2	1.4	1.3	1.6	1.115384615	0.157541277	0.492907447	0
A0A0G2QC17_RAT	Pdp1	http://www.uniprot.org/uniprot/A0A0G2QC17_RAT	Protein phosphatase 2C, magnesium dependent, catalytic subunit, isoform CRA_a OS=Rattus norvegicus GN=Pdp1 PE=1 SV=1	1	0.6	0.6	0.6	0.75	-0.415037499	0.422649731	0
D3ZA93_RAT	Acot13	http://www.uniprot.org/uniprot/D3ZA93_RAT	Acyl-CoA thioesterase 13 OS=Rattus norvegicus GN=Acot13 PE=1 SV=1	1	0.7	0.9	1.2	1.235294118	0.304854582	0.445299804	0
A0A0G2K0P8_RAT	Slc44a1	http://www.uniprot.org/uniprot/A0A0G2K0P8_RAT	CDW92 antigen, isoform CRA_b OS=Rattus norvegicus GN=Slc44a1 PE=1 SV=1	0.9	0.8	1.1	1.2	1.352941176	0.436099115	0.051316702	0
F1LXQ7_RAT	Arhgap21	http://www.uniprot.org/uniprot/F1LXQ7_RAT	Rho GTPase-activating protein 21 OS=Rattus norvegicus GN=Arhgap21 PE=1 SV=3	1	0.5	0.6	3.2	2.533333333	1.341036918	0.476596408	0
F1LR98_RAT	Cdh10	http://www.uniprot.org/uniprot/A0A0G2K3P9_RAT	Cadherin 10 OS=Rattus norvegicus GN=Cdh10 PE=1 SV=1	1	1.2	1.1	1.4	1.136363636	0.184424571	0.492907447	0
D4A7H9_RAT	Chmp7	http://www.uniprot.org/uniprot/D4A7H9_RAT	CHMP family, member 7 (Predicted), isoform CRA_a OS=Rattus norvegicus GN=Chmp7 PE=1 SV=1	1	0.6	0.6	1.1	1.0625	0.087462841	0.89023574	0
B2RYN1_RAT	Fn3krp	http://www.uniprot.org/uniprot/B2RYN1_RAT	Fructosamine-3-kinase-related protein OS=Rattus norvegicus GN=Fn3krp PE=1 SV=1	1	0.8	1.1	0.8	1.055555556	0.078002512	0.80754991	0
EXOC3_RAT	Exoc3	http://www.uniprot.org/uniprot/EXOC3_RAT	Exocyst complex component 3 OS=Rattus norvegicus GN=Exoc3 PE=1 SV=1	1	0.7	0.9	0.6	0.882352941	-0.180572246	0.683772234	0
D3ZUB0_RAT	Rcn1	http://www.uniprot.org/uniprot/LA_RAT	Reticulocalbin 1 OS=Rattus norvegicus GN=Rcn1 PE=1 SV=1	1	0.9	0.6	0.8	0.736842105	-0.440572591	0.154845745	0
A0A0G2K2Y8_RAT	Mpdz	http://www.uniprot.org/uniprot/A0A0G2K2Y8_RAT	Multiple PDZ domain protein OS=Rattus norvegicus GN=Mpdz PE=1 SV=1	1	0.8	1.1	1	1.166666667	0.222392421	0.311752798	0
DGKA_RAT	Dgka	http://www.uniprot.org/uniprot/DGKA_RAT	Diacylglycerol kinase alpha OS=Rattus norvegicus GN=Dgka PE=2 SV=1	1	1.1	1.1	0.9	0.952380952	-0.070389328	0.698488655	0
B5DEX7_RAT	Atp13a1	http://www.uniprot.org/uniprot/B5DEX7_RAT	Cation-transporting ATPase (Fragment) OS=Rattus norvegicus GN=Atp13a1 PE=2 SV=1	1	0.9	0.7	1.3	1.052631579	0.074000581	0.884529946	0
D3ZHB7_RAT	Ube3c	http://www.uniprot.org/uniprot/D3ZHB7_RAT	Cluster of Ubiquitin protein ligase E3C OS=Rattus norvegicus GN=Ube3c PE=1 SV=3 (D3ZHB7_RAT)	1	0.8	0.7	0.8	0.833333333	-0.263034406	0.311752798	0
PLD3_RAT	Pld3	http://www.uniprot.org/uniprot/PLD3_RAT	Phospholipase D3 OS=Rattus norvegicus GN=Pld3 PE=2 SV=1	1	0.9	0.8	1	0.947368421	-0.078002512	0.698488655	0
A0A0H2UHA6_RAT	Tmem33	http://www.uniprot.org/uniprot/PACR_RAT	Transmembrane protein 33 OS=Rattus norvegicus GN=Tmem33 PE=1 SV=1	1	1.1	1.1	1.1	1.047619048	0.067114196	0.422649731	0
EHD2_RAT	Ehd2	http://www.uniprot.org/uniprot/EHD2_RAT	EH domain-containing protein 2 OS=Rattus norvegicus GN=Ehd2 PE=1 SV=1	1	1.1	1	1.4	1.142857143	0.192645078	0.542504289	0
A0A0G2JVC2_RAT	Scyl2	http://www.uniprot.org/uniprot/A0A0G2JVC2_RAT	SCY1-like pseudokinase 2 OS=Rattus norvegicus GN=Scyl2 PE=1 SV=1	1	1.1	1	1.1	1	0	1	0
PHYIP_RAT	Phyhip	http://www.uniprot.org/uniprot/PHYIP_RAT	Phytanoyl-CoA hydroxylase-interacting protein OS=Rattus norvegicus GN=Phyhip PE=2 SV=1	1	1	1	1.3	1.15	0.201633861	0.422649731	0
ARM10_RAT	Armc10	http://www.uniprot.org/uniprot/ARM10_RAT	Armadillo repeat-containing protein 10 OS=Rattus norvegicus GN=Armc10 PE=1 SV=1	1	1.1	0.9	0.9	0.857142857	-0.222392421	0.095465966	0
ATIF1_RAT	Atpif1	http://www.uniprot.org/uniprot/ATIF1_RAT	ATPase inhibitor, mitochondrial OS=Rattus norvegicus GN=Atpif1 PE=3 SV=2	1	1.9	1.6	1.8	1.172413793	0.229481846	0.641942563	0
D4AA13_RAT	Dmxl1	http://www.uniprot.org/uniprot/D4AA13_RAT	Dmx-like 1 OS=Rattus norvegicus GN=Dmxl1 PE=1 SV=1	1	1.3	1.3	1.4	1.173913043	0.231325546	0.333333333	0
Q4QQS7_RAT	Umps	http://www.uniprot.org/uniprot/Q4QQS7_RAT	Uridine monophosphate synthetase OS=Rattus norvegicus GN=Umps PE=1 SV=1	1	0.9	1.1	1.4	1.315789474	0.395928676	0.198216274	0
A0A0G2JUM2_RAT	LOC361635	http://www.uniprot.org/uniprot/A0A0G2JUM2_RAT	Similar to RIKEN cDNA 9030624J02 OS=Rattus norvegicus GN=LOC361635 PE=1 SV=1	1	1.6	1.2	1.3	0.961538462	-0.056583528	0.884529946	0
A0A0G2JXJ7_RAT	Esyt1	http://www.uniprot.org/uniprot/A0A0G2JXJ7_RAT	Extended synaptotagmin-1 OS=Rattus norvegicus GN=Esyt1 PE=1 SV=1	1	1.1	1.9	0.7	1.238095238	0.308122295	0.718281915	0
CSPG4_RAT	Cspg4	http://www.uniprot.org/uniprot/CSPG4_RAT	Chondroitin sulfate proteoglycan 4 OS=Rattus norvegicus GN=Cspg4 PE=1 SV=2	1	0.9	1.1	1.1	1.157894737	0.211504105	0.095465966	0
F7EZ89_RAT	Tbc1d15	http://www.uniprot.org/uniprot/F7EZ89_RAT	TBC1 domain family, member 15 OS=Rattus norvegicus GN=Tbc1d15 PE=1 SV=2	1	1.1	1.3	1.2	1.19047619	0.251538767	0.105572809	0
Q5XI39_RAT	Cryzl1	http://www.uniprot.org/uniprot/Q5XI39_RAT	Crystallin zeta-like 1 OS=Rattus norvegicus GN=Cryzl1 PE=1 SV=1	1	0.6	1	1.1	1.3125	0.392317423	0.349055445	0
M0R8V0_RAT	Uhrf1bp1l	http://www.uniprot.org/uniprot/M0R8V0_RAT	UHRF1-binding protein 1-like OS=Rattus norvegicus GN=Uhrf1bp1l PE=1 SV=2	1	0.9	0.9	1.3	1.157894737	0.211504105	0.542504289	0
Q5FVC4_RAT	Dnajb12	http://www.uniprot.org/uniprot/Q5FVC4_RAT	DnaJ (Hsp40) homolog, subfamily B, member 12 OS=Rattus norvegicus GN=Dnajb12 PE=1 SV=1	0.9	1.8	3	1.3	1.592592593	0.671377253	0.4930206	0
A0A0G2K2S2_RAT	Slc2a1	http://www.uniprot.org/uniprot/A0A0G2K2S2_RAT	Solute carrier family 2, facilitated glucose transporter member 1 OS=Rattus norvegicus GN=Slc2a1 PE=1 SV=1	1	0.9	0.8	0.9	0.894736842	-0.160464672	0.292893219	0
FETUB_RAT	Fetub	http://www.uniprot.org/uniprot/A0A0G2K9Q3_RAT	Fetuin-B OS=Rattus norvegicus GN=Fetub PE=2 SV=2	1	1.2	1.6	1.7	1.5	0.584962501	0.038925538	1
A0A0G2K4T8_RAT	Mipep	http://www.uniprot.org/uniprot/A0A0G2K4T8_RAT	Mitochondrial intermediate peptidase OS=Rattus norvegicus GN=Mipep PE=1 SV=1	1	0.8	1.1	1.1	1.222222222	0.289506617	0.183503419	0
A0A0G2K2Z0_RAT	Eml4	http://www.uniprot.org/uniprot/A0A0G2K2Z0_RAT	Echinoderm microtubule-associated protein-like 4 OS=Rattus norvegicus GN=Eml4 PE=1 SV=1	1	0.7	0.8	1	1.058823529	0.08246216	0.80754991	0
FXYD7_RAT	Fxyd7	http://www.uniprot.org/uniprot/FXYD7_RAT	FXYD domain-containing ion transport regulator 7 OS=Rattus norvegicus GN=Fxyd7 PE=1 SV=1	1	1	0.8	1.2	1	0	1	0
A0A0G2JSH4_RAT	Gsk3b	http://www.uniprot.org/uniprot/A0A0G2JSH4_RAT	Glycogen synthase kinase 3 beta, isoform CRA_b OS=Rattus norvegicus GN=Gsk3b PE=1 SV=1	0.9	1	0.9	0.9	0.947368421	-0.078002512	0.422649731	0
A0A0G2JW51_RAT	Dhx30	http://www.uniprot.org/uniprot/A0A0G2JW51_RAT	Putative ATP-dependent RNA helicase DHX30 OS=Rattus norvegicus GN=Dhx30 PE=1 SV=1	1	0.8	0.9	0.7	0.888888889	-0.169925001	0.552786405	0
A0A0G2JZ27_RAT	Fmn2	http://www.uniprot.org/uniprot/A0A0G2JZ27_RAT	Formin 2 OS=Rattus norvegicus GN=Fmn2 PE=1 SV=1	2.8	8.6	12.1	12.1	2.122807018	1.085973223	0.158040493	0
A0A0G2K747_RAT	Ssbp1	http://www.uniprot.org/uniprot/A0A0G2K747_RAT	Single-stranded DNA binding protein 1, isoform CRA_b OS=Rattus norvegicus GN=Ssbp1 PE=1 SV=1	1	1	1.1	1.1	1.1	0.137503524	0	0
A0A0G2K860_RAT	Arhgef12	http://www.uniprot.org/uniprot/A0A0G2K860_RAT	Rho guanine nucleotide exchange factor 12 OS=Rattus norvegicus GN=Arhgef12 PE=1 SV=1	1	1.4	1.5	0.9	1	0	1	0
A0A0G2K9C5_RAT	Numbl	http://www.uniprot.org/uniprot/A0A0G2K9C5_RAT	Cluster of Numb-like protein OS=Rattus norvegicus GN=Numbl PE=1 SV=1 (A0A0G2K9C5_RAT)	1	1.1	1	1.1	1	0	1	0
A0A0G2K9I6_RAT	Cp	http://www.uniprot.org/uniprot/A0A0G2K9I6_RAT	Ceruloplasmin OS=Rattus norvegicus GN=Cp PE=1 SV=1	1	0.9	2.2	1.3	1.842105263	0.881355504	0.219279942	0
A1A5L1_RAT	Blmh	http://www.uniprot.org/uniprot/A1A5L1_RAT	Bleomycin hydrolase OS=Rattus norvegicus GN=Blmh PE=1 SV=1	1	1	0.9	1.2	1.05	0.070389328	0.770584266	0
ABCF1_RAT	Abcf1	http://www.uniprot.org/uniprot/ABCF1_RAT	ATP-binding cassette sub-family F member 1 OS=Rattus norvegicus GN=Abcf1 PE=1 SV=1	1	1	0.8	0.9	0.85	-0.234465254	0.095465966	0
ASNS_RAT	Asns	http://www.uniprot.org/uniprot/ASNS_RAT	Asparagine synthetase [glutamine-hydrolyzing] OS=Rattus norvegicus GN=Asns PE=2 SV=3	1	2.2	2.8	2.6	1.6875	0.754887502	0.212273639	0
Q68G33_RAT	Gorasp2	http://www.uniprot.org/uniprot/ATG3_RAT	Golgi reassembly-stacking protein 2 OS=Rattus norvegicus GN=Gorasp2 PE=1 SV=1	1	1	0.8	1	0.9	-0.152003093	0.422649731	0
B0BNB9_RAT	Htra2	http://www.uniprot.org/uniprot/B0BNB9_RAT	Cluster of HtrA serine peptidase 2 OS=Rattus norvegicus GN=Htra2 PE=1 SV=1 (B0BNB9_RAT)	1	0.9	1.2	1.3	1.315789474	0.395928676	0.051316702	0
B1WC49_RAT	Api5	http://www.uniprot.org/uniprot/B1WC49_RAT	Api5 protein OS=Rattus norvegicus GN=Api5 PE=1 SV=1	1	1.1	1.3	0.9	1.047619048	0.067114196	0.830969149	0
B2RZ79_RAT	Iscu	http://www.uniprot.org/uniprot/B2RZ79_RAT	Iron-sulfur cluster assembly enzyme OS=Rattus norvegicus GN=Iscu PE=1 SV=1	1	1.5	1.2	1.3	1	0	1	0
B3AT_RAT	Slc4a1	http://www.uniprot.org/uniprot/B3AT_RAT	Band 3 anion transport protein OS=Rattus norvegicus GN=Slc4a1 PE=1 SV=3	1	0.7	1.2	1.1	1.352941176	0.436099115	0.198216274	0
B5DEI0_RAT	Pcyox1l	http://www.uniprot.org/uniprot/B5DEI0_RAT	Pcyox1l protein OS=Rattus norvegicus GN=Pcyox1l PE=2 SV=1	1.3	1.6	1.2	1.5	0.931034483	-0.103093493	0.683772234	0
B5DEL8_RAT	Ndufs5	http://www.uniprot.org/uniprot/B5DEL8_RAT	NADH dehydrogenase (Ubiquinone) Fe-S protein 5 OS=Rattus norvegicus GN=Ndufs5 PE=1 SV=1	1	0.8	0.8	1.1	1.055555556	0.078002512	0.80754991	0
B5DES0_RAT	Snrpd2	http://www.uniprot.org/uniprot/B5DES0_RAT	RCG54604 OS=Rattus norvegicus GN=Snrpd2 PE=1 SV=1	1	1.1	1.1	1.2	1.095238095	0.131244533	0.292893219	0
B5DF03_RAT	Fkbp3	http://www.uniprot.org/uniprot/B5DF03_RAT	Peptidylprolyl isomerase (Fragment) OS=Rattus norvegicus GN=Fkbp3 PE=2 SV=1	1	1	0.9	1.1	1	0	1	0
C2D1A_RAT	Cc2d1a	http://www.uniprot.org/uniprot/C2D1A_RAT	Coiled-coil and C2 domain-containing protein 1A OS=Rattus norvegicus GN=Cc2d1a PE=1 SV=2	0.8	0.6	1	0.9	1.357142857	0.440572591	0.154845745	0
CNN3_RAT	Cnn3	http://www.uniprot.org/uniprot/CNN3_RAT	Calponin-3 OS=Rattus norvegicus GN=Cnn3 PE=1 SV=1	1	1.2	1.4	1.3	1.227272727	0.295455884	0.154845745	0
COMT_RAT	Comt	http://www.uniprot.org/uniprot/COMT_RAT	Catechol O-methyltransferase OS=Rattus norvegicus GN=Comt PE=1 SV=2	1	1	0.7	1.2	0.95	-0.074000581	0.859971992	0
CSN3_RAT	Cops3	http://www.uniprot.org/uniprot/CSN3_RAT	COP9 signalosome complex subunit 3 OS=Rattus norvegicus GN=Cops3 PE=1 SV=1	1	0.9	1.1	0.8	1	3.33E-16	1	0
NDUF7_RAT	Ndufaf7	http://www.uniprot.org/uniprot/CSRP1_RAT	Protein arginine methyltransferase NDUFAF7, mitochondrial OS=Rattus norvegicus GN=Ndufaf7 PE=2 SV=1	1	1.1	0.9	1.1	0.952380952	-0.070389328	0.698488655	0
CYH2_RAT	Cyth2	http://www.uniprot.org/uniprot/CYH2_RAT	Cluster of Cytohesin-2 OS=Rattus norvegicus GN=Cyth2 PE=1 SV=1 (CYH2_RAT)	1	1	0.8	0.9	0.85	-0.234465254	0.095465966	0
D3Z9L0_RAT	Agk	http://www.uniprot.org/uniprot/D3Z9L0_RAT	Acylglycerol kinase OS=Rattus norvegicus GN=Agk PE=1 SV=2	1	1.2	1.2	0.8	0.909090909	-0.137503524	0.698488655	0
D3ZCG3_RAT	Mon2	http://www.uniprot.org/uniprot/D3ZCG3_RAT	MON2 homolog, regulator of endosome-to-Golgi-trafficking OS=Rattus norvegicus GN=Mon2 PE=1 SV=3	1	0.5	0.6	0.8	0.933333333	-0.099535674	0.869811089	0
D3ZF86_RAT	Arfgef3	http://www.uniprot.org/uniprot/D3ZF86_RAT	ARFGEF family member 3 OS=Rattus norvegicus GN=Arfgef3 PE=1 SV=3	1	1.1	1	0.8	0.857142857	-0.222392421	0.311752798	0
D3ZUX7_RAT	Acsf3	http://www.uniprot.org/uniprot/D3ZUX7_RAT	Acyl-CoA synthetase family member 3 OS=Rattus norvegicus GN=Acsf3 PE=1 SV=1	1	1.3	1	1.1	0.913043478	-0.131244533	0.59175171	0
D4A249_RAT	Mblac2	http://www.uniprot.org/uniprot/D4A249_RAT	Metallo-beta-lactamase domain-containing 2 OS=Rattus norvegicus GN=Mblac2 PE=1 SV=1	1	1.6	1.7	0.9	1	0	1	0
D4A3V4_RAT	Rnf214	http://www.uniprot.org/uniprot/D4A3V4_RAT	Ring finger protein 214 OS=Rattus norvegicus GN=Rnf214 PE=1 SV=3	1	0.9	0.9	0.8	0.894736842	-0.160464672	0.292893219	0
D4A4T0_RAT	Stub1	http://www.uniprot.org/uniprot/D4A4T0_RAT	Cluster of STIP1 homology and U-Box containing protein 1, isoform CRA_b OS=Rattus norvegicus GN=Stub1 PE=1 SV=1 (D4A4T0_RAT)	1	1.2	1.1	1.3	1.090909091	0.125530882	0.552786405	0
D4A5J1_RAT	Kbtbd11	http://www.uniprot.org/uniprot/D4A5J1_RAT	Kelch repeat and BTB domain-containing 11 OS=Rattus norvegicus GN=Kbtbd11 PE=1 SV=1	1.1	1	1.1	1	1	0	1	0
D4A8H3_RAT	Uba6	http://www.uniprot.org/uniprot/D4A8H3_RAT	Similar to RIKEN cDNA 5730469D23 (Predicted) OS=Rattus norvegicus GN=Uba6 PE=1 SV=1	1	0.8	0.9	1.1	1.111111111	0.152003093	0.552786405	0
D4A8L9_RAT	Btbd17	http://www.uniprot.org/uniprot/D4A8L9_RAT	BTB domain-containing 17 OS=Rattus norvegicus GN=Btbd17 PE=1 SV=1	1.3	1.7	1.9	1.8	1.233333333	0.30256277	0.23165018	0
ECHD1_RAT	Echdc1	http://www.uniprot.org/uniprot/ECHD1_RAT	Ethylmalonyl-CoA decarboxylase OS=Rattus norvegicus GN=Echdc1 PE=1 SV=1	1	1.1	1.2	1.4	1.238095238	0.308122295	0.154845745	0
ECI1_RAT	Eci1	http://www.uniprot.org/uniprot/ECI1_RAT	Enoyl-CoA delta isomerase 1, mitochondrial OS=Rattus norvegicus GN=Eci1 PE=1 SV=1	1	1.2	1.1	1.1	1	0	1	0
F1LN59_RAT	Eif4g2	http://www.uniprot.org/uniprot/F1LN59_RAT	Eukaryotic translation initiation factor 4, gamma 2 OS=Rattus norvegicus GN=Eif4g2 PE=1 SV=2	1	0.8	0.9	0.9	1	0	1	0
F1LU48_RAT	Ergic1	http://www.uniprot.org/uniprot/F1LU48_RAT	Endoplasmic reticulum-golgi intermediate compartment 1 OS=Rattus norvegicus GN=Ergic1 PE=1 SV=2	0.9	1	0.8	0.9	0.894736842	-0.160464672	0.292893219	0
F1M324_RAT	Plcl2	http://www.uniprot.org/uniprot/F1M324_RAT	Phosphoinositide phospholipase C OS=Rattus norvegicus GN=Plcl2 PE=1 SV=2	1	0.7	0.8	1	1.058823529	0.08246216	0.80754991	0
F1M3P6_RAT	Scai	http://www.uniprot.org/uniprot/F1M3P6_RAT	Protein SCAI OS=Rattus norvegicus GN=Scai PE=1 SV=2	1.1	0.9	0.9	1.2	1.05	0.070389328	0.80754991	0
F1MA54_RAT	Pdk1	http://www.uniprot.org/uniprot/F1MA54_RAT	Cluster of [Pyruvate dehydrogenase (acetyl-transferring)] kinase isozyme 1, mitochondrial OS=Rattus norvegicus GN=Pdk1 PE=1 SV=2 (F1MA54_RAT)	1	1.2	1.2	1	1	0	1	0
G3V9P0_RAT	Psmd9	http://www.uniprot.org/uniprot/G3V9P0_RAT	26S proteasome non-ATPase regulatory subunit 9 OS=Rattus norvegicus GN=Psmd9 PE=1 SV=1	1	1.2	1	0.9	0.863636364	-0.211504105	0.311752798	0
IF4A3_RAT	Eif4a3	http://www.uniprot.org/uniprot/IF4A3_RAT	Eukaryotic initiation factor 4A-III OS=Rattus norvegicus GN=Eif4a3 PE=1 SV=1	0.9	1.4	1.5	1.6	1.347826087	0.430634354	0.257218647	0
KAD4_RAT	Ak4	http://www.uniprot.org/uniprot/KAD4_RAT	Adenylate kinase 4, mitochondrial OS=Rattus norvegicus GN=Ak4 PE=2 SV=1	1.1	1.7	1.4	1.5	1.035714286	0.050626073	0.884529946	0
MCAT_RAT	Slc25a20	http://www.uniprot.org/uniprot/MCAT_RAT	Mitochondrial carnitine/acylcarnitine carrier protein OS=Rattus norvegicus GN=Slc25a20 PE=1 SV=1	1	1.2	1	1	0.909090909	-0.137503524	0.422649731	0
MECP2_RAT	Mecp2	http://www.uniprot.org/uniprot/MECP2_RAT	Methyl-CpG-binding protein 2 OS=Rattus norvegicus GN=Mecp2 PE=1 SV=1	1	1.3	1.2	1.2	1.043478261	0.061400545	0.770584266	0
PA2G4_RAT	Pa2g4	http://www.uniprot.org/uniprot/PA2G4_RAT	Proliferation-associated protein 2G4 OS=Rattus norvegicus GN=Pa2g4 PE=1 SV=1	1	0.9	1	0.8	0.947368421	-0.078002512	0.698488655	0
A0A0G2KAR3_RAT	Pigu	http://www.uniprot.org/uniprot/PHOCN_RAT	Phosphatidylinositol glycan anchor biosynthesis class U protein OS=Rattus norvegicus GN=Pigu PE=4 SV=1	1	1	1.1	1.3	1.2	0.263034406	0.183503419	0
PPR1B_RAT	Ppp1r1b	http://www.uniprot.org/uniprot/PPR1B_RAT	Protein phosphatase 1 regulatory subunit 1B OS=Rattus norvegicus GN=Ppp1r1b PE=1 SV=1	1.2	1.1	0.9	1.1	0.869565217	-0.201633861	0.311752798	0
PPT1_RAT	Ppt1	http://www.uniprot.org/uniprot/PPT1_RAT	Palmitoyl-protein thioesterase 1 OS=Rattus norvegicus GN=Ppt1 PE=1 SV=1	1	1.1	1.3	1	1.095238095	0.131244533	0.59175171	0
Q5XIW0_RAT	LOC100362432	http://www.uniprot.org/uniprot/Q5XIW0_RAT	Mitochondrial import inner membrane translocase subunit TIM23 OS=Rattus norvegicus GN=LOC100362432 PE=1 SV=1	1	0.7	0.7	0.9	0.941176471	-0.087462841	0.80754991	0
Q99MI5_RAT	LOC100912604	http://www.uniprot.org/uniprot/Q99MI5_RAT	Spermidine synthase OS=Rattus norvegicus GN=LOC100912604 PE=1 SV=1	1	1	1.1	0.9	1	0	1	0
R7BP_RAT	Rgs7bp	http://www.uniprot.org/uniprot/R7BP_RAT	Regulator of G-protein signaling 7-binding protein OS=Rattus norvegicus GN=Rgs7bp PE=2 SV=1	1.1	1.4	1.4	1.2	1.04	0.056583528	0.80754991	0
RAP1B_RAT	Rap1b	http://www.uniprot.org/uniprot/RAP1B_RAT	Ras-related protein Rap-1b OS=Rattus norvegicus GN=Rap1b PE=1 SV=2	1.1	1.3	1.1	1.1	0.916666667	-0.125530882	0.422649731	0
RTCB_RAT	Rtcb	http://www.uniprot.org/uniprot/RTCB_RAT	tRNA-splicing ligase RtcB homolog OS=Rattus norvegicus GN=Rtcb PE=2 SV=1	1	1.4	1.1	1.5	1.083333333	0.115477217	0.757464375	0
A0A0G2JY43_RAT	Aldh3a2	http://www.uniprot.org/uniprot/A0A0G2JY43_RAT	Fatty aldehyde dehydrogenase OS=Rattus norvegicus GN=Aldh3a2 PE=1 SV=1	1	1.1	1	1	0.952380952	-0.070389328	0.422649731	0
A0A0G2JZ23_RAT	Rasgrf1	http://www.uniprot.org/uniprot/A0A0G2JZ23_RAT	Ras-specific guanine nucleotide-releasing factor 1 OS=Rattus norvegicus GN=Rasgrf1 PE=4 SV=1	0.9	1	0.7	0.6	0.684210526	-0.547487795	0.051316702	0
A0A0G2JZX3_RAT	Svop	http://www.uniprot.org/uniprot/A0A0G2JZX3_RAT	Synaptic vesicle 2-related protein OS=Rattus norvegicus GN=Svop PE=1 SV=1	1	1.1	0.9	1.2	1	0	1	0
A1L117_RAT	Rundc3a	http://www.uniprot.org/uniprot/A1L117_RAT	Rap2ip protein (Fragment) OS=Rattus norvegicus GN=Rundc3a PE=2 SV=1	1	0.8	0.8	0.9	0.944444444	-0.08246216	0.698488655	0
AGFG1_RAT	Agfg1	http://www.uniprot.org/uniprot/AGFG1_RAT	Arf-GAP domain and FG repeat-containing protein 1 OS=Rattus norvegicus GN=Agfg1 PE=1 SV=1	0.9	0.7	1	0.8	1.125	0.169925001	0.552786405	0
B2RYQ2_RAT	Ptpa	http://www.uniprot.org/uniprot/B2RYQ2_RAT	Serine/threonine-protein phosphatase 2A activator OS=Rattus norvegicus GN=Ptpa PE=1 SV=1	1	1	1	1.1	1.05	0.070389328	0.422649731	0
B2RZC6_RAT	Ilf2	http://www.uniprot.org/uniprot/B2RZC6_RAT	Ilf2 protein OS=Rattus norvegicus GN=Ilf2 PE=1 SV=1	1	0.7	1.5	1.1	1.529411765	0.612976877	0.213666349	0
B5DFA2_RAT	Pik3r4	http://www.uniprot.org/uniprot/B5DFA2_RAT	Pik3r4 protein OS=Rattus norvegicus GN=Pik3r4 PE=2 SV=1	1	1.3	1.3	0.7	0.869565217	-0.201633861	0.698488655	0
D3ZJX5_RAT	Timm50	http://www.uniprot.org/uniprot/D3ZJX5_RAT	RCG54610, isoform CRA_a OS=Rattus norvegicus GN=Timm50 PE=1 SV=2	1.1	0.8	0.9	1.1	1.052631579	0.074000581	0.80754991	0
D4ADS4_RAT	Mgst3	http://www.uniprot.org/uniprot/D4ADS4_RAT	Microsomal glutathione S-transferase 3 OS=Rattus norvegicus GN=Mgst3 PE=1 SV=1	1	1.1	1.3	1.2	1.19047619	0.251538767	0.105572809	0
F1M8K0_RAT	Dag1	http://www.uniprot.org/uniprot/F1M8K0_RAT	Dystroglycan 1 OS=Rattus norvegicus GN=Dag1 PE=1 SV=1	1	0.8	0.9	0.9	1	0	1	0
F1MAN8_RAT	Lama5	http://www.uniprot.org/uniprot/F1MAN8_RAT	Laminin subunit alpha 5 OS=Rattus norvegicus GN=Lama5 PE=1 SV=2	1	0.7	1	1.2	1.294117647	0.371968777	0.299859958	0
M0RC57_RAT	Smap1	http://www.uniprot.org/uniprot/M0RC57_RAT	Small ArfGAP 1 OS=Rattus norvegicus GN=Smap1 PE=1 SV=1	1.1	1.3	1.3	1.3	1.083333333	0.115477217	0.422649731	0
NHRF1_RAT	Slc9a3r1	http://www.uniprot.org/uniprot/NHRF1_RAT	Na(+)/H(+) exchange regulatory cofactor NHE-RF1 OS=Rattus norvegicus GN=Slc9a3r1 PE=1 SV=3	1	1.4	1.3	1.3	1.083333333	0.115477217	0.666666667	0
RL18A_RAT	Rpl18a	http://www.uniprot.org/uniprot/RL18A_RAT	60S ribosomal protein L18a OS=Rattus norvegicus GN=Rpl18a PE=2 SV=1	1.1	0.9	0.9	1.1	1	0	1	0
SORT_RAT	Sort1	http://www.uniprot.org/uniprot/SORT_RAT	Sortilin OS=Rattus norvegicus GN=Sort1 PE=1 SV=3	1	0.9	0.9	0.8	0.894736842	-0.160464672	0.292893219	0
F1M9C3_RAT	Braf	http://www.uniprot.org/uniprot/F1M9C3_RAT	B-Raf proto-oncogene, serine/threonine kinase OS=Rattus norvegicus GN=Braf PE=1 SV=3	1	1.2	1.2	1.2	1.090909091	0.125530882	0.422649731	0
GBRL2_RAT	Gabarapl2	http://www.uniprot.org/uniprot/GBRL2_RAT	Gamma-aminobutyric acid receptor-associated protein-like 2 OS=Rattus norvegicus GN=Gabarapl2 PE=3 SV=1	1	0.9	1.3	0.9	1.157894737	0.211504105	0.542504289	0
D4A5X7_RAT	Gdap1	http://www.uniprot.org/uniprot/D4A5X7_RAT	Ganglioside-induced differentiation-associated-protein 1 OS=Rattus norvegicus GN=Gdap1 PE=4 SV=1	1	0.9	1.1	1.1	1.157894737	0.211504105	0.095465966	0
E9PST5_RAT	Acin1	http://www.uniprot.org/uniprot/E9PST5_RAT	Apoptotic chromatin condensation inducer 1 OS=Rattus norvegicus GN=Acin1 PE=1 SV=1	1.1	1	1.3	1.1	1.142857143	0.192645078	0.311752798	0
M0R6T4_RAT	Mms19	http://www.uniprot.org/uniprot/M0R6T4_RAT	MMS19 homolog, cytosolic iron-sulfur assembly component OS=Rattus norvegicus GN=Mms19 PE=1 SV=1	0.9	1.9	2.7	1.3	1.428571429	0.514573173	0.557674132	0
TPD54_RAT	Tpd52l2	http://www.uniprot.org/uniprot/TPD54_RAT	Tumor protein D54 OS=Rattus norvegicus GN=Tpd52l2 PE=1 SV=1	1	1.3	1.4	1.1	1.086956522	0.120294234	0.683772234	0
A0A0G2K528_RAT	Stx16	http://www.uniprot.org/uniprot/A0A0G2K528_RAT	Syntaxin 16 OS=Rattus norvegicus GN=Stx16 PE=1 SV=1	1	1.7	1.4	1.4	1.037037037	0.05246742	0.899496218	0
G3V7X5_RAT	Sparcl1	http://www.uniprot.org/uniprot/G3V7X5_RAT	SPARC-like 1 (Mast9, hevin), isoform CRA_a OS=Rattus norvegicus GN=Sparcl1 PE=1 SV=1	1	0.7	0.6	0.8	0.823529412	-0.280107919	0.492907447	0
A0A0G2JSR1_RAT	LOC100911881	http://www.uniprot.org/uniprot/A0A0G2JSR1_RAT	Chitinase domain-containing protein 1 OS=Rattus norvegicus GN=LOC100911881 PE=1 SV=1	1	1.1	0.9	1	0.904761905	-0.144389909	0.292893219	0
A0A0G2K8T0_RAT	Asah1	http://www.uniprot.org/uniprot/A0A0G2K8T0_RAT	Acid ceramidase OS=Rattus norvegicus GN=Asah1 PE=1 SV=1	1	0.7	0.8	1	1.058823529	0.08246216	0.80754991	0
MYG1_RAT	Myg1	http://www.uniprot.org/uniprot/MYG1_RAT	UPF0160 protein MYG1, mitochondrial OS=Rattus norvegicus GN=Myg1 PE=1 SV=1	0.9	1.3	0.9	0.9	0.818181818	-0.289506617	0.422649731	0
Q99ND8_RAT	Ppm1b	http://www.uniprot.org/uniprot/Q99ND8_RAT	Cluster of Ppm1b protein OS=Rattus norvegicus GN=Ppm1b PE=1 SV=1 (Q99ND8_RAT)	1	1.6	1.1	1	0.807692308	-0.308122295	0.497481092	0
PEX14_RAT	Pex14	http://www.uniprot.org/uniprot/KAP0_RAT	Peroxisomal membrane protein PEX14 OS=Rattus norvegicus GN=Pex14 PE=1 SV=1	1	1.1	1.3	1.8	1.476190476	0.561878888	0.188892894	0
COQ8B_RAT	Coq8b	http://www.uniprot.org/uniprot/COQ8B_RAT	Atypical kinase COQ8B, mitochondrial OS=Rattus norvegicus GN=Coq8b PE=1 SV=1	1	1.4	0.9	1.1	0.833333333	-0.263034406	0.465477516	0
RAB12_RAT	Rab12	http://www.uniprot.org/uniprot/RAB12_RAT	Ras-related protein Rab-12 OS=Rattus norvegicus GN=Rab12 PE=1 SV=2	1	0.9	0.9	1.7	1.368421053	0.452512205	0.476795435	0
A0A0G2K5A4_RAT		http://www.uniprot.org/uniprot/A0A0G2K5A4_RAT	Uncharacterized protein OS=Rattus norvegicus PE=4 SV=1	1	1.5	0.5	1.4	0.76	-0.395928676	0.618999619	0
ARL1_RAT	Arl1	http://www.uniprot.org/uniprot/ARL1_RAT	ADP-ribosylation factor-like protein 1 OS=Rattus norvegicus GN=Arl1 PE=1 SV=1	0.9	1.3	1.9	2.2	1.863636364	0.898120386	0.062799115	0
NTF2_RAT	Nutf2	http://www.uniprot.org/uniprot/NTF2_RAT	Nuclear transport factor 2 OS=Rattus norvegicus GN=Nutf2 PE=1 SV=1	1	1	1.7	1.3	1.5	0.584962501	0.12961172	0
B6DYQ9_RAT	Gstt2	http://www.uniprot.org/uniprot/B6DYQ9_RAT	Glutathione S-transferase theta 2 OS=Rattus norvegicus GN=Gstt2 PE=2 SV=1	1	1	1.2	1.7	1.45	0.5360529	0.213666349	0
BIG2_RAT	Arfgef2	http://www.uniprot.org/uniprot/BIG2_RAT	Brefeldin A-inhibited guanine nucleotide-exchange protein 2 OS=Rattus norvegicus GN=Arfgef2 PE=1 SV=1	1	0.9	1.1	1	1.105263158	0.144389909	0.292893219	0
A0A0G2JUU7_RAT	Tubgcp3	http://www.uniprot.org/uniprot/A0A0G2JUU7_RAT	Gamma-tubulin complex component OS=Rattus norvegicus GN=Tubgcp3 PE=1 SV=1	0.9	0.8	0.7	0.7	0.823529412	-0.280107919	0.095465966	0
A0A0G2K9I8_RAT	LOC100361025	http://www.uniprot.org/uniprot/A0A0G2K9I8_RAT	Protein arginine methyltransferase 1-like OS=Rattus norvegicus GN=LOC100361025 PE=3 SV=1	1.1	1.2	1.2	1.1	1	0	1	0
F1M7S0_RAT	Magi3	http://www.uniprot.org/uniprot/F1M7S0_RAT	Membrane-associated guanylate kinase, WW and PDZ domain-containing protein 3 OS=Rattus norvegicus GN=Magi3 PE=1 SV=1	1	0.7	1.2	0.9	1.235294118	0.304854582	0.445299804	0
GRM7_RAT	Grm7	http://www.uniprot.org/uniprot/GRM7_RAT	Metabotropic glutamate receptor 7 OS=Rattus norvegicus GN=Grm7 PE=1 SV=1	1	1.3	1.9	1.5	1.47826087	0.563900885	0.158808976	0
D4A5F7_RAT	Vps8	http://www.uniprot.org/uniprot/D4A5F7_RAT	VPS8 CORVET complex subunit OS=Rattus norvegicus GN=Vps8 PE=1 SV=3	1	0.9	0.8	0.9	0.894736842	-0.160464672	0.292893219	0
A0A0H2UHC1_RAT	Nptx1	http://www.uniprot.org/uniprot/A0A0H2UHC1_RAT	Neuronal pentraxin-1 OS=Rattus norvegicus GN=Nptx1 PE=1 SV=1	1	0.8	0.7	0.6	0.722222222	-0.469485283	0.154845745	0
D4AB55_RAT	Rgs12	http://www.uniprot.org/uniprot/D4AB55_RAT	Regulator of G-protein-signaling 12 OS=Rattus norvegicus GN=Rgs12 PE=1 SV=3	2.4	5	2.7	4.3	0.945945946	-0.080170349	0.907746879	0
F1M8L9_RAT	Rapgef1	http://www.uniprot.org/uniprot/F1M8L9_RAT	Rap guanine nucleotide exchange factor 1 OS=Rattus norvegicus GN=Rapgef1 PE=1 SV=3	1	0.9	0.5	0.9	0.736842105	-0.440572591	0.349055445	0
NIBAN_RAT	Fam129a	http://www.uniprot.org/uniprot/HSDL2_RAT	Protein Niban OS=Rattus norvegicus GN=Fam129a PE=1 SV=2	1	1	1.2	1.1	1.15	0.201633861	0.095465966	0
F7EV94_RAT	Bckdha	http://www.uniprot.org/uniprot/F7EV94_RAT	2-oxoisovalerate dehydrogenase subunit alpha, mitochondrial OS=Rattus norvegicus GN=Bckdha PE=1 SV=1	1	1	0.9	0.9	0.9	-0.152003093	0	0
A0A0G2JYU3_RAT	Astn2	http://www.uniprot.org/uniprot/A0A0G2JYU3_RAT	Astrotactin 2 OS=Rattus norvegicus GN=Astn2 PE=4 SV=1	1	0.7	0.7	0.8	0.882352941	-0.180572246	0.59175171	0
LZTL1_RAT	Lztfl1	http://www.uniprot.org/uniprot/LZTL1_RAT	Leucine zipper transcription factor-like protein 1 OS=Rattus norvegicus GN=Lztfl1 PE=2 SV=1	1.1	1.3	1	0.9	0.791666667	-0.337034987	0.154845745	0
A0A0G2JWF4_RAT	Aspscr1	http://www.uniprot.org/uniprot/A0A0G2JWF4_RAT	ASPSCR1, UBX domain-containing tether for SLC2A4 OS=Rattus norvegicus GN=Aspscr1 PE=1 SV=1	1	0.5	0.9	0.8	1.133333333	0.180572246	0.732738758	0
G3V9N1_RAT	Pgam5	http://www.uniprot.org/uniprot/G3V9N1_RAT	RCG21137 OS=Rattus norvegicus GN=Pgam5 PE=1 SV=1	1	1.4	1.5	1.1	1.083333333	0.115477217	0.757464375	0
G3V8Y8_RAT	Hip1	http://www.uniprot.org/uniprot/G3V8Y8_RAT	Huntingtin interacting protein 1, isoform CRA_a OS=Rattus norvegicus GN=Hip1 PE=1 SV=1	0.1	8.4	7.2	8.7	1.870588235	0.903492019	0.472825348	0
A6Y857_RAT		http://www.uniprot.org/uniprot/A6Y857_RAT	Phosphoinositide phospholipase C OS=Rattus norvegicus PE=2 SV=1	1	1.3	1.9	2.2	1.782608696	0.833990049	0.051316702	0
B2GV15_RAT	Dbt	http://www.uniprot.org/uniprot/B2GV15_RAT	Dihydrolipoamide acetyltransferase component of pyruvate dehydrogenase complex OS=Rattus norvegicus GN=Dbt PE=1 SV=1	1	1.2	1.4	1.2	1.181818182	0.2410081	0.292893219	0
BRSK2_RAT	Brsk2	http://www.uniprot.org/uniprot/BRSK2_RAT	Serine/threonine-protein kinase BRSK2 OS=Rattus norvegicus GN=Brsk2 PE=1 SV=1	0.9	0.9	0.8	0.8	0.888888889	-0.169925001	0	0
A0A0H2UHD9_RAT	Ncln	http://www.uniprot.org/uniprot/A0A0H2UHD9_RAT	Nicalin OS=Rattus norvegicus GN=Ncln PE=1 SV=1	1	0.7	0.6	1.2	1.058823529	0.08246216	0.895171516	0
MPP3_RAT	Mpp3	http://www.uniprot.org/uniprot/MPP3_RAT	MAGUK p55 subfamily member 3 OS=Rattus norvegicus GN=Mpp3 PE=1 SV=3	1	1	0.8	0.8	0.8	-0.321928095	0	-1
A0A0G2K6G2_RAT	Apmap	http://www.uniprot.org/uniprot/A0A0G2K6G2_RAT	Adipocyte plasma membrane-associated protein OS=Rattus norvegicus GN=Apmap PE=1 SV=1	1	1	0.8	0.9	0.85	-0.234465254	0.095465966	0
D3ZXS8_RAT	Ube2k	http://www.uniprot.org/uniprot/D3ZXS8_RAT	Huntingtin interacting protein 2 (Predicted), isoform CRA_a OS=Rattus norvegicus GN=Ube2k PE=1 SV=1	0.5	0.3	0.5	1.5	2.5	1.321928095	0.360397851	0
D4A4U3_RAT	Mdp1	http://www.uniprot.org/uniprot/D4A4U3_RAT	Magnesium-dependent phosphatase 1 OS=Rattus norvegicus GN=Mdp1 PE=1 SV=1	1	1	1	1.1	1.05	0.070389328	0.422649731	0
D3ZQM0_RAT	Sf3a1	http://www.uniprot.org/uniprot/D3ZQM0_RAT	Splicing factor 3a, subunit 1 OS=Rattus norvegicus GN=Sf3a1 PE=1 SV=1	1	1.5	1	1.3	0.92	-0.120294234	0.76429774	0
RM40_RAT	Mrpl40	http://www.uniprot.org/uniprot/RM40_RAT	39S ribosomal protein L40, mitochondrial OS=Rattus norvegicus GN=Mrpl40 PE=1 SV=2	1	0.5	0.5	0.7	0.8	-0.321928095	0.633491667	0
B4F7C7_RAT	Hebp1	http://www.uniprot.org/uniprot/B4F7C7_RAT	Hebp1 protein OS=Rattus norvegicus GN=Hebp1 PE=1 SV=1	1	1.3	1.2	1.2	1.043478261	0.061400545	0.770584266	0
D3ZII1_RAT	Rftn2	http://www.uniprot.org/uniprot/D3ZII1_RAT	Raftlin family member 2 OS=Rattus norvegicus GN=Rftn2 PE=1 SV=1	1	1.2	2.3	1.4	1.681818182	0.750021747	0.245268092	0
B0BMY2_RAT	LOC684097	http://www.uniprot.org/uniprot/B0BMY2_RAT	LOC684097 protein OS=Rattus norvegicus GN=LOC684097 PE=2 SV=1	1	1	1.2	0.9	1.05	0.070389328	0.770584266	0
B5DFC6_RAT	Gnpda1	http://www.uniprot.org/uniprot/B5DFC6_RAT	Glucosamine-6-phosphate isomerase OS=Rattus norvegicus GN=Gnpda1 PE=2 SV=1	1.1	1.3	1.5	1.2	1.125	0.169925001	0.492907447	0
F1LR87_RAT	Hexb	http://www.uniprot.org/uniprot/F1LR87_RAT	Beta-hexosaminidase OS=Rattus norvegicus GN=Hexb PE=1 SV=3	1	0.8	0.7	0.8	0.833333333	-0.263034406	0.311752798	0
PTBP1_RAT	Ptbp1	http://www.uniprot.org/uniprot/PTBP1_RAT	Cluster of Polypyrimidine tract-binding protein 1 OS=Rattus norvegicus GN=Ptbp1 PE=1 SV=1 (PTBP1_RAT)	1	1.4	1.4	1.9	1.375	0.459431619	0.295065595	0
CCG3_RAT	Cacng3	http://www.uniprot.org/uniprot/F1M110_RAT	Voltage-dependent calcium channel gamma-3 subunit OS=Rattus norvegicus GN=Cacng3 PE=1 SV=1	1	1.1	2.1	1	1.476190476	0.561878888	0.460836134	0
TMX2_RAT	Tmx2	http://www.uniprot.org/uniprot/TMX2_RAT	Thioredoxin-related transmembrane protein 2 OS=Rattus norvegicus GN=Tmx2 PE=2 SV=1	1	0.9	1.1	1	1.105263158	0.144389909	0.292893219	0
DNAL1_RAT	Dnal1	http://www.uniprot.org/uniprot/DNAL1_RAT	Dynein light chain 1, axonemal OS=Rattus norvegicus GN=Dnal1 PE=1 SV=1	1	0.8	0.8	0.7	0.833333333	-0.263034406	0.311752798	0
A0A0G2K121_RAT	Mlec	http://www.uniprot.org/uniprot/A0A0G2K121_RAT	Malectin OS=Rattus norvegicus GN=Mlec PE=1 SV=1	0.9	2.1	2.3	2.3	1.533333333	0.61667136	0.314005659	0
Q6P9U0_RAT	Serpinb6a	http://www.uniprot.org/uniprot/Q6P9U0_RAT	Serine (Or cysteine) peptidase inhibitor, clade B, member 6a OS=Rattus norvegicus GN=Serpinb6a PE=1 SV=1	1	1.1	1.1	1.3	1.142857143	0.192645078	0.311752798	0
A0A0G2K785_RAT	Gk	http://www.uniprot.org/uniprot/A0A0G2K785_RAT	Cluster of Glycerol kinase OS=Rattus norvegicus GN=Gk PE=1 SV=1 (A0A0G2K785_RAT)	1	2	1.4	2.1	1.166666667	0.222392421	0.721792558	0
AGRL1_RAT	Adgrl1	http://www.uniprot.org/uniprot/AGRL1_RAT	Adhesion G protein-coupled receptor L1 OS=Rattus norvegicus GN=Adgrl1 PE=1 SV=1	1	1	0.9	1	0.95	-0.074000581	0.422649731	0
CBPQ_RAT	Cpq	http://www.uniprot.org/uniprot/CBPQ_RAT	Carboxypeptidase Q OS=Rattus norvegicus GN=Cpq PE=1 SV=1	1	0.5	0.9	0.8	1.133333333	0.180572246	0.732738758	0
F1LV44_RAT	Tenm3	http://www.uniprot.org/uniprot/F1LV44_RAT	Teneurin transmembrane protein 3 OS=Rattus norvegicus GN=Tenm3 PE=1 SV=3	1	1.5	1.5	1.5	1.2	0.263034406	0.422649731	0
Q6QI17_RAT	Serinc1	http://www.uniprot.org/uniprot/CPLX2_RAT	LRRGT00191 OS=Rattus norvegicus GN=Serinc1 PE=2 SV=1	1	0.9	1.1	1.4	1.315789474	0.395928676	0.198216274	0
PRR7_RAT	Prr7	http://www.uniprot.org/uniprot/A0A0G2K3N1_RAT	Proline-rich protein 7 OS=Rattus norvegicus GN=Prr7 PE=1 SV=1	1	1	1.2	0.8	1	0	1	0
D4A3E1_RAT	Hnrnpll	http://www.uniprot.org/uniprot/D4A3E1_RAT	Heterogeneous nuclear ribonucleoprotein L-like OS=Rattus norvegicus GN=Hnrnpll PE=1 SV=1	1	1.5	2.2	0.9	1.24	0.310340121	0.708614241	0
PFD2_RAT	Pfdn2	http://www.uniprot.org/uniprot/PFD2_RAT	Prefoldin subunit 2 OS=Rattus norvegicus GN=Pfdn2 PE=2 SV=1	1	1.1	1	1.3	1.095238095	0.131244533	0.59175171	0
GBRG2_RAT	Gabrg2	http://www.uniprot.org/uniprot/GBRG2_RAT	Gamma-aminobutyric acid receptor subunit gamma-2 OS=Rattus norvegicus GN=Gabrg2 PE=1 SV=1	1	1.5	1.2	1.3	1	0	1	0
B5DFB6_RAT	Atxn2	http://www.uniprot.org/uniprot/B5DFB6_RAT	Atxn2 protein (Fragment) OS=Rattus norvegicus GN=Atxn2 PE=2 SV=1	1	0.6	0.3	0.7	0.625	-0.678071905	0.4	0
F1LN42_RAT	Tns1	http://www.uniprot.org/uniprot/F1LN42_RAT	Tensin 1 OS=Rattus norvegicus GN=Tns1 PE=1 SV=2	1	0.3	0.3	0.6	0.692307692	-0.530514717	0.651844688	0
WDR26_RAT	Wdr26	http://www.uniprot.org/uniprot/WDR26_RAT	WD repeat-containing protein 26 OS=Rattus norvegicus GN=Wdr26 PE=3 SV=2	1	1	0.8	1	0.9	-0.152003093	0.422649731	0
DYL1_RAT	Dynll1	http://www.uniprot.org/uniprot/DYL1_RAT	Dynein light chain 1, cytoplasmic OS=Rattus norvegicus GN=Dynll1 PE=1 SV=1	1	1.1	1	0.9	0.904761905	-0.144389909	0.292893219	0
A0A0G2JXG3_RAT	Tmem30a	http://www.uniprot.org/uniprot/A0A0G2JXG3_RAT	Cell cycle control protein 50A OS=Rattus norvegicus GN=Tmem30a PE=1 SV=1	1.1	1.3	1.3	0.9	0.916666667	-0.125530882	0.698488655	0
B2RYQ8_RAT	Rpl36a	http://www.uniprot.org/uniprot/B2RYQ8_RAT	Large subunit ribosomal protein L36a, isoform CRA_a OS=Rattus norvegicus GN=Rpl36a PE=2 SV=1	1	1.1	1	0.8	0.857142857	-0.222392421	0.311752798	0
B1WC11_RAT	Acss2	http://www.uniprot.org/uniprot/B1WC11_RAT	Acyl-CoA synthetase short-chain family member 2 OS=Rattus norvegicus GN=Acss2 PE=2 SV=1	1	1.1	0.9	1.2	1	0	1	0
G3V8J5_RAT	Psd	http://www.uniprot.org/uniprot/G3V8J5_RAT	PH and SEC7 domain-containing protein 1 OS=Rattus norvegicus GN=Psd PE=1 SV=1	1	1.2	1	0.9	0.863636364	-0.211504105	0.311752798	0
CLD11_RAT	Cldn11	http://www.uniprot.org/uniprot/CLD11_RAT	Claudin-11 OS=Rattus norvegicus GN=Cldn11 PE=1 SV=1	1	0.9	1.1	0.9	1.052631579	0.074000581	0.698488655	0
F1LNP8_RAT	Nectin1	http://www.uniprot.org/uniprot/F1LNP8_RAT	Nectin cell adhesion molecule 1 OS=Rattus norvegicus GN=Nectin1 PE=1 SV=2	1	0.8	0.5	0.8	0.722222222	-0.469485283	0.299859958	0
A0A0G2JW50_RAT	Pitpnm2	http://www.uniprot.org/uniprot/A0A0G2JW50_RAT	Phosphatidylinositol transfer protein, membrane-associated 2 OS=Rattus norvegicus GN=Pitpnm2 PE=1 SV=1	1	1	1.6	0.9	1.25	0.321928095	0.549165183	0
D3ZJH2_RAT	Sugp2	http://www.uniprot.org/uniprot/D3ZJH2_RAT	SURP and G patch domain-containing 2 OS=Rattus norvegicus GN=Sugp2 PE=1 SV=1	1	1.2	1.2	1.1	1.045454545	0.064130337	0.698488655	0
ILK_RAT	Ilk	http://www.uniprot.org/uniprot/ILK_RAT	Integrin-linked protein kinase OS=Rattus norvegicus GN=Ilk PE=2 SV=1	1	0.6	1.4	1.1	1.5625	0.64385619	0.213666349	0
ACM4_RAT	Chrm4	http://www.uniprot.org/uniprot/ACM4_RAT	Muscarinic acetylcholine receptor M4 OS=Rattus norvegicus GN=Chrm4 PE=1 SV=1	1	1.2	1	1.3	1.045454545	0.064130337	0.80754991	0
D4A6P3_RAT	Shtn1	http://www.uniprot.org/uniprot/D4A6P3_RAT	Shootin-1 OS=Rattus norvegicus GN=Shtn1 PE=1 SV=3	1	0.8	1	0.8	1	0	1	0
AKAP2_RAT	Akap2	http://www.uniprot.org/uniprot/AKAP2_RAT	A-kinase anchor protein 2 OS=Rattus norvegicus GN=Akap2 PE=1 SV=1	1	1	0.9	0.9	0.9	-0.152003093	0	0
PTPRE_RAT	Ptpre	http://www.uniprot.org/uniprot/PTPRE_RAT	Receptor-type tyrosine-protein phosphatase epsilon OS=Rattus norvegicus GN=Ptpre PE=2 SV=1	1	1.1	0.5	1.2	0.80952381	-0.304854582	0.628609324	0
F1LU97_RAT	Sash1	http://www.uniprot.org/uniprot/F1LU97_RAT	SAM and SH3 domain-containing 1 OS=Rattus norvegicus GN=Sash1 PE=1 SV=3	1	2.1	2.5	2.8	1.709677419	0.773724144	0.193440867	0
A0A0G2JYD8_RAT	Capn5	http://www.uniprot.org/uniprot/A0A0G2JYD8_RAT	Calpain-5 OS=Rattus norvegicus GN=Capn5 PE=1 SV=1	1	1.4	1.7	1.2	1.208333333	0.273018494	0.516631755	0
D3ZXH7_RAT	Alyref	http://www.uniprot.org/uniprot/D3ZXH7_RAT	Aly/REF export factor OS=Rattus norvegicus GN=Alyref PE=1 SV=1	1	0.9	0.8	1	0.947368421	-0.078002512	0.698488655	0
LYAG_RAT	Gaa	http://www.uniprot.org/uniprot/LYAG_RAT	Lysosomal alpha-glucosidase OS=Rattus norvegicus GN=Gaa PE=2 SV=1	1	1.2	1	1.2	1	0	1	0
Q6R5J6_RAT	Slc25a27	http://www.uniprot.org/uniprot/Q6R5J6_RAT	NYGGF5 OS=Rattus norvegicus GN=Slc25a27 PE=2 SV=1	1	2.1	2.5	2.8	1.709677419	0.773724144	0.193440867	0
EAA3_RAT	Slc1a1	http://www.uniprot.org/uniprot/EAA3_RAT	Excitatory amino acid transporter 3 OS=Rattus norvegicus GN=Slc1a1 PE=1 SV=1	1	1	0.9	0.9	0.9	-0.152003093	0	0
D3ZZP8_RAT	Cul9	http://www.uniprot.org/uniprot/D3ZZP8_RAT	Cullin 9 OS=Rattus norvegicus GN=Cul9 PE=1 SV=2	1	1.2	1.5	1.3	1.272727273	0.347923303	0.167949706	0
F1LW74_RAT	Iqgap2	http://www.uniprot.org/uniprot/F1LW74_RAT	IQ motif-containing GTPase-activating protein 2 OS=Rattus norvegicus GN=Iqgap2 PE=1 SV=3	1	0.7	1.3	0.9	1.294117647	0.371968777	0.422649731	0
CP2C7_RAT	Cyp2c7	http://www.uniprot.org/uniprot/CP2C7_RAT	Cytochrome P450 2C7 OS=Rattus norvegicus GN=Cyp2c7 PE=1 SV=2	1	0.6	0.7	0.5	0.75	-0.415037499	0.465477516	0
B2RYL8_RAT	Ddx41	http://www.uniprot.org/uniprot/B2RYL8_RAT	DEAD (Asp-Glu-Ala-Asp) box polypeptide 41 OS=Rattus norvegicus GN=Ddx41 PE=1 SV=1	1	0.9	0.6	1	0.842105263	-0.247927513	0.542504289	0
A0A0G2JXR9_RAT	Magi2	http://www.uniprot.org/uniprot/A0A0G2JXR9_RAT	Membrane-associated guanylate kinase, WW and PDZ domain-containing protein 2 OS=Rattus norvegicus GN=Magi2 PE=1 SV=1	1	1	0.9	0.9	0.9	-0.152003093	0	0
A0A0G2JYC6_RAT	Ubap2l	http://www.uniprot.org/uniprot/A0A0G2JYC6_RAT	RCG62582, isoform CRA_c OS=Rattus norvegicus GN=Ubap2l PE=1 SV=1	1	1	1.1	1	1.05	0.070389328	0.422649731	0
A0A0G2K4Y1_RAT	Dnaja3	http://www.uniprot.org/uniprot/A0A0G2K4Y1_RAT	DnaJ heat shock protein family (Hsp40) member A3 OS=Rattus norvegicus GN=Dnaja3 PE=1 SV=1	1	1.3	1.2	1.5	1.173913043	0.231325546	0.445299804	0
A0A0G2K737_RAT	Txnl1	http://www.uniprot.org/uniprot/A0A0G2K737_RAT	Thioredoxin-like protein 1 OS=Rattus norvegicus GN=Txnl1 PE=1 SV=1	1	1	0.9	0.7	0.8	-0.321928095	0.183503419	0
A0A0G2KAI8_RAT	Drg2	http://www.uniprot.org/uniprot/A0A0G2KAI8_RAT	Developmentally-regulated GTP-binding protein 2 OS=Rattus norvegicus GN=Drg2 PE=1 SV=1	1	1	0.8	0.9	0.85	-0.234465254	0.095465966	0
A0A0H2UHG4_RAT	Cdk18	http://www.uniprot.org/uniprot/A0A0H2UHG4_RAT	Cyclin-dependent kinase 18 OS=Rattus norvegicus GN=Cdk18 PE=1 SV=1	1	0.9	1	0.9	1	0	1	0
ADPRH_RAT	Adprh	http://www.uniprot.org/uniprot/ADPRH_RAT	[Protein ADP-ribosylarginine] hydrolase OS=Rattus norvegicus GN=Adprh PE=1 SV=2	1	1	1.2	0.9	1.05	0.070389328	0.770584266	0
ALAT1_RAT	Gpt	http://www.uniprot.org/uniprot/ALAT1_RAT	Alanine aminotransferase 1 OS=Rattus norvegicus GN=Gpt PE=1 SV=2	1	0.9	0.9	0.8	0.894736842	-0.160464672	0.292893219	0
APOA1_RAT	Apoa1	http://www.uniprot.org/uniprot/APOA1_RAT	Apolipoprotein A-I OS=Rattus norvegicus GN=Apoa1 PE=1 SV=2	1	1.1	0.8	0.8	0.761904762	-0.392317423	0.037749551	-1
ARFP2_RAT	Arfip2	http://www.uniprot.org/uniprot/ARFP2_RAT	Arfaptin-2 OS=Rattus norvegicus GN=Arfip2 PE=2 SV=1	1	0.9	1	1	1.052631579	0.074000581	0.422649731	0
AT1B3_RAT	Atp1b3	http://www.uniprot.org/uniprot/AT1B3_RAT	Sodium/potassium-transporting ATPase subunit beta-3 OS=Rattus norvegicus GN=Atp1b3 PE=2 SV=1	1	0.9	0.8	0.8	0.842105263	-0.247927513	0.095465966	0
B3VPA7_RAT	Csad	http://www.uniprot.org/uniprot/B3VPA7_RAT	Cluster of Cysteine-sulfinate decarboxylase OS=Rattus norvegicus GN=Csad PE=2 SV=1 (B3VPA7_RAT)	1.1	0.8	1.8	1.1	1.526315789	0.610053482	0.319586183	0
CDK5_RAT	Cdk5	http://www.uniprot.org/uniprot/CDK5_RAT	Cyclin-dependent-like kinase 5 OS=Rattus norvegicus GN=Cdk5 PE=1 SV=1	1	1.3	0.8	1.1	0.826086957	-0.275634443	0.445299804	0
CPT2_RAT	Cpt2	http://www.uniprot.org/uniprot/CPT2_RAT	Carnitine O-palmitoyltransferase 2, mitochondrial OS=Rattus norvegicus GN=Cpt2 PE=1 SV=1	0.4	2.8	3.5	4.5	2.5	1.321928095	0.206150558	0
D3ZC89_RAT	Fam114a2	http://www.uniprot.org/uniprot/D3ZC89_RAT	Family with sequence similarity 114, member A2 OS=Rattus norvegicus GN=Fam114a2 PE=1 SV=3	1	0.7	0.8	1	1.058823529	0.08246216	0.80754991	0
D3ZD73_RAT	Ddx6	http://www.uniprot.org/uniprot/D3ZD73_RAT	DEAD-box helicase 6 OS=Rattus norvegicus GN=Ddx6 PE=1 SV=1	1	1.5	1.2	1.5	1.08	0.111031312	0.76429774	0
D3ZEY4_RAT	Dgkq	http://www.uniprot.org/uniprot/D3ZEY4_RAT	Diacylglycerol kinase OS=Rattus norvegicus GN=Dgkq PE=1 SV=1	1	0.7	1.1	1	1.235294118	0.304854582	0.333333333	0
D3ZG95_RAT	Micu3	http://www.uniprot.org/uniprot/D3ZG95_RAT	Mitochondrial calcium uptake family, member 3 OS=Rattus norvegicus GN=Micu3 PE=4 SV=2	1	0.7	0.9	0.9	1.058823529	0.08246216	0.770584266	0
D3ZIY3_RAT	Ythdf3	http://www.uniprot.org/uniprot/D3ZIY3_RAT	Cluster of YTH N(6)-methyladenosine RNA-binding protein 3 OS=Rattus norvegicus GN=Ythdf3 PE=1 SV=1 (D3ZIY3_RAT)	1	0.9	1.2	1.2	1.263157895	0.337034987	0.037749551	1
D3ZJK6_RAT	Trappc9	http://www.uniprot.org/uniprot/D3ZJK6_RAT	Trafficking protein particle complex 9 OS=Rattus norvegicus GN=Trappc9 PE=1 SV=2	1	1.2	0.9	0.9	0.818181818	-0.289506617	0.183503419	0
D3ZSZ6_RAT	Dgkh	http://www.uniprot.org/uniprot/D3ZSZ6_RAT	Diacylglycerol kinase OS=Rattus norvegicus GN=Dgkh PE=1 SV=3	1.1	0.8	0.8	1	0.947368421	-0.078002512	0.80754991	0
DC1I2_RAT	Dync1i2	http://www.uniprot.org/uniprot/DC1I2_RAT	Cytoplasmic dynein 1 intermediate chain 2 OS=Rattus norvegicus GN=Dync1i2 PE=1 SV=1	1	0.8	1.4	1	1.333333333	0.415037499	0.311752798	0
EIF3D_RAT	Eif3d	http://www.uniprot.org/uniprot/EIF3D_RAT	Eukaryotic translation initiation factor 3 subunit D OS=Rattus norvegicus GN=Eif3d PE=1 SV=1	1.1	1.3	1.1	1.2	0.958333333	-0.061400545	0.698488655	0
F1LP80_RAT	Vgf	http://www.uniprot.org/uniprot/F1LP80_RAT	Neurosecretory protein VGF OS=Rattus norvegicus GN=Vgf PE=4 SV=2	1	0.8	0.8	0.9	0.944444444	-0.08246216	0.698488655	0
F1LWG2_RAT	Prmt8	http://www.uniprot.org/uniprot/F1LWG2_RAT	Protein arginine methyltransferase 8 OS=Rattus norvegicus GN=Prmt8 PE=3 SV=2	1	1.4	0.7	1.6	0.958333333	-0.061400545	0.928388513	0
F7FHF7_RAT	Mfn2	http://www.uniprot.org/uniprot/F7FHF7_RAT	Mitofusin-2-like OS=Rattus norvegicus GN=Mfn2 PE=1 SV=1	1.1	1.3	1.2	1	0.916666667	-0.125530882	0.552786405	0
FKBP8_RAT	Fkbp8	http://www.uniprot.org/uniprot/FKBP8_RAT	Peptidyl-prolyl cis-trans isomerase FKBP8 OS=Rattus norvegicus GN=Fkbp8 PE=2 SV=1	1	0.9	1.3	0.8	1.105263158	0.144389909	0.732738758	0
FRS1L_RAT	Frrs1l	http://www.uniprot.org/uniprot/FRS1L_RAT	DOMON domain-containing protein FRRS1L OS=Rattus norvegicus GN=Frrs1l PE=1 SV=1	1	1	0.8	0.8	0.8	-0.321928095	0	-1
G3V6T7_RAT	Pdia4	http://www.uniprot.org/uniprot/G3V6T7_RAT	Protein disulfide-isomerase A4 OS=Rattus norvegicus GN=Pdia4 PE=1 SV=1	1	0.8	1.2	0.9	1.166666667	0.222392421	0.492907447	0
G3V7Z3_RAT	Nol3	http://www.uniprot.org/uniprot/G3V7Z3_RAT	Nucleolar protein 3 OS=Rattus norvegicus GN=Nol3 PE=1 SV=1	1	1.2	1.1	1.3	1.090909091	0.125530882	0.552786405	0
GRIK2_RAT	Grik2	http://www.uniprot.org/uniprot/GRIK2_RAT	Glutamate receptor ionotropic, kainate 2 OS=Rattus norvegicus GN=Grik2 PE=1 SV=2	0.9	2.2	1.9	1.9	1.225806452	0.293731203	0.644170003	0
HIBCH_RAT	Hibch	http://www.uniprot.org/uniprot/HIBCH_RAT	3-hydroxyisobutyryl-CoA hydrolase, mitochondrial OS=Rattus norvegicus GN=Hibch PE=1 SV=2	1.2	1.4	1.8	0.9	1.038461538	0.054447784	0.923528089	0
I6L9G6_RAT	Tardbp	http://www.uniprot.org/uniprot/I6L9G6_RAT	RCG31562, isoform CRA_c OS=Rattus norvegicus GN=Tardbp PE=1 SV=1	1	0.6	1.2	0.9	1.3125	0.392317423	0.422649731	0
LRC8A_RAT	Lrrc8a	http://www.uniprot.org/uniprot/LRC8A_RAT	Volume-regulated anion channel subunit LRRC8A OS=Rattus norvegicus GN=Lrrc8a PE=1 SV=1	1	1.4	1.1	1.2	0.958333333	-0.061400545	0.830969149	0
M0R6E0_RAT	Atp9a	http://www.uniprot.org/uniprot/M0R6E0_RAT	Phospholipid-transporting ATPase OS=Rattus norvegicus GN=Atp9a PE=1 SV=2	1	1.3	1.3	1.2	1.086956522	0.120294234	0.59175171	0
NDEL1_RAT	Ndel1	http://www.uniprot.org/uniprot/NDEL1_RAT	Cluster of Nuclear distribution protein nudE-like 1 OS=Rattus norvegicus GN=Ndel1 PE=1 SV=1 (NDEL1_RAT)	1	0.7	1	1.1	1.235294118	0.304854582	0.333333333	0
NDRG1_RAT	Ndrg1	http://www.uniprot.org/uniprot/NDRG1_RAT	Protein NDRG1 OS=Rattus norvegicus GN=Ndrg1 PE=1 SV=1	1	0.8	0.8	1	1	0	1	0
NDUS4_RAT	Ndufs4	http://www.uniprot.org/uniprot/NDUS4_RAT	NADH dehydrogenase [ubiquinone] iron-sulfur protein 4, mitochondrial OS=Rattus norvegicus GN=Ndufs4 PE=1 SV=1	1.1	0.8	0.8	1	0.947368421	-0.078002512	0.80754991	0
NIT2_RAT	Nit2	http://www.uniprot.org/uniprot/NIT2_RAT	Omega-amidase NIT2 OS=Rattus norvegicus GN=Nit2 PE=1 SV=1	1	0.9	1.2	0.8	1.052631579	0.074000581	0.830969149	0
NTRK3_RAT	Ntrk3	http://www.uniprot.org/uniprot/NTRK3_RAT	NT-3 growth factor receptor OS=Rattus norvegicus GN=Ntrk3 PE=1 SV=2	1	0.7	0.8	0.6	0.823529412	-0.280107919	0.492907447	0
NUDT3_RAT	Nudt3	http://www.uniprot.org/uniprot/NUDT3_RAT	Diphosphoinositol polyphosphate phosphohydrolase 1 OS=Rattus norvegicus GN=Nudt3 PE=1 SV=1	1.1	1	1	1	0.952380952	-0.070389328	0.422649731	0
OCAD1_RAT	Ociad1	http://www.uniprot.org/uniprot/OCAD1_RAT	OCIA domain-containing protein 1 OS=Rattus norvegicus GN=Ociad1 PE=1 SV=1	1.1	1	1	1	0.952380952	-0.070389328	0.422649731	0
OST48_RAT	Ddost	http://www.uniprot.org/uniprot/OST48_RAT	Dolichyl-diphosphooligosaccharide--protein glycosyltransferase 48 kDa subunit OS=Rattus norvegicus GN=Ddost PE=2 SV=1	0.9	1.1	0.9	1	0.95	-0.074000581	0.698488655	0
PI42A_RAT	Pip4k2a	http://www.uniprot.org/uniprot/PI42A_RAT	Phosphatidylinositol 5-phosphate 4-kinase type-2 alpha OS=Rattus norvegicus GN=Pip4k2a PE=1 SV=1	1.3	2	1.7	2.3	1.212121212	0.277533976	0.526983835	0
PSA3_RAT	Psma3	http://www.uniprot.org/uniprot/PSA3_RAT	Proteasome subunit alpha type-3 OS=Rattus norvegicus GN=Psma3 PE=1 SV=3	1	0.9	0.9	1	1	0	1	0
PTGR2_RAT	Ptgr2	http://www.uniprot.org/uniprot/PTGR2_RAT	Prostaglandin reductase 2 OS=Rattus norvegicus GN=Ptgr2 PE=2 SV=2	1	1.2	1	1.2	1	0	1	0
Q3KRE2_RAT	Mettl7a	http://www.uniprot.org/uniprot/Q3KRE2_RAT	Methyltransferase like 7A, isoform CRA_b OS=Rattus norvegicus GN=Mettl7a PE=1 SV=1	1	1.1	1	1.2	1.047619048	0.067114196	0.698488655	0
Q6AY58_RAT	Bcap31	http://www.uniprot.org/uniprot/Q6AY58_RAT	B-cell receptor-associated protein 31 OS=Rattus norvegicus GN=Bcap31 PE=1 SV=1	1	0.9	0.9	0.8	0.894736842	-0.160464672	0.292893219	0
Q925D6_RAT	Map2k6	http://www.uniprot.org/uniprot/Q925D6_RAT	Mitogen-activated protein kinase kinase 6 OS=Rattus norvegicus GN=Map2k6 PE=1 SV=1	1	1	1.1	1	1.05	0.070389328	0.422649731	0
Q9QX80_RAT	Hnrnpab	http://www.uniprot.org/uniprot/Q9QX80_RAT	CArG-binding factor A OS=Rattus norvegicus GN=Hnrnpab PE=1 SV=1	1	1.1	1.1	1.1	1.047619048	0.067114196	0.422649731	0
SH3G1_RAT	Sh3gl1	http://www.uniprot.org/uniprot/SH3G1_RAT	Endophilin-A2 OS=Rattus norvegicus GN=Sh3gl1 PE=1 SV=1	1	0.9	0.9	0.7	0.842105263	-0.247927513	0.311752798	0
SIR5_RAT	Sirt5	http://www.uniprot.org/uniprot/SIR5_RAT	NAD-dependent protein deacylase sirtuin-5, mitochondrial OS=Rattus norvegicus GN=Sirt5 PE=2 SV=1	1.2	1.9	1.7	2	1.193548387	0.255257055	0.513335737	0
D3ZRN5_RAT	Trove2	http://www.uniprot.org/uniprot/SRR_RAT	TROVE domain family, member 2 OS=Rattus norvegicus GN=Trove2 PE=1 SV=1	1	1.1	1.1	1	1	0	1	0
STMN2_RAT	Stmn2	http://www.uniprot.org/uniprot/STMN2_RAT	Stathmin-2 OS=Rattus norvegicus GN=Stmn2 PE=1 SV=2	1	0.7	0.8	0.6	0.823529412	-0.280107919	0.492907447	0
STX6_RAT	Stx6	http://www.uniprot.org/uniprot/STX6_RAT	Syntaxin-6 OS=Rattus norvegicus GN=Stx6 PE=1 SV=1	1	1.1	0.8	0.9	0.80952381	-0.304854582	0.105572809	0
THEM4_RAT	Them4	http://www.uniprot.org/uniprot/THEM4_RAT	Acyl-coenzyme A thioesterase THEM4 OS=Rattus norvegicus GN=Them4 PE=2 SV=1	1	1.2	1.1	1.1	1	0	1	0
TRIM9_RAT	Trim9	http://www.uniprot.org/uniprot/TRIM9_RAT	E3 ubiquitin-protein ligase TRIM9 OS=Rattus norvegicus GN=Trim9 PE=1 SV=1	1	0.9	0.8	1	0.947368421	-0.078002512	0.698488655	0
LYPA1_RAT	Lypla1	http://www.uniprot.org/uniprot/TRPV2_RAT	Acyl-protein thioesterase 1 OS=Rattus norvegicus GN=Lypla1 PE=1 SV=1	1	1.2	1.3	1.7	1.363636364	0.447458977	0.215535459	0
VAC14_RAT	Vac14	http://www.uniprot.org/uniprot/VAC14_RAT	Protein VAC14 homolog OS=Rattus norvegicus GN=Vac14 PE=1 SV=1	1	0.7	0.8	0.7	0.882352941	-0.180572246	0.59175171	0
A0A096MJP9_RAT	Ddi2	http://www.uniprot.org/uniprot/A0A096MJP9_RAT	DNA damage-inducible 1 homolog 2 OS=Rattus norvegicus GN=Ddi2 PE=1 SV=1	1	1	0.8	0.8	0.8	-0.321928095	0	-1
B1H264_RAT	Tbc1d17	http://www.uniprot.org/uniprot/B1H264_RAT	TBC1 domain family, member 17 OS=Rattus norvegicus GN=Tbc1d17 PE=1 SV=1	1	0.9	1.1	1	1.105263158	0.144389909	0.292893219	0
B2RZ09_RAT	Manf	http://www.uniprot.org/uniprot/B2RZ09_RAT	Arginine-rich, mutated in early stage tumors (Predicted), isoform CRA_b OS=Rattus norvegicus GN=Manf PE=2 SV=1	1	1.2	1.2	1.1	1.045454545	0.064130337	0.698488655	0
D3Z8I7_RAT	Gstt3	http://www.uniprot.org/uniprot/D3Z8I7_RAT	Glutathione S-transferase, theta 3 OS=Rattus norvegicus GN=Gstt3 PE=1 SV=1	1	1.4	1.3	1.4	1.125	0.169925001	0.542504289	0
D3ZDC0_RAT	Nlgn3	http://www.uniprot.org/uniprot/D3ZDC0_RAT	Neuroligin-3 OS=Rattus norvegicus GN=Nlgn3 PE=1 SV=1	1.1	0.8	0.9	0.7	0.842105263	-0.247927513	0.492907447	0
D3ZQN3_RAT	Pnma8b	http://www.uniprot.org/uniprot/D3ZQN3_RAT	Paraneoplastic Ma antigen family-like 2 OS=Rattus norvegicus GN=Pnma8b PE=4 SV=1	0.4	1.7	2.1	1.7	1.80952381	0.855610091	0.337774021	0
D3ZT71_RAT	Bcl2l13	http://www.uniprot.org/uniprot/D3ZT71_RAT	BCL2-like 13 OS=Rattus norvegicus GN=Bcl2l13 PE=1 SV=3	1	0.9	1	0.9	1	0	1	0
D3ZTF0_RAT	Ajm1	http://www.uniprot.org/uniprot/D3ZTF0_RAT	Similar to Gene model 996 OS=Rattus norvegicus GN=Ajm1 PE=1 SV=3	1	1	1.1	1.2	1.15	0.201633861	0.095465966	0
NCS1_RAT	Ncs1	http://www.uniprot.org/uniprot/NCS1_RAT	Neuronal calcium sensor 1 OS=Rattus norvegicus GN=Ncs1 PE=1 SV=2	1	1	1.1	1	1.05	0.070389328	0.422649731	0
PPM1H_RAT	Ppm1h	http://www.uniprot.org/uniprot/PPM1H_RAT	Cluster of Protein phosphatase 1H OS=Rattus norvegicus GN=Ppm1h PE=1 SV=2 (PPM1H_RAT)	1	1.2	1.1	1.5	1.181818182	0.2410081	0.465477516	0
THTM_RAT	Mpst	http://www.uniprot.org/uniprot/THTM_RAT	3-mercaptopyruvate sulfurtransferase OS=Rattus norvegicus GN=Mpst PE=1 SV=3	1	1	1	0.9	0.95	-0.074000581	0.422649731	0
TRI46_RAT	Trim46	http://www.uniprot.org/uniprot/TRI46_RAT	Tripartite motif-containing protein 46 OS=Rattus norvegicus GN=Trim46 PE=1 SV=2	1	0.8	0.8	0.6	0.777777778	-0.362570079	0.292893219	0
A0A0G2JTF6_RAT	Thtpa	http://www.uniprot.org/uniprot/A0A0G2JTF6_RAT	Thiamine-triphosphatase OS=Rattus norvegicus GN=Thtpa PE=1 SV=1	1	0.9	1	0.9	1	0	1	0
CWC15_RAT	Cwc15	http://www.uniprot.org/uniprot/D4ABK1_RAT	Spliceosome-associated protein CWC15 homolog OS=Rattus norvegicus GN=Cwc15 PE=1 SV=1	1	0.9	1.2	1	1.157894737	0.211504105	0.311752798	0
LAP2_RAT	Tmpo	http://www.uniprot.org/uniprot/LAP2_RAT	Lamina-associated polypeptide 2, isoform beta OS=Rattus norvegicus GN=Tmpo PE=1 SV=3	1	1.3	1.3	0.6	0.826086957	-0.275634443	0.651844688	0
M0RBE5_RAT	Nrn1	http://www.uniprot.org/uniprot/M0RBE5_RAT	Neuritin OS=Rattus norvegicus GN=Nrn1 PE=4 SV=1	0.9	1	1	1.1	1.105263158	0.144389909	0.292893219	0
PSB1_RAT	Psmb1	http://www.uniprot.org/uniprot/PSB1_RAT	Proteasome subunit beta type-1 OS=Rattus norvegicus GN=Psmb1 PE=1 SV=3	1	0.9	0.8	0.6	0.736842105	-0.440572591	0.154845745	0
D3ZMS0_RAT	LOC100911713	http://www.uniprot.org/uniprot/ARFG2_RAT	Gene-rich cluster, C10 gene OS=Rattus norvegicus GN=LOC100911713 PE=1 SV=1	1	0.8	1	1.1	1.166666667	0.222392421	0.311752798	0
F2Z3T7_RAT	LOC103694869	http://www.uniprot.org/uniprot/F2Z3T7_RAT	Isochorismatase domain-containing protein 1 OS=Rattus norvegicus GN=LOC103694869 PE=1 SV=1	1	0.7	1.1	0.9	1.176470588	0.234465254	0.492907447	0
HABP4_RAT	Habp4	http://www.uniprot.org/uniprot/D4A6P1_RAT	Intracellular hyaluronan-binding protein 4 OS=Rattus norvegicus GN=Habp4 PE=1 SV=1	1	0.9	0.9	0.7	0.842105263	-0.247927513	0.311752798	0
A0A0G2K2P6_RAT	Hbs1l	http://www.uniprot.org/uniprot/A0A0G2K2P6_RAT	HBS1-like protein OS=Rattus norvegicus GN=Hbs1l PE=1 SV=1	1	0.8	1.5	1.3	1.555555556	0.637429921	0.071523309	0
CAVN1_RAT	Cavin1	http://www.uniprot.org/uniprot/CAVN1_RAT	Caveolae-associated protein 1 OS=Rattus norvegicus GN=Cavin1 PE=1 SV=1	0.9	1	0.9	1.6	1.315789474	0.395928676	0.485504245	0
G3V864_RAT	Plppr4	http://www.uniprot.org/uniprot/G3V864_RAT	Phospholipid phosphatase-related protein type 4 OS=Rattus norvegicus GN=Plppr4 PE=1 SV=1	1	1	0.9	1.1	1	0	1	0
NNRE_RAT	Naxe	http://www.uniprot.org/uniprot/NNRE_RAT	NAD(P)H-hydrate epimerase OS=Rattus norvegicus GN=Naxe PE=2 SV=1	1	1.4	0.9	1.4	0.958333333	-0.061400545	0.89023574	0
A0A0G2JTA7_RAT	Rasal2	http://www.uniprot.org/uniprot/A0A0G2JTA7_RAT	RAS protein activator-like 2 OS=Rattus norvegicus GN=Rasal2 PE=1 SV=1	1	0.8	1.2	0.8	1.111111111	0.152003093	0.698488655	0
B2RYV2_RAT	Nudt16	http://www.uniprot.org/uniprot/B2RYV2_RAT	Nudt16 protein OS=Rattus norvegicus GN=Nudt16 PE=2 SV=1	1	0.8	1.1	0.8	1.055555556	0.078002512	0.80754991	0
B5DF01_RAT	Vps11	http://www.uniprot.org/uniprot/B5DF01_RAT	Vps11 protein (Fragment) OS=Rattus norvegicus GN=Vps11 PE=2 SV=1	1	0.7	0.8	0.8	0.941176471	-0.087462841	0.770584266	0
D4A994_RAT	Emc1	http://www.uniprot.org/uniprot/D4A994_RAT	ER membrane protein complex subunit 1 OS=Rattus norvegicus GN=Emc1 PE=1 SV=1	1	0.9	1.2	1	1.157894737	0.211504105	0.311752798	0
MCCB_RAT	Mccc2	http://www.uniprot.org/uniprot/MCCB_RAT	Methylcrotonoyl-CoA carboxylase beta chain, mitochondrial OS=Rattus norvegicus GN=Mccc2 PE=2 SV=1	1	1.1	0.9	0.8	0.80952381	-0.304854582	0.105572809	0
NOE2_RAT	Olfm2	http://www.uniprot.org/uniprot/NOE2_RAT	Noelin-2 OS=Rattus norvegicus GN=Olfm2 PE=1 SV=1	1.1	0.9	0.8	0.9	0.85	-0.234465254	0.311752798	0
GMFB_RAT	Gmfb	http://www.uniprot.org/uniprot/GMFB_RAT	Glia maturation factor beta OS=Rattus norvegicus GN=Gmfb PE=1 SV=2	1	1	0.8	1	0.9	-0.152003093	0.422649731	0
EIF3G_RAT	Eif3g	http://www.uniprot.org/uniprot/EIF3G_RAT	Eukaryotic translation initiation factor 3 subunit G OS=Rattus norvegicus GN=Eif3g PE=1 SV=1	1	1.7	1.1	1.7	1.037037037	0.05246742	0.923528089	0
D3ZZM9_RAT	Ccsap	http://www.uniprot.org/uniprot/D3ZZM9_RAT	Centriole, cilia and spindle-associated protein OS=Rattus norvegicus GN=Ccsap PE=1 SV=1	1	1.2	1.3	0.8	0.954545455	-0.067114196	0.869811089	0
FAAH1_RAT	Faah	http://www.uniprot.org/uniprot/FAAH1_RAT	Fatty-acid amide hydrolase 1 OS=Rattus norvegicus GN=Faah PE=1 SV=1	1	1.1	0.8	1	0.857142857	-0.222392421	0.311752798	0
WIPI2_RAT	Wipi2	http://www.uniprot.org/uniprot/WIPI2_RAT	WD repeat domain phosphoinositide-interacting protein 2 OS=Rattus norvegicus GN=Wipi2 PE=1 SV=1	1	1.1	0.6	1	0.761904762	-0.392317423	0.349055445	0
Q8R3Z7_RAT	Ehd4	http://www.uniprot.org/uniprot/Q8R3Z7_RAT	EH-domain-containing 4 OS=Rattus norvegicus GN=Ehd4 PE=1 SV=1	1	1.1	0.8	0.9	0.80952381	-0.304854582	0.105572809	0
D4A6X4_RAT	Acyp1	http://www.uniprot.org/uniprot/D4A6X4_RAT	Acylphosphatase OS=Rattus norvegicus GN=Acyp1 PE=1 SV=1	1	1	1	0.9	0.95	-0.074000581	0.422649731	0
Q5I0F0_RAT	Drg1	http://www.uniprot.org/uniprot/Q5I0F0_RAT	Developmentally-regulated GTP-binding protein 1 OS=Rattus norvegicus GN=Drg1 PE=1 SV=1	0.9	0.9	0.6	0.7	0.722222222	-0.469485283	0.037749551	-1
TBCA_RAT	Tbca	http://www.uniprot.org/uniprot/TBCA_RAT	Tubulin-specific chaperone A OS=Rattus norvegicus GN=Tbca PE=1 SV=1	1	0.9	0.8	1.1	1	3.33E-16	1	0
D4A060_RAT	Snx30	http://www.uniprot.org/uniprot/D4A060_RAT	Sorting nexin family member 30 OS=Rattus norvegicus GN=Snx30 PE=1 SV=2	1	1.4	1.6	2	1.5	0.584962501	0.167949706	0
HSDL1_RAT	Hsdl1	http://www.uniprot.org/uniprot/HSDL1_RAT	Inactive hydroxysteroid dehydrogenase-like protein 1 OS=Rattus norvegicus GN=Hsdl1 PE=2 SV=1	1	0.9	1	1.2	1.157894737	0.211504105	0.311752798	0
D4AB03_RAT	Fam120a	http://www.uniprot.org/uniprot/D4AB03_RAT	Family with sequence similarity 120A OS=Rattus norvegicus GN=Fam120a PE=1 SV=2	1	1.3	1	1.2	0.956521739	-0.064130337	0.80754991	0
A0A0G2JSR4_RAT	Stat5b	http://www.uniprot.org/uniprot/A0A0G2JSR4_RAT	Signal transducer and activator of transcription OS=Rattus norvegicus GN=Stat5b PE=1 SV=1	1	1.2	1.6	1.1	1.227272727	0.295455884	0.4511787	0
IST1_RAT	Ist1	http://www.uniprot.org/uniprot/IST1_RAT	IST1 homolog OS=Rattus norvegicus GN=Ist1 PE=2 SV=1	1	0.6	1	1.1	1.3125	0.392317423	0.349055445	0
MYO1C_RAT	Myo1c	http://www.uniprot.org/uniprot/MYO1C_RAT	Unconventional myosin-Ic OS=Rattus norvegicus GN=Myo1c PE=1 SV=2	1	4.3	3.1	2.9	1.132075472	0.178970141	0.851932659	0
F1LWK7_RAT	Ablim1	http://www.uniprot.org/uniprot/F1LWK7_RAT	Actin-binding LIM protein 1 (Fragment) OS=Rattus norvegicus GN=Ablim1 PE=1 SV=3	1	0.8	0.8	0.9	0.944444444	-0.08246216	0.698488655	0
A0A0G2K3J4_RAT	Sphkap	http://www.uniprot.org/uniprot/A0A0G2K3J4_RAT	A-kinase anchor protein SPHKAP OS=Rattus norvegicus GN=Sphkap PE=1 SV=1	1	1	0.5	1.5	1	0	1	0
ZNT3_RAT	Slc30a3	http://www.uniprot.org/uniprot/ZNT3_RAT	Zinc transporter 3 OS=Rattus norvegicus GN=Slc30a3 PE=1 SV=1	0.9	0.7	0.9	0.7	1	0	1	0
NFL_RAT	Nefl	http://www.uniprot.org/uniprot/A0A096MIZ1_RAT	Neurofilament light polypeptide OS=Rattus norvegicus GN=Nefl PE=1 SV=3	1	1	1	0.9	0.95	-0.074000581	0.422649731	0
G3V9C5_RAT	Grin2a	http://www.uniprot.org/uniprot/G3V9C5_RAT	Glutamate receptor ionotropic, NMDA 2A OS=Rattus norvegicus GN=Grin2a PE=1 SV=2	1	0.7	0.8	0.6	0.823529412	-0.280107919	0.492907447	0
D3ZCF8_RAT	Abca8a	http://www.uniprot.org/uniprot/D3ZCF8_RAT	ATP-binding cassette, subfamily A (ABC1), member 8a OS=Rattus norvegicus GN=Abca8a PE=1 SV=3	1	1	1	1.2	1.1	0.137503524	0.422649731	0
D3ZU04_RAT	LOC102550734	http://www.uniprot.org/uniprot/D3ZU04_RAT	Cluster of 60S ribosomal protein L31-like OS=Rattus norvegicus GN=LOC102550734 PE=4 SV=1 (D3ZU04_RAT)	1	1.2	1.2	1.4	1.181818182	0.2410081	0.292893219	0
G3V6U9_RAT	Setd3	http://www.uniprot.org/uniprot/G3V6U9_RAT	Histone-lysine N-methyltransferase OS=Rattus norvegicus GN=Setd3 PE=1 SV=1	1	0.9	0.7	0.8	0.789473684	-0.341036918	0.105572809	0
D3ZLA3_RAT	Cpne3	http://www.uniprot.org/uniprot/D3ZLA3_RAT	Copine 3 OS=Rattus norvegicus GN=Cpne3 PE=1 SV=1	1	1.2	1.1	1	0.954545455	-0.067114196	0.698488655	0
G3V9N0_RAT	Pabpc4	http://www.uniprot.org/uniprot/G3V9N0_RAT	Polyadenylate-binding protein OS=Rattus norvegicus GN=Pabpc4 PE=1 SV=2	1	1.6	1.8	1.9	1.423076923	0.509013647	0.212273639	0
IMDH2_RAT	Impdh2	http://www.uniprot.org/uniprot/IMDH2_RAT	Inosine-5'-monophosphate dehydrogenase 2 OS=Rattus norvegicus GN=Impdh2 PE=1 SV=1	1	0.8	1.2	0.6	1	-1.60E-16	1	0
F1MA97_RAT	Thsd7a	http://www.uniprot.org/uniprot/F1MA97_RAT	Thrombospondin type 1 domain-containing 7A OS=Rattus norvegicus GN=Thsd7a PE=4 SV=3	1	1.1	1	0.7	0.80952381	-0.304854582	0.333333333	0
F7F1Y3_RAT	Vps4a	http://www.uniprot.org/uniprot/F7F1Y3_RAT	Vacuolar protein sorting-associated protein 4A OS=Rattus norvegicus GN=Vps4a PE=1 SV=1	1	0.9	0.8	1.3	1.105263158	0.144389909	0.732738758	0
ARMX3_RAT	Armcx3	http://www.uniprot.org/uniprot/ARMX3_RAT	Armadillo repeat-containing X-linked protein 3 OS=Rattus norvegicus GN=Armcx3 PE=1 SV=1	1.1	1.3	1.1	1.7	1.166666667	0.222392421	0.59175171	0
B5DFK0_RAT	Mboat7	http://www.uniprot.org/uniprot/B5DFK0_RAT	Leng4 protein OS=Rattus norvegicus GN=Mboat7 PE=2 SV=1	0.4	8.8	8.5	5	1.467391304	0.553253641	0.683094507	0
A0A0G2JXZ9_RAT	Ptprj	http://www.uniprot.org/uniprot/A0A0G2JXZ9_RAT	Protein tyrosine phosphatase, receptor type, J OS=Rattus norvegicus GN=Ptprj PE=1 SV=1	1	0.9	1.1	0.7	0.947368421	-0.078002512	0.830969149	0
D3ZP15_RAT	Rab9b	http://www.uniprot.org/uniprot/D3ZP15_RAT	RAB9B, member RAS oncogene family OS=Rattus norvegicus GN=Rab9b PE=4 SV=1	1	0.7	0.9	0.8	1	3.33E-16	1	0
LRC57_RAT	Lrrc57	http://www.uniprot.org/uniprot/LRC57_RAT	Leucine-rich repeat-containing protein 57 OS=Rattus norvegicus GN=Lrrc57 PE=2 SV=1	1.1	1.2	1.1	1.1	0.956521739	-0.064130337	0.422649731	0
JAM3_RAT	Jam3	http://www.uniprot.org/uniprot/JAM3_RAT	Junctional adhesion molecule C OS=Rattus norvegicus GN=Jam3 PE=1 SV=1	1.1	1.6	1.5	1	0.925925926	-0.111031312	0.803883865	0
A0A0G2JSJ3_RAT	Slc2a3	http://www.uniprot.org/uniprot/A0A0G2JSJ3_RAT	Cluster of Solute carrier family 2 (Facilitated glucose transporter), member 3 OS=Rattus norvegicus GN=Slc2a3 PE=1 SV=1 (A0A0G2JSJ3_RAT)	1	1	0.9	0.8	0.85	-0.234465254	0.095465966	0
A0A0G2K127_RAT	Vcam1	http://www.uniprot.org/uniprot/A0A0G2K127_RAT	Vascular cell adhesion protein 1 OS=Rattus norvegicus GN=Vcam1 PE=1 SV=1	1	0.8	1	0.8	1	0	1	0
M0R907_RAT	Snrpd3	http://www.uniprot.org/uniprot/M0R907_RAT	RCG60635, isoform CRA_b OS=Rattus norvegicus GN=Snrpd3 PE=1 SV=1	1	0.9	1.2	1.1	1.210526316	0.275634443	0.105572809	0
TPPC3_RAT	Trappc3	http://www.uniprot.org/uniprot/TPPC3_RAT	Trafficking protein particle complex subunit 3 OS=Rattus norvegicus GN=Trappc3 PE=2 SV=1	1	0.7	1	0.6	0.941176471	-0.087462841	0.859971992	0
RAB21_RAT	Rab21	http://www.uniprot.org/uniprot/RAB21_RAT	Ras-related protein Rab-21 OS=Rattus norvegicus GN=Rab21 PE=2 SV=1	0.9	0.8	0.9	0.7	0.941176471	-0.087462841	0.698488655	0
B0K010_RAT	Txndc17	http://www.uniprot.org/uniprot/B0K010_RAT	Thioredoxin domain-containing 17 OS=Rattus norvegicus GN=Txndc17 PE=1 SV=1	1.2	0.9	0.9	1	0.904761905	-0.144389909	0.59175171	0
Q4V8I6_RAT	Rpl11	http://www.uniprot.org/uniprot/Q4V8I6_RAT	60S ribosomal protein L11 OS=Rattus norvegicus GN=Rpl11 PE=1 SV=1	1	1.1	0.9	1.1	0.952380952	-0.070389328	0.698488655	0
A0A0G2K739_RAT	Ube2d3	http://www.uniprot.org/uniprot/A0A0G2K739_RAT	Ubiquitin-conjugating enzyme E2 D3 OS=Rattus norvegicus GN=Ube2d3 PE=1 SV=1	1	1.1	1.4	1.3	1.285714286	0.362570079	0.051316702	0
NDUAB_RAT	Ndufa11	http://www.uniprot.org/uniprot/NDUAB_RAT	NADH dehydrogenase [ubiquinone] 1 alpha subcomplex subunit 11 OS=Rattus norvegicus GN=Ndufa11 PE=2 SV=1	1	1.3	1.6	1.2	1.217391304	0.283792966	0.422649731	0
D4A0F3_RAT	Osbpl6	http://www.uniprot.org/uniprot/D4A0F3_RAT	Oxysterol-binding protein OS=Rattus norvegicus GN=Osbpl6 PE=1 SV=1	1.1	1.6	1.3	1.2	0.925925926	-0.111031312	0.732738758	0
M0R402_RAT	Tmx3	http://www.uniprot.org/uniprot/M0R402_RAT	Thioredoxin-related transmembrane protein 3 OS=Rattus norvegicus GN=Tmx3 PE=1 SV=2	1	0.7	0.7	0.5	0.705882353	-0.502500341	0.299859958	0
IGG2A_RAT	Igg-2a	http://www.uniprot.org/uniprot/IGG2A_RAT	Ig gamma-2A chain C region OS=Rattus norvegicus GN=Igg-2a PE=1 SV=1	0.9	0.7	0.7	0.8	0.9375	-0.093109404	0.698488655	0
D4AD99_RAT	Cpeb3	http://www.uniprot.org/uniprot/D4AD99_RAT	Cluster of Cytoplasmic polyadenylation element-binding protein 3 OS=Rattus norvegicus GN=Cpeb3 PE=1 SV=3 (D4AD99_RAT)	1.1	0.7	0.6	1.1	0.944444444	-0.08246216	0.89023574	0
G3V7X2_RAT	Scg2	http://www.uniprot.org/uniprot/S22AN_RAT	Scg2 protein OS=Rattus norvegicus GN=Scg2 PE=1 SV=2	1	0.9	0.9	0.8	0.894736842	-0.160464672	0.292893219	0
E9PTX9_RAT	Slc12a2	http://www.uniprot.org/uniprot/D3ZR63_RAT	Solute carrier family 12 member 2 OS=Rattus norvegicus GN=Slc12a2 PE=1 SV=1	1.2	1.2	1	1	0.833333333	-0.263034406	0	-1
G3V816_RAT	Nme3	http://www.uniprot.org/uniprot/G3V816_RAT	Nucleoside diphosphate kinase OS=Rattus norvegicus GN=Nme3 PE=1 SV=1	0.8	1.4	1	1.9	1.318181818	0.398549376	0.583893191	0
PRRT1_RAT	Prrt1	http://www.uniprot.org/uniprot/PRRT1_RAT	Proline-rich transmembrane protein 1 OS=Rattus norvegicus GN=Prrt1 PE=1 SV=2	1	0.9	1	1	1.052631579	0.074000581	0.422649731	0
Q6QI16_RAT	Rtraf	http://www.uniprot.org/uniprot/Q6QI16_RAT	LRRGT00192 OS=Rattus norvegicus GN=Rtraf PE=1 SV=1	1	1.1	1.4	0.9	1.095238095	0.131244533	0.732738758	0
A0A0G2K3L8_RAT	Wdfy1	http://www.uniprot.org/uniprot/A0A0G2K3L8_RAT	WD repeat and FYVE domain-containing 1 OS=Rattus norvegicus GN=Wdfy1 PE=1 SV=1	1	1.3	1.2	1.3	1.086956522	0.120294234	0.59175171	0
A0A5D0_RAT	Cd200	http://www.uniprot.org/uniprot/A0A5D0_RAT	Cd200 molecule OS=Rattus norvegicus GN=Cd200 PE=2 SV=1	1	1	1.3	0.9	1.1	0.137503524	0.666666667	0
A0A0G2JUZ1_RAT	Grasp	http://www.uniprot.org/uniprot/A0A0G2JUZ1_RAT	Cluster of General receptor for phosphoinositides 1-associated scaffold protein (Fragment) OS=Rattus norvegicus GN=Grasp PE=1 SV=1 (A0A0G2JUZ1_RAT)	1	0.8	1.2	1	1.222222222	0.289506617	0.292893219	0
BCAT1_RAT	Bcat1	http://www.uniprot.org/uniprot/TXTP_RAT	Branched-chain-amino-acid aminotransferase, cytosolic OS=Rattus norvegicus GN=Bcat1 PE=1 SV=1	0.9	0.9	0.8	0.9	0.944444444	-0.08246216	0.422649731	0
B0BN06_RAT	Bcas3	http://www.uniprot.org/uniprot/B0BN06_RAT	Bcas3 protein (Fragment) OS=Rattus norvegicus GN=Bcas3 PE=2 SV=1	1	0.8	0.8	0.8	0.888888889	-0.169925001	0.422649731	0
FABP7_RAT	Fabp7	http://www.uniprot.org/uniprot/FABP7_RAT	Fatty acid-binding protein, brain OS=Rattus norvegicus GN=Fabp7 PE=1 SV=2	1	1.7	1.5	1.4	1.074074074	0.103093493	0.803883865	0
CCG8_RAT	Cacng8	http://www.uniprot.org/uniprot/CCG8_RAT	Voltage-dependent calcium channel gamma-8 subunit OS=Rattus norvegicus GN=Cacng8 PE=1 SV=1	1	1.2	0.9	1	0.863636364	-0.211504105	0.311752798	0
A0A140TAE2_RAT	LOC500956	http://www.uniprot.org/uniprot/A0A140TAE2_RAT	Hypothetical protein LOC500956 OS=Rattus norvegicus GN=LOC500956 PE=1 SV=1	1	1	0.9	1	0.95	-0.074000581	0.422649731	0
A0A0H2UHU0_RAT	Rps25	http://www.uniprot.org/uniprot/A0A0H2UHU0_RAT	Cluster of 40S ribosomal protein S25 OS=Rattus norvegicus GN=Rps25 PE=4 SV=1 (A0A0H2UHU0_RAT)	1	1	1.1	1	1.05	0.070389328	0.422649731	0
D4A7T8_RAT	Fam81a	http://www.uniprot.org/uniprot/D4A7T8_RAT	Family with sequence similarity 81, member A OS=Rattus norvegicus GN=Fam81a PE=4 SV=1	1	0.6	1	0.7	1.0625	0.087462841	0.859971992	0
DHSO_RAT	Sord	http://www.uniprot.org/uniprot/DHSO_RAT	Sorbitol dehydrogenase OS=Rattus norvegicus GN=Sord PE=1 SV=4	1	0.6	1	0.8	1.125	0.169925001	0.698488655	0
A0A0G2K6A2_RAT	Ptpn9	http://www.uniprot.org/uniprot/A0A0G2K6A2_RAT	Tyrosine-protein phosphatase non-receptor type 9 OS=Rattus norvegicus GN=Ptpn9 PE=1 SV=1	1	0.8	0.5	1	0.833333333	-0.263034406	0.633491667	0
D4AE06_RAT	Fkbp15	http://www.uniprot.org/uniprot/D4AE06_RAT	Peptidylprolyl isomerase OS=Rattus norvegicus GN=Fkbp15 PE=1 SV=3	1	1.6	2	2.1	1.576923077	0.657112286	0.132527602	0
Q642B0_RAT	Gpc4	http://www.uniprot.org/uniprot/Q642B0_RAT	Cluster of Glypican 4 OS=Rattus norvegicus GN=Gpc4 PE=1 SV=1 (Q642B0_RAT)	1	0.8	1	0.7	0.944444444	-0.08246216	0.80754991	0
G3V9S0_RAT	Cyb5r1	http://www.uniprot.org/uniprot/G3V9S0_RAT	NADH-cytochrome b5 reductase OS=Rattus norvegicus GN=Cyb5r1 PE=1 SV=1	0.9	1.6	1.6	1.1	1.08	0.111031312	0.837778579	0
B2GV72_RAT	Cbr3	http://www.uniprot.org/uniprot/B2GV72_RAT	Carbonyl reductase 3 OS=Rattus norvegicus GN=Cbr3 PE=1 SV=1	1	1.4	1.3	1.1	1	3.33E-16	1	0
TIM9_RAT	Timm9	http://www.uniprot.org/uniprot/TIM9_RAT	Mitochondrial import inner membrane translocase subunit Tim9 OS=Rattus norvegicus GN=Timm9 PE=1 SV=3	1	1.3	1.1	1.5	1.130434783	0.176877762	0.609433267	0
KHDR1_RAT	Khdrbs1	http://www.uniprot.org/uniprot/KHDR1_RAT	KH domain-containing, RNA-binding, signal transduction-associated protein 1 OS=Rattus norvegicus GN=Khdrbs1 PE=1 SV=1	1	0.8	1.2	0.9	1.166666667	0.222392421	0.492907447	0
CYBP_RAT	Cacybp	http://www.uniprot.org/uniprot/CYBP_RAT	Calcyclin-binding protein OS=Rattus norvegicus GN=Cacybp PE=1 SV=1	1	0.9	0.9	1.1	1.052631579	0.074000581	0.698488655	0
VPS45_RAT	Vps45	http://www.uniprot.org/uniprot/VPS45_RAT	Vacuolar protein sorting-associated protein 45 OS=Rattus norvegicus GN=Vps45 PE=1 SV=1	1	0.8	1.4	1.3	1.5	0.584962501	0.056543647	0
Q5U2T0_RAT	Dap3	http://www.uniprot.org/uniprot/Q5U2T0_RAT	Death associated protein 3 OS=Rattus norvegicus GN=Dap3 PE=2 SV=1	1	0.9	0.8	1.2	1.052631579	0.074000581	0.830969149	0
A0A0G2JYD4_RAT	Vps13d	http://www.uniprot.org/uniprot/Q5U1Z9_RAT	Vacuolar protein sorting 13 homolog D OS=Rattus norvegicus GN=Vps13d PE=1 SV=1	1	1	1	0.9	0.95	-0.074000581	0.422649731	0
F1LTW9_RAT	Efr3b	http://www.uniprot.org/uniprot/F1LTW9_RAT	EFR3 homolog B OS=Rattus norvegicus GN=Efr3b PE=1 SV=2	1	1.3	1.2	1.4	1.130434783	0.176877762	0.492907447	0
D3ZDI7_RAT	Ppp2r5a	http://www.uniprot.org/uniprot/D3ZDI7_RAT	Serine/threonine-protein phosphatase 2A 56 kDa regulatory subunit OS=Rattus norvegicus GN=Ppp2r5a PE=1 SV=1	1	1.1	1.7	1.5	1.523809524	0.607682577	0.038925538	1
G3V8Y0_RAT	Gng13	http://www.uniprot.org/uniprot/G3V8Y0_RAT	G protein subunit gamma 13 OS=Rattus norvegicus GN=Gng13 PE=4 SV=1	1	1.1	1	1.2	1.047619048	0.067114196	0.698488655	0
D4ADD3_RAT	Hecw2	http://www.uniprot.org/uniprot/D4ADD3_RAT	HECT, C2 and WW domain-containing E3 ubiquitin protein ligase 2 OS=Rattus norvegicus GN=Hecw2 PE=1 SV=1	1	1.7	1.2	1.5	1	0	1	0
NAGAB_RAT	Naga	http://www.uniprot.org/uniprot/NAGAB_RAT	Alpha-N-acetylgalactosaminidase OS=Rattus norvegicus GN=Naga PE=2 SV=1	1	0.8	1	0.9	1.055555556	0.078002512	0.698488655	0
PTN1_RAT	Ptpn1	http://www.uniprot.org/uniprot/PTN1_RAT	Tyrosine-protein phosphatase non-receptor type 1 OS=Rattus norvegicus GN=Ptpn1 PE=1 SV=1	1	1.2	1	0.6	0.727272727	-0.459431619	0.311752798	0
A0A0G2KAE6_RAT	Miga2	http://www.uniprot.org/uniprot/A0A0G2KAE6_RAT	Mitoguardin 2 OS=Rattus norvegicus GN=Miga2 PE=1 SV=1	1	1.7	1.1	1.8	1.074074074	0.103093493	0.858578644	0
F6Q5K7_RAT	Mrps18b	http://www.uniprot.org/uniprot/F6Q5K7_RAT	Mitochondrial ribosomal protein S18B OS=Rattus norvegicus GN=Mrps18b PE=1 SV=1	1	1.1	1.6	1.3	1.380952381	0.465663572	0.127128439	0
F1M4U0_RAT	Ccnyl1	http://www.uniprot.org/uniprot/F1M4U0_RAT	Cyclin Y-like 1 OS=Rattus norvegicus GN=Ccnyl1 PE=1 SV=3	1	0.8	0.9	1	1.055555556	0.078002512	0.698488655	0
DMD_RAT	Dmd	http://www.uniprot.org/uniprot/SYK_RAT	Cluster of Dystrophin OS=Rattus norvegicus GN=Dmd PE=1 SV=2 (DMD_RAT)	1	1	0.8	0.8	0.8	-0.321928095	0	-1
A0A0G2JZZ3_RAT	Ctif	http://www.uniprot.org/uniprot/A0A0G2JZZ3_RAT	Cap-binding complex-dependent translation initiation factor OS=Rattus norvegicus GN=Ctif PE=1 SV=1	1	1.3	1.2	1	0.956521739	-0.064130337	0.80754991	0
Q7TMZ5_RAT	Arl6ip1	http://www.uniprot.org/uniprot/Q7TMZ5_RAT	ADP-ribosylation factor-like 6 interacting protein 1 OS=Rattus norvegicus GN=Arl6ip1 PE=1 SV=1	1	1	0.9	1.3	1.1	0.137503524	0.666666667	0
F1M6T3_RAT	Jcad	http://www.uniprot.org/uniprot/F1M6T3_RAT	RCG45278, isoform CRA_a OS=Rattus norvegicus GN=Jcad PE=1 SV=3	1	1	1.3	1	1.15	0.201633861	0.422649731	0
A0A0G2K850_RAT	LOC100912481	http://www.uniprot.org/uniprot/A0A0G2K850_RAT	EWS RNA-binding protein 1 OS=Rattus norvegicus GN=LOC100912481 PE=1 SV=1	1	0.9	1	0.9	1	0	1	0
UBA5_RAT	Uba5	http://www.uniprot.org/uniprot/UBA5_RAT	Ubiquitin-like modifier-activating enzyme 5 OS=Rattus norvegicus GN=Uba5 PE=1 SV=1	1	1.2	0.9	1	0.863636364	-0.211504105	0.311752798	0
A0A0G2JUZ0_RAT	Mtmr1	http://www.uniprot.org/uniprot/A0A0G2JUZ0_RAT	Myotubularin-related protein 1 OS=Rattus norvegicus GN=Mtmr1 PE=1 SV=1	0.9	1.8	1.5	1	0.925925926	-0.111031312	0.863917237	0
RIC8A_RAT	Ric8a	http://www.uniprot.org/uniprot/RIC8A_RAT	Synembryn-A OS=Rattus norvegicus GN=Ric8a PE=1 SV=2	1	0.7	0.7	0.6	0.764705882	-0.387023123	0.333333333	0
A0A0G2KB52_RAT	Map7	http://www.uniprot.org/uniprot/A0A0G2KB52_RAT	Microtubule-associated protein 7 OS=Rattus norvegicus GN=Map7 PE=1 SV=1	1	2	2.4	1.5	1.3	0.378511623	0.572397096	0
A0A0G2K9K2_RAT	Tacc1	http://www.uniprot.org/uniprot/A0A0G2K9K2_RAT	Transforming, acidic coiled-coil-containing protein 1 OS=Rattus norvegicus GN=Tacc1 PE=1 SV=1	1	1.6	1.4	1.6	1.153846154	0.206450877	0.59175171	0
A0A0G2JXT9_RAT	Arhgef17	http://www.uniprot.org/uniprot/A0A0G2JXT9_RAT	Rho guanine nucleotide exchange factor (GEF) 17 OS=Rattus norvegicus GN=Arhgef17 PE=1 SV=1	1	0.9	0.6	0.8	0.736842105	-0.440572591	0.154845745	0
F7F350_RAT	Syap1	http://www.uniprot.org/uniprot/F7F350_RAT	Synapse associated protein 1, isoform CRA_a OS=Rattus norvegicus GN=Syap1 PE=1 SV=1	1	1.1	0.9	0.7	0.761904762	-0.392317423	0.154845745	0
A0A0G2K3V7_RAT	Top1	http://www.uniprot.org/uniprot/A0A0G2K3V7_RAT	DNA topoisomerase 1 OS=Rattus norvegicus GN=Top1 PE=1 SV=1	1	1.2	1	0.9	0.863636364	-0.211504105	0.311752798	0
JAGN1_RAT	Jagn1	http://www.uniprot.org/uniprot/JAGN1_RAT	Protein jagunal homolog 1 OS=Rattus norvegicus GN=Jagn1 PE=2 SV=1	1	0.4	1.1	0.8	1.357142857	0.440572591	0.533747596	0
B5DEZ6_RAT	Gnpda2	http://www.uniprot.org/uniprot/B5DEZ6_RAT	Glucosamine-6-phosphate isomerase OS=Rattus norvegicus GN=Gnpda2 PE=1 SV=1	1	1.2	1.1	1.2	1.045454545	0.064130337	0.698488655	0
A0A0G2JVE8_RAT	Nova1	http://www.uniprot.org/uniprot/A0A0G2JVE8_RAT	RNA-binding protein Nova-1 OS=Rattus norvegicus GN=Nova1 PE=4 SV=1	1	0.9	0.8	1.1	1	3.33E-16	1	0
[truncated: 800 more rows]
