# Supplementary material for: Identification of biomarkers and therapeutic targets related to Sepsis-associated encephalopathy in rats by quantitative proteomics
Source: BMC Genomics. 2023 Jan 4;24:4. doi: 10.1186/s12864-022-09101-7 (PMC9814352; doi:10.1186/s12864-022-09101-7)
Supplement: Supplementary file 2 — Additional file 2. Peptide report. [file 12864_2022_9101_MOESM2_ESM.xlsx]

## Sheet: Peptide Report for dsx
Experiment: dsx
	Peak List Generator: unknown
		Version: unknown
		Charge States Calculated: unknown
		Deisotoped: unknown
		Textual Annotation: unknown
	Database Set: 1 Database
		Database Name: the uniprot-rat database
			Version: unknown
			Taxonomy: All Entries
			Number of Proteins: 36080
		Does database contain common contaminants?: unknown
	Search Engine Set: 1 Search Engine
		Search Engine: Mascot
			Version: 2.3.0
			Samples: All Samples
			Fragment Tolerance: 0.050 Da (Monoisotopic)
			Parent Tolerance: 10.0 PPM (Monoisotopic)
			Fixed Modifications: +57 on C (Carbamidomethyl), +304 on Kn (iTRAQ8plex)
			Variable Modifications: +16 on M (Oxidation), +304 on Y (iTRAQ8plex)
			Database: the uniprot-rat database (unknown version, 36080 entries)
			Digestion Enzyme: Trypsin
			Max Missed Cleavages: 1
			Probability Model:
				Mudpit_20180119-DXS-S1-1 (1): LFDR Model, Classifier data: Bayes, Good (50%) IonScore - IdentityScore m:55.9/s:16.7 Ion Score m:25.1/s:0.380 Identity Score m:0.000/s:0.0000000000000000000000374 Homology Score m:54.0/s:18.2, Bad (50%) IonScore - IdentityScore m:4.39/s:4.16 Ion Score m:25.3/s:0.796 Identity Score m:0.000/s:0.0000000000000000000000374 Homology Score m:3.12/s:3.40 [all charge states]
	Scaffold: Version: Scaffold_5.2.0
		Modification Metadata Set: 1541 modifications
			Source: C:\Program Files\Scaffold 4\parameters\unimod.xml
			Comment:
		Protein Grouping Strategy: Experiment-wide grouping with protein cluster analysis
		Peptide Thresholds: 62.0% minimum
		Protein Thresholds: 90.0% minimum and 1 peptide minimum
		Peptide FDR: 0.7% (Decoy)
		Protein FDR: 3.0% (Decoy)
		GO Annotation Source(s):
		Pathway Annotation Source(s): Unknown
		Alternate ID Source(s):
Experiment name	Biological sample category	Biological sample name	MS/MS sample name	Protein name	Protein accession numbers	Alternate IDs	Database sources	Protein molecular weight (Da)	Protein identification probability	Exclusive unique peptide count	Exclusive unique spectrum count	Total spectrum count	Percentage of total spectra	Percentage sequence coverage	Peptide sequence	Previous amino acid	Next amino acid	Best Peptide identification probability	Best Mascot Ion Score	Best Mascot Identity Score	Best Mascot Homology Score	Best Mascot Delta Ion Score	Number of identified +1H spectra	Number of identified +2H spectra	Number of identified +3H spectra	Number of identified +4H spectra	Number of enzymatic termini	Calculated +1H Peptide Mass (AMU)	Median Retention Time	Total Precursor Intensity	Total TIC	Peptide start index	Peptide stop index	Star Category	Assigned	Other Proteins
dsx	Isobaric Tag Samples	iTRAQ Sample 1	Mudpit_20180119-DXS-S1-1 (1)	RCG41580, isoform CRA_a OS=Rattus norvegicus GN=Rpl22l1 PE=2 SV=1	B2RZD5_RAT,D3ZSF9_RAT		uniprot-rat.fasta	14467.9	0.95	1	1	1	1.62e-06	0.197	FHLDLTHPVEDGIFDSGNFEQFLR	R	E	0.997	34.7	25	0	34.7	0	0	0	1	2	3137.56	3808		22922.4	16	39	Empty	TRUE
dsx	Isobaric Tag Samples	iTRAQ Sample 1	Mudpit_20180119-DXS-S1-1 (1)	E3 ubiquitin-protein ligase TRIP12 OS=Rattus norvegicus GN=Trip12 PE=1 SV=2	A0A0A0MXY4_RAT,A0A0G2JU73_RAT,A0A1W2Q676_RAT,TRIPC_RAT		uniprot-rat.fasta	223932	1	2	2	2	3.24e-06	0.0197	LVDNFQHEENLLQQVASK	R	D	0.991	22.4	25	0	22.4	0	0	0	1	2	2720.48	3233		5954.22	635	652	Empty	TRUE
dsx	Isobaric Tag Samples	iTRAQ Sample 1	Mudpit_20180119-DXS-S1-1 (1)	E3 ubiquitin-protein ligase TRIP12 OS=Rattus norvegicus GN=Trip12 PE=1 SV=2	A0A0A0MXY4_RAT,A0A0G2JU73_RAT,A0A1W2Q676_RAT,TRIPC_RAT		uniprot-rat.fasta	223932	1	2	2	2	3.24e-06	0.0197	SPQELYELTSLICELMPCLPK	R	E	0.997	26.6	25	0	26.6	0	0	0	1	2	3129.65	4573		7559.7	726	746	Empty	TRUE
dsx	Isobaric Tag Samples	iTRAQ Sample 1	Mudpit_20180119-DXS-S1-1 (1)	FUN14 domain-containing 2 OS=Rattus norvegicus GN=Fundc2 PE=1 SV=1	D3ZAQ0_RAT		uniprot-rat.fasta	16344.3	0.95	1	1	2	3.24e-06	0.0662	EALDLAEFTR	R	R	0.997	46	25	21.9	46	0	2	0	0	2	1468.8	2147		67123.7	14	23	Empty	TRUE
dsx	Isobaric Tag Samples	iTRAQ Sample 1	Mudpit_20180119-DXS-S1-1 (1)	Elongation factor 1-gamma OS=Rattus norvegicus GN=Eef1g PE=2 SV=3	EF1G_RAT		uniprot-rat.fasta	50061.4	1	14	16	19	3.08e-05	0.318	AAAPAPEEEMDECEQALAAEPK	K	A	0.997	60.8	25	0	60.8	0	0	0	2	2	2965.44	1883		92068.4	254	275	Empty	TRUE
dsx	Isobaric Tag Samples	iTRAQ Sample 1	Mudpit_20180119-DXS-S1-1 (1)	Elongation factor 1-gamma OS=Rattus norvegicus GN=Eef1g PE=2 SV=3	EF1G_RAT		uniprot-rat.fasta	50061.4	1	14	16	19	3.08e-05	0.318	AILGEVK	R	L	0.9	34.6	25	42.3	12.5	0	1	0	0	2	1337.86	1036		32565.7	202	208	Empty	TRUE
dsx	Isobaric Tag Samples	iTRAQ Sample 1	Mudpit_20180119-DXS-S1-1 (1)	Elongation factor 1-gamma OS=Rattus norvegicus GN=Eef1g PE=2 SV=3	EF1G_RAT		uniprot-rat.fasta	50061.4	1	14	16	19	3.08e-05	0.318	DGWSLWYAEYR	K	F	0.997	49.5	25	0	49.5	0	2	0	0	2	1749.85	2764.5		26732.5	317	327	Empty	TRUE
dsx	Isobaric Tag Samples	iTRAQ Sample 1	Mudpit_20180119-DXS-S1-1 (1)	Elongation factor 1-gamma OS=Rattus norvegicus GN=Eef1g PE=2 SV=3	EF1G_RAT		uniprot-rat.fasta	50061.4	1	14	16	19	3.08e-05	0.318	EYFSWEGAFQHVGK	R	A	0.997	45.5	25	0	45.5	0	1	1	0	2	2293.19	2576		26431.2	415	428	Empty	TRUE
dsx	Isobaric Tag Samples	iTRAQ Sample 1	Mudpit_20180119-DXS-S1-1 (1)	Elongation factor 1-gamma OS=Rattus norvegicus GN=Eef1g PE=2 SV=3	EF1G_RAT		uniprot-rat.fasta	50061.4	1	14	16	19	3.08e-05	0.318	FAESQPK	K	K	0.9	15.9	25	26	15.9	0	1	0	0	2	1414.82	440		8714.98	221	227	Empty	TRUE
dsx	Isobaric Tag Samples	iTRAQ Sample 1	Mudpit_20180119-DXS-S1-1 (1)	Elongation factor 1-gamma OS=Rattus norvegicus GN=Eef1g PE=2 SV=3	EF1G_RAT		uniprot-rat.fasta	50061.4	1	14	16	19	3.08e-05	0.318	ILGLLDTHLK	R	T	0.968	17	25	0	17	0	1	0	0	2	1731.1	2841		21256.6	138	147	Empty	TRUE
dsx	Isobaric Tag Samples	iTRAQ Sample 1	Mudpit_20180119-DXS-S1-1 (1)	Elongation factor 1-gamma OS=Rattus norvegicus GN=Eef1g PE=2 SV=3	EF1G_RAT		uniprot-rat.fasta	50061.4	1	14	16	19	3.08e-05	0.318	KAAAPAPEEEMDECEQALAAEPK	K	A	0.997	28.8	25	0	28.8	0	0	0	0	2	3397.74	1503		28121.4	253	275	Empty	TRUE
dsx	Isobaric Tag Samples	iTRAQ Sample 1	Mudpit_20180119-DXS-S1-1 (1)	Elongation factor 1-gamma OS=Rattus norvegicus GN=Eef1g PE=2 SV=3	EF1G_RAT		uniprot-rat.fasta	50061.4	1	14	16	19	3.08e-05	0.318	KLDPGSEETQTLVR	R	E	0.996	26.2	25.1	0	26.2	0	1	0	0	2	2181.23	790		77950.7	401	414	Empty	TRUE
dsx	Isobaric Tag Samples	iTRAQ Sample 1	Mudpit_20180119-DXS-S1-1 (1)	Elongation factor 1-gamma OS=Rattus norvegicus GN=Eef1g PE=2 SV=3	EF1G_RAT		uniprot-rat.fasta	50061.4	1	14	16	19	3.08e-05	0.318	KYSNEDTLSVALPYFWEHFDK	R	D	0.995	26	25	0	26	0	0	0	0	2	3501.85	3526		29010.8	296	316	Empty	TRUE
dsx	Isobaric Tag Samples	iTRAQ Sample 1	Mudpit_20180119-DXS-S1-1 (1)	Elongation factor 1-gamma OS=Rattus norvegicus GN=Eef1g PE=2 SV=3	EF1G_RAT		uniprot-rat.fasta	50061.4	1	14	16	19	3.08e-05	0.318	MAQFDAK	K	K	0.9	28.8	25	14.3	28.8	0	1	0	0	2	1418.79	792		20973.4	213	219	Empty	TRUE
dsx	Isobaric Tag Samples	iTRAQ Sample 1	Mudpit_20180119-DXS-S1-1 (1)	Elongation factor 1-gamma OS=Rattus norvegicus GN=Eef1g PE=2 SV=3	EF1G_RAT		uniprot-rat.fasta	50061.4	1	14	16	19	3.08e-05	0.318	STFVLDEFK	K	R	0.997	38.3	25	0	30.4	0	1	0	0	2	1693.96	2473		27036.9	286	294	Empty	TRUE
dsx	Isobaric Tag Samples	iTRAQ Sample 1	Mudpit_20180119-DXS-S1-1 (1)	Elongation factor 1-gamma OS=Rattus norvegicus GN=Eef1g PE=2 SV=3	EF1G_RAT		uniprot-rat.fasta	50061.4	1	14	16	19	3.08e-05	0.318	STFVLDEFKR	K	K	0.98	19.6	25	0	19.6	0	0	1	0	2	1850.06	1877		18388	286	295	Empty	TRUE
dsx	Isobaric Tag Samples	iTRAQ Sample 1	Mudpit_20180119-DXS-S1-1 (1)	Elongation factor 1-gamma OS=Rattus norvegicus GN=Eef1g PE=2 SV=3	EF1G_RAT		uniprot-rat.fasta	50061.4	1	14	16	19	3.08e-05	0.318	VLSAPPHFHFGQTNR	R	T	0.997	44.9	25	0	44.9	0	0	2	0	2	2012.08	1193		37431.6	31	45	Empty	TRUE
dsx	Isobaric Tag Samples	iTRAQ Sample 1	Mudpit_20180119-DXS-S1-1 (1)	Elongation factor 1-gamma OS=Rattus norvegicus GN=Eef1g PE=2 SV=3	EF1G_RAT		uniprot-rat.fasta	50061.4	1	14	16	19	3.08e-05	0.318	YSNEDTLSVALPYFWEHFDK	K	D	0.997	30.7	25	14.5	30.7	0	0	1	1	2	3069.55	3875		19136.2	297	316	Empty	TRUE
dsx	Isobaric Tag Samples	iTRAQ Sample 1	Mudpit_20180119-DXS-S1-1 (1)	Neurofilament light polypeptide OS=Rattus norvegicus GN=Nefl PE=1 SV=3	NFL_RAT		uniprot-rat.fasta	61336.5	1	22	25	130	0.000211	0.472	AFPAYYTSHVQEEQSEVEETIEATK	R	A	0.997	61.6	25	0	61.6	0	0	0	0	2	3494.74	3043.5		109547	439	463	Empty	TRUE
dsx	Isobaric Tag Samples	iTRAQ Sample 1	Mudpit_20180119-DXS-S1-1 (1)	Neurofilament light polypeptide OS=Rattus norvegicus GN=Nefl PE=1 SV=3	NFL_RAT		uniprot-rat.fasta	61336.5	1	22	25	130	0.000211	0.472	ALYEQEIR	R	D	0.99	42.7	25	30.2	40.7	0	4	0	0	2	1325.74	813		642809	137	144	Empty	TRUE
dsx	Isobaric Tag Samples	iTRAQ Sample 1	Mudpit_20180119-DXS-S1-1 (1)	Neurofilament light polypeptide OS=Rattus norvegicus GN=Nefl PE=1 SV=3	NFL_RAT		uniprot-rat.fasta	61336.5	1	22	25	130	0.000211	0.472	AQLQDLNDR	K	F	0.997	47.6	25	22.1	42	0	3	0	0	2	1376.74	558		370824	92	100	Empty	TRUE
dsx	Isobaric Tag Samples	iTRAQ Sample 1	Mudpit_20180119-DXS-S1-1 (1)	Neurofilament light polypeptide OS=Rattus norvegicus GN=Nefl PE=1 SV=3	NFL_RAT		uniprot-rat.fasta	61336.5	1	22	25	130	0.000211	0.472	EESAGEEQAAK	K	K	0.706	11.2	25	0	11.2	0	0	1	0	2	1756.92	375		3872.65	529	539	Empty	TRUE
dsx	Isobaric Tag Samples	iTRAQ Sample 1	Mudpit_20180119-DXS-S1-1 (1)	Neurofilament light polypeptide OS=Rattus norvegicus GN=Nefl PE=1 SV=3	NFL_RAT		uniprot-rat.fasta	61336.5	1	22	25	130	0.000211	0.472	EGLEETLR	R	N	0.99	27.2	25	22	25.2	0	2	0	0	2	1250.69	733.5		258528	165	172	Empty	TRUE
dsx	Isobaric Tag Samples	iTRAQ Sample 1	Mudpit_20180119-DXS-S1-1 (1)	Neurofilament light polypeptide OS=Rattus norvegicus GN=Nefl PE=1 SV=3	NFL_RAT		uniprot-rat.fasta	61336.5	1	22	25	130	0.000211	0.472	FTVLTESAAK	R	N	0.997	65.3	25	17.6	63.8	0	30	0	0	2	1674.99	1679.5		965572	285	294	Empty	TRUE
dsx	Isobaric Tag Samples	iTRAQ Sample 1	Mudpit_20180119-DXS-S1-1 (1)	Neurofilament light polypeptide OS=Rattus norvegicus GN=Nefl PE=1 SV=3	NFL_RAT		uniprot-rat.fasta	61336.5	1	22	25	130	0.000211	0.472	GMNEALEK	R	Q	0.99	40.9	25	24.6	34.1	0	2	0	0	2	1499.83	477.5		141027	325	332	Empty	TRUE
dsx	Isobaric Tag Samples	iTRAQ Sample 1	Mudpit_20180119-DXS-S1-1 (1)	Neurofilament light polypeptide OS=Rattus norvegicus GN=Nefl PE=1 SV=3	NFL_RAT		uniprot-rat.fasta	61336.5	1	22	25	130	0.000211	0.472	IDSLMDEIAFLK	R	K	0.997	60.9	25	17.7	60.9	0	0	1	0	2	2019.13	3611		13293.8	213	224	Empty	TRUE
dsx	Isobaric Tag Samples	iTRAQ Sample 1	Mudpit_20180119-DXS-S1-1 (1)	Neurofilament light polypeptide OS=Rattus norvegicus GN=Nefl PE=1 SV=3	NFL_RAT		uniprot-rat.fasta	61336.5	1	22	25	130	0.000211	0.472	IDSLMDEIAFLKK	R	V	0.997	52.7	25	0	52.7	0	0	1	0	2	2435.43	3865		37674.2	213	225	Empty	TRUE
dsx	Isobaric Tag Samples	iTRAQ Sample 1	Mudpit_20180119-DXS-S1-1 (1)	Neurofilament light polypeptide OS=Rattus norvegicus GN=Nefl PE=1 SV=3	NFL_RAT		uniprot-rat.fasta	61336.5	1	22	25	130	0.000211	0.472	KGADEAALAR	R	A	0.995	25	25.3	14.8	25	0	1	0	0	2	1609.95	411		106634	197	206	Empty	TRUE
dsx	Isobaric Tag Samples	iTRAQ Sample 1	Mudpit_20180119-DXS-S1-1 (1)	Neurofilament light polypeptide OS=Rattus norvegicus GN=Nefl PE=1 SV=3	NFL_RAT		uniprot-rat.fasta	61336.5	1	22	25	130	0.000211	0.472	LAAEDATNEK	R	Q	0.997	63	25	23.4	63	0	7	0	0	2	1669.92	487		517679	148	157	Empty	TRUE
dsx	Isobaric Tag Samples	iTRAQ Sample 1	Mudpit_20180119-DXS-S1-1 (1)	Neurofilament light polypeptide OS=Rattus norvegicus GN=Nefl PE=1 SV=3	NFL_RAT		uniprot-rat.fasta	61336.5	1	22	25	130	0.000211	0.472	LLEGEETR	K	L	0.99	29.5	25	0	18.3	0	2	0	0	2	1250.69	693		403853	393	400	Empty	FALSE	AINX_RAT,NFM_RAT,G3V8Q2_RAT
dsx	Isobaric Tag Samples	iTRAQ Sample 1	Mudpit_20180119-DXS-S1-1 (1)	Neurofilament light polypeptide OS=Rattus norvegicus GN=Nefl PE=1 SV=3	NFL_RAT		uniprot-rat.fasta	61336.5	1	22	25	130	0.000211	0.472	MALDIEIAAYR	K	K	0.997	49.7	25	26.2	49.7	0	26	0	0	2	1569.86	2813		661773	381	391	Empty	FALSE	AINX_RAT,NFM_RAT,NFH_RAT,G3V8Q2_RAT
dsx	Isobaric Tag Samples	iTRAQ Sample 1	Mudpit_20180119-DXS-S1-1 (1)	Neurofilament light polypeptide OS=Rattus norvegicus GN=Nefl PE=1 SV=3	NFL_RAT		uniprot-rat.fasta	61336.5	1	22	25	130	0.000211	0.472	QALQGEREGLEETLR	K	N	0.997	30.5	25	0	30.3	0	0	2	0	2	2033.09	1060		65783.7	158	172	Empty	TRUE
dsx	Isobaric Tag Samples	iTRAQ Sample 1	Mudpit_20180119-DXS-S1-1 (1)	Neurofilament light polypeptide OS=Rattus norvegicus GN=Nefl PE=1 SV=3	NFL_RAT		uniprot-rat.fasta	61336.5	1	22	25	130	0.000211	0.472	QLQELEDK	K	Q	0.99	38.4	25.8	33.5	13.4	0	3	0	0	2	1610.92	1014		79548.8	333	340	Empty	TRUE
dsx	Isobaric Tag Samples	iTRAQ Sample 1	Mudpit_20180119-DXS-S1-1 (1)	Neurofilament light polypeptide OS=Rattus norvegicus GN=Nefl PE=1 SV=3	NFL_RAT		uniprot-rat.fasta	61336.5	1	22	25	130	0.000211	0.472	QNADISAMQDTINK	K	L	0.997	42.6	25	0	42.6	0	0	1	0	2	2157.14	1049		32417.8	341	354	Empty	TRUE
dsx	Isobaric Tag Samples	iTRAQ Sample 1	Mudpit_20180119-DXS-S1-1 (1)	Neurofilament light polypeptide OS=Rattus norvegicus GN=Nefl PE=1 SV=3	NFL_RAT		uniprot-rat.fasta	61336.5	1	22	25	130	0.000211	0.472	RIDSLMDEIAFLK	K	K	0.997	50.7	25	19.4	50.7	0	0	1	0	2	2159.24	3576		103007	212	224	Empty	TRUE
dsx	Isobaric Tag Samples	iTRAQ Sample 1	Mudpit_20180119-DXS-S1-1 (1)	Neurofilament light polypeptide OS=Rattus norvegicus GN=Nefl PE=1 SV=3	NFL_RAT		uniprot-rat.fasta	61336.5	1	22	25	130	0.000211	0.472	SAYSGLQSSSYLMSAR	R	A	0.997	63.8	25	0	63.8	0	0	9	0	2	2012.01	1650		378341	423	438	Empty	TRUE
dsx	Isobaric Tag Samples	iTRAQ Sample 1	Mudpit_20180119-DXS-S1-1 (1)	Neurofilament light polypeptide OS=Rattus norvegicus GN=Nefl PE=1 SV=3	NFL_RAT		uniprot-rat.fasta	61336.5	1	22	25	130	0.000211	0.472	SAYSSYSAPVSSSLSVR	R	R	0.997	76	25	15.7	76	0	0	6	0	2	2052.05	1249		257021	38	54	Empty	TRUE
dsx	Isobaric Tag Samples	iTRAQ Sample 1	Mudpit_20180119-DXS-S1-1 (1)	Neurofilament light polypeptide OS=Rattus norvegicus GN=Nefl PE=1 SV=3	NFL_RAT		uniprot-rat.fasta	61336.5	1	22	25	130	0.000211	0.472	SYSSSSGSLMPSLENLDLSQVAAISNDLK	R	S	0.997	80.4	25	0	80.4	0	0	0	1	2	3637.87	3674		176562	56	84	Empty	TRUE
dsx	Isobaric Tag Samples	iTRAQ Sample 1	Mudpit_20180119-DXS-S1-1 (1)	Neurofilament light polypeptide OS=Rattus norvegicus GN=Nefl PE=1 SV=3	NFL_RAT		uniprot-rat.fasta	61336.5	1	22	25	130	0.000211	0.472	VHELEQQNK	R	V	0.996	25.4	25	35.3	25.4	0	2	0	0	2	1732.98	469.5		22150.5	108	116	Empty	TRUE
dsx	Isobaric Tag Samples	iTRAQ Sample 1	Mudpit_20180119-DXS-S1-1 (1)	Neurofilament light polypeptide OS=Rattus norvegicus GN=Nefl PE=1 SV=3	NFL_RAT		uniprot-rat.fasta	61336.5	1	22	25	130	0.000211	0.472	VLEAELLVLR	K	Q	0.997	38.6	25	13	31.5	0	15	0	0	2	1458.92	3735		1582990	117	126	Empty	TRUE
dsx	Isobaric Tag Samples	iTRAQ Sample 1	Mudpit_20180119-DXS-S1-1 (1)	Neurofilament light polypeptide OS=Rattus norvegicus GN=Nefl PE=1 SV=3	NFL_RAT		uniprot-rat.fasta	61336.5	1	22	25	130	0.000211	0.472	YEEEVLSR	R	E	0.941	23.9	25	0	0	0	2	0	0	2	1328.7	913		55576.2	178	185	Empty	TRUE
dsx	Isobaric Tag Samples	iTRAQ Sample 1	Mudpit_20180119-DXS-S1-1 (1)	Neurofilament light polypeptide OS=Rattus norvegicus GN=Nefl PE=1 SV=3	NFL_RAT		uniprot-rat.fasta	61336.5	1	22	25	130	0.000211	0.472	YEEEVLSREDAEGR	R	L	0.997	32.4	25	0	32.4	0	0	1	0	2	1985.97	874		47755.1	178	191	Empty	TRUE
dsx	Isobaric Tag Samples	iTRAQ Sample 1	Mudpit_20180119-DXS-S1-1 (1)	Similar to 60S ribosomal protein L8 OS=Rattus norvegicus GN=RGD1561333 PE=3 SV=1	D4A6W6_RAT,RL8_RAT		uniprot-rat.fasta	28024.8	0.998	1	1	2	3.24e-06	0.0778	TELFIAAEGIHTGQFVYCGK	R	K	0.997	46.8	25	0	46.8	0	0	0	2	2	2849.51	2989		13667.2	73	92	Empty	TRUE
dsx	Isobaric Tag Samples	iTRAQ Sample 1	Mudpit_20180119-DXS-S1-1 (1)	YTH N(6)-methyladenosine RNA-binding protein 1 OS=Rattus norvegicus GN=Ythdf1 PE=1 SV=1	Q4V8J6_RAT		uniprot-rat.fasta	60909.2	0.903	1	1	2	3.24e-06	0.0429	APGMNSLEQGMVGLK	K	I	0.866	12.8	25	0	12.8	0	0	1	0	2	2140.17	2276		2980.35	177	191	Empty	TRUE
dsx	Isobaric Tag Samples	iTRAQ Sample 1	Mudpit_20180119-DXS-S1-1 (1)	YTH N(6)-methyladenosine RNA-binding protein 1 OS=Rattus norvegicus GN=Ythdf1 PE=1 SV=1	Q4V8J6_RAT		uniprot-rat.fasta	60909.2	0.903	1	1	2	3.24e-06	0.0429	DTQEVPLEK	R	A	0.985	19.7	25	0	19.7	0	1	0	0	2	1666.95	615		8193.24	507	515	Empty	FALSE	D3ZIY3_RAT
dsx	Isobaric Tag Samples	iTRAQ Sample 1	Mudpit_20180119-DXS-S1-1 (1)	Alpha-endosulfine OS=Rattus norvegicus GN=Ensa PE=1 SV=1	ENSA_RAT		uniprot-rat.fasta	13335.4	1	3	3	5	8.11e-06	0.273	NLVTGDHIPTPQDLPQR	K	K	0.997	69.5	25	0	69.5	0	0	3	0	2	2205.19	1379		85712.6	90	106	Empty	TRUE
dsx	Isobaric Tag Samples	iTRAQ Sample 1	Mudpit_20180119-DXS-S1-1 (1)	Alpha-endosulfine OS=Rattus norvegicus GN=Ensa PE=1 SV=1	ENSA_RAT		uniprot-rat.fasta	13335.4	1	3	3	5	8.11e-06	0.273	QLPSAGADK	K	N	0.989	23.9	26.4	30.3	23.9	0	1	0	0	2	1494.87	477		11501.9	81	89	Empty	TRUE
dsx	Isobaric Tag Samples	iTRAQ Sample 1	Mudpit_20180119-DXS-S1-1 (1)	Alpha-endosulfine OS=Rattus norvegicus GN=Ensa PE=1 SV=1	ENSA_RAT		uniprot-rat.fasta	13335.4	1	3	3	5	8.11e-06	0.273	SSLVTSK	K	L	0.9	27.8	25.9	29.7	12.1	0	1	0	0	2	1329.82	540		7361.85	108	114	Empty	TRUE
dsx	Isobaric Tag Samples	iTRAQ Sample 1	Mudpit_20180119-DXS-S1-1 (1)	Reticulon 4-interacting protein 1 OS=Rattus norvegicus GN=Rtn4ip1 PE=1 SV=1	B2GUZ6_RAT		uniprot-rat.fasta	43605.4	1	2	2	2	3.24e-06	0.0783	KLGADEVIDYTMGSVEEQLK	R	S	0.991	23	25	0	19.2	0	0	0	1	2	3137.72	3681		9212.44	246	265	Empty	TRUE
dsx	Isobaric Tag Samples	iTRAQ Sample 1	Mudpit_20180119-DXS-S1-1 (1)	Reticulon 4-interacting protein 1 OS=Rattus norvegicus GN=Rtn4ip1 PE=1 SV=1	B2GUZ6_RAT		uniprot-rat.fasta	43605.4	1	2	2	2	3.24e-06	0.0783	SGYGATALNMK	R	R	0.989	20.8	25.6	0	20.8	0	1	0	0	2	1720.95	858		4080.25	92	102	Empty	TRUE
dsx	Isobaric Tag Samples	iTRAQ Sample 1	Mudpit_20180119-DXS-S1-1 (1)	Alpha-synuclein OS=Rattus norvegicus GN=Snca PE=1 SV=1	SYUA_RAT		uniprot-rat.fasta	14514.3	1	3	4	32	5.19e-05	0.414	EGVVAAAEK	K	T	0.997	51.2	27.2	19.2	43.8	0	4	0	0	2	1481.88	633.5		429263	13	21	Empty	FALSE	A0A0G2JSQ1_RAT,SYUB_RAT
dsx	Isobaric Tag Samples	iTRAQ Sample 1	Mudpit_20180119-DXS-S1-1 (1)	Alpha-synuclein OS=Rattus norvegicus GN=Snca PE=1 SV=1	SYUA_RAT		uniprot-rat.fasta	14514.3	1	3	4	32	5.19e-05	0.414	EQVTNVGGAVVTGVTAVAQK	K	T	0.997	81.2	25	0	81.2	0	0	11	0	2	2536.46	2440		1678290	61	80	Empty	TRUE
dsx	Isobaric Tag Samples	iTRAQ Sample 1	Mudpit_20180119-DXS-S1-1 (1)	Alpha-synuclein OS=Rattus norvegicus GN=Snca PE=1 SV=1	SYUA_RAT		uniprot-rat.fasta	14514.3	1	3	4	32	5.19e-05	0.414	TKEGVLYVGSK	K	T	0.81	11.9	25	0	11.9	0	0	1	0	2	2093.27	731		6890.68	33	43	Empty	FALSE	A0A0G2JSQ1_RAT,SYUB_RAT
dsx	Isobaric Tag Samples	iTRAQ Sample 1	Mudpit_20180119-DXS-S1-1 (1)	Alpha-synuclein OS=Rattus norvegicus GN=Snca PE=1 SV=1	SYUA_RAT		uniprot-rat.fasta	14514.3	1	3	4	32	5.19e-05	0.414	TKEQVTNVGGAVVTGVTAVAQK	K	T	0.997	63.9	25	0	63.9	0	0	0	3	2	3069.8	2138		643138	59	80	Empty	TRUE
dsx	Isobaric Tag Samples	iTRAQ Sample 1	Mudpit_20180119-DXS-S1-1 (1)	Alpha-synuclein OS=Rattus norvegicus GN=Snca PE=1 SV=1	SYUA_RAT		uniprot-rat.fasta	14514.3	1	3	4	32	5.19e-05	0.414	TVEGAGNIAAATGFVK	K	K	0.997	72.4	25.3	13.8	72.4	0	2	11	0	2	2114.21	1921		948812	81	96	Empty	TRUE
dsx	Isobaric Tag Samples	iTRAQ Sample 1	Mudpit_20180119-DXS-S1-1 (1)	Tight junction protein 1 OS=Rattus norvegicus GN=Tjp1 PE=1 SV=2	F1M4A0_RAT		uniprot-rat.fasta	194032	1	12	12	13	2.11e-05	0.0981	AEQLASVQYTLPK	R	T	0.997	29.3	25	0	29.3	0	0	1	0	2	2056.19	1841		8978.62	568	580	Empty	TRUE
dsx	Isobaric Tag Samples	iTRAQ Sample 1	Mudpit_20180119-DXS-S1-1 (1)	Tight junction protein 1 OS=Rattus norvegicus GN=Tjp1 PE=1 SV=2	F1M4A0_RAT		uniprot-rat.fasta	194032	1	12	12	13	2.11e-05	0.0981	DGNIQEGDVVLK	R	I	0.997	42.7	26.3	0	42.7	0	1	0	0	2	1895.07	955		2935.12	208	219	Empty	TRUE
dsx	Isobaric Tag Samples	iTRAQ Sample 1	Mudpit_20180119-DXS-S1-1 (1)	Tight junction protein 1 OS=Rattus norvegicus GN=Tjp1 PE=1 SV=2	F1M4A0_RAT		uniprot-rat.fasta	194032	1	12	12	13	2.11e-05	0.0981	DNPHFQSGETSIVISDVLK	R	G	0.997	41.7	25	0	41.7	0	0	0	1	2	2694.46	2241		17117.8	31	49	Empty	TRUE
dsx	Isobaric Tag Samples	iTRAQ Sample 1	Mudpit_20180119-DXS-S1-1 (1)	Tight junction protein 1 OS=Rattus norvegicus GN=Tjp1 PE=1 SV=2	F1M4A0_RAT		uniprot-rat.fasta	194032	1	12	12	13	2.11e-05	0.0981	EAGFLRPVTIFGPIADVAR	R	E	0.969	17.2	25	0	17.2	0	0	1	0	2	2333.33	3278		7474.84	628	646	Empty	TRUE
dsx	Isobaric Tag Samples	iTRAQ Sample 1	Mudpit_20180119-DXS-S1-1 (1)	Tight junction protein 1 OS=Rattus norvegicus GN=Tjp1 PE=1 SV=2	F1M4A0_RAT		uniprot-rat.fasta	194032	1	12	12	13	2.11e-05	0.0981	EAIQQQQNQLVWVSEGK	K	A	0.997	51.7	25.1	0	51.3	0	0	1	0	2	2593.42	1890		17489.8	776	792	Empty	TRUE
dsx	Isobaric Tag Samples	iTRAQ Sample 1	Mudpit_20180119-DXS-S1-1 (1)	Tight junction protein 1 OS=Rattus norvegicus GN=Tjp1 PE=1 SV=2	F1M4A0_RAT		uniprot-rat.fasta	194032	1	12	12	13	2.11e-05	0.0981	EGLEEGDQILR	K	V	0.997	35.9	25	23.5	31.9	0	1	0	0	2	1562.83	1150		11437.3	447	457	Empty	TRUE
dsx	Isobaric Tag Samples	iTRAQ Sample 1	Mudpit_20180119-DXS-S1-1 (1)	Tight junction protein 1 OS=Rattus norvegicus GN=Tjp1 PE=1 SV=2	F1M4A0_RAT		uniprot-rat.fasta	194032	1	12	12	13	2.11e-05	0.0981	EISQDSLAAR	K	D	0.997	34.1	25	21	32.7	0	1	0	0	2	1393.76	544		22735.6	198	207	Empty	TRUE
dsx	Isobaric Tag Samples	iTRAQ Sample 1	Mudpit_20180119-DXS-S1-1 (1)	Tight junction protein 1 OS=Rattus norvegicus GN=Tjp1 PE=1 SV=2	F1M4A0_RAT		uniprot-rat.fasta	194032	1	12	12	13	2.11e-05	0.0981	FEEPAPLPYDSRPR	R	Y	0.982	20.7	25	0	20.7	0	1	0	0	2	1978.03	1115		15386.9	1119	1132	Empty	TRUE
dsx	Isobaric Tag Samples	iTRAQ Sample 1	Mudpit_20180119-DXS-S1-1 (1)	Tight junction protein 1 OS=Rattus norvegicus GN=Tjp1 PE=1 SV=2	F1M4A0_RAT		uniprot-rat.fasta	194032	1	12	12	13	2.11e-05	0.0981	GGPAEGQLQENDR	K	V	0.997	30.8	25	0	30.8	0	2	0	0	2	1674.84	365		22748.2	50	62	Empty	TRUE
dsx	Isobaric Tag Samples	iTRAQ Sample 1	Mudpit_20180119-DXS-S1-1 (1)	Tight junction protein 1 OS=Rattus norvegicus GN=Tjp1 PE=1 SV=2	F1M4A0_RAT		uniprot-rat.fasta	194032	1	12	12	13	2.11e-05	0.0981	HALLDVTPNAVDR	K	L	0.997	32.9	25	16.3	32.9	0	0	1	0	2	1724.96	919		6142.38	691	703	Empty	TRUE
dsx	Isobaric Tag Samples	iTRAQ Sample 1	Mudpit_20180119-DXS-S1-1 (1)	Tight junction protein 1 OS=Rattus norvegicus GN=Tjp1 PE=1 SV=2	F1M4A0_RAT		uniprot-rat.fasta	194032	1	12	12	13	2.11e-05	0.0981	LAGGNDVGIFVAGVLEDSPAAK	R	E	0.997	51.5	25	0	51.5	0	0	0	1	2	2708.51	3914		13467.7	425	446	Empty	TRUE
dsx	Isobaric Tag Samples	iTRAQ Sample 1	Mudpit_20180119-DXS-S1-1 (1)	Tight junction protein 1 OS=Rattus norvegicus GN=Tjp1 PE=1 SV=2	F1M4A0_RAT		uniprot-rat.fasta	194032	1	12	12	13	2.11e-05	0.0981	QIIDQDK	K	H	0.9	25.2	25.2	31.1	8.63	0	1	0	0	2	1467.86	514		5015.08	684	690	Empty	TRUE
dsx	Isobaric Tag Samples	iTRAQ Sample 1	Mudpit_20180119-DXS-S1-1 (1)	Mitochondrial import receptor subunit TOM20 homolog OS=Rattus norvegicus GN=Tomm20 PE=1 SV=2	TOM20_RAT		uniprot-rat.fasta	16284.4	1	2	2	10	1.62e-05	0.228	FFLEEIQLGEELLAQGDYEK	K	G	0.992	22.9	25	0	21.1	0	0	0	1	2	2979.58	4468		1754.74	69	88	Empty	TRUE
dsx	Isobaric Tag Samples	iTRAQ Sample 1	Mudpit_20180119-DXS-S1-1 (1)	Mitochondrial import receptor subunit TOM20 homolog OS=Rattus norvegicus GN=Tomm20 PE=1 SV=2	TOM20_RAT		uniprot-rat.fasta	16284.4	1	2	2	10	1.62e-05	0.228	IVSAQSLAEDDVE	R	-	0.997	67.6	25	0	67.6	0	9	0	0	2	1679.86	2011		285759	133	145	Empty	TRUE
dsx	Isobaric Tag Samples	iTRAQ Sample 1	Mudpit_20180119-DXS-S1-1 (1)	Acyl-coenzyme A thioesterase 1 OS=Rattus norvegicus GN=Acot1 PE=1 SV=1	ACOT1_RAT		uniprot-rat.fasta	46014	0.995	0	0	5	8.11e-06	0.0979	IEYFEEAVNYLR	R	G	0.997	36	25	28.8	36	0	1	1	0	2	1849.96	4177.5		8184.6	205	216	Empty	TRUE
dsx	Isobaric Tag Samples	iTRAQ Sample 1	Mudpit_20180119-DXS-S1-1 (1)	Acyl-coenzyme A thioesterase 1 OS=Rattus norvegicus GN=Acot1 PE=1 SV=1	ACOT1_RAT		uniprot-rat.fasta	46014	0.995	0	0	5	8.11e-06	0.0979	SCWDEPLSITVR	R	G	0.997	45	25	0	45	0	2	0	0	2	1766.9	2136		11256.9	13	24	Empty	TRUE
dsx	Isobaric Tag Samples	iTRAQ Sample 1	Mudpit_20180119-DXS-S1-1 (1)	Acyl-coenzyme A thioesterase 1 OS=Rattus norvegicus GN=Acot1 PE=1 SV=1	ACOT1_RAT		uniprot-rat.fasta	46014	0.995	0	0	5	8.11e-06	0.0979	SDTTFLFLVGQDDHNWK	R	S	0.997	42.7	25	0	42.7	0	0	1	0	2	2631.37	3020		27233.3	312	328	Empty	TRUE
dsx	Isobaric Tag Samples	iTRAQ Sample 1	Mudpit_20180119-DXS-S1-1 (1)	Serine and arginine repetitive matrix 1 OS=Rattus norvegicus GN=Srrm1 PE=1 SV=1	A0A0G2K4F6_RAT,B2RYB3_RAT		uniprot-rat.fasta	102436	0.998	1	1	1	1.62e-06	0.0373	AVAVATPAPAAPAAVSAAATPSAQEEPAAAPEPR	K	K	0.997	70.6	25	15.1	69.9	0	0	0	1	2	3412.8	1478		12274	839	872	Empty	TRUE
dsx	Isobaric Tag Samples	iTRAQ Sample 1	Mudpit_20180119-DXS-S1-1 (1)	D-aminoacyl-tRNA deacylase OS=Rattus norvegicus GN=Dtd1 PE=1 SV=1	B0K014_RAT,D4A9K3_RAT		uniprot-rat.fasta	19636.6	0.95	1	1	1	1.62e-06	0.0718	ASVTVGGEQISAIGR	R	G	0.997	98.3	25	20.3	98.3	0	0	1	0	2	1748.98	1188		17658.5	11	25	Empty	TRUE
dsx	Isobaric Tag Samples	iTRAQ Sample 1	Mudpit_20180119-DXS-S1-1 (1)	HECT, C2 and WW domain-containing E3 ubiquitin protein ligase 2 OS=Rattus norvegicus GN=Hecw2 PE=1 SV=1	D4ADD3_RAT		uniprot-rat.fasta	176519	1	1	2	5	8.11e-06	0.0171	ANSDTDLVTSESR	R	S	0.997	44.3	25	0	44.3	0	1	1	0	2	1698.84	459		13825.7	46	58	Empty	TRUE
dsx	Isobaric Tag Samples	iTRAQ Sample 1	Mudpit_20180119-DXS-S1-1 (1)	HECT, C2 and WW domain-containing E3 ubiquitin protein ligase 2 OS=Rattus norvegicus GN=Hecw2 PE=1 SV=1	D4ADD3_RAT		uniprot-rat.fasta	176519	1	1	2	5	8.11e-06	0.0171	LLTAVEETSTFGLE	K	-	0.997	39.3	25	0	39.3	0	3	0	0	2	1813.97	4174		3322.55	1565	1578	Empty	FALSE	F1M4Q8_RAT
dsx	Isobaric Tag Samples	iTRAQ Sample 1	Mudpit_20180119-DXS-S1-1 (1)	Protein LYRIC OS=Rattus norvegicus GN=Mtdh PE=1 SV=2	LYRIC_RAT		uniprot-rat.fasta	63970.6	1	6	6	7	1.14e-05	0.16	EEVTPPTPAPEDPAQLK	R	N	0.995	24.9	25	0	24.9	0	0	1	0	2	2427.32	1194		15955.6	90	106	Empty	TRUE
dsx	Isobaric Tag Samples	iTRAQ Sample 1	Mudpit_20180119-DXS-S1-1 (1)	Protein LYRIC OS=Rattus norvegicus GN=Mtdh PE=1 SV=2	LYRIC_RAT		uniprot-rat.fasta	63970.6	1	6	6	7	1.14e-05	0.16	SETNWESPK	K	Q	0.995	24.9	25	0	24.9	0	1	0	0	2	1685.9	591		5398.38	561	569	Empty	TRUE
dsx	Isobaric Tag Samples	iTRAQ Sample 1	Mudpit_20180119-DXS-S1-1 (1)	Protein LYRIC OS=Rattus norvegicus GN=Mtdh PE=1 SV=2	LYRIC_RAT		uniprot-rat.fasta	63970.6	1	6	6	7	1.14e-05	0.16	SIFSGIGSTAEPVSQSTTSDYQWDGSR	R	N	0.773	11.1	25	0	11.1	0	0	0	1	2	3167.51	2539		8639.11	343	369	Empty	TRUE
dsx	Isobaric Tag Samples	iTRAQ Sample 1	Mudpit_20180119-DXS-S1-1 (1)	Protein LYRIC OS=Rattus norvegicus GN=Mtdh PE=1 SV=2	LYRIC_RAT		uniprot-rat.fasta	63970.6	1	6	6	7	1.14e-05	0.16	SWQDELAQQAEEGSAR	R	L	0.997	34.4	25	0	34.4	0	0	2	0	2	2109.02	1686.5		22731.7	5	20	Empty	TRUE
dsx	Isobaric Tag Samples	iTRAQ Sample 1	Mudpit_20180119-DXS-S1-1 (1)	Protein LYRIC OS=Rattus norvegicus GN=Mtdh PE=1 SV=2	LYRIC_RAT		uniprot-rat.fasta	63970.6	1	6	6	7	1.14e-05	0.16	TMSTSDPVEVLIK	K	N	0.892	14	25.5	0	14	0	0	1	0	2	2028.15	2130		7087	491	503	Empty	TRUE
dsx	Isobaric Tag Samples	iTRAQ Sample 1	Mudpit_20180119-DXS-S1-1 (1)	Protein LYRIC OS=Rattus norvegicus GN=Mtdh PE=1 SV=2	LYRIC_RAT		uniprot-rat.fasta	63970.6	1	6	6	7	1.14e-05	0.16	TVEIPEDEVVR	R	T	0.997	33	25	0	33	0	1	0	0	2	1589.87	1041		14563.9	131	141	Empty	TRUE
dsx	Isobaric Tag Samples	iTRAQ Sample 1	Mudpit_20180119-DXS-S1-1 (1)	L-lactate dehydrogenase B chain OS=Rattus norvegicus GN=Ldhb PE=1 SV=2	LDHB_RAT		uniprot-rat.fasta	36612.5	1	10	12	38	6.16e-05	0.293	DYSVTANSK	K	I	0.997	41.8	25	0	41.8	0	1	0	0	2	1592.87	395		64823.2	83	91	Empty	FALSE	LDHA_RAT,B5DEN4_RAT
dsx	Isobaric Tag Samples	iTRAQ Sample 1	Mudpit_20180119-DXS-S1-1 (1)	L-lactate dehydrogenase B chain OS=Rattus norvegicus GN=Ldhb PE=1 SV=2	LDHB_RAT		uniprot-rat.fasta	36612.5	1	10	12	38	6.16e-05	0.293	EKLIAPVADDETAVPNNK	K	I	0.997	45.4	25	0	45.4	0	0	0	1	2	2836.62	1244		7234.87	6	23	Empty	TRUE
dsx	Isobaric Tag Samples	iTRAQ Sample 1	Mudpit_20180119-DXS-S1-1 (1)	L-lactate dehydrogenase B chain OS=Rattus norvegicus GN=Ldhb PE=1 SV=2	LDHB_RAT		uniprot-rat.fasta	36612.5	1	10	12	38	6.16e-05	0.293	FIIPQIVK	K	Y	0.99	33.3	25	32.4	33.3	0	4	0	0	2	1566.02	2271		655905	120	127	Empty	TRUE
dsx	Isobaric Tag Samples	iTRAQ Sample 1	Mudpit_20180119-DXS-S1-1 (1)	L-lactate dehydrogenase B chain OS=Rattus norvegicus GN=Ldhb PE=1 SV=2	LDHB_RAT		uniprot-rat.fasta	36612.5	1	10	12	38	6.16e-05	0.293	GEMMDLQHGSLFLQTPK	K	I	0.997	65	25	0	65	0	0	5	1	2	2540.35	2318.5		383274	61	77	Empty	TRUE
dsx	Isobaric Tag Samples	iTRAQ Sample 1	Mudpit_20180119-DXS-S1-1 (1)	L-lactate dehydrogenase B chain OS=Rattus norvegicus GN=Ldhb PE=1 SV=2	LDHB_RAT		uniprot-rat.fasta	36612.5	1	10	12	38	6.16e-05	0.293	GLTSVINQK	R	L	0.997	48.8	25.3	0	44.3	0	7	0	0	2	1567.96	1001		282601	300	308	Empty	TRUE
dsx	Isobaric Tag Samples	iTRAQ Sample 1	Mudpit_20180119-DXS-S1-1 (1)	L-lactate dehydrogenase B chain OS=Rattus norvegicus GN=Ldhb PE=1 SV=2	LDHB_RAT		uniprot-rat.fasta	36612.5	1	10	12	38	6.16e-05	0.293	IHPVSTMVK	R	G	0.997	36.4	25	0	36.4	0	3	0	0	2	1619.98	522		86236.1	271	279	Empty	TRUE
dsx	Isobaric Tag Samples	iTRAQ Sample 1	Mudpit_20180119-DXS-S1-1 (1)	L-lactate dehydrogenase B chain OS=Rattus norvegicus GN=Ldhb PE=1 SV=2	LDHB_RAT		uniprot-rat.fasta	36612.5	1	10	12	38	6.16e-05	0.293	LIAPVADDETAVPNNK	K	I	0.997	67.2	25	15.1	64.1	0	0	9	0	2	2275.28	1281		1270850	8	23	Empty	TRUE
dsx	Isobaric Tag Samples	iTRAQ Sample 1	Mudpit_20180119-DXS-S1-1 (1)	L-lactate dehydrogenase B chain OS=Rattus norvegicus GN=Ldhb PE=1 SV=2	LDHB_RAT		uniprot-rat.fasta	36612.5	1	10	12	38	6.16e-05	0.293	LKGEMMDLQHGSLFLQTPK	K	I	0.996	25.7	25	0	25.7	0	0	0	2	2	3085.73	2643.5		92085.3	59	77	Empty	TRUE
dsx	Isobaric Tag Samples	iTRAQ Sample 1	Mudpit_20180119-DXS-S1-1 (1)	L-lactate dehydrogenase B chain OS=Rattus norvegicus GN=Ldhb PE=1 SV=2	LDHB_RAT		uniprot-rat.fasta	36612.5	1	10	12	38	6.16e-05	0.293	MVVDSAYEVIK	K	L	0.997	35.5	25	0	35.5	0	0	1	0	2	1862.06	2190		5315.26	234	244	Empty	TRUE
dsx	Isobaric Tag Samples	iTRAQ Sample 1	Mudpit_20180119-DXS-S1-1 (1)	L-lactate dehydrogenase B chain OS=Rattus norvegicus GN=Ldhb PE=1 SV=2	LDHB_RAT		uniprot-rat.fasta	36612.5	1	10	12	38	6.16e-05	0.293	SLADELALVDVLEDK	K	L	0.997	80.6	25.3	0	75.9	0	0	3	0	2	2238.27	3734		517201	44	58	Empty	TRUE
dsx	Isobaric Tag Samples	iTRAQ Sample 1	Mudpit_20180119-DXS-S1-1 (1)	L-lactate dehydrogenase B chain OS=Rattus norvegicus GN=Ldhb PE=1 SV=2	LDHB_RAT		uniprot-rat.fasta	36612.5	1	10	12	38	6.16e-05	0.293	SLADELALVDVLEDKLK	K	G	0.997	54.2	25	15.8	53.4	0	0	0	1	2	2783.65	4056		122914	44	60	Empty	TRUE
dsx	Isobaric Tag Samples	iTRAQ Sample 1	Mudpit_20180119-DXS-S1-1 (1)	Leucine-rich repeat transmembrane neuronal protein 4 OS=Rattus norvegicus GN=Lrrtm4 PE=4 SV=3	F1LNW2_RAT,LRRT4_RAT		uniprot-rat.fasta	67172.9	0.997	1	1	2	3.24e-06	0.0212	NLDFLDLGYNR	R	L	0.995	25.3	25	0	25.3	0	2	0	0	2	1643.87	2850		26583.3	182	192	Empty	TRUE
dsx	Isobaric Tag Samples	iTRAQ Sample 1	Mudpit_20180119-DXS-S1-1 (1)	Proteasome subunit alpha type-4 OS=Rattus norvegicus GN=Psma4 PE=1 SV=1	PSA4_RAT,Q6P505_RAT		uniprot-rat.fasta	29498.6	1	7	8	18	2.92e-05	0.333	EGEMTLK	K	S	0.9	20.6	25	19.5	12.9	0	1	0	0	2	1415.8	647		7754.5	181	187	Empty	TRUE
dsx	Isobaric Tag Samples	iTRAQ Sample 1	Mudpit_20180119-DXS-S1-1 (1)	Proteasome subunit alpha type-4 OS=Rattus norvegicus GN=Psma4 PE=1 SV=1	PSA4_RAT,Q6P505_RAT		uniprot-rat.fasta	29498.6	1	7	8	18	2.92e-05	0.333	EVEQLIK	K	K	0.9	29.6	26.2	24.4	11.6	0	1	0	0	2	1466.9	1297		5615.31	232	238	Empty	TRUE
dsx	Isobaric Tag Samples	iTRAQ Sample 1	Mudpit_20180119-DXS-S1-1 (1)	Proteasome subunit alpha type-4 OS=Rattus norvegicus GN=Psma4 PE=1 SV=1	PSA4_RAT,Q6P505_RAT		uniprot-rat.fasta	29498.6	1	7	8	18	2.92e-05	0.333	LLDEVFFSEK	K	I	0.997	56.3	25	29.8	56.3	0	6	2	0	2	1835.04	3638.5		109088	55	64	Empty	TRUE
dsx	Isobaric Tag Samples	iTRAQ Sample 1	Mudpit_20180119-DXS-S1-1 (1)	Proteasome subunit alpha type-4 OS=Rattus norvegicus GN=Psma4 PE=1 SV=1	PSA4_RAT,Q6P505_RAT		uniprot-rat.fasta	29498.6	1	7	8	18	2.92e-05	0.333	LNEDMACSVAGITSDANVLTNELR	K	L	0.997	53.5	25	0	53.5	0	0	0	1	2	2897.43	3939		4559.02	68	91	Empty	TRUE
dsx	Isobaric Tag Samples	iTRAQ Sample 1	Mudpit_20180119-DXS-S1-1 (1)	Proteasome subunit alpha type-4 OS=Rattus norvegicus GN=Psma4 PE=1 SV=1	PSA4_RAT,Q6P505_RAT		uniprot-rat.fasta	29498.6	1	7	8	18	2.92e-05	0.333	SALALAVK	K	V	0.99	38.7	25	0	30.7	0	3	0	0	2	1380.9	1160		24127.1	188	195	Empty	TRUE
dsx	Isobaric Tag Samples	iTRAQ Sample 1	Mudpit_20180119-DXS-S1-1 (1)	Proteasome subunit alpha type-4 OS=Rattus norvegicus GN=Psma4 PE=1 SV=1	PSA4_RAT,Q6P505_RAT		uniprot-rat.fasta	29498.6	1	7	8	18	2.92e-05	0.333	TTIFSPEGR	R	L	0.997	32.9	25	0	32.9	0	3	0	0	2	1311.72	913		28358.1	9	17	Empty	TRUE
dsx	Isobaric Tag Samples	iTRAQ Sample 1	Mudpit_20180119-DXS-S1-1 (1)	Proteasome subunit alpha type-4 OS=Rattus norvegicus GN=Psma4 PE=1 SV=1	PSA4_RAT,Q6P505_RAT		uniprot-rat.fasta	29498.6	1	7	8	18	2.92e-05	0.333	YLLQYQEPIPCEQLVTALCDIK	R	Q	0.997	59.8	25	0	59.8	0	0	0	1	2	3302.76	3949		47965.6	97	118	Empty	TRUE
dsx	Isobaric Tag Samples	iTRAQ Sample 1	Mudpit_20180119-DXS-S1-1 (1)	Retinaldehyde binding protein 1 (Predicted), isoform CRA_a OS=Rattus norvegicus GN=Rlbp1 PE=4 SV=1	D3Z956_RAT		uniprot-rat.fasta	36450.8	1	3	3	7	1.14e-05	0.155	ELQELVQAQAASGEELAVAVAER	R	V	0.997	89.8	25	25.1	84.4	0	0	2	0	2	2715.45	4018.5		14393.8	65	87	Empty	TRUE
dsx	Isobaric Tag Samples	iTRAQ Sample 1	Mudpit_20180119-DXS-S1-1 (1)	Retinaldehyde binding protein 1 (Predicted), isoform CRA_a OS=Rattus norvegicus GN=Rlbp1 PE=4 SV=1	D3Z956_RAT		uniprot-rat.fasta	36450.8	1	3	3	7	1.14e-05	0.155	LQYPELFDSLSMEALR	R	C	0.997	40.4	25	0	40.4	0	0	2	0	2	2216.16	3912.5		20992	122	137	Empty	TRUE
dsx	Isobaric Tag Samples	iTRAQ Sample 1	Mudpit_20180119-DXS-S1-1 (1)	Retinaldehyde binding protein 1 (Predicted), isoform CRA_a OS=Rattus norvegicus GN=Rlbp1 PE=4 SV=1	D3Z956_RAT		uniprot-rat.fasta	36450.8	1	3	3	7	1.14e-05	0.155	MVPEEEQELR	R	A	0.997	39.5	25	0	36.8	0	3	0	0	2	1563.8	851		10928.7	10	19	Empty	TRUE
dsx	Isobaric Tag Samples	iTRAQ Sample 1	Mudpit_20180119-DXS-S1-1 (1)	Myosin, heavy polypeptide 9, non-muscle OS=Rattus norvegicus GN=Myh9 PE=1 SV=1	G3V6P7_RAT		uniprot-rat.fasta	226419	1	22	25	53	8.6e-05	0.204	ADFCIIHYAGK	K	V	0.997	34.4	25	0	34.4	0	0	1	0	2	1903.04	1525		27026.3	566	576	Empty	FALSE	G3V9Y1_RAT
dsx	Isobaric Tag Samples	iTRAQ Sample 1	Mudpit_20180119-DXS-S1-1 (1)	Myosin, heavy polypeptide 9, non-muscle OS=Rattus norvegicus GN=Myh9 PE=1 SV=1	G3V6P7_RAT		uniprot-rat.fasta	226419	1	22	25	53	8.6e-05	0.204	ALELDSNLYR	K	I	0.997	34.8	25	24.7	34.8	0	1	0	0	2	1497.82	1720		10334.3	746	755	Empty	TRUE
dsx	Isobaric Tag Samples	iTRAQ Sample 1	Mudpit_20180119-DXS-S1-1 (1)	Myosin, heavy polypeptide 9, non-muscle OS=Rattus norvegicus GN=Myh9 PE=1 SV=1	G3V6P7_RAT		uniprot-rat.fasta	226419	1	22	25	53	8.6e-05	0.204	ASIAALEAK	K	I	0.997	50.8	26.3	19.6	37	0	1	0	0	2	1481.91	1171		11830.5	1807	1815	Empty	TRUE
dsx	Isobaric Tag Samples	iTRAQ Sample 1	Mudpit_20180119-DXS-S1-1 (1)	Myosin, heavy polypeptide 9, non-muscle OS=Rattus norvegicus GN=Myh9 PE=1 SV=1	G3V6P7_RAT		uniprot-rat.fasta	226419	1	22	25	53	8.6e-05	0.204	DVLLQVEDER	K	R	0.994	26.1	25	22.7	21	0	1	0	0	2	1519.83	1629		11187.9	1846	1855	Empty	TRUE
dsx	Isobaric Tag Samples	iTRAQ Sample 1	Mudpit_20180119-DXS-S1-1 (1)	Myosin, heavy polypeptide 9, non-muscle OS=Rattus norvegicus GN=Myh9 PE=1 SV=1	G3V6P7_RAT		uniprot-rat.fasta	226419	1	22	25	53	8.6e-05	0.204	EDQSILCTGESGAGK	R	T	0.997	48.6	25	0	48.6	0	0	2	0	2	2160.11	759		18872.6	166	180	Empty	FALSE	A0A0G2K6S9_RAT,E9PTU4_RAT,G3V9Y1_RAT,F1LNF0_RAT
dsx	Isobaric Tag Samples	iTRAQ Sample 1	Mudpit_20180119-DXS-S1-1 (1)	Myosin, heavy polypeptide 9, non-muscle OS=Rattus norvegicus GN=Myh9 PE=1 SV=1	G3V6P7_RAT		uniprot-rat.fasta	226419	1	22	25	53	8.6e-05	0.204	EEILAQAK	R	E	0.99	25.9	25	32.7	25.9	0	2	0	0	2	1509.91	1100		10873.9	1662	1669	Empty	TRUE
dsx	Isobaric Tag Samples	iTRAQ Sample 1	Mudpit_20180119-DXS-S1-1 (1)	Myosin, heavy polypeptide 9, non-muscle OS=Rattus norvegicus GN=Myh9 PE=1 SV=1	G3V6P7_RAT		uniprot-rat.fasta	226419	1	22	25	53	8.6e-05	0.204	ELEDATETADAMNR	R	E	0.997	34.8	25	0	34.8	0	0	2	0	2	1869.88	1248		11971.2	1899	1912	Empty	TRUE
dsx	Isobaric Tag Samples	iTRAQ Sample 1	Mudpit_20180119-DXS-S1-1 (1)	Myosin, heavy polypeptide 9, non-muscle OS=Rattus norvegicus GN=Myh9 PE=1 SV=1	G3V6P7_RAT		uniprot-rat.fasta	226419	1	22	25	53	8.6e-05	0.204	ELETQISELQEDLESER	R	A	0.997	52.6	25	0	52.6	0	0	1	0	2	2352.17	3756		7082.58	1108	1124	Empty	TRUE
dsx	Isobaric Tag Samples	iTRAQ Sample 1	Mudpit_20180119-DXS-S1-1 (1)	Myosin, heavy polypeptide 9, non-muscle OS=Rattus norvegicus GN=Myh9 PE=1 SV=1	G3V6P7_RAT		uniprot-rat.fasta	226419	1	22	25	53	8.6e-05	0.204	EQEVSILK	R	K	0.99	24.6	25.7	18.3	19.9	0	1	0	0	2	1553.94	973		16848.8	1166	1173	Empty	TRUE
dsx	Isobaric Tag Samples	iTRAQ Sample 1	Mudpit_20180119-DXS-S1-1 (1)	Myosin, heavy polypeptide 9, non-muscle OS=Rattus norvegicus GN=Myh9 PE=1 SV=1	G3V6P7_RAT		uniprot-rat.fasta	226419	1	22	25	53	8.6e-05	0.204	IMGIPEDEQMGLLR	R	V	0.997	65.4	25	0	64	0	0	2	0	2	1906.01	3168		20515.2	328	341	Empty	TRUE
dsx	Isobaric Tag Samples	iTRAQ Sample 1	Mudpit_20180119-DXS-S1-1 (1)	Myosin, heavy polypeptide 9, non-muscle OS=Rattus norvegicus GN=Myh9 PE=1 SV=1	G3V6P7_RAT		uniprot-rat.fasta	226419	1	22	25	53	8.6e-05	0.204	KANLQIDQINTDLNLER	K	S	0.867	14	25	0	11.9	0	0	0	1	2	2606.47	1988		8721.07	1754	1770	Empty	TRUE
dsx	Isobaric Tag Samples	iTRAQ Sample 1	Mudpit_20180119-DXS-S1-1 (1)	Myosin, heavy polypeptide 9, non-muscle OS=Rattus norvegicus GN=Myh9 PE=1 SV=1	G3V6P7_RAT		uniprot-rat.fasta	226419	1	22	25	53	8.6e-05	0.204	LDPHLVLDQLR	K	C	0.997	31.2	25	0	31.2	0	1	0	0	2	1622.95	2384		87220.2	683	693	Empty	FALSE	G3V9Y1_RAT
dsx	Isobaric Tag Samples	iTRAQ Sample 1	Mudpit_20180119-DXS-S1-1 (1)	Myosin, heavy polypeptide 9, non-muscle OS=Rattus norvegicus GN=Myh9 PE=1 SV=1	G3V6P7_RAT		uniprot-rat.fasta	226419	1	22	25	53	8.6e-05	0.204	LEGDSTDLSDQIAELQAQIAELK	K	M	0.991	21.6	25	0	21.6	0	0	0	1	2	3095.66	4166		2301.46	1053	1075	Empty	TRUE
dsx	Isobaric Tag Samples	iTRAQ Sample 1	Mudpit_20180119-DXS-S1-1 (1)	Myosin, heavy polypeptide 9, non-muscle OS=Rattus norvegicus GN=Myh9 PE=1 SV=1	G3V6P7_RAT		uniprot-rat.fasta	226419	1	22	25	53	8.6e-05	0.204	LQVELDSVTGLLNQSDSK	K	S	0.997	73.7	25	18	73.6	0	0	1	0	2	2554.42	3712		141616	1278	1295	Empty	TRUE
dsx	Isobaric Tag Samples	iTRAQ Sample 1	Mudpit_20180119-DXS-S1-1 (1)	Myosin, heavy polypeptide 9, non-muscle OS=Rattus norvegicus GN=Myh9 PE=1 SV=1	G3V6P7_RAT		uniprot-rat.fasta	226419	1	22	25	53	8.6e-05	0.204	LTEMETMQSQLMAEK	R	L	0.997	48.7	25	0	48.7	0	0	4	1	2	2378.22	3163		73415.5	868	882	Empty	TRUE
dsx	Isobaric Tag Samples	iTRAQ Sample 1	Mudpit_20180119-DXS-S1-1 (1)	Myosin, heavy polypeptide 9, non-muscle OS=Rattus norvegicus GN=Myh9 PE=1 SV=1	G3V6P7_RAT		uniprot-rat.fasta	226419	1	22	25	53	8.6e-05	0.204	MEDGVGCLETAEEAK	K	R	0.997	47.9	25	0	47.9	0	0	1	0	2	2247.11	1646		7573.81	1373	1387	Empty	TRUE
dsx	Isobaric Tag Samples	iTRAQ Sample 1	Mudpit_20180119-DXS-S1-1 (1)	Myosin, heavy polypeptide 9, non-muscle OS=Rattus norvegicus GN=Myh9 PE=1 SV=1	G3V6P7_RAT		uniprot-rat.fasta	226419	1	22	25	53	8.6e-05	0.204	NFINNPLAQADWAAK	K	K	0.997	37.7	25.2	0	36.8	0	0	3	0	2	2281.26	2530		40389.1	15	29	Empty	TRUE
dsx	Isobaric Tag Samples	iTRAQ Sample 1	Mudpit_20180119-DXS-S1-1 (1)	Myosin, heavy polypeptide 9, non-muscle OS=Rattus norvegicus GN=Myh9 PE=1 SV=1	G3V6P7_RAT		uniprot-rat.fasta	226419	1	22	25	53	8.6e-05	0.204	NLPIYSEEIVDMYK	K	G	0.997	54.1	25.3	0	54.1	0	0	2	0	2	2322.25	3229.5		43035.1	126	139	Empty	TRUE
dsx	Isobaric Tag Samples	iTRAQ Sample 1	Mudpit_20180119-DXS-S1-1 (1)	Myosin, heavy polypeptide 9, non-muscle OS=Rattus norvegicus GN=Myh9 PE=1 SV=1	G3V6P7_RAT		uniprot-rat.fasta	226419	1	22	25	53	8.6e-05	0.204	NTDQASMPDNTAAQK	R	V	0.997	61.6	25	0	61.6	0	0	1	0	2	2200.11	395		52612.2	359	373	Empty	FALSE	A0A0G2K6S9_RAT,E9PTU4_RAT
dsx	Isobaric Tag Samples	iTRAQ Sample 1	Mudpit_20180119-DXS-S1-1 (1)	Myosin, heavy polypeptide 9, non-muscle OS=Rattus norvegicus GN=Myh9 PE=1 SV=1	G3V6P7_RAT		uniprot-rat.fasta	226419	1	22	25	53	8.6e-05	0.204	QAQQERDELADEIANSSGK	R	G	0.971	17.5	25	0	17.5	0	0	0	1	2	2697.39	1322		10271.6	1698	1716	Empty	TRUE
dsx	Isobaric Tag Samples	iTRAQ Sample 1	Mudpit_20180119-DXS-S1-1 (1)	Myosin, heavy polypeptide 9, non-muscle OS=Rattus norvegicus GN=Myh9 PE=1 SV=1	G3V6P7_RAT		uniprot-rat.fasta	226419	1	22	25	53	8.6e-05	0.204	QLEEAEEEAQR	R	A	0.997	39.9	25	0	39.9	0	4	0	0	2	1635.81	852.5		16120.1	1878	1888	Empty	TRUE
dsx	Isobaric Tag Samples	iTRAQ Sample 1	Mudpit_20180119-DXS-S1-1 (1)	Myosin, heavy polypeptide 9, non-muscle OS=Rattus norvegicus GN=Myh9 PE=1 SV=1	G3V6P7_RAT		uniprot-rat.fasta	226419	1	22	25	53	8.6e-05	0.204	QLLQANPILEAFGNAK	R	T	0.997	54	25	17.1	54	0	0	2	0	2	2335.36	3355.5		84278.6	210	225	Empty	FALSE	A0A0G2K6S9_RAT,E9PTU4_RAT,F1LNF0_RAT
dsx	Isobaric Tag Samples	iTRAQ Sample 1	Mudpit_20180119-DXS-S1-1 (1)	Myosin, heavy polypeptide 9, non-muscle OS=Rattus norvegicus GN=Myh9 PE=1 SV=1	G3V6P7_RAT		uniprot-rat.fasta	226419	1	22	25	53	8.6e-05	0.204	QSVSNLEK	R	K	0.865	15.6	25.6	23.8	12.5	0	1	0	0	2	1512.88	998		14333.1	1434	1441	Empty	TRUE
dsx	Isobaric Tag Samples	iTRAQ Sample 1	Mudpit_20180119-DXS-S1-1 (1)	Myosin, heavy polypeptide 9, non-muscle OS=Rattus norvegicus GN=Myh9 PE=1 SV=1	G3V6P7_RAT		uniprot-rat.fasta	226419	1	22	25	53	8.6e-05	0.204	SMEAEMIQLQEELAAAER	K	A	0.997	85.9	25	18.4	84.5	0	0	2	0	2	2353.17	3767.5		63720.2	1677	1694	Empty	TRUE
dsx	Isobaric Tag Samples	iTRAQ Sample 1	Mudpit_20180119-DXS-S1-1 (1)	Myosin, heavy polypeptide 9, non-muscle OS=Rattus norvegicus GN=Myh9 PE=1 SV=1	G3V6P7_RAT		uniprot-rat.fasta	226419	1	22	25	53	8.6e-05	0.204	TDLLLEPYNK	K	Y	0.994	24.4	25.6	16	24.4	0	3	1	0	2	1814.05	2083		11983.9	290	299	Empty	TRUE
dsx	Isobaric Tag Samples	iTRAQ Sample 1	Mudpit_20180119-DXS-S1-1 (1)	Myosin, heavy polypeptide 9, non-muscle OS=Rattus norvegicus GN=Myh9 PE=1 SV=1	G3V6P7_RAT		uniprot-rat.fasta	226419	1	22	25	53	8.6e-05	0.204	TELEDTLDSTAAQQELR	K	S	0.997	81.3	25	0	81.3	0	0	1	0	2	2224.12	2132		13151.7	1146	1162	Empty	TRUE
dsx	Isobaric Tag Samples	iTRAQ Sample 1	Mudpit_20180119-DXS-S1-1 (1)	Myosin, heavy polypeptide 9, non-muscle OS=Rattus norvegicus GN=Myh9 PE=1 SV=1	G3V6P7_RAT		uniprot-rat.fasta	226419	1	22	25	53	8.6e-05	0.204	TVGQLYK	R	E	0.9	35.6	25	14.9	23.7	0	2	0	0	2	1416.87	670.5		14737.1	645	651	Empty	FALSE	A0A0G2K6S9_RAT,E9PTU4_RAT,G3V9Y1_RAT,F1LNF0_RAT
dsx	Isobaric Tag Samples	iTRAQ Sample 1	Mudpit_20180119-DXS-S1-1 (1)	Myosin, heavy polypeptide 9, non-muscle OS=Rattus norvegicus GN=Myh9 PE=1 SV=1	G3V6P7_RAT		uniprot-rat.fasta	226419	1	22	25	53	8.6e-05	0.204	VAEFTTNLMEEEEK	R	S	0.997	49.6	25	13.9	48.6	0	0	1	0	2	2278.17	3064		19428.2	1001	1014	Empty	TRUE
dsx	Isobaric Tag Samples	iTRAQ Sample 1	Mudpit_20180119-DXS-S1-1 (1)	Myosin, heavy polypeptide 9, non-muscle OS=Rattus norvegicus GN=Myh9 PE=1 SV=1	G3V6P7_RAT		uniprot-rat.fasta	226419	1	22	25	53	8.6e-05	0.204	VEDMAELTCLNEASVLHNLK	K	E	0.997	65.1	25	14.6	65.1	0	0	1	4	2	2894.52	3502		61668	83	102	Empty	FALSE	G3V9Y1_RAT
dsx	Isobaric Tag Samples	iTRAQ Sample 1	Mudpit_20180119-DXS-S1-1 (1)	T-complex protein 1 subunit alpha OS=Rattus norvegicus GN=Tcp1 PE=1 SV=1	TCPA_RAT		uniprot-rat.fasta	60361.2	1	15	18	41	6.65e-05	0.351	EQLAIAEFAR	R	S	0.997	44.7	25	20.2	42.7	0	4	0	0	2	1451.82	2122		144159	434	443	Empty	TRUE
dsx	Isobaric Tag Samples	iTRAQ Sample 1	Mudpit_20180119-DXS-S1-1 (1)	T-complex protein 1 subunit alpha OS=Rattus norvegicus GN=Tcp1 PE=1 SV=1	TCPA_RAT		uniprot-rat.fasta	60361.2	1	15	18	41	6.65e-05	0.351	EVGDGTTSVVIIAAELLK	K	N	0.997	73.6	25	0	73.1	0	0	2	0	2	2423.42	4131		94716.2	85	102	Empty	TRUE
dsx	Isobaric Tag Samples	iTRAQ Sample 1	Mudpit_20180119-DXS-S1-1 (1)	T-complex protein 1 subunit alpha OS=Rattus norvegicus GN=Tcp1 PE=1 SV=1	TCPA_RAT		uniprot-rat.fasta	60361.2	1	15	18	41	6.65e-05	0.351	FATEAAITILR	K	I	0.997	54.2	25	14.6	52.9	0	4	0	0	2	1509.89	2590		81071.3	516	526	Empty	TRUE
dsx	Isobaric Tag Samples	iTRAQ Sample 1	Mudpit_20180119-DXS-S1-1 (1)	T-complex protein 1 subunit alpha OS=Rattus norvegicus GN=Tcp1 PE=1 SV=1	TCPA_RAT		uniprot-rat.fasta	60361.2	1	15	18	41	6.65e-05	0.351	ILATGANVILTTGGIDDMCLK	K	Y	0.997	45.6	25	0	45.6	0	0	0	2	2	2784.55	3806		20083.5	278	298	Empty	TRUE
dsx	Isobaric Tag Samples	iTRAQ Sample 1	Mudpit_20180119-DXS-S1-1 (1)	T-complex protein 1 subunit alpha OS=Rattus norvegicus GN=Tcp1 PE=1 SV=1	TCPA_RAT		uniprot-rat.fasta	60361.2	1	15	18	41	6.65e-05	0.351	LGVQVVITDPEK	K	L	0.945	16	25	0	16	0	0	1	0	2	1906.15	1794		20106.1	248	259	Empty	TRUE
dsx	Isobaric Tag Samples	iTRAQ Sample 1	Mudpit_20180119-DXS-S1-1 (1)	T-complex protein 1 subunit alpha OS=Rattus norvegicus GN=Tcp1 PE=1 SV=1	TCPA_RAT		uniprot-rat.fasta	60361.2	1	15	18	41	6.65e-05	0.351	LGVQVVITDPEKLDQIR	K	Q	0.996	25.5	25	0	25.5	0	0	1	0	2	2531.5	2449		32246.8	248	264	Empty	TRUE
dsx	Isobaric Tag Samples	iTRAQ Sample 1	Mudpit_20180119-DXS-S1-1 (1)	T-complex protein 1 subunit alpha OS=Rattus norvegicus GN=Tcp1 PE=1 SV=1	TCPA_RAT		uniprot-rat.fasta	60361.2	1	15	18	41	6.65e-05	0.351	MLVDDIGDVTITNDGATILK	K	L	0.997	77.8	25	0	77.8	0	0	1	5	2	2712.5	3311.5		49205.7	44	63	Empty	TRUE
dsx	Isobaric Tag Samples	iTRAQ Sample 1	Mudpit_20180119-DXS-S1-1 (1)	T-complex protein 1 subunit alpha OS=Rattus norvegicus GN=Tcp1 PE=1 SV=1	TCPA_RAT		uniprot-rat.fasta	60361.2	1	15	18	41	6.65e-05	0.351	NADELVK	K	Q	0.9	27.9	25	30.7	27.9	0	2	0	0	2	1396.83	493		65829.9	103	109	Empty	TRUE
dsx	Isobaric Tag Samples	iTRAQ Sample 1	Mudpit_20180119-DXS-S1-1 (1)	T-complex protein 1 subunit alpha OS=Rattus norvegicus GN=Tcp1 PE=1 SV=1	TCPA_RAT		uniprot-rat.fasta	60361.2	1	15	18	41	6.65e-05	0.351	QAGVFEPTIVK	K	V	0.997	41.2	25	0	39.2	0	3	0	0	2	1797.07	1472		9758.74	500	510	Empty	TRUE
dsx	Isobaric Tag Samples	iTRAQ Sample 1	Mudpit_20180119-DXS-S1-1 (1)	T-complex protein 1 subunit alpha OS=Rattus norvegicus GN=Tcp1 PE=1 SV=1	TCPA_RAT		uniprot-rat.fasta	60361.2	1	15	18	41	6.65e-05	0.351	SLLVIPNTLAVNAAQDSTDLVAK	R	L	0.997	84.4	25	14.7	84.4	0	0	0	2	2	2961.71	3478		73682.4	444	466	Empty	TRUE
dsx	Isobaric Tag Samples	iTRAQ Sample 1	Mudpit_20180119-DXS-S1-1 (1)	T-complex protein 1 subunit alpha OS=Rattus norvegicus GN=Tcp1 PE=1 SV=1	TCPA_RAT		uniprot-rat.fasta	60361.2	1	15	18	41	6.65e-05	0.351	SQNVMAAASIANIVK	R	S	0.997	77.5	25	17.2	75.5	0	0	2	0	2	2125.23	2154.5		48341.6	19	33	Empty	TRUE
dsx	Isobaric Tag Samples	iTRAQ Sample 1	Mudpit_20180119-DXS-S1-1 (1)	T-complex protein 1 subunit alpha OS=Rattus norvegicus GN=Tcp1 PE=1 SV=1	TCPA_RAT		uniprot-rat.fasta	60361.2	1	15	18	41	6.65e-05	0.351	SSLGPVGLDK	K	M	0.997	51.9	26.7	37.7	46.5	0	2	0	0	2	1580.95	964.5		42054.9	34	43	Empty	TRUE
dsx	Isobaric Tag Samples	iTRAQ Sample 1	Mudpit_20180119-DXS-S1-1 (1)	T-complex protein 1 subunit alpha OS=Rattus norvegicus GN=Tcp1 PE=1 SV=1	TCPA_RAT		uniprot-rat.fasta	60361.2	1	15	18	41	6.65e-05	0.351	VLCELADLQDK	K	E	0.997	40	25	15.7	40	0	2	1	0	2	1912.07	3127		12338.2	74	84	Empty	TRUE
dsx	Isobaric Tag Samples	iTRAQ Sample 1	Mudpit_20180119-DXS-S1-1 (1)	T-complex protein 1 subunit alpha OS=Rattus norvegicus GN=Tcp1 PE=1 SV=1	TCPA_RAT		uniprot-rat.fasta	60361.2	1	15	18	41	6.65e-05	0.351	YFVEAGAMAVR	K	R	0.997	40.6	25	0	38.8	0	5	0	0	2	1517.81	2036		85206.3	299	309	Empty	TRUE
dsx	Isobaric Tag Samples	iTRAQ Sample 1	Mudpit_20180119-DXS-S1-1 (1)	T-complex protein 1 subunit alpha OS=Rattus norvegicus GN=Tcp1 PE=1 SV=1	TCPA_RAT		uniprot-rat.fasta	60361.2	1	15	18	41	6.65e-05	0.351	YPVNSVNILK	R	A	0.803	11.8	25	0	11.8	0	2	0	0	2	1755.06	1640.5		8755.42	190	199	Empty	TRUE
dsx	Isobaric Tag Samples	iTRAQ Sample 1	Mudpit_20180119-DXS-S1-1 (1)	Spectrin beta chain OS=Rattus norvegicus GN=Sptbn2 PE=1 SV=2	F1MA36_RAT		uniprot-rat.fasta	271017	1	56	59	138	0.000224	0.359	AAELQAQWER	R	L	0.997	43.1	25	39	43.1	0	4	0	0	2	1505.8	1203		137312	722	731	Empty	TRUE
dsx	Isobaric Tag Samples	iTRAQ Sample 1	Mudpit_20180119-DXS-S1-1 (1)	Spectrin beta chain OS=Rattus norvegicus GN=Sptbn2 PE=1 SV=2	F1MA36_RAT		uniprot-rat.fasta	271017	1	56	59	138	0.000224	0.359	AKDELSAQAEVK	K	K	0.997	39.2	25	0	39.2	0	0	1	0	2	2201.29	591		28070.9	1617	1628	Empty	TRUE
dsx	Isobaric Tag Samples	iTRAQ Sample 1	Mudpit_20180119-DXS-S1-1 (1)	Spectrin beta chain OS=Rattus norvegicus GN=Sptbn2 PE=1 SV=2	F1MA36_RAT		uniprot-rat.fasta	271017	1	56	59	138	0.000224	0.359	ALAQEDQSAGEVER	K	T	0.997	33.4	25	0	33.4	0	0	1	0	2	1806.91	492		18325.7	1448	1461	Empty	TRUE
dsx	Isobaric Tag Samples	iTRAQ Sample 1	Mudpit_20180119-DXS-S1-1 (1)	Spectrin beta chain OS=Rattus norvegicus GN=Sptbn2 PE=1 SV=2	F1MA36_RAT		uniprot-rat.fasta	271017	1	56	59	138	0.000224	0.359	ALCQPMK	R	D	0.9	17.1	25.3	0	17.1	0	2	0	0	2	1455.83	524		10748.1	1472	1478	Empty	TRUE
dsx	Isobaric Tag Samples	iTRAQ Sample 1	Mudpit_20180119-DXS-S1-1 (1)	Spectrin beta chain OS=Rattus norvegicus GN=Sptbn2 PE=1 SV=2	F1MA36_RAT		uniprot-rat.fasta	271017	1	56	59	138	0.000224	0.359	AMTMPPVSQPEGSIVLR	R	S	0.997	44.6	25	0	44.6	0	0	4	0	2	2117.14	2070		195628	2352	2368	Empty	TRUE
dsx	Isobaric Tag Samples	iTRAQ Sample 1	Mudpit_20180119-DXS-S1-1 (1)	Spectrin beta chain OS=Rattus norvegicus GN=Sptbn2 PE=1 SV=2	F1MA36_RAT		uniprot-rat.fasta	271017	1	56	59	138	0.000224	0.359	AQGSVAFDYR	R	K	0.997	41.7	25	0	41.7	0	1	0	0	2	1417.74	779		29694.2	2281	2290	Empty	TRUE
dsx	Isobaric Tag Samples	iTRAQ Sample 1	Mudpit_20180119-DXS-S1-1 (1)	Spectrin beta chain OS=Rattus norvegicus GN=Sptbn2 PE=1 SV=2	F1MA36_RAT		uniprot-rat.fasta	271017	1	56	59	138	0.000224	0.359	ATVAEWK	R	D	0.9	32.5	25.1	21.1	22	0	2	0	0	2	1412.84	885		34079.9	1770	1776	Empty	TRUE
dsx	Isobaric Tag Samples	iTRAQ Sample 1	Mudpit_20180119-DXS-S1-1 (1)	Spectrin beta chain OS=Rattus norvegicus GN=Sptbn2 PE=1 SV=2	F1MA36_RAT		uniprot-rat.fasta	271017	1	56	59	138	0.000224	0.359	CNAHYNLQNAFNLAEK	K	E	0.932	14.5	25	0	14.5	0	0	1	0	2	2515.3	1760		12109.7	231	246	Empty	TRUE
dsx	Isobaric Tag Samples	iTRAQ Sample 1	Mudpit_20180119-DXS-S1-1 (1)	Spectrin beta chain OS=Rattus norvegicus GN=Sptbn2 PE=1 SV=2	F1MA36_RAT		uniprot-rat.fasta	271017	1	56	59	138	0.000224	0.359	DAAEAEAWMGEQELHMMGQEK	R	A	0.997	32.1	25	0	32.1	0	0	0	1	2	2999.42	2909		71896.8	1596	1616	Empty	TRUE
dsx	Isobaric Tag Samples	iTRAQ Sample 1	Mudpit_20180119-DXS-S1-1 (1)	Spectrin beta chain OS=Rattus norvegicus GN=Sptbn2 PE=1 SV=2	F1MA36_RAT		uniprot-rat.fasta	271017	1	56	59	138	0.000224	0.359	DAGMAEAWLCSQEPLVR	R	S	0.997	74	25	13.2	74	0	0	2	0	2	2237.1	3184		154547	2021	2037	Empty	TRUE
dsx	Isobaric Tag Samples	iTRAQ Sample 1	Mudpit_20180119-DXS-S1-1 (1)	Spectrin beta chain OS=Rattus norvegicus GN=Sptbn2 PE=1 SV=2	F1MA36_RAT		uniprot-rat.fasta	271017	1	56	59	138	0.000224	0.359	DEAEMSSWLR	K	V	0.997	31.7	25	0	29.7	0	2	0	0	2	1527.74	1943.5		68985.3	2312	2321	Empty	TRUE
dsx	Isobaric Tag Samples	iTRAQ Sample 1	Mudpit_20180119-DXS-S1-1 (1)	Spectrin beta chain OS=Rattus norvegicus GN=Sptbn2 PE=1 SV=2	F1MA36_RAT		uniprot-rat.fasta	271017	1	56	59	138	0.000224	0.359	DLNAAEALQR	R	R	0.997	50.2	25	30.8	48	0	1	0	0	2	1404.77	877		34617.2	1831	1840	Empty	TRUE
dsx	Isobaric Tag Samples	iTRAQ Sample 1	Mudpit_20180119-DXS-S1-1 (1)	Spectrin beta chain OS=Rattus norvegicus GN=Sptbn2 PE=1 SV=2	F1MA36_RAT		uniprot-rat.fasta	271017	1	56	59	138	0.000224	0.359	DLPSVQLLMK	K	K	0.997	49.3	25.3	14.2	42.5	0	1	0	0	2	1752.06	2534		31358.6	1519	1528	Empty	TRUE
dsx	Isobaric Tag Samples	iTRAQ Sample 1	Mudpit_20180119-DXS-S1-1 (1)	Spectrin beta chain OS=Rattus norvegicus GN=Sptbn2 PE=1 SV=2	F1MA36_RAT		uniprot-rat.fasta	271017	1	56	59	138	0.000224	0.359	DLTSVNILLK	K	K	0.997	58	25	28.4	58	0	1	0	0	2	1724.08	2384		31593.3	1414	1423	Empty	TRUE
dsx	Isobaric Tag Samples	iTRAQ Sample 1	Mudpit_20180119-DXS-S1-1 (1)	Spectrin beta chain OS=Rattus norvegicus GN=Sptbn2 PE=1 SV=2	F1MA36_RAT		uniprot-rat.fasta	271017	1	56	59	138	0.000224	0.359	DQADPQCLFLR	R	Q	0.997	35.6	25	20.2	35.6	0	2	0	0	2	1666.85	1767.5		40598	1134	1144	Empty	TRUE
dsx	Isobaric Tag Samples	iTRAQ Sample 1	Mudpit_20180119-DXS-S1-1 (1)	Spectrin beta chain OS=Rattus norvegicus GN=Sptbn2 PE=1 SV=2	F1MA36_RAT		uniprot-rat.fasta	271017	1	56	59	138	0.000224	0.359	DSLNEAWADLLELLDTR	K	G	0.997	103	25	15.7	103	0	0	1	0	2	2278.19	4558		41913.9	1777	1793	Empty	TRUE
dsx	Isobaric Tag Samples	iTRAQ Sample 1	Mudpit_20180119-DXS-S1-1 (1)	Spectrin beta chain OS=Rattus norvegicus GN=Sptbn2 PE=1 SV=2	F1MA36_RAT		uniprot-rat.fasta	271017	1	56	59	138	0.000224	0.359	DTSTIGQER	R	V	0.996	29.7	25	28.2	24.1	0	1	0	0	2	1310.69	336		56160.5	1742	1750	Empty	TRUE
dsx	Isobaric Tag Samples	iTRAQ Sample 1	Mudpit_20180119-DXS-S1-1 (1)	Spectrin beta chain OS=Rattus norvegicus GN=Sptbn2 PE=1 SV=2	F1MA36_RAT		uniprot-rat.fasta	271017	1	56	59	138	0.000224	0.359	DVEDEILWVTER	R	L	0.997	50.9	25	0	50.9	0	5	0	0	2	1807.94	3359		167852	1496	1507	Empty	TRUE
dsx	Isobaric Tag Samples	iTRAQ Sample 1	Mudpit_20180119-DXS-S1-1 (1)	Spectrin beta chain OS=Rattus norvegicus GN=Sptbn2 PE=1 SV=2	F1MA36_RAT		uniprot-rat.fasta	271017	1	56	59	138	0.000224	0.359	EQAAALPPALSHTPEVQGR	R	V	0.997	59.9	25.3	0	59.9	0	0	2	5	2	2276.23	1080		83407.8	808	826	Empty	TRUE
dsx	Isobaric Tag Samples	iTRAQ Sample 1	Mudpit_20180119-DXS-S1-1 (1)	Spectrin beta chain OS=Rattus norvegicus GN=Sptbn2 PE=1 SV=2	F1MA36_RAT		uniprot-rat.fasta	271017	1	56	59	138	0.000224	0.359	EQQHLLASAETGR	R	D	0.997	55.7	25	0	49.6	0	1	0	0	2	1743.93	525		18236	659	671	Empty	TRUE
dsx	Isobaric Tag Samples	iTRAQ Sample 1	Mudpit_20180119-DXS-S1-1 (1)	Spectrin beta chain OS=Rattus norvegicus GN=Sptbn2 PE=1 SV=2	F1MA36_RAT		uniprot-rat.fasta	271017	1	56	59	138	0.000224	0.359	ETWLSENQR	R	L	0.997	34.6	25	33.2	30.5	0	6	0	0	2	1466.75	946.5		201514	438	446	Empty	FALSE	A0A0G2K8W9_RAT
dsx	Isobaric Tag Samples	iTRAQ Sample 1	Mudpit_20180119-DXS-S1-1 (1)	Spectrin beta chain OS=Rattus norvegicus GN=Sptbn2 PE=1 SV=2	F1MA36_RAT		uniprot-rat.fasta	271017	1	56	59	138	0.000224	0.359	EYRPCDPQLVSER	K	V	0.8	12.2	25	0	12.2	0	0	1	0	2	1952.98	573		70514.2	603	615	Empty	TRUE
dsx	Isobaric Tag Samples	iTRAQ Sample 1	Mudpit_20180119-DXS-S1-1 (1)	Spectrin beta chain OS=Rattus norvegicus GN=Sptbn2 PE=1 SV=2	F1MA36_RAT		uniprot-rat.fasta	271017	1	56	59	138	0.000224	0.359	FLWEVGEAEAWVR	R	E	0.997	62.9	25	15.7	62.9	0	4	0	0	2	1896	4105		67987.2	646	658	Empty	TRUE
dsx	Isobaric Tag Samples	iTRAQ Sample 1	Mudpit_20180119-DXS-S1-1 (1)	Spectrin beta chain OS=Rattus norvegicus GN=Sptbn2 PE=1 SV=2	F1MA36_RAT		uniprot-rat.fasta	271017	1	56	59	138	0.000224	0.359	FQIQDISVETEDNK	R	E	0.997	54.4	25	28	54.4	0	0	3	0	2	2274.21	1813		44903.8	160	173	Empty	FALSE	A0A0G2K8W9_RAT
dsx	Isobaric Tag Samples	iTRAQ Sample 1	Mudpit_20180119-DXS-S1-1 (1)	Spectrin beta chain OS=Rattus norvegicus GN=Sptbn2 PE=1 SV=2	F1MA36_RAT		uniprot-rat.fasta	271017	1	56	59	138	0.000224	0.359	FSACIDMGQELLAR	R	N	0.997	39.3	25	0	39.3	0	1	0	0	2	1914.97	3097		3547.77	1963	1976	Empty	TRUE
dsx	Isobaric Tag Samples	iTRAQ Sample 1	Mudpit_20180119-DXS-S1-1 (1)	Spectrin beta chain OS=Rattus norvegicus GN=Sptbn2 PE=1 SV=2	F1MA36_RAT		uniprot-rat.fasta	271017	1	56	59	138	0.000224	0.359	GAELSAQEQMEGTLCR	R	K	0.997	49.9	25	0	49.9	0	0	3	0	2	2084.01	1442		51811.9	2212	2227	Empty	TRUE
dsx	Isobaric Tag Samples	iTRAQ Sample 1	Mudpit_20180119-DXS-S1-1 (1)	Spectrin beta chain OS=Rattus norvegicus GN=Sptbn2 PE=1 SV=2	F1MA36_RAT		uniprot-rat.fasta	271017	1	56	59	138	0.000224	0.359	GPAPSPMPQSR	R	S	0.997	26.4	25	0	26.4	0	1	0	0	2	1428.76	411		43199.2	2188	2198	Empty	TRUE
dsx	Isobaric Tag Samples	iTRAQ Sample 1	Mudpit_20180119-DXS-S1-1 (1)	Spectrin beta chain OS=Rattus norvegicus GN=Sptbn2 PE=1 SV=2	F1MA36_RAT		uniprot-rat.fasta	271017	1	56	59	138	0.000224	0.359	GQVLAAAYELQR	R	F	0.997	47.3	25	0	47.3	0	3	0	0	2	1622.92	2024		253466	1794	1805	Empty	TRUE
dsx	Isobaric Tag Samples	iTRAQ Sample 1	Mudpit_20180119-DXS-S1-1 (1)	Spectrin beta chain OS=Rattus norvegicus GN=Sptbn2 PE=1 SV=2	F1MA36_RAT		uniprot-rat.fasta	271017	1	56	59	138	0.000224	0.359	GSLGFYK	R	D	0.866	16.9	25	18.2	10.6	0	1	0	0	2	1379.81	966		6511.35	2253	2259	Empty	TRUE
dsx	Isobaric Tag Samples	iTRAQ Sample 1	Mudpit_20180119-DXS-S1-1 (1)	Spectrin beta chain OS=Rattus norvegicus GN=Sptbn2 PE=1 SV=2	F1MA36_RAT		uniprot-rat.fasta	271017	1	56	59	138	0.000224	0.359	HQVLEQALADYAQTIK	K	Q	0.997	35.6	25.6	0	35.6	0	0	1	0	2	2436.37	2940		10262.8	1630	1645	Empty	TRUE
dsx	Isobaric Tag Samples	iTRAQ Sample 1	Mudpit_20180119-DXS-S1-1 (1)	Spectrin beta chain OS=Rattus norvegicus GN=Sptbn2 PE=1 SV=2	F1MA36_RAT		uniprot-rat.fasta	271017	1	56	59	138	0.000224	0.359	IIGTQEQLNQR	R	W	0.997	50.9	25	13.8	46	0	4	0	0	2	1603.91	805.5		89173.4	929	939	Empty	TRUE
dsx	Isobaric Tag Samples	iTRAQ Sample 1	Mudpit_20180119-DXS-S1-1 (1)	Spectrin beta chain OS=Rattus norvegicus GN=Sptbn2 PE=1 SV=2	F1MA36_RAT		uniprot-rat.fasta	271017	1	56	59	138	0.000224	0.359	KHQVLEQALADYAQTIK	K	Q	0.997	51.7	25	0	51.7	0	0	0	2	2	2868.67	2373		56396.7	1629	1645	Empty	TRUE
dsx	Isobaric Tag Samples	iTRAQ Sample 1	Mudpit_20180119-DXS-S1-1 (1)	Spectrin beta chain OS=Rattus norvegicus GN=Sptbn2 PE=1 SV=2	F1MA36_RAT		uniprot-rat.fasta	271017	1	56	59	138	0.000224	0.359	KQPPTSEPMASQPEGSLVDGQR	R	V	0.997	43	25	0	43	0	0	0	1	2	2947.54	670		37278.8	2096	2117	Empty	TRUE
dsx	Isobaric Tag Samples	iTRAQ Sample 1	Mudpit_20180119-DXS-S1-1 (1)	Spectrin beta chain OS=Rattus norvegicus GN=Sptbn2 PE=1 SV=2	F1MA36_RAT		uniprot-rat.fasta	271017	1	56	59	138	0.000224	0.359	LAQAASLYQFQADANDMEAWLVDALR	R	L	0.997	107	25	0	107	0	0	0	1	2	3214.61	4590		110548	743	768	Empty	TRUE
dsx	Isobaric Tag Samples	iTRAQ Sample 1	Mudpit_20180119-DXS-S1-1 (1)	Spectrin beta chain OS=Rattus norvegicus GN=Sptbn2 PE=1 SV=2	F1MA36_RAT		uniprot-rat.fasta	271017	1	56	59	138	0.000224	0.359	LEDLEVVQQR	R	F	0.997	42.7	25.1	0	27.4	0	4	0	0	2	1532.86	1957		79877.5	884	893	Empty	TRUE
dsx	Isobaric Tag Samples	iTRAQ Sample 1	Mudpit_20180119-DXS-S1-1 (1)	Spectrin beta chain OS=Rattus norvegicus GN=Sptbn2 PE=1 SV=2	F1MA36_RAT		uniprot-rat.fasta	271017	1	56	59	138	0.000224	0.359	LEQSNVPEGPGSGTGDESSGPR	R	G	0.997	95.9	25	0	95.9	0	0	1	0	2	2461.17	615		102266	2158	2179	Empty	TRUE
dsx	Isobaric Tag Samples	iTRAQ Sample 1	Mudpit_20180119-DXS-S1-1 (1)	Spectrin beta chain OS=Rattus norvegicus GN=Sptbn2 PE=1 SV=2	F1MA36_RAT		uniprot-rat.fasta	271017	1	56	59	138	0.000224	0.359	LISDINK	R	A	0.9	34.2	26.2	28	21	0	3	0	0	2	1410.88	1236		61617.2	391	397	Empty	FALSE	A0A0G2K8W9_RAT
dsx	Isobaric Tag Samples	iTRAQ Sample 1	Mudpit_20180119-DXS-S1-1 (1)	Spectrin beta chain OS=Rattus norvegicus GN=Sptbn2 PE=1 SV=2	F1MA36_RAT		uniprot-rat.fasta	271017	1	56	59	138	0.000224	0.359	LLDPEDVNVDQPDEK	K	S	0.997	71.8	25	15.3	71.8	0	0	3	0	2	2334.23	1786		117462	253	267	Empty	TRUE
dsx	Isobaric Tag Samples	iTRAQ Sample 1	Mudpit_20180119-DXS-S1-1 (1)	Spectrin beta chain OS=Rattus norvegicus GN=Sptbn2 PE=1 SV=2	F1MA36_RAT		uniprot-rat.fasta	271017	1	56	59	138	0.000224	0.359	LTLEQGQQLVAEGHPGANQASTR	K	A	0.997	70.5	25	0	70.5	0	0	0	2	2	2709.42	1299		67540.6	699	721	Empty	TRUE
dsx	Isobaric Tag Samples	iTRAQ Sample 1	Mudpit_20180119-DXS-S1-1 (1)	Spectrin beta chain OS=Rattus norvegicus GN=Sptbn2 PE=1 SV=2	F1MA36_RAT		uniprot-rat.fasta	271017	1	56	59	138	0.000224	0.359	LVSQDNFGLELAAVEAAVR	R	K	0.997	71.4	25.4	0	71.4	0	0	4	0	2	2306.27	4000		85765.1	447	465	Empty	TRUE
dsx	Isobaric Tag Samples	iTRAQ Sample 1	Mudpit_20180119-DXS-S1-1 (1)	Spectrin beta chain OS=Rattus norvegicus GN=Sptbn2 PE=1 SV=2	F1MA36_RAT		uniprot-rat.fasta	271017	1	56	59	138	0.000224	0.359	NQEAVQQLLGR	K	L	0.997	39.8	25	0	39.8	0	3	0	0	2	1559.88	1385		95218.6	1263	1273	Empty	TRUE
dsx	Isobaric Tag Samples	iTRAQ Sample 1	Mudpit_20180119-DXS-S1-1 (1)	Spectrin beta chain OS=Rattus norvegicus GN=Sptbn2 PE=1 SV=2	F1MA36_RAT		uniprot-rat.fasta	271017	1	56	59	138	0.000224	0.359	QAEGVLSSQEYVLSHTEMPGTLQAADAAIK	R	K	0.997	29.8	25	0	29.8	0	0	0	0	2	4057.17	2715		126318	1183	1212	Empty	TRUE
dsx	Isobaric Tag Samples	iTRAQ Sample 1	Mudpit_20180119-DXS-S1-1 (1)	Spectrin beta chain OS=Rattus norvegicus GN=Sptbn2 PE=1 SV=2	F1MA36_RAT		uniprot-rat.fasta	271017	1	56	59	138	0.000224	0.359	QLAASSQDMIDHEHPESTR	K	L	0.997	32.8	25	0	32.8	0	1	0	1	2	2456.18	706		20635.7	1646	1664	Empty	TRUE
dsx	Isobaric Tag Samples	iTRAQ Sample 1	Mudpit_20180119-DXS-S1-1 (1)	Spectrin beta chain OS=Rattus norvegicus GN=Sptbn2 PE=1 SV=2	F1MA36_RAT		uniprot-rat.fasta	271017	1	56	59	138	0.000224	0.359	QPPTSEPMASQPEGSLVDGQR	K	V	0.997	29	25	0	29	0	0	1	0	2	2515.24	894		41425.2	2097	2117	Empty	TRUE
dsx	Isobaric Tag Samples	iTRAQ Sample 1	Mudpit_20180119-DXS-S1-1 (1)	Spectrin beta chain OS=Rattus norvegicus GN=Sptbn2 PE=1 SV=2	F1MA36_RAT		uniprot-rat.fasta	271017	1	56	59	138	0.000224	0.359	QRLEALGTGWEELGR	R	M	0.997	27.4	25	0	27.4	0	0	1	0	2	2019.09	2143		14705.7	1145	1159	Empty	TRUE
dsx	Isobaric Tag Samples	iTRAQ Sample 1	Mudpit_20180119-DXS-S1-1 (1)	Spectrin beta chain OS=Rattus norvegicus GN=Sptbn2 PE=1 SV=2	F1MA36_RAT		uniprot-rat.fasta	271017	1	56	59	138	0.000224	0.359	RWDELETTTQAK	R	A	0.991	22.2	25.4	14.4	22.2	0	0	1	0	2	2086.14	860		11008.2	1364	1375	Empty	TRUE
dsx	Isobaric Tag Samples	iTRAQ Sample 1	Mudpit_20180119-DXS-S1-1 (1)	Spectrin beta chain OS=Rattus norvegicus GN=Sptbn2 PE=1 SV=2	F1MA36_RAT		uniprot-rat.fasta	271017	1	56	59	138	0.000224	0.359	SAELGCTVDEVESLIK	R	R	0.997	83.6	25	0	83.6	0	0	2	0	2	2358.27	3802.5		158292	2038	2053	Empty	TRUE
dsx	Isobaric Tag Samples	iTRAQ Sample 1	Mudpit_20180119-DXS-S1-1 (1)	Spectrin beta chain OS=Rattus norvegicus GN=Sptbn2 PE=1 SV=2	F1MA36_RAT		uniprot-rat.fasta	271017	1	56	59	138	0.000224	0.359	TAGYPNVNVHNFTTSWR	K	D	0.993	22.2	25	0	22.2	0	0	1	0	2	2268.15	1630		19928.1	190	206	Empty	TRUE
dsx	Isobaric Tag Samples	iTRAQ Sample 1	Mudpit_20180119-DXS-S1-1 (1)	Spectrin beta chain OS=Rattus norvegicus GN=Sptbn2 PE=1 SV=2	F1MA36_RAT		uniprot-rat.fasta	271017	1	56	59	138	0.000224	0.359	TKVIESTQDLGNDLAGVLALQR	K	K	0.993	22.9	25	0	22.9	0	0	0	1	2	2949.68	3620		6148.31	978	999	Empty	TRUE
dsx	Isobaric Tag Samples	iTRAQ Sample 1	Mudpit_20180119-DXS-S1-1 (1)	Spectrin beta chain OS=Rattus norvegicus GN=Sptbn2 PE=1 SV=2	F1MA36_RAT		uniprot-rat.fasta	271017	1	56	59	138	0.000224	0.359	TLGTAAAGPELAELQEMWK	R	R	0.997	66	25	14.8	66	0	0	7	3	2	2624.42	3668.5		725918	1553	1571	Empty	TRUE
dsx	Isobaric Tag Samples	iTRAQ Sample 1	Mudpit_20180119-DXS-S1-1 (1)	Spectrin beta chain OS=Rattus norvegicus GN=Sptbn2 PE=1 SV=2	F1MA36_RAT		uniprot-rat.fasta	271017	1	56	59	138	0.000224	0.359	TQTAVASEEGPATLPEAEALLAQHAALR	R	G	0.997	89.8	25	0	89.8	0	0	0	2	2	3149.67	2920		473662	1084	1111	Empty	TRUE
dsx	Isobaric Tag Samples	iTRAQ Sample 1	Mudpit_20180119-DXS-S1-1 (1)	Spectrin beta chain OS=Rattus norvegicus GN=Sptbn2 PE=1 SV=2	F1MA36_RAT		uniprot-rat.fasta	271017	1	56	59	138	0.000224	0.359	VGDLYSDLR	R	D	0.997	46.5	25	18.4	43.7	0	4	0	0	2	1341.73	1800		170288	78	86	Empty	TRUE
dsx	Isobaric Tag Samples	iTRAQ Sample 1	Mudpit_20180119-DXS-S1-1 (1)	Spectrin beta chain OS=Rattus norvegicus GN=Sptbn2 PE=1 SV=2	F1MA36_RAT		uniprot-rat.fasta	271017	1	56	59	138	0.000224	0.359	VGELTQEANALAAGHPAQAPAINTR	R	L	0.997	40.7	25.2	0	40.7	0	0	0	1	2	2804.5	2456		20799.9	1015	1039	Empty	TRUE
dsx	Isobaric Tag Samples	iTRAQ Sample 1	Mudpit_20180119-DXS-S1-1 (1)	Spectrin beta chain OS=Rattus norvegicus GN=Sptbn2 PE=1 SV=2	F1MA36_RAT		uniprot-rat.fasta	271017	1	56	59	138	0.000224	0.359	VLDHAMEAEHLVEK	K	Y	0.997	32.9	25	0	32.9	0	0	1	0	2	2229.22	1577		13692	296	309	Empty	TRUE
dsx	Isobaric Tag Samples	iTRAQ Sample 1	Mudpit_20180119-DXS-S1-1 (1)	Spectrin beta chain OS=Rattus norvegicus GN=Sptbn2 PE=1 SV=2	F1MA36_RAT		uniprot-rat.fasta	271017	1	56	59	138	0.000224	0.359	VLDTAWDGTQSK	R	L	0.997	40.4	25	0	40.4	0	0	2	0	2	1929.05	1694.5		25247.9	2118	2129	Empty	TRUE
dsx	Isobaric Tag Samples	iTRAQ Sample 1	Mudpit_20180119-DXS-S1-1 (1)	Spectrin beta chain OS=Rattus norvegicus GN=Sptbn2 PE=1 SV=2	F1MA36_RAT		uniprot-rat.fasta	271017	1	56	59	138	0.000224	0.359	VPTLEQHYEELQAR	R	A	0.997	48	25	0	48	0	0	3	0	2	2017.07	1403		179888	827	840	Empty	TRUE
dsx	Isobaric Tag Samples	iTRAQ Sample 1	Mudpit_20180119-DXS-S1-1 (1)	Spectrin beta chain OS=Rattus norvegicus GN=Sptbn2 PE=1 SV=2	F1MA36_RAT		uniprot-rat.fasta	271017	1	56	59	138	0.000224	0.359	VQAVDAVAAELAAEHYHDIK	R	R	0.997	57.2	25	17.9	57.2	0	0	0	5	2	2758.5	3122		58989.9	481	500	Empty	TRUE
dsx	Isobaric Tag Samples	iTRAQ Sample 1	Mudpit_20180119-DXS-S1-1 (1)	Spectrin beta chain OS=Rattus norvegicus GN=Sptbn2 PE=1 SV=2	F1MA36_RAT		uniprot-rat.fasta	271017	1	56	59	138	0.000224	0.359	VVNAAIATASSASGEPEEPVVPSASR	R	G	0.997	54.1	25	0	54.1	0	0	0	2	2	2800.46	2479		24529.2	2322	2347	Empty	TRUE
dsx	Isobaric Tag Samples	iTRAQ Sample 1	Mudpit_20180119-DXS-S1-1 (1)	Spectrin beta chain OS=Rattus norvegicus GN=Sptbn2 PE=1 SV=2	F1MA36_RAT		uniprot-rat.fasta	271017	1	56	59	138	0.000224	0.359	WDLPDSDWDNDSSSAR	R	L	0.976	18.7	25	0	18.7	0	0	1	0	2	2169.96	2134		13053.3	26	41	Empty	TRUE
dsx	Isobaric Tag Samples	iTRAQ Sample 1	Mudpit_20180119-DXS-S1-1 (1)	Mitochondrial carrier 2 OS=Rattus norvegicus GN=Mtch2 PE=1 SV=1	A0A0G2K459_RAT,A0A0G2K7P7_RAT,B0BN52_RAT		uniprot-rat.fasta	33529.1	1	4	4	11	1.78e-05	0.201	EYPSSFDR	K	V	0.99	33.2	25	0	33.2	0	1	0	0	2	1304.64	630		17641.5	112	119	Empty	TRUE
dsx	Isobaric Tag Samples	iTRAQ Sample 1	Mudpit_20180119-DXS-S1-1 (1)	Mitochondrial carrier 2 OS=Rattus norvegicus GN=Mtch2 PE=1 SV=1	A0A0G2K459_RAT,A0A0G2K7P7_RAT,B0BN52_RAT		uniprot-rat.fasta	33529.1	1	4	4	11	1.78e-05	0.201	SAATLITHPFHVITLR	R	S	0.997	40.8	25	17.8	40.8	0	0	2	0	2	2081.22	2117.5		21853.5	132	147	Empty	TRUE
dsx	Isobaric Tag Samples	iTRAQ Sample 1	Mudpit_20180119-DXS-S1-1 (1)	Mitochondrial carrier 2 OS=Rattus norvegicus GN=Mtch2 PE=1 SV=1	A0A0G2K459_RAT,A0A0G2K7P7_RAT,B0BN52_RAT		uniprot-rat.fasta	33529.1	1	4	4	11	1.78e-05	0.201	VLIQVGYEPLPPTIGR	K	N	0.997	65.5	25	0	65.5	0	0	4	0	2	2056.21	2586		56649.5	26	41	Empty	TRUE
dsx	Isobaric Tag Samples	iTRAQ Sample 1	Mudpit_20180119-DXS-S1-1 (1)	Mitochondrial carrier 2 OS=Rattus norvegicus GN=Mtch2 PE=1 SV=1	A0A0G2K459_RAT,A0A0G2K7P7_RAT,B0BN52_RAT		uniprot-rat.fasta	33529.1	1	4	4	11	1.78e-05	0.201	VLQYYQECEKPEDLGSANVQK	K	E	0.997	35.2	25	0	35.2	0	0	0	0	2	3410.8	1956.5		79485.7	91	111	Empty	TRUE
dsx	Isobaric Tag Samples	iTRAQ Sample 1	Mudpit_20180119-DXS-S1-1 (1)	tr|M0R4C0|M0R4C0_RAT-DECOY	tr|M0R4C0|M0R4C0_RAT-DECOY			0	0.911	1	1	1	1.62e-06	0	AALQNTNGVRER	?	?	0.99	20.5	25.1	35.7	20.5	0	1	0	0	2	1632.91	2351		14353	0	0	Empty	TRUE
dsx	Isobaric Tag Samples	iTRAQ Sample 1	Mudpit_20180119-DXS-S1-1 (1)	Laminin subunit alpha 5 OS=Rattus norvegicus GN=Lama5 PE=1 SV=2	F1MAN8_RAT		uniprot-rat.fasta	403765	1	3	3	3	4.87e-06	0.0156	DLGAPQAVAEAELAEAQR	R	L	0.997	29.3	25	0	29.3	0	0	1	0	2	2143.13	2360		11027.1	2328	2345	Empty	TRUE
dsx	Isobaric Tag Samples	iTRAQ Sample 1	Mudpit_20180119-DXS-S1-1 (1)	Laminin subunit alpha 5 OS=Rattus norvegicus GN=Lama5 PE=1 SV=2	F1MAN8_RAT		uniprot-rat.fasta	403765	1	3	3	3	4.87e-06	0.0156	TTGDPWLTDGSYLDGSGFAR	K	I	0.997	46	25	0	46	0	0	1	0	2	2420.17	2860		12546.9	2934	2953	Empty	TRUE
dsx	Isobaric Tag Samples	iTRAQ Sample 1	Mudpit_20180119-DXS-S1-1 (1)	Laminin subunit alpha 5 OS=Rattus norvegicus GN=Lama5 PE=1 SV=2	F1MAN8_RAT		uniprot-rat.fasta	403765	1	3	3	3	4.87e-06	0.0156	VQEQLTSFWEENQALATHIR	R	D	0.978	17.9	25	0	17.9	0	0	1	0	2	2704.4	3673		5798.61	2350	2369	Empty	TRUE
dsx	Isobaric Tag Samples	iTRAQ Sample 1	Mudpit_20180119-DXS-S1-1 (1)	sp|B3DMA2|ACD11_RAT-DECOY	sp|B3DMA2|ACD11_RAT-DECOY			0	0.968	2	2	2	3.24e-06	0	ADQGILK	?	?	0.848	20.2	25	30.2	4.28	0	1	0	0	2	1352.84	563		7866.9	0	0	Empty	TRUE
dsx	Isobaric Tag Samples	iTRAQ Sample 1	Mudpit_20180119-DXS-S1-1 (1)	sp|B3DMA2|ACD11_RAT-DECOY	sp|B3DMA2|ACD11_RAT-DECOY			0	0.968	2	2	2	3.24e-06	0	LWVLFCEK	?	?	0.787	11.6	25.3	18.2	11.6	0	1	0	0	2	1702.98	4305		17477.6	0	0	Empty	TRUE
dsx	Isobaric Tag Samples	iTRAQ Sample 1	Mudpit_20180119-DXS-S1-1 (1)	Phytanoyl-CoA hydroxylase-interacting protein-like OS=Rattus norvegicus GN=Phyhipl PE=1 SV=2	PHIPL_RAT		uniprot-rat.fasta	42412.9	1	3	4	7	1.14e-05	0.112	FEIAAEK	R	L	0.9	36.3	25.6	23.1	35	0	2	0	0	2	1415.84	1003		22724.8	251	257	Empty	TRUE
dsx	Isobaric Tag Samples	iTRAQ Sample 1	Mudpit_20180119-DXS-S1-1 (1)	Phytanoyl-CoA hydroxylase-interacting protein-like OS=Rattus norvegicus GN=Phyhipl PE=1 SV=2	PHIPL_RAT		uniprot-rat.fasta	42412.9	1	3	4	7	1.14e-05	0.112	INNITCDSFK	K	I	0.997	26.5	25	0	26.5	0	3	1	0	2	1819.98	1471.5		20541.1	57	66	Empty	TRUE
dsx	Isobaric Tag Samples	iTRAQ Sample 1	Mudpit_20180119-DXS-S1-1 (1)	Phytanoyl-CoA hydroxylase-interacting protein-like OS=Rattus norvegicus GN=Phyhipl PE=1 SV=2	PHIPL_RAT		uniprot-rat.fasta	42412.9	1	3	4	7	1.14e-05	0.112	LEGIFFSCSTEFNTGKPPQDSPYGR	K	Y	0.971	17.9	25	13.3	17.9	0	0	0	0	2	3442.72	3164		23201.3	224	248	Empty	TRUE
dsx	Isobaric Tag Samples	iTRAQ Sample 1	Mudpit_20180119-DXS-S1-1 (1)	Polyadenylate-binding protein 1 OS=Rattus norvegicus GN=Pabpc1 PE=1 SV=1	PABP1_RAT		uniprot-rat.fasta	70701.3	1	1	1	15	2.43e-05	0.171	EFSPFGTITSAK	K	V	0.91	14	25	0	14	0	1	0	0	2	1893.06	2094		8176.43	313	324	Empty	TRUE
dsx	Isobaric Tag Samples	iTRAQ Sample 1	Mudpit_20180119-DXS-S1-1 (1)	Polyadenylate-binding protein 1 OS=Rattus norvegicus GN=Pabpc1 PE=1 SV=1	PABP1_RAT		uniprot-rat.fasta	70701.3	1	1	1	15	2.43e-05	0.171	EFTNVYIK	K	N	0.99	30.1	25	22.7	25.1	0	2	0	0	2	1621.94	1379		23115	189	196	Empty	FALSE	G3V9N0_RAT
dsx	Isobaric Tag Samples	iTRAQ Sample 1	Mudpit_20180119-DXS-S1-1 (1)	Polyadenylate-binding protein 1 OS=Rattus norvegicus GN=Pabpc1 PE=1 SV=1	PABP1_RAT		uniprot-rat.fasta	70701.3	1	1	1	15	2.43e-05	0.171	FSPAGPILSIR	K	V	0.997	33	25	0	32.6	0	2	0	0	2	1461.87	2207		159150	31	41	Empty	TRUE
dsx	Isobaric Tag Samples	iTRAQ Sample 1	Mudpit_20180119-DXS-S1-1 (1)	Polyadenylate-binding protein 1 OS=Rattus norvegicus GN=Pabpc1 PE=1 SV=1	PABP1_RAT		uniprot-rat.fasta	70701.3	1	1	1	15	2.43e-05	0.171	GFGFVCFSSPEEATK	K	A	0.997	36.2	25	0	36.2	0	0	1	0	2	2271.16	2438		15472.2	334	348	Empty	FALSE	G3V9N0_RAT
dsx	Isobaric Tag Samples	iTRAQ Sample 1	Mudpit_20180119-DXS-S1-1 (1)	Polyadenylate-binding protein 1 OS=Rattus norvegicus GN=Pabpc1 PE=1 SV=1	PABP1_RAT		uniprot-rat.fasta	70701.3	1	1	1	15	2.43e-05	0.171	GFGFVSFER	K	H	0.997	33.4	25	14.9	29.4	0	2	0	0	2	1349.72	2257		67877.5	232	240	Empty	TRUE
dsx	Isobaric Tag Samples	iTRAQ Sample 1	Mudpit_20180119-DXS-S1-1 (1)	Polyadenylate-binding protein 1 OS=Rattus norvegicus GN=Pabpc1 PE=1 SV=1	PABP1_RAT		uniprot-rat.fasta	70701.3	1	1	1	15	2.43e-05	0.171	NFGEDMDDER	K	L	0.997	48.3	25	0	42.4	0	1	0	0	2	1531.66	647		16284.1	197	206	Empty	TRUE
dsx	Isobaric Tag Samples	iTRAQ Sample 1	Mudpit_20180119-DXS-S1-1 (1)	Polyadenylate-binding protein 1 OS=Rattus norvegicus GN=Pabpc1 PE=1 SV=1	PABP1_RAT		uniprot-rat.fasta	70701.3	1	1	1	15	2.43e-05	0.171	NLDDGIDDER	K	L	0.997	60.9	25	13.8	60.9	0	2	0	0	2	1465.71	526.5		49478.9	300	309	Empty	TRUE
dsx	Isobaric Tag Samples	iTRAQ Sample 1	Mudpit_20180119-DXS-S1-1 (1)	Polyadenylate-binding protein 1 OS=Rattus norvegicus GN=Pabpc1 PE=1 SV=1	PABP1_RAT		uniprot-rat.fasta	70701.3	1	1	1	15	2.43e-05	0.171	SLGYAYVNFQQPADAER	R	A	0.997	90.4	25	0	90.4	0	0	1	0	2	2233.12	1951		52618.2	51	67	Empty	FALSE	G3V9N0_RAT
dsx	Isobaric Tag Samples	iTRAQ Sample 1	Mudpit_20180119-DXS-S1-1 (1)	Polyadenylate-binding protein 1 OS=Rattus norvegicus GN=Pabpc1 PE=1 SV=1	PABP1_RAT		uniprot-rat.fasta	70701.3	1	1	1	15	2.43e-05	0.171	VMTDESGK	K	S	0.99	29.8	25	0	29.8	0	2	0	0	2	1474.8	452.5		23504.7	222	229	Empty	TRUE
dsx	Isobaric Tag Samples	iTRAQ Sample 1	Mudpit_20180119-DXS-S1-1 (1)	Polyadenylate-binding protein 1 OS=Rattus norvegicus GN=Pabpc1 PE=1 SV=1	PABP1_RAT		uniprot-rat.fasta	70701.3	1	1	1	15	2.43e-05	0.171	YQGVNLYVK	R	N	0.997	30.8	25	0	30.8	0	1	0	0	2	1691.99	1306		10843.7	291	299	Empty	TRUE
dsx	Isobaric Tag Samples	iTRAQ Sample 1	Mudpit_20180119-DXS-S1-1 (1)	Heterogeneous nuclear ribonucleoprotein Q OS=Rattus norvegicus GN=Syncrip PE=1 SV=2	M0R735_RAT		uniprot-rat.fasta	62673.2	1	3	4	17	2.76e-05	0.254	AMEEMNGKDLEGENIEIVFAKPPDQK	K	R	0.647	10.6	25	0	10.6	0	0	0	0	2	4149.23	2315		7325.62	387	412	Empty	TRUE
dsx	Isobaric Tag Samples	iTRAQ Sample 1	Mudpit_20180119-DXS-S1-1 (1)	Heterogeneous nuclear ribonucleoprotein Q OS=Rattus norvegicus GN=Syncrip PE=1 SV=2	M0R735_RAT		uniprot-rat.fasta	62673.2	1	3	4	17	2.76e-05	0.254	EAAQEAVK	K	L	0.99	36.2	25	19.5	31.1	0	1	0	0	2	1453.85	354		52659.2	214	221	Empty	FALSE	Q566E4_RAT
dsx	Isobaric Tag Samples	iTRAQ Sample 1	Mudpit_20180119-DXS-S1-1 (1)	Heterogeneous nuclear ribonucleoprotein Q OS=Rattus norvegicus GN=Syncrip PE=1 SV=2	M0R735_RAT		uniprot-rat.fasta	62673.2	1	3	4	17	2.76e-05	0.254	EFNEDGALAVLQQFK	K	D	0.997	71.7	25.1	0	71.7	0	0	2	0	2	2317.26	3617.5		54451.4	67	81	Empty	TRUE
dsx	Isobaric Tag Samples	iTRAQ Sample 1	Mudpit_20180119-DXS-S1-1 (1)	Heterogeneous nuclear ribonucleoprotein Q OS=Rattus norvegicus GN=Syncrip PE=1 SV=2	M0R735_RAT		uniprot-rat.fasta	62673.2	1	3	4	17	2.76e-05	0.254	GFCFLEYEDHK	R	T	0.9	13.7	25	0	13.7	0	0	2	0	2	2053.03	2061.5		18806.5	287	297	Empty	FALSE	Q566E4_RAT
dsx	Isobaric Tag Samples	iTRAQ Sample 1	Mudpit_20180119-DXS-S1-1 (1)	Heterogeneous nuclear ribonucleoprotein Q OS=Rattus norvegicus GN=Syncrip PE=1 SV=2	M0R735_RAT		uniprot-rat.fasta	62673.2	1	3	4	17	2.76e-05	0.254	LDEIYVAGLVAHSDLDER	K	A	0.997	76.7	25	0	76.7	0	1	1	0	2	2319.21	3395.5		28030.1	43	60	Empty	TRUE
dsx	Isobaric Tag Samples	iTRAQ Sample 1	Mudpit_20180119-DXS-S1-1 (1)	Heterogeneous nuclear ribonucleoprotein Q OS=Rattus norvegicus GN=Syncrip PE=1 SV=2	M0R735_RAT		uniprot-rat.fasta	62673.2	1	3	4	17	2.76e-05	0.254	LFVGSIPK	R	S	0.99	21.7	25	30.1	21.7	0	2	0	0	2	1468.93	1623.5		42743.7	245	252	Empty	FALSE	Q566E4_RAT
dsx	Isobaric Tag Samples	iTRAQ Sample 1	Mudpit_20180119-DXS-S1-1 (1)	Heterogeneous nuclear ribonucleoprotein Q OS=Rattus norvegicus GN=Syncrip PE=1 SV=2	M0R735_RAT		uniprot-rat.fasta	62673.2	1	3	4	17	2.76e-05	0.254	LMMDPLTGLNR	R	G	0.997	28.6	25	17.7	28.6	0	2	0	0	2	1564.85	2466.5		60366.4	193	203	Empty	TRUE
dsx	Isobaric Tag Samples	iTRAQ Sample 1	Mudpit_20180119-DXS-S1-1 (1)	Heterogeneous nuclear ribonucleoprotein Q OS=Rattus norvegicus GN=Syncrip PE=1 SV=2	M0R735_RAT		uniprot-rat.fasta	62673.2	1	3	4	17	2.76e-05	0.254	VAEKLDEIYVAGLVAHSDLDER	K	A	0.997	45.4	25	0	45.4	0	0	0	1	2	3050.66	3665		14120.3	39	60	Empty	TRUE
dsx	Isobaric Tag Samples	iTRAQ Sample 1	Mudpit_20180119-DXS-S1-1 (1)	Heterogeneous nuclear ribonucleoprotein Q OS=Rattus norvegicus GN=Syncrip PE=1 SV=2	M0R735_RAT		uniprot-rat.fasta	62673.2	1	3	4	17	2.76e-05	0.254	VTEGLTDVILYHQPDDK	K	K	0.997	56.8	25	13.9	56	0	0	0	1	2	2551.39	2599		38798.5	266	282	Empty	TRUE
dsx	Isobaric Tag Samples	iTRAQ Sample 1	Mudpit_20180119-DXS-S1-1 (1)	Heterogeneous nuclear ribonucleoprotein Q OS=Rattus norvegicus GN=Syncrip PE=1 SV=2	M0R735_RAT		uniprot-rat.fasta	62673.2	1	3	4	17	2.76e-05	0.254	YGGPPPDSVYSGQQPSVGTEIFVGK	K	I	0.997	68.2	25	0	68.2	0	0	0	3	2	3174.66	2286		51750.3	144	168	Empty	TRUE
dsx	Isobaric Tag Samples	iTRAQ Sample 1	Mudpit_20180119-DXS-S1-1 (1)	Core histone macro-H2A OS=Rattus norvegicus GN=H2afy2 PE=1 SV=1	B1WC28_RAT		uniprot-rat.fasta	40094.1	1	4	6	7	1.14e-05	0.188	GVTIASGGVLPR	K	I	0.995	28	26	18	24.8	0	1	0	0	2	1430.86	1129		32939.9	97	108	Empty	TRUE
dsx	Isobaric Tag Samples	iTRAQ Sample 1	Mudpit_20180119-DXS-S1-1 (1)	Core histone macro-H2A OS=Rattus norvegicus GN=H2afy2 PE=1 SV=1	B1WC28_RAT		uniprot-rat.fasta	40094.1	1	4	6	7	1.14e-05	0.188	HILLAVANDEELNQLLK	R	G	0.997	80.2	25	29.6	80.2	0	0	1	0	2	2541.49	3133		137101	80	96	Empty	FALSE	H2AY_RAT,A0A140TAB4_RAT
dsx	Isobaric Tag Samples	iTRAQ Sample 1	Mudpit_20180119-DXS-S1-1 (1)	Core histone macro-H2A OS=Rattus norvegicus GN=H2afy2 PE=1 SV=1	B1WC28_RAT		uniprot-rat.fasta	40094.1	1	4	6	7	1.14e-05	0.188	QTAAQVTLK	K	A	0.997	40.3	25.8	18.5	36.2	0	1	0	0	2	1567.96	586		5708.46	324	332	Empty	TRUE
dsx	Isobaric Tag Samples	iTRAQ Sample 1	Mudpit_20180119-DXS-S1-1 (1)	Core histone macro-H2A OS=Rattus norvegicus GN=H2afy2 PE=1 SV=1	B1WC28_RAT		uniprot-rat.fasta	40094.1	1	4	6	7	1.14e-05	0.188	SQGPLEVAEAAVSQSSGLAAK	K	F	0.997	48.4	25	0	48.4	0	1	1	1	2	2608.44	3148		24400.2	251	271	Empty	TRUE
dsx	Isobaric Tag Samples	iTRAQ Sample 1	Mudpit_20180119-DXS-S1-1 (1)	Core histone macro-H2A OS=Rattus norvegicus GN=H2afy2 PE=1 SV=1	B1WC28_RAT		uniprot-rat.fasta	40094.1	1	4	6	7	1.14e-05	0.188	SVAFPPFPSGR	K	N	0.99	21.4	25	14.2	21.4	0	1	0	0	2	1465.81	1563		17807	308	318	Empty	TRUE
dsx	Isobaric Tag Samples	iTRAQ Sample 1	Mudpit_20180119-DXS-S1-1 (1)	Glycine decarboxylase OS=Rattus norvegicus GN=Gldc PE=1 SV=1	D4A5Q9_RAT		uniprot-rat.fasta	98550.9	1	1	1	5	8.11e-06	0.0814	DVSGVLFQYPDTEGK	K	V	0.997	37.1	25	0	37.1	0	1	0	0	2	2263.21	2195		11359.2	236	250	Empty	FALSE	A0A0G2JUZ5_RAT
dsx	Isobaric Tag Samples	iTRAQ Sample 1	Mudpit_20180119-DXS-S1-1 (1)	Glycine decarboxylase OS=Rattus norvegicus GN=Gldc PE=1 SV=1	D4A5Q9_RAT		uniprot-rat.fasta	98550.9	1	1	1	5	8.11e-06	0.0814	DVSGVLFQYPDTEGKVEDFTELVER	K	A	0.997	46.3	25	0	46.3	0	0	0	1	2	3480.8	3757		16296.2	236	260	Empty	FALSE	A0A0G2JUZ5_RAT
dsx	Isobaric Tag Samples	iTRAQ Sample 1	Mudpit_20180119-DXS-S1-1 (1)	Glycine decarboxylase OS=Rattus norvegicus GN=Gldc PE=1 SV=1	D4A5Q9_RAT		uniprot-rat.fasta	98550.9	1	1	1	5	8.11e-06	0.0814	EMLQALGLASIDELIEK	R	T	0.997	50.2	25.3	0	50.2	0	0	1	0	2	2481.41	4208		16012.8	81	97	Empty	TRUE
dsx	Isobaric Tag Samples	iTRAQ Sample 1	Mudpit_20180119-DXS-S1-1 (1)	Glycine decarboxylase OS=Rattus norvegicus GN=Gldc PE=1 SV=1	D4A5Q9_RAT		uniprot-rat.fasta	98550.9	1	1	1	5	8.11e-06	0.0814	LEDPVCENEILETLHAIASK	K	N	0.997	30.6	25	18.6	30.6	0	0	0	1	2	2889.55	3989		10979.6	111	130	Empty	FALSE	A0A0G2JUZ5_RAT
dsx	Isobaric Tag Samples	iTRAQ Sample 1	Mudpit_20180119-DXS-S1-1 (1)	Glycine decarboxylase OS=Rattus norvegicus GN=Gldc PE=1 SV=1	D4A5Q9_RAT		uniprot-rat.fasta	98550.9	1	1	1	5	8.11e-06	0.0814	QEIADIEEGR	R	I	0.997	33.3	25	0	33.3	0	1	0	0	2	1463.76	1032		13062	792	801	Empty	FALSE	A0A0G2JUZ5_RAT
dsx	Isobaric Tag Samples	iTRAQ Sample 1	Mudpit_20180119-DXS-S1-1 (1)	Nucleoporin 188 OS=Rattus norvegicus GN=Nup188 PE=1 SV=2	F1LRC6_RAT		uniprot-rat.fasta	171487	0.998	1	1	1	1.62e-06	0.011	ESLTQAVGLSTQAEGTR	K	T	0.997	26.7	25	0	26.7	0	0	1	0	2	2052.09	1500		2046.15	1421	1437	Empty	TRUE
dsx	Isobaric Tag Samples	iTRAQ Sample 1	Mudpit_20180119-DXS-S1-1 (1)	Succinyl-CoA:3-ketoacid coenzyme A transferase 1, mitochondrial OS=Rattus norvegicus GN=Oxct1 PE=1 SV=1	SCOT1_RAT		uniprot-rat.fasta	56205.4	1	15	20	56	9.08e-05	0.429	AAGTTVVEVEEIVDIGSFAPEDIHIPK	K	I	0.997	65.9	25	0	65.9	0	0	0	7	2	3444.87	4119		192641	237	263	Empty	TRUE
dsx	Isobaric Tag Samples	iTRAQ Sample 1	Mudpit_20180119-DXS-S1-1 (1)	Succinyl-CoA:3-ketoacid coenzyme A transferase 1, mitochondrial OS=Rattus norvegicus GN=Oxct1 PE=1 SV=1	SCOT1_RAT		uniprot-rat.fasta	56205.4	1	15	20	56	9.08e-05	0.429	AGGAGVPAFYTSTGYGTLVQEGGSPIK	R	Y	0.997	92.3	25	0	92	0	0	0	5	2	3193.7	2606.5		660507	147	173	Empty	TRUE
dsx	Isobaric Tag Samples	iTRAQ Sample 1	Mudpit_20180119-DXS-S1-1 (1)	Succinyl-CoA:3-ketoacid coenzyme A transferase 1, mitochondrial OS=Rattus norvegicus GN=Oxct1 PE=1 SV=1	SCOT1_RAT		uniprot-rat.fasta	56205.4	1	15	20	56	9.08e-05	0.429	AGGAGVPAFYTSTGYGTLVQEGGSPIKYNK	R	D	0.977	18	25	0	18	0	0	0	0	2	3903.11	2314		22402.8	147	176	Empty	TRUE
dsx	Isobaric Tag Samples	iTRAQ Sample 1	Mudpit_20180119-DXS-S1-1 (1)	Succinyl-CoA:3-ketoacid coenzyme A transferase 1, mitochondrial OS=Rattus norvegicus GN=Oxct1 PE=1 SV=1	SCOT1_RAT		uniprot-rat.fasta	56205.4	1	15	20	56	9.08e-05	0.429	DLTAVSNNAGVDNFGLGLLLR	K	S	0.996	26.3	25	0	26.3	0	0	1	0	2	2463.35	3943		5269.2	84	104	Empty	TRUE
dsx	Isobaric Tag Samples	iTRAQ Sample 1	Mudpit_20180119-DXS-S1-1 (1)	Succinyl-CoA:3-ketoacid coenzyme A transferase 1, mitochondrial OS=Rattus norvegicus GN=Oxct1 PE=1 SV=1	SCOT1_RAT		uniprot-rat.fasta	56205.4	1	15	20	56	9.08e-05	0.429	ETVTVLPGASFFSSDESFAMIR	K	G	0.997	65.2	25	0	65.2	0	0	6	0	2	2711.35	3647.5		36311.9	369	390	Empty	TRUE
dsx	Isobaric Tag Samples	iTRAQ Sample 1	Mudpit_20180119-DXS-S1-1 (1)	Succinyl-CoA:3-ketoacid coenzyme A transferase 1, mitochondrial OS=Rattus norvegicus GN=Oxct1 PE=1 SV=1	SCOT1_RAT		uniprot-rat.fasta	56205.4	1	15	20	56	9.08e-05	0.429	GMGGAMDLVSSSK	K	T	0.997	35.3	25	0	35.3	0	1	1	0	2	1847.98	1119.5		6111.83	422	434	Empty	TRUE
dsx	Isobaric Tag Samples	iTRAQ Sample 1	Mudpit_20180119-DXS-S1-1 (1)	Succinyl-CoA:3-ketoacid coenzyme A transferase 1, mitochondrial OS=Rattus norvegicus GN=Oxct1 PE=1 SV=1	SCOT1_RAT		uniprot-rat.fasta	56205.4	1	15	20	56	9.08e-05	0.429	GQHFILEEAITGDFALVK	R	A	0.997	61	25	0	61	0	0	5	15	2	2596.46	3694.5		207683	194	211	Empty	TRUE
dsx	Isobaric Tag Samples	iTRAQ Sample 1	Mudpit_20180119-DXS-S1-1 (1)	Succinyl-CoA:3-ketoacid coenzyme A transferase 1, mitochondrial OS=Rattus norvegicus GN=Oxct1 PE=1 SV=1	SCOT1_RAT		uniprot-rat.fasta	56205.4	1	15	20	56	9.08e-05	0.429	GVFDVDK	K	K	0.734	15.3	25	22.2	7.3	0	1	0	0	2	1387.8	956		5830.33	474	480	Empty	TRUE
dsx	Isobaric Tag Samples	iTRAQ Sample 1	Mudpit_20180119-DXS-S1-1 (1)	Succinyl-CoA:3-ketoacid coenzyme A transferase 1, mitochondrial OS=Rattus norvegicus GN=Oxct1 PE=1 SV=1	SCOT1_RAT		uniprot-rat.fasta	56205.4	1	15	20	56	9.08e-05	0.429	MISSYVGENAEFER	R	Q	0.997	79.4	25	0	79.4	0	0	4	0	2	1935.94	2140		86278.2	111	124	Empty	TRUE
dsx	Isobaric Tag Samples	iTRAQ Sample 1	Mudpit_20180119-DXS-S1-1 (1)	Succinyl-CoA:3-ketoacid coenzyme A transferase 1, mitochondrial OS=Rattus norvegicus GN=Oxct1 PE=1 SV=1	SCOT1_RAT		uniprot-rat.fasta	56205.4	1	15	20	56	9.08e-05	0.429	NFNLPMCK	R	A	0.99	37.2	25	0	24.6	0	2	0	0	2	1631.89	1465		46243	229	236	Empty	TRUE
dsx	Isobaric Tag Samples	iTRAQ Sample 1	Mudpit_20180119-DXS-S1-1 (1)	Succinyl-CoA:3-ketoacid coenzyme A transferase 1, mitochondrial OS=Rattus norvegicus GN=Oxct1 PE=1 SV=1	SCOT1_RAT		uniprot-rat.fasta	56205.4	1	15	20	56	9.08e-05	0.429	NGLTLIELWEGLTVDDIR	K	K	0.997	83.1	25	0	81.3	0	1	0	0	2	2361.3	4457		14120.1	482	499	Empty	TRUE
dsx	Isobaric Tag Samples	iTRAQ Sample 1	Mudpit_20180119-DXS-S1-1 (1)	Succinyl-CoA:3-ketoacid coenzyme A transferase 1, mitochondrial OS=Rattus norvegicus GN=Oxct1 PE=1 SV=1	SCOT1_RAT		uniprot-rat.fasta	56205.4	1	15	20	56	9.08e-05	0.429	NGLTLIELWEGLTVDDIRK	K	S	0.928	14.4	25	0	14.4	0	0	1	0	2	2793.6	4189		1629.68	482	500	Empty	TRUE
dsx	Isobaric Tag Samples	iTRAQ Sample 1	Mudpit_20180119-DXS-S1-1 (1)	Succinyl-CoA:3-ketoacid coenzyme A transferase 1, mitochondrial OS=Rattus norvegicus GN=Oxct1 PE=1 SV=1	SCOT1_RAT		uniprot-rat.fasta	56205.4	1	15	20	56	9.08e-05	0.429	QFLSGELEVELTPQGTLAER	R	I	0.997	28.6	25	0	28.6	0	0	0	1	2	2521.35	3190		4141.5	125	144	Empty	TRUE
dsx	Isobaric Tag Samples	iTRAQ Sample 1	Mudpit_20180119-DXS-S1-1 (1)	Succinyl-CoA:3-ketoacid coenzyme A transferase 1, mitochondrial OS=Rattus norvegicus GN=Oxct1 PE=1 SV=1	SCOT1_RAT		uniprot-rat.fasta	56205.4	1	15	20	56	9.08e-05	0.429	STGCDFAVSPNLMPMQQIST	K	-	0.997	57.6	25	0	57.6	0	0	2	0	2	2488.18	2688		155507	501	520	Empty	TRUE
dsx	Isobaric Tag Samples	iTRAQ Sample 1	Mudpit_20180119-DXS-S1-1 (1)	Succinyl-CoA:3-ketoacid coenzyme A transferase 1, mitochondrial OS=Rattus norvegicus GN=Oxct1 PE=1 SV=1	SCOT1_RAT		uniprot-rat.fasta	56205.4	1	15	20	56	9.08e-05	0.429	TGVKDLTAVSNNAGVDNFGLGLLLR	K	S	0.997	27	25	0	27	0	0	0	1	2	3152.79	3318		39567.3	80	104	Empty	TRUE
dsx	Isobaric Tag Samples	iTRAQ Sample 1	Mudpit_20180119-DXS-S1-1 (1)	Ribosome-binding protein 1 OS=Rattus norvegicus GN=Rrbp1 PE=1 SV=3	F1M853_RAT		uniprot-rat.fasta	157502	1	8	8	11	1.78e-05	0.0654	EVPMVAVPPVGSK	K	A	0.991	23.1	25	0	23.1	0	0	1	0	2	1918.13	1542		5939.49	176	188	Empty	TRUE
dsx	Isobaric Tag Samples	iTRAQ Sample 1	Mudpit_20180119-DXS-S1-1 (1)	Ribosome-binding protein 1 OS=Rattus norvegicus GN=Rrbp1 PE=1 SV=3	F1M853_RAT		uniprot-rat.fasta	157502	1	8	8	11	1.78e-05	0.0654	EVQQLQGK	K	I	0.924	14.4	25	0	14.4	0	1	0	0	2	1537.92	567		15655.9	822	829	Empty	TRUE
dsx	Isobaric Tag Samples	iTRAQ Sample 1	Mudpit_20180119-DXS-S1-1 (1)	Ribosome-binding protein 1 OS=Rattus norvegicus GN=Rrbp1 PE=1 SV=3	F1M853_RAT		uniprot-rat.fasta	157502	1	8	8	11	1.78e-05	0.0654	LQEELEK	R	L	0.728	15.6	25	20.3	4.8	0	1	0	0	2	1496.88	957		6859.79	1368	1374	Empty	TRUE
dsx	Isobaric Tag Samples	iTRAQ Sample 1	Mudpit_20180119-DXS-S1-1 (1)	Ribosome-binding protein 1 OS=Rattus norvegicus GN=Rrbp1 PE=1 SV=3	F1M853_RAT		uniprot-rat.fasta	157502	1	8	8	11	1.78e-05	0.0654	LQQENSILR	R	D	0.98	18.5	25.3	22.5	18.5	0	1	0	0	2	1404.81	851		6268.28	848	856	Empty	TRUE
dsx	Isobaric Tag Samples	iTRAQ Sample 1	Mudpit_20180119-DXS-S1-1 (1)	Ribosome-binding protein 1 OS=Rattus norvegicus GN=Rrbp1 PE=1 SV=3	F1M853_RAT		uniprot-rat.fasta	157502	1	8	8	11	1.78e-05	0.0654	SIEALLEAGQAQDSQASR	R	A	0.997	60.6	25	0	60.6	0	0	2	0	2	2178.13	2550.5		23406.5	1009	1026	Empty	TRUE
dsx	Isobaric Tag Samples	iTRAQ Sample 1	Mudpit_20180119-DXS-S1-1 (1)	Ribosome-binding protein 1 OS=Rattus norvegicus GN=Rrbp1 PE=1 SV=3	F1M853_RAT		uniprot-rat.fasta	157502	1	8	8	11	1.78e-05	0.0654	TLVSTVGSMVFSEGEAQR	K	L	0.895	13.9	25	0	13.9	0	0	1	0	2	2202.14	3211		22470.9	702	719	Empty	TRUE
dsx	Isobaric Tag Samples	iTRAQ Sample 1	Mudpit_20180119-DXS-S1-1 (1)	Ribosome-binding protein 1 OS=Rattus norvegicus GN=Rrbp1 PE=1 SV=3	F1M853_RAT		uniprot-rat.fasta	157502	1	8	8	11	1.78e-05	0.0654	TPVATVPAMPQEK	R	L	0.65	10.2	25	0	10.2	0	0	1	0	2	1977.13	1036		6461.58	119	131	Empty	TRUE
dsx	Isobaric Tag Samples	iTRAQ Sample 1	Mudpit_20180119-DXS-S1-1 (1)	Ribosome-binding protein 1 OS=Rattus norvegicus GN=Rrbp1 PE=1 SV=3	F1M853_RAT		uniprot-rat.fasta	157502	1	8	8	11	1.78e-05	0.0654	VDAAAGQGK	K	K	0.896	14.2	25	16.1	14.2	0	0	3	0	2	1424.83	1281		335632	642	650	Empty	TRUE
dsx	Isobaric Tag Samples	iTRAQ Sample 1	Mudpit_20180119-DXS-S1-1 (1)	Mitochondrial import inner membrane translocase subunit Tim10 OS=Rattus norvegicus GN=Timm10 PE=3 SV=1	TIM10_RAT		uniprot-rat.fasta	10332.9	1	3	5	7	1.14e-05	0.444	AQQLAAELEVEMMADMYNR	R	M	0.997	90.9	25	0	90.9	0	1	4	0	2	2517.21	4140		57973.8	6	24	Empty	TRUE
dsx	Isobaric Tag Samples	iTRAQ Sample 1	Mudpit_20180119-DXS-S1-1 (1)	Mitochondrial import inner membrane translocase subunit Tim10 OS=Rattus norvegicus GN=Timm10 PE=3 SV=1	TIM10_RAT		uniprot-rat.fasta	10332.9	1	3	5	7	1.14e-05	0.444	GESVCLDR	K	C	0.973	20.5	25	25.6	16.7	0	1	0	0	2	1239.63	417		18498.1	46	53	Empty	TRUE
dsx	Isobaric Tag Samples	iTRAQ Sample 1	Mudpit_20180119-DXS-S1-1 (1)	Mitochondrial import inner membrane translocase subunit Tim10 OS=Rattus norvegicus GN=Timm10 PE=3 SV=1	TIM10_RAT		uniprot-rat.fasta	10332.9	1	3	5	7	1.14e-05	0.444	LTELSMQDEELMK	K	R	0.892	13.6	25	0	13.6	0	0	1	0	2	2175.15	2477		7892.3	69	81	Empty	TRUE
dsx	Isobaric Tag Samples	iTRAQ Sample 1	Mudpit_20180119-DXS-S1-1 (1)	Testis-expressed 13B OS=Rattus norvegicus GN=Tex13b PE=4 SV=1	A0A0G2JYV7_RAT		uniprot-rat.fasta	22444.9	0.959	1	1	1	1.62e-06	0.0515	VLLESSEVPR	K	E	0.989	20.3	25	0	20.3	0	1	0	0	2	1432.83	1209		9250.12	50	59	Empty	TRUE
dsx	Isobaric Tag Samples	iTRAQ Sample 1	Mudpit_20180119-DXS-S1-1 (1)	Patatin-like phospholipase domain-containing 8 OS=Rattus norvegicus GN=Pnpla8 PE=1 SV=1	A0A0G2K621_RAT,D3ZRC4_RAT		uniprot-rat.fasta	87964.5	1	4	4	4	6.49e-06	0.0774	LDQLQLEGMK	K	Y	0.971	17.5	25.4	0	17.5	0	1	0	0	2	1783.02	1929		6343.58	721	730	Empty	TRUE
dsx	Isobaric Tag Samples	iTRAQ Sample 1	Mudpit_20180119-DXS-S1-1 (1)	Patatin-like phospholipase domain-containing 8 OS=Rattus norvegicus GN=Pnpla8 PE=1 SV=1	A0A0G2K621_RAT,D3ZRC4_RAT		uniprot-rat.fasta	87964.5	1	4	4	4	6.49e-06	0.0774	LSSSTQLPEALPVSTK	K	Q	0.997	41.1	25	0	37.7	0	0	1	0	2	2266.31	1794		12983.5	263	278	Empty	TRUE
dsx	Isobaric Tag Samples	iTRAQ Sample 1	Mudpit_20180119-DXS-S1-1 (1)	Patatin-like phospholipase domain-containing 8 OS=Rattus norvegicus GN=Pnpla8 PE=1 SV=1	A0A0G2K621_RAT,D3ZRC4_RAT		uniprot-rat.fasta	87964.5	1	4	4	4	6.49e-06	0.0774	SQPEEEEEPSKTDEPICK	K	D	0.997	34	25	0	34	0	0	0	1	2	3044.55	460		8113.22	313	330	Empty	TRUE
dsx	Isobaric Tag Samples	iTRAQ Sample 1	Mudpit_20180119-DXS-S1-1 (1)	Patatin-like phospholipase domain-containing 8 OS=Rattus norvegicus GN=Pnpla8 PE=1 SV=1	A0A0G2K621_RAT,D3ZRC4_RAT		uniprot-rat.fasta	87964.5	1	4	4	4	6.49e-06	0.0774	VGSALMIETAR	K	D	0.952	32.5	29.1	0	30.2	0	1	0	0	2	1451.82	1489		13318.6	539	549	Empty	TRUE
dsx	Isobaric Tag Samples	iTRAQ Sample 1	Mudpit_20180119-DXS-S1-1 (1)	Sodium/potassium-transporting ATPase subunit beta-2 OS=Rattus norvegicus GN=Atp1b2 PE=2 SV=1	AT1B2_RAT,Q5M9H4_RAT		uniprot-rat.fasta	33412.2	1	4	5	9	1.46e-05	0.203	EFVWNPR	K	T	0.9	32.1	25	0	32.1	0	3	0	0	2	1251.68	1354		95812.9	19	25	Empty	TRUE
dsx	Isobaric Tag Samples	iTRAQ Sample 1	Mudpit_20180119-DXS-S1-1 (1)	Sodium/potassium-transporting ATPase subunit beta-2 OS=Rattus norvegicus GN=Atp1b2 PE=2 SV=1	AT1B2_RAT,Q5M9H4_RAT		uniprot-rat.fasta	33412.2	1	4	5	9	1.46e-05	0.203	INAANIATDDER	R	D	0.997	63.4	25	30.9	63.4	0	3	0	0	2	1606.83	741		88102.8	263	274	Empty	TRUE
dsx	Isobaric Tag Samples	iTRAQ Sample 1	Mudpit_20180119-DXS-S1-1 (1)	Sodium/potassium-transporting ATPase subunit beta-2 OS=Rattus norvegicus GN=Atp1b2 PE=2 SV=1	AT1B2_RAT,Q5M9H4_RAT		uniprot-rat.fasta	33412.2	1	4	5	9	1.46e-05	0.203	KDEDAENLGHFIMFPANGNIDLMYFPYYGK	K	K	0.997	37	25	0	37	0	0	0	0	2	4422.23	3825.5		36901.5	204	233	Empty	TRUE
dsx	Isobaric Tag Samples	iTRAQ Sample 1	Mudpit_20180119-DXS-S1-1 (1)	Sodium/potassium-transporting ATPase subunit beta-2 OS=Rattus norvegicus GN=Atp1b2 PE=2 SV=1	AT1B2_RAT,Q5M9H4_RAT		uniprot-rat.fasta	33412.2	1	4	5	9	1.46e-05	0.203	SCGQVVEEWKEFVWNPR	K	T	0.997	51.9	25	0	51.9	0	0	0	1	2	2758.42	3418		10293.3	9	25	Empty	TRUE
dsx	Isobaric Tag Samples	iTRAQ Sample 1	Mudpit_20180119-DXS-S1-1 (1)	Ephexin-1 OS=Rattus norvegicus GN=Ngef PE=1 SV=1	G3V856_RAT,NGEF_RAT		uniprot-rat.fasta	81010.2	1	10	10	17	2.76e-05	0.19	ELEMVVK	K	A	0.9	22	25.4	18.7	15.6	0	2	0	0	2	1455.87	1320		16375.4	437	443	Empty	TRUE
dsx	Isobaric Tag Samples	iTRAQ Sample 1	Mudpit_20180119-DXS-S1-1 (1)	Ephexin-1 OS=Rattus norvegicus GN=Ngef PE=1 SV=1	G3V856_RAT,NGEF_RAT		uniprot-rat.fasta	81010.2	1	10	10	17	2.76e-05	0.19	ELIAQLELDPK	R	C	0.997	67.9	25	23.7	65.5	0	1	0	0	2	1877.12	2590		39782.3	380	390	Empty	TRUE
dsx	Isobaric Tag Samples	iTRAQ Sample 1	Mudpit_20180119-DXS-S1-1 (1)	Ephexin-1 OS=Rattus norvegicus GN=Ngef PE=1 SV=1	G3V856_RAT,NGEF_RAT		uniprot-rat.fasta	81010.2	1	10	10	17	2.76e-05	0.19	GWFPSSMTEEILNPK	R	I	0.997	63.5	25	17.6	63.5	0	0	2	0	2	2344.25	3308		47096.7	652	666	Empty	TRUE
dsx	Isobaric Tag Samples	iTRAQ Sample 1	Mudpit_20180119-DXS-S1-1 (1)	Ephexin-1 OS=Rattus norvegicus GN=Ngef PE=1 SV=1	G3V856_RAT,NGEF_RAT		uniprot-rat.fasta	81010.2	1	10	10	17	2.76e-05	0.19	LLENADDR	R	E	0.99	33.9	25	38.1	29.7	0	2	0	0	2	1249.67	1129		18508.4	559	566	Empty	TRUE
dsx	Isobaric Tag Samples	iTRAQ Sample 1	Mudpit_20180119-DXS-S1-1 (1)	Ephexin-1 OS=Rattus norvegicus GN=Ngef PE=1 SV=1	G3V856_RAT,NGEF_RAT		uniprot-rat.fasta	81010.2	1	10	10	17	2.76e-05	0.19	LLVQNILK	K	R	0.99	28.5	25	19.5	24.6	0	1	0	0	2	1549.03	2097		18293.2	412	419	Empty	TRUE
dsx	Isobaric Tag Samples	iTRAQ Sample 1	Mudpit_20180119-DXS-S1-1 (1)	Ephexin-1 OS=Rattus norvegicus GN=Ngef PE=1 SV=1	G3V856_RAT,NGEF_RAT		uniprot-rat.fasta	81010.2	1	10	10	17	2.76e-05	0.19	LQEAMFELVTSEASYYK	K	S	0.997	64.6	25	20.3	64.6	0	0	2	0	2	2617.37	4231		37617.8	265	281	Empty	TRUE
dsx	Isobaric Tag Samples	iTRAQ Sample 1	Mudpit_20180119-DXS-S1-1 (1)	Ephexin-1 OS=Rattus norvegicus GN=Ngef PE=1 SV=1	G3V856_RAT,NGEF_RAT		uniprot-rat.fasta	81010.2	1	10	10	17	2.76e-05	0.19	NLIEQIGLLYQEYR	R	D	0.997	43.5	25	19.9	43.5	0	0	1	0	2	2056.14	3998		30200	163	176	Empty	TRUE
dsx	Isobaric Tag Samples	iTRAQ Sample 1	Mudpit_20180119-DXS-S1-1 (1)	Ephexin-1 OS=Rattus norvegicus GN=Ngef PE=1 SV=1	G3V856_RAT,NGEF_RAT		uniprot-rat.fasta	81010.2	1	10	10	17	2.76e-05	0.19	STLQEIETR	K	R	0.997	49.5	25	25.7	38.7	0	1	0	0	2	1380.76	773		25366.8	179	187	Empty	TRUE
dsx	Isobaric Tag Samples	iTRAQ Sample 1	Mudpit_20180119-DXS-S1-1 (1)	Ephexin-1 OS=Rattus norvegicus GN=Ngef PE=1 SV=1	G3V856_RAT,NGEF_RAT		uniprot-rat.fasta	81010.2	1	10	10	17	2.76e-05	0.19	TEDGWIFGER	K	L	0.997	40	25	0	40	0	2	0	0	2	1513.76	1777.5		33805.7	636	645	Empty	TRUE
dsx	Isobaric Tag Samples	iTRAQ Sample 1	Mudpit_20180119-DXS-S1-1 (1)	Ephexin-1 OS=Rattus norvegicus GN=Ngef PE=1 SV=1	G3V856_RAT,NGEF_RAT		uniprot-rat.fasta	81010.2	1	10	10	17	2.76e-05	0.19	VEELEDQGQTLANVFILR	R	L	0.997	107	25	0	107	0	0	3	0	2	2378.29	4121		159381	541	558	Empty	TRUE
dsx	Isobaric Tag Samples	iTRAQ Sample 1	Mudpit_20180119-DXS-S1-1 (1)	D-ribitol-5-phosphate cytidylyltransferase OS=Rattus norvegicus GN=Ispd PE=2 SV=1	ISPD_RAT		uniprot-rat.fasta	49191.3	1	2	2	2	3.24e-06	0.047	ISLAEAGATR	R	H	0.983	18.8	25	21.2	18.8	0	1	0	0	2	1292.75	1636		10907	115	124	Empty	TRUE
dsx	Isobaric Tag Samples	iTRAQ Sample 1	Mudpit_20180119-DXS-S1-1 (1)	D-ribitol-5-phosphate cytidylyltransferase OS=Rattus norvegicus GN=Ispd PE=2 SV=1	ISPD_RAT		uniprot-rat.fasta	49191.3	1	2	2	2	3.24e-06	0.047	NSALVGQLLVA	R	-	0.997	35.8	25.1	0	35.8	0	1	0	0	2	1388.84	2746		4517.94	437	447	Empty	TRUE
dsx	Isobaric Tag Samples	iTRAQ Sample 1	Mudpit_20180119-DXS-S1-1 (1)	Serine/threonine-protein kinase PAK 1 OS=Rattus norvegicus GN=Pak1 PE=1 SV=3	PAK1_RAT		uniprot-rat.fasta	60579.2	1	6	6	32	5.19e-05	0.27	CLEMDVEK	R	R	0.955	19.3	25	0	13.1	0	1	0	0	2	1631.86	977		6963.81	500	507	Empty	FALSE	PAK2_RAT
dsx	Isobaric Tag Samples	iTRAQ Sample 1	Mudpit_20180119-DXS-S1-1 (1)	Serine/threonine-protein kinase PAK 1 OS=Rattus norvegicus GN=Pak1 PE=1 SV=3	PAK1_RAT		uniprot-rat.fasta	60579.2	1	6	6	32	5.19e-05	0.27	IGQGASGTVYTAMDVATGQEVAIK	K	Q	0.997	39.6	25	0	39.6	0	0	0	2	2	2975.6	2841		41559.2	275	298	Empty	TRUE
dsx	Isobaric Tag Samples	iTRAQ Sample 1	Mudpit_20180119-DXS-S1-1 (1)	Serine/threonine-protein kinase PAK 1 OS=Rattus norvegicus GN=Pak1 PE=1 SV=3	PAK1_RAT		uniprot-rat.fasta	60579.2	1	6	6	32	5.19e-05	0.27	KNPQAVLDVLEFYNSK	K	K	0.997	29.3	25	0	29.3	0	0	0	2	2	2777.6	3050		37821.1	119	134	Empty	TRUE
dsx	Isobaric Tag Samples	iTRAQ Sample 1	Mudpit_20180119-DXS-S1-1 (1)	Serine/threonine-protein kinase PAK 1 OS=Rattus norvegicus GN=Pak1 PE=1 SV=3	PAK1_RAT		uniprot-rat.fasta	60579.2	1	6	6	32	5.19e-05	0.27	LLQTSNITK	R	S	0.994	23.3	25	0	23.3	0	2	0	0	2	1626	1112		50450.5	106	114	Empty	FALSE	PAK2_RAT,PAK3_RAT
dsx	Isobaric Tag Samples	iTRAQ Sample 1	Mudpit_20180119-DXS-S1-1 (1)	Serine/threonine-protein kinase PAK 1 OS=Rattus norvegicus GN=Pak1 PE=1 SV=3	PAK1_RAT		uniprot-rat.fasta	60579.2	1	6	6	32	5.19e-05	0.27	LTDFGFCAQITPEQSK	K	R	0.997	63.4	25	0	63.4	0	0	3	4	2	2450.28	2646		305107	404	419	Empty	FALSE	PAK2_RAT,PAK3_RAT
dsx	Isobaric Tag Samples	iTRAQ Sample 1	Mudpit_20180119-DXS-S1-1 (1)	Serine/threonine-protein kinase PAK 1 OS=Rattus norvegicus GN=Pak1 PE=1 SV=3	PAK1_RAT		uniprot-rat.fasta	60579.2	1	6	6	32	5.19e-05	0.27	MSDEEILEK	K	L	0.997	48.8	25	15.8	48.8	0	3	0	0	2	1701.92	1187		20608.2	247	255	Empty	TRUE
dsx	Isobaric Tag Samples	iTRAQ Sample 1	Mudpit_20180119-DXS-S1-1 (1)	Serine/threonine-protein kinase PAK 1 OS=Rattus norvegicus GN=Pak1 PE=1 SV=3	PAK1_RAT		uniprot-rat.fasta	60579.2	1	6	6	32	5.19e-05	0.27	NPQAVLDVLEFYNSK	K	K	0.997	62	28.3	0	62	0	1	0	0	2	2345.3	3782		21794.7	120	134	Empty	TRUE
dsx	Isobaric Tag Samples	iTRAQ Sample 1	Mudpit_20180119-DXS-S1-1 (1)	Serine/threonine-protein kinase PAK 1 OS=Rattus norvegicus GN=Pak1 PE=1 SV=3	PAK1_RAT		uniprot-rat.fasta	60579.2	1	6	6	32	5.19e-05	0.27	QMNLQQQPK	K	K	0.995	28.5	25	23.1	23.7	0	1	0	0	2	1722.98	491		6139.64	299	307	Empty	FALSE	PAK3_RAT
dsx	Isobaric Tag Samples	iTRAQ Sample 1	Mudpit_20180119-DXS-S1-1 (1)	Serine/threonine-protein kinase PAK 1 OS=Rattus norvegicus GN=Pak1 PE=1 SV=3	PAK1_RAT		uniprot-rat.fasta	60579.2	1	6	6	32	5.19e-05	0.27	SAEDYNSSNTLNVK	K	T	0.994	25.7	25	0	25.7	0	0	1	0	2	2150.12	740		14076.3	149	162	Empty	TRUE
dsx	Isobaric Tag Samples	iTRAQ Sample 1	Mudpit_20180119-DXS-S1-1 (1)	Serine/threonine-protein kinase PAK 1 OS=Rattus norvegicus GN=Pak1 PE=1 SV=3	PAK1_RAT		uniprot-rat.fasta	60579.2	1	6	6	32	5.19e-05	0.27	SDNILLGMDGSVK	K	L	0.997	67.9	25	26.7	58.5	0	0	5	0	2	1957.09	1935		65112.5	391	403	Empty	FALSE	PAK3_RAT
dsx	Isobaric Tag Samples	iTRAQ Sample 1	Mudpit_20180119-DXS-S1-1 (1)	Serine/threonine-protein kinase PAK 1 OS=Rattus norvegicus GN=Pak1 PE=1 SV=3	PAK1_RAT		uniprot-rat.fasta	60579.2	1	6	6	32	5.19e-05	0.27	STMVGTPYWMAPEVVTR	R	K	0.997	70.5	25	0	70.5	0	0	2	0	2	2229.14	2626.5		90082.1	421	437	Empty	FALSE	PAK2_RAT,PAK3_RAT
dsx	Isobaric Tag Samples	iTRAQ Sample 1	Mudpit_20180119-DXS-S1-1 (1)	Serine/threonine-protein kinase PAK 1 OS=Rattus norvegicus GN=Pak1 PE=1 SV=3	PAK1_RAT		uniprot-rat.fasta	60579.2	1	6	6	32	5.19e-05	0.27	SVIEPLPVTPTR	R	D	0.997	34	25	20.7	34	0	5	0	0	2	1612.96	1233		176803	203	214	Empty	TRUE
dsx	Isobaric Tag Samples	iTRAQ Sample 1	Mudpit_20180119-DXS-S1-1 (1)	Probable lysosomal cobalamin transporter OS=Rattus norvegicus GN=Lmbrd1 PE=1 SV=1	LMBD1_RAT		uniprot-rat.fasta	61021.6	0.95	1	1	1	1.62e-06	0.0335	LENTEDIEEVEQHIQTIR	R	S	0.997	93	25	0	93	0	0	1	0	2	2500.28	2682		44308	232	249	Empty	TRUE
dsx	Isobaric Tag Samples	iTRAQ Sample 1	Mudpit_20180119-DXS-S1-1 (1)	Cullin-associated NEDD8-dissociated protein 1 OS=Rattus norvegicus GN=Cand1 PE=1 SV=1	CAND1_RAT		uniprot-rat.fasta	136367	1	29	33	58	9.41e-05	0.291	AAFECMYTLLDSCLDR	K	L	0.997	48.2	25	0	48.2	0	0	2	0	2	2269.06	4002.5		20664.8	1084	1099	Empty	TRUE
dsx	Isobaric Tag Samples	iTRAQ Sample 1	Mudpit_20180119-DXS-S1-1 (1)	Cullin-associated NEDD8-dissociated protein 1 OS=Rattus norvegicus GN=Cand1 PE=1 SV=1	CAND1_RAT		uniprot-rat.fasta	136367	1	29	33	58	9.41e-05	0.291	CLDAVVSTR	K	H	0.958	16.8	25	0	16.8	0	1	0	0	2	1324.72	898		20913.2	356	364	Empty	TRUE
dsx	Isobaric Tag Samples	iTRAQ Sample 1	Mudpit_20180119-DXS-S1-1 (1)	Cullin-associated NEDD8-dissociated protein 1 OS=Rattus norvegicus GN=Cand1 PE=1 SV=1	CAND1_RAT		uniprot-rat.fasta	136367	1	29	33	58	9.41e-05	0.291	DLFTCTIK	K	R	0.99	20.2	25	27.8	20.2	0	2	0	0	2	1605.91	1478		16106.6	567	574	Empty	TRUE
dsx	Isobaric Tag Samples	iTRAQ Sample 1	Mudpit_20180119-DXS-S1-1 (1)	Cullin-associated NEDD8-dissociated protein 1 OS=Rattus norvegicus GN=Cand1 PE=1 SV=1	CAND1_RAT		uniprot-rat.fasta	136367	1	29	33	58	9.41e-05	0.291	DLLDSVLPHLYNETK	R	V	0.997	54.2	25	0	54.2	0	1	1	0	2	2365.32	3107.5		62686.2	1043	1057	Empty	TRUE
dsx	Isobaric Tag Samples	iTRAQ Sample 1	Mudpit_20180119-DXS-S1-1 (1)	Cullin-associated NEDD8-dissociated protein 1 OS=Rattus norvegicus GN=Cand1 PE=1 SV=1	CAND1_RAT		uniprot-rat.fasta	136367	1	29	33	58	9.41e-05	0.291	DSSSTNLESMDTS	K	-	0.997	83.3	25	0	83.3	0	2	0	0	2	1677.74	696		67914.9	1218	1230	Empty	TRUE
dsx	Isobaric Tag Samples	iTRAQ Sample 1	Mudpit_20180119-DXS-S1-1 (1)	Cullin-associated NEDD8-dissociated protein 1 OS=Rattus norvegicus GN=Cand1 PE=1 SV=1	CAND1_RAT		uniprot-rat.fasta	136367	1	29	33	58	9.41e-05	0.291	EGPAVVGQFIQDVK	K	N	0.997	62.9	25	0	62.9	0	2	3	0	2	2095.2	2968		123779	813	826	Empty	TRUE
dsx	Isobaric Tag Samples	iTRAQ Sample 1	Mudpit_20180119-DXS-S1-1 (1)	Cullin-associated NEDD8-dissociated protein 1 OS=Rattus norvegicus GN=Cand1 PE=1 SV=1	CAND1_RAT		uniprot-rat.fasta	136367	1	29	33	58	9.41e-05	0.291	EVEMGPFK	R	H	0.99	24.5	25	18.7	18.6	0	1	0	0	2	1544.86	1070		33258.9	1065	1072	Empty	TRUE
dsx	Isobaric Tag Samples	iTRAQ Sample 1	Mudpit_20180119-DXS-S1-1 (1)	Cullin-associated NEDD8-dissociated protein 1 OS=Rattus norvegicus GN=Cand1 PE=1 SV=1	CAND1_RAT		uniprot-rat.fasta	136367	1	29	33	58	9.41e-05	0.291	EYCIQAFESFVR	R	R	0.997	27.5	25	0	27.5	0	0	1	0	2	1852.92	3320		2775.4	273	284	Empty	TRUE
dsx	Isobaric Tag Samples	iTRAQ Sample 1	Mudpit_20180119-DXS-S1-1 (1)	Cullin-associated NEDD8-dissociated protein 1 OS=Rattus norvegicus GN=Cand1 PE=1 SV=1	CAND1_RAT		uniprot-rat.fasta	136367	1	29	33	58	9.41e-05	0.291	EYQVETIVDTLCTNMLSDK	K	E	0.997	40	25	20.8	36.3	0	0	2	1	2	2867.46	4082		4474.06	81	99	Empty	TRUE
dsx	Isobaric Tag Samples	iTRAQ Sample 1	Mudpit_20180119-DXS-S1-1 (1)	Cullin-associated NEDD8-dissociated protein 1 OS=Rattus norvegicus GN=Cand1 PE=1 SV=1	CAND1_RAT		uniprot-rat.fasta	136367	1	29	33	58	9.41e-05	0.291	FCNVDDDELR	K	E	0.997	57.3	25	0	55.3	0	1	0	0	2	1586.74	1067		14788.1	263	272	Empty	TRUE
dsx	Isobaric Tag Samples	iTRAQ Sample 1	Mudpit_20180119-DXS-S1-1 (1)	Cullin-associated NEDD8-dissociated protein 1 OS=Rattus norvegicus GN=Cand1 PE=1 SV=1	CAND1_RAT		uniprot-rat.fasta	136367	1	29	33	58	9.41e-05	0.291	FMATNDLMTELQK	R	D	0.997	74.9	25	0	74.9	0	0	3	0	2	2150.14	3031		102284	24	36	Empty	TRUE
dsx	Isobaric Tag Samples	iTRAQ Sample 1	Mudpit_20180119-DXS-S1-1 (1)	Cullin-associated NEDD8-dissociated protein 1 OS=Rattus norvegicus GN=Cand1 PE=1 SV=1	CAND1_RAT		uniprot-rat.fasta	136367	1	29	33	58	9.41e-05	0.291	FTISDHPQPIDPLLK	K	N	0.997	57	25	17.2	57	0	0	1	0	2	2329.34	2217		19321.4	991	1005	Empty	TRUE
dsx	Isobaric Tag Samples	iTRAQ Sample 1	Mudpit_20180119-DXS-S1-1 (1)	Cullin-associated NEDD8-dissociated protein 1 OS=Rattus norvegicus GN=Cand1 PE=1 SV=1	CAND1_RAT		uniprot-rat.fasta	136367	1	29	33	58	9.41e-05	0.291	GYLISGSSYAR	K	S	0.997	32.5	25	0	24	0	3	0	0	2	1477.8	1037		31091.5	972	982	Empty	TRUE
dsx	Isobaric Tag Samples	iTRAQ Sample 1	Mudpit_20180119-DXS-S1-1 (1)	Cullin-associated NEDD8-dissociated protein 1 OS=Rattus norvegicus GN=Cand1 PE=1 SV=1	CAND1_RAT		uniprot-rat.fasta	136367	1	29	33	58	9.41e-05	0.291	HEMLPEFYK	R	T	0.997	39.5	25	0	39.5	0	0	1	0	2	1801.98	1456		5632.83	365	373	Empty	TRUE
dsx	Isobaric Tag Samples	iTRAQ Sample 1	Mudpit_20180119-DXS-S1-1 (1)	Cullin-associated NEDD8-dissociated protein 1 OS=Rattus norvegicus GN=Cand1 PE=1 SV=1	CAND1_RAT		uniprot-rat.fasta	136367	1	29	33	58	9.41e-05	0.291	HTVDDGLDIR	K	K	0.997	40.4	25	23.4	40.4	0	1	0	0	2	1444.77	495		12942.8	1073	1082	Empty	TRUE
dsx	Isobaric Tag Samples	iTRAQ Sample 1	Mudpit_20180119-DXS-S1-1 (1)	Cullin-associated NEDD8-dissociated protein 1 OS=Rattus norvegicus GN=Cand1 PE=1 SV=1	CAND1_RAT		uniprot-rat.fasta	136367	1	29	33	58	9.41e-05	0.291	IIPLVVK	K	F	0.9	23.9	25	28.8	23.9	0	1	0	0	2	1389.97	1810		38300.7	256	262	Empty	TRUE
dsx	Isobaric Tag Samples	iTRAQ Sample 1	Mudpit_20180119-DXS-S1-1 (1)	Cullin-associated NEDD8-dissociated protein 1 OS=Rattus norvegicus GN=Cand1 PE=1 SV=1	CAND1_RAT		uniprot-rat.fasta	136367	1	29	33	58	9.41e-05	0.291	ITSEALLVTQQLVK	K	V	0.997	66.8	25	31.7	66.8	0	0	3	0	2	2151.32	3442		194135	535	548	Empty	TRUE
dsx	Isobaric Tag Samples	iTRAQ Sample 1	Mudpit_20180119-DXS-S1-1 (1)	Cullin-associated NEDD8-dissociated protein 1 OS=Rattus norvegicus GN=Cand1 PE=1 SV=1	CAND1_RAT		uniprot-rat.fasta	136367	1	29	33	58	9.41e-05	0.291	LTLIDPETLLPR	K	L	0.997	27.8	25	0	27.8	0	2	0	0	2	1685.02	3527		154879	958	969	Empty	TRUE
dsx	Isobaric Tag Samples	iTRAQ Sample 1	Mudpit_20180119-DXS-S1-1 (1)	Cullin-associated NEDD8-dissociated protein 1 OS=Rattus norvegicus GN=Cand1 PE=1 SV=1	CAND1_RAT		uniprot-rat.fasta	136367	1	29	33	58	9.41e-05	0.291	LTSAIAK	R	Q	0.711	15.1	25.9	27.1	10.5	0	1	0	0	2	1311.85	747		9798.27	138	144	Empty	TRUE
dsx	Isobaric Tag Samples	iTRAQ Sample 1	Mudpit_20180119-DXS-S1-1 (1)	Cullin-associated NEDD8-dissociated protein 1 OS=Rattus norvegicus GN=Cand1 PE=1 SV=1	CAND1_RAT		uniprot-rat.fasta	136367	1	29	33	58	9.41e-05	0.291	NCIGDFLK	K	T	0.99	40.6	25.1	0	40.1	0	3	0	0	2	1574.88	1637		26719.5	1006	1013	Empty	TRUE
dsx	Isobaric Tag Samples	iTRAQ Sample 1	Mudpit_20180119-DXS-S1-1 (1)	Cullin-associated NEDD8-dissociated protein 1 OS=Rattus norvegicus GN=Cand1 PE=1 SV=1	CAND1_RAT		uniprot-rat.fasta	136367	1	29	33	58	9.41e-05	0.291	QEDVSVQLEALDIMADMLSR	K	Q	0.997	76.7	25	0	76.7	0	0	3	0	2	2567.3	4498		44789.5	145	164	Empty	TRUE
dsx	Isobaric Tag Samples	iTRAQ Sample 1	Mudpit_20180119-DXS-S1-1 (1)	Cullin-associated NEDD8-dissociated protein 1 OS=Rattus norvegicus GN=Cand1 PE=1 SV=1	CAND1_RAT		uniprot-rat.fasta	136367	1	29	33	58	9.41e-05	0.291	QSYYSIAK	K	C	0.99	33.2	25.6	19.9	33.2	0	1	0	0	2	1567.89	755		18055.1	794	801	Empty	TRUE
dsx	Isobaric Tag Samples	iTRAQ Sample 1	Mudpit_20180119-DXS-S1-1 (1)	Cullin-associated NEDD8-dissociated protein 1 OS=Rattus norvegicus GN=Cand1 PE=1 SV=1	CAND1_RAT		uniprot-rat.fasta	136367	1	29	33	58	9.41e-05	0.291	SSVVTAVK	R	F	0.99	41.6	25	17.2	32.9	0	2	0	0	2	1398.88	649		20624.2	983	990	Empty	TRUE
dsx	Isobaric Tag Samples	iTRAQ Sample 1	Mudpit_20180119-DXS-S1-1 (1)	Cullin-associated NEDD8-dissociated protein 1 OS=Rattus norvegicus GN=Cand1 PE=1 SV=1	CAND1_RAT		uniprot-rat.fasta	136367	1	29	33	58	9.41e-05	0.291	SVILEAFSSPSEEVK	K	S	0.997	63.4	25	19.1	63.4	0	0	4	0	2	2230.24	2767		133039	859	873	Empty	TRUE
dsx	Isobaric Tag Samples	iTRAQ Sample 1	Mudpit_20180119-DXS-S1-1 (1)	Cullin-associated NEDD8-dissociated protein 1 OS=Rattus norvegicus GN=Cand1 PE=1 SV=1	CAND1_RAT		uniprot-rat.fasta	136367	1	29	33	58	9.41e-05	0.291	TLEDPDLNVR	K	R	0.997	28.4	25	0	28.4	0	1	0	0	2	1475.8	954		102659	1014	1023	Empty	TRUE
dsx	Isobaric Tag Samples	iTRAQ Sample 1	Mudpit_20180119-DXS-S1-1 (1)	Cullin-associated NEDD8-dissociated protein 1 OS=Rattus norvegicus GN=Cand1 PE=1 SV=1	CAND1_RAT		uniprot-rat.fasta	136367	1	29	33	58	9.41e-05	0.291	TVIGELPPASSGSALAANVCK	K	K	0.997	27.3	25	0	27.3	0	0	0	4	2	2650.47	2022.5		47991.3	112	132	Empty	TRUE
dsx	Isobaric Tag Samples	iTRAQ Sample 1	Mudpit_20180119-DXS-S1-1 (1)	Cullin-associated NEDD8-dissociated protein 1 OS=Rattus norvegicus GN=Cand1 PE=1 SV=1	CAND1_RAT		uniprot-rat.fasta	136367	1	29	33	58	9.41e-05	0.291	TVSPALISR	K	F	0.993	28.5	25	13.1	21.6	0	1	0	0	2	1247.76	670		33652.9	374	382	Empty	TRUE
dsx	Isobaric Tag Samples	iTRAQ Sample 1	Mudpit_20180119-DXS-S1-1 (1)	Cullin-associated NEDD8-dissociated protein 1 OS=Rattus norvegicus GN=Cand1 PE=1 SV=1	CAND1_RAT		uniprot-rat.fasta	136367	1	29	33	58	9.41e-05	0.291	TYIQCIAAISR	R	Q	0.955	15.5	25	0	15.5	0	1	0	0	2	1599.88	1903		16788.2	233	243	Empty	TRUE
dsx	Isobaric Tag Samples	iTRAQ Sample 1	Mudpit_20180119-DXS-S1-1 (1)	Cullin-associated NEDD8-dissociated protein 1 OS=Rattus norvegicus GN=Cand1 PE=1 SV=1	CAND1_RAT		uniprot-rat.fasta	136367	1	29	33	58	9.41e-05	0.291	VIRPLDQPSSFDATPYIK	K	D	0.885	13.1	25	0	13.1	0	0	1	0	2	2655.5	2077		20204.9	549	566	Empty	TRUE
dsx	Isobaric Tag Samples	iTRAQ Sample 1	Mudpit_20180119-DXS-S1-1 (1)	Cullin-associated NEDD8-dissociated protein 1 OS=Rattus norvegicus GN=Cand1 PE=1 SV=1	CAND1_RAT		uniprot-rat.fasta	136367	1	29	33	58	9.41e-05	0.291	VYPSSLSK	K	I	0.99	27.3	25.3	22.3	18.8	0	1	0	0	2	1488.89	751		8494.67	722	729	Empty	TRUE
dsx	Isobaric Tag Samples	iTRAQ Sample 1	Mudpit_20180119-DXS-S1-1 (1)	AFG1-like ATPase OS=Rattus norvegicus GN=Afg1l PE=2 SV=1	AFG1L_RAT		uniprot-rat.fasta	54503.8	1	2	2	2	3.24e-06	0.05	LYYLTSEADVGTVMDK	K	L	0.977	18	25	0	18	0	0	1	0	2	2413.28	3381		12431.8	294	309	Empty	TRUE
dsx	Isobaric Tag Samples	iTRAQ Sample 1	Mudpit_20180119-DXS-S1-1 (1)	AFG1-like ATPase OS=Rattus norvegicus GN=Afg1l PE=2 SV=1	AFG1L_RAT		uniprot-rat.fasta	54503.8	1	2	2	2	3.24e-06	0.05	NFDTVIIR	K	N	0.989	21.6	25	0	21.6	0	1	0	0	2	1281.75	1291		4050.68	367	374	Empty	TRUE
dsx	Isobaric Tag Samples	iTRAQ Sample 1	Mudpit_20180119-DXS-S1-1 (1)	Disks large homolog 3 OS=Rattus norvegicus GN=Dlg3 PE=1 SV=1	DLG3_RAT		uniprot-rat.fasta	93541.2	1	1	1	10	1.62e-05	0.17	AGQSVTIVAQYRPEEYSR	R	F	0.991	23	25	0	23	0	0	0	1	2	2358.24	1194		22794.9	473	490	Empty	FALSE	A0A096MJ42_RAT
dsx	Isobaric Tag Samples	iTRAQ Sample 1	Mudpit_20180119-DXS-S1-1 (1)	Disks large homolog 3 OS=Rattus norvegicus GN=Dlg3 PE=1 SV=1	DLG3_RAT		uniprot-rat.fasta	93541.2	1	1	1	10	1.62e-05	0.17	DFPGLSDDYYGAK	R	N	0.996	25.9	25	17.8	25.9	0	0	1	0	2	2056.05	1679		12582.1	610	622	Empty	FALSE	A0A096MJ42_RAT
dsx	Isobaric Tag Samples	iTRAQ Sample 1	Mudpit_20180119-DXS-S1-1 (1)	Disks large homolog 3 OS=Rattus norvegicus GN=Dlg3 PE=1 SV=1	DLG3_RAT		uniprot-rat.fasta	93541.2	1	1	1	10	1.62e-05	0.17	FIEAGQFNDNLYGTSIQSVR	K	A	0.997	103	25	0	103	0	0	1	0	2	2563.31	2790		51773.3	723	742	Empty	FALSE	A0A096MJ42_RAT
dsx	Isobaric Tag Samples	iTRAQ Sample 1	Mudpit_20180119-DXS-S1-1 (1)	Disks large homolog 3 OS=Rattus norvegicus GN=Dlg3 PE=1 SV=1	DLG3_RAT		uniprot-rat.fasta	93541.2	1	1	1	10	1.62e-05	0.17	GNSGLGFSIAGGIDNPHVPDDPGIFITK	R	I	0.997	35.5	25	0	35.5	0	0	0	1	2	3403.81	3063		15975.4	155	182	Empty	FALSE	A0A096MJ42_RAT
dsx	Isobaric Tag Samples	iTRAQ Sample 1	Mudpit_20180119-DXS-S1-1 (1)	Disks large homolog 3 OS=Rattus norvegicus GN=Dlg3 PE=1 SV=1	DLG3_RAT		uniprot-rat.fasta	93541.2	1	1	1	10	1.62e-05	0.17	GVTSNTSDSESSSK	K	G	0.98	19.6	25	0	19.6	0	0	1	0	2	1994.01	323		7671.26	626	639	Empty	TRUE
dsx	Isobaric Tag Samples	iTRAQ Sample 1	Mudpit_20180119-DXS-S1-1 (1)	Disks large homolog 3 OS=Rattus norvegicus GN=Dlg3 PE=1 SV=1	DLG3_RAT		uniprot-rat.fasta	93541.2	1	1	1	10	1.62e-05	0.17	HCILDVSGNAIK	K	R	0.997	36.3	25	13.3	36.3	0	0	1	0	2	1935.09	995		20038.9	750	761	Empty	FALSE	F1M907_RAT,A0A096MJ42_RAT,DLG2_RAT,A0A0G2K1M2_RAT
dsx	Isobaric Tag Samples	iTRAQ Sample 1	Mudpit_20180119-DXS-S1-1 (1)	Disks large homolog 3 OS=Rattus norvegicus GN=Dlg3 PE=1 SV=1	DLG3_RAT		uniprot-rat.fasta	93541.2	1	1	1	10	1.62e-05	0.17	IIPGGAAAMDGR	K	L	0.997	34.6	25	26.9	31	0	1	0	0	2	1432.79	1045		18948.5	183	194	Empty	FALSE	A0A096MJ42_RAT
dsx	Isobaric Tag Samples	iTRAQ Sample 1	Mudpit_20180119-DXS-S1-1 (1)	Disks large homolog 3 OS=Rattus norvegicus GN=Dlg3 PE=1 SV=1	DLG3_RAT		uniprot-rat.fasta	93541.2	1	1	1	10	1.62e-05	0.17	LVTPHGESEQIGVIPSK	R	K	0.997	58.9	25.6	0	58.9	0	0	0	1	2	2399.38	1175		23727.9	566	582	Empty	FALSE	A0A096MJ42_RAT
dsx	Isobaric Tag Samples	iTRAQ Sample 1	Mudpit_20180119-DXS-S1-1 (1)	Disks large homolog 3 OS=Rattus norvegicus GN=Dlg3 PE=1 SV=1	DLG3_RAT		uniprot-rat.fasta	93541.2	1	1	1	10	1.62e-05	0.17	SIEALMEMNR	K	R	0.997	30	25	23.4	30	0	2	0	0	2	1497.77	2426		43255.3	779	788	Empty	FALSE	A0A096MJ42_RAT
dsx	Isobaric Tag Samples	iTRAQ Sample 1	Mudpit_20180119-DXS-S1-1 (1)	Myelin basic protein transcript variant N (Fragment) OS=Rattus norvegicus GN=Mbp PE=2 SV=1	I7EFB0_RAT		uniprot-rat.fasta	22940.1	1	9	14	143	0.000232	0.522	DRPSESDELQTIQEDPTAASEGLDVMASQK	-	R	0.997	32.8	25	0	31.3	0	0	0	0	2	3855.9	2266		18770.2	1	30	Empty	TRUE
dsx	Isobaric Tag Samples	iTRAQ Sample 1	Mudpit_20180119-DXS-S1-1 (1)	Myelin basic protein transcript variant N (Fragment) OS=Rattus norvegicus GN=Mbp PE=2 SV=1	I7EFB0_RAT		uniprot-rat.fasta	22940.1	1	9	14	143	0.000232	0.522	DTGILDSIGR	R	F	0.997	54.1	25	28.7	49.7	0	60	0	0	2	1350.75	1846		6039810	60	69	Empty	TRUE
dsx	Isobaric Tag Samples	iTRAQ Sample 1	Mudpit_20180119-DXS-S1-1 (1)	Myelin basic protein transcript variant N (Fragment) OS=Rattus norvegicus GN=Mbp PE=2 SV=1	I7EFB0_RAT		uniprot-rat.fasta	22940.1	1	9	14	143	0.000232	0.522	GAEGQKPGFGYGGR	K	A	0.937	15.3	25	0	15.3	0	0	1	0	2	1989.08	510		15778.9	155	168	Empty	TRUE
dsx	Isobaric Tag Samples	iTRAQ Sample 1	Mudpit_20180119-DXS-S1-1 (1)	Myelin basic protein transcript variant N (Fragment) OS=Rattus norvegicus GN=Mbp PE=2 SV=1	I7EFB0_RAT		uniprot-rat.fasta	22940.1	1	9	14	143	0.000232	0.522	GAYDAQGTLSK	K	I	0.884	12.9	25	0	12.9	0	1	1	0	2	1718.95	569		23045.9	181	191	Empty	TRUE
dsx	Isobaric Tag Samples	iTRAQ Sample 1	Mudpit_20180119-DXS-S1-1 (1)	Myelin basic protein transcript variant N (Fragment) OS=Rattus norvegicus GN=Mbp PE=2 SV=1	I7EFB0_RAT		uniprot-rat.fasta	22940.1	1	9	14	143	0.000232	0.522	HRDTGILDSIGR	R	F	0.997	49	25	19.9	43.1	0	4	1	0	2	1643.91	581		213598	58	69	Empty	TRUE
dsx	Isobaric Tag Samples	iTRAQ Sample 1	Mudpit_20180119-DXS-S1-1 (1)	Myelin basic protein transcript variant N (Fragment) OS=Rattus norvegicus GN=Mbp PE=2 SV=1	I7EFB0_RAT		uniprot-rat.fasta	22940.1	1	9	14	143	0.000232	0.522	TPPPSQGK	R	G	0.99	35.8	25	15.6	35.8	0	8	0	0	2	1419.84	322.5		2517110	147	154	Empty	TRUE
dsx	Isobaric Tag Samples	iTRAQ Sample 1	Mudpit_20180119-DXS-S1-1 (1)	Myelin basic protein transcript variant N (Fragment) OS=Rattus norvegicus GN=Mbp PE=2 SV=1	I7EFB0_RAT		uniprot-rat.fasta	22940.1	1	9	14	143	0.000232	0.522	TQDENPVVHFFK	R	N	0.997	68.3	25	0	68.3	0	1	45	0	2	2069.13	4849		3030010	129	140	Empty	TRUE
dsx	Isobaric Tag Samples	iTRAQ Sample 1	Mudpit_20180119-DXS-S1-1 (1)	Myelin basic protein transcript variant N (Fragment) OS=Rattus norvegicus GN=Mbp PE=2 SV=1	I7EFB0_RAT		uniprot-rat.fasta	22940.1	1	9	14	143	0.000232	0.522	TTHYGSLPQK	R	S	0.997	47.8	26.2	17.3	44	0	3	0	0	2	1739.99	407		49689.9	116	125	Empty	TRUE
dsx	Isobaric Tag Samples	iTRAQ Sample 1	Mudpit_20180119-DXS-S1-1 (1)	Myelin basic protein transcript variant N (Fragment) OS=Rattus norvegicus GN=Mbp PE=2 SV=1	I7EFB0_RAT		uniprot-rat.fasta	22940.1	1	9	14	143	0.000232	0.522	YLATASTMDHAR	K	H	0.997	65.5	25	0	65.5	0	12	4	1	2	1640.84	739		733864	40	51	Empty	TRUE
dsx	Isobaric Tag Samples	iTRAQ Sample 1	Mudpit_20180119-DXS-S1-1 (1)	Cofilin-1 OS=Rattus norvegicus GN=Cfl1 PE=1 SV=3	COF1_RAT		uniprot-rat.fasta	18533.2	1	7	9	48	7.79e-05	0.669	AVLFCLSEDKK	K	N	0.997	30.2	25	14.4	30.2	0	0	4	0	2	2222.3	1707		227747	35	45	Empty	TRUE
dsx	Isobaric Tag Samples	iTRAQ Sample 1	Mudpit_20180119-DXS-S1-1 (1)	Cofilin-1 OS=Rattus norvegicus GN=Cfl1 PE=1 SV=3	COF1_RAT		uniprot-rat.fasta	18533.2	1	7	9	48	7.79e-05	0.669	EILVGDVGQTVDDPYTTFVK	K	M	0.997	77.4	25	0	63.3	0	0	0	11	2	2804.52	3161		1311910	54	73	Empty	TRUE
dsx	Isobaric Tag Samples	iTRAQ Sample 1	Mudpit_20180119-DXS-S1-1 (1)	Cofilin-1 OS=Rattus norvegicus GN=Cfl1 PE=1 SV=3	COF1_RAT		uniprot-rat.fasta	18533.2	1	7	9	48	7.79e-05	0.669	HELQANCYEEVK	K	D	0.997	51.4	25	0	50.8	0	0	1	0	2	2128.1	508		38640.4	133	144	Empty	TRUE
dsx	Isobaric Tag Samples	iTRAQ Sample 1	Mudpit_20180119-DXS-S1-1 (1)	Cofilin-1 OS=Rattus norvegicus GN=Cfl1 PE=1 SV=3	COF1_RAT		uniprot-rat.fasta	18533.2	1	7	9	48	7.79e-05	0.669	HELQANCYEEVKDR	K	C	0.997	27.5	25	16.6	27.5	0	0	1	0	2	2399.22	508		76167	133	146	Empty	TRUE
dsx	Isobaric Tag Samples	iTRAQ Sample 1	Mudpit_20180119-DXS-S1-1 (1)	Cofilin-1 OS=Rattus norvegicus GN=Cfl1 PE=1 SV=3	COF1_RAT		uniprot-rat.fasta	18533.2	1	7	9	48	7.79e-05	0.669	KEDLVFIFWAPESAPLK	K	S	0.997	35.1	25	0	35.1	0	0	0	4	2	2902.68	3732		712589	96	112	Empty	FALSE	M0RC65_RAT
dsx	Isobaric Tag Samples	iTRAQ Sample 1	Mudpit_20180119-DXS-S1-1 (1)	Cofilin-1 OS=Rattus norvegicus GN=Cfl1 PE=1 SV=3	COF1_RAT		uniprot-rat.fasta	18533.2	1	7	9	48	7.79e-05	0.669	KSSTPEEVK	R	K	0.994	23.4	25	0	23.4	0	1	0	0	2	1917.14	384		43871.1	22	30	Empty	TRUE
dsx	Isobaric Tag Samples	iTRAQ Sample 1	Mudpit_20180119-DXS-S1-1 (1)	Cofilin-1 OS=Rattus norvegicus GN=Cfl1 PE=1 SV=3	COF1_RAT		uniprot-rat.fasta	18533.2	1	7	9	48	7.79e-05	0.669	LGGSAVISLEGKPL	K	-	0.997	58.4	25	13.9	57.5	0	6	5	0	2	1949.19	2408		201844	153	166	Empty	TRUE
dsx	Isobaric Tag Samples	iTRAQ Sample 1	Mudpit_20180119-DXS-S1-1 (1)	Cofilin-1 OS=Rattus norvegicus GN=Cfl1 PE=1 SV=3	COF1_RAT		uniprot-rat.fasta	18533.2	1	7	9	48	7.79e-05	0.669	MIYASSK	K	D	0.9	33.1	25	15.5	30.6	0	4	0	0	2	1407.81	625.5		320867	115	121	Empty	FALSE	M0RC65_RAT,DEST_RAT
dsx	Isobaric Tag Samples	iTRAQ Sample 1	Mudpit_20180119-DXS-S1-1 (1)	Cofilin-1 OS=Rattus norvegicus GN=Cfl1 PE=1 SV=3	COF1_RAT		uniprot-rat.fasta	18533.2	1	7	9	48	7.79e-05	0.669	NIILEEGK	K	E	0.99	37.1	26	14.5	12.1	0	5	0	0	2	1523.93	963		426199	46	53	Empty	TRUE
dsx	Isobaric Tag Samples	iTRAQ Sample 1	Mudpit_20180119-DXS-S1-1 (1)	Cofilin-1 OS=Rattus norvegicus GN=Cfl1 PE=1 SV=3	COF1_RAT		uniprot-rat.fasta	18533.2	1	7	9	48	7.79e-05	0.669	NIILEEGKEILVGDVGQTVDDPYTTFVK	K	M	0.997	34.5	25	0	34.5	0	0	0	0	2	4005.22	3990		191519	46	73	Empty	TRUE
dsx	Isobaric Tag Samples	iTRAQ Sample 1	Mudpit_20180119-DXS-S1-1 (1)	Cofilin-1 OS=Rattus norvegicus GN=Cfl1 PE=1 SV=3	COF1_RAT		uniprot-rat.fasta	18533.2	1	7	9	48	7.79e-05	0.669	SSTPEEVK	K	K	0.99	30	25.7	34.3	23	0	1	0	0	2	1484.84	344		532849	23	30	Empty	TRUE
dsx	Isobaric Tag Samples	iTRAQ Sample 1	Mudpit_20180119-DXS-S1-1 (1)	Cofilin-1 OS=Rattus norvegicus GN=Cfl1 PE=1 SV=3	COF1_RAT		uniprot-rat.fasta	18533.2	1	7	9	48	7.79e-05	0.669	YALYDATYETK	R	E	0.997	29.4	25	0	27.2	0	0	2	0	2	1946.04	1556.5		9762.83	82	92	Empty	FALSE	M0RC65_RAT
dsx	Isobaric Tag Samples	iTRAQ Sample 1	Mudpit_20180119-DXS-S1-1 (1)	Ac2-125 OS=Rattus norvegicus GN=Fdps PE=1 SV=1	Q7TPK0_RAT		uniprot-rat.fasta	97521.1	1	1	1	5	8.11e-06	0.041	ALYEELDLR	K	S	0.994	23.5	25	22.3	23.5	0	2	0	0	2	1425.79	1966		61589	325	333	Empty	TRUE
dsx	Isobaric Tag Samples	iTRAQ Sample 1	Mudpit_20180119-DXS-S1-1 (1)	Ac2-125 OS=Rattus norvegicus GN=Fdps PE=1 SV=1	Q7TPK0_RAT		uniprot-rat.fasta	97521.1	1	1	1	5	8.11e-06	0.041	GLLIAVSASVDK	K	I	0.967	17	25	0	17	0	2	0	0	2	1781.1	1677		25839.5	452	463	Empty	TRUE
dsx	Isobaric Tag Samples	iTRAQ Sample 1	Mudpit_20180119-DXS-S1-1 (1)	Ac2-125 OS=Rattus norvegicus GN=Fdps PE=1 SV=1	Q7TPK0_RAT		uniprot-rat.fasta	97521.1	1	1	1	5	8.11e-06	0.041	GLTVVQTFQELVEPR	R	K	0.997	69.7	25	14.2	67.7	0	0	1	0	2	2020.14	3934		15643.2	128	142	Empty	TRUE
dsx	Isobaric Tag Samples	iTRAQ Sample 1	Mudpit_20180119-DXS-S1-1 (1)	Neuronal cell adhesion molecule OS=Rattus norvegicus GN=Nrcam PE=1 SV=1	A0A0G2K329_RAT		uniprot-rat.fasta	130905	1	1	1	23	3.73e-05	0.177	DNGELPNDER	K	F	0.997	37.6	25	31.5	34.6	0	1	0	0	2	1462.71	393		18062	578	587	Empty	FALSE	A0A0G2K3Q5_RAT,Q6PW34_RAT,A0A0G2K498_RAT
dsx	Isobaric Tag Samples	iTRAQ Sample 1	Mudpit_20180119-DXS-S1-1 (1)	Neuronal cell adhesion molecule OS=Rattus norvegicus GN=Nrcam PE=1 SV=1	A0A0G2K329_RAT		uniprot-rat.fasta	130905	1	1	1	23	3.73e-05	0.177	DSTGTYTCVAR	K	N	0.997	30.5	25	0	30.5	0	1	0	0	2	1534.75	369		75373.6	512	522	Empty	FALSE	A0A0G2K3Q5_RAT,Q6PW34_RAT,A0A0G2K498_RAT
dsx	Isobaric Tag Samples	iTRAQ Sample 1	Mudpit_20180119-DXS-S1-1 (1)	Neuronal cell adhesion molecule OS=Rattus norvegicus GN=Nrcam PE=1 SV=1	A0A0G2K329_RAT		uniprot-rat.fasta	130905	1	1	1	23	3.73e-05	0.177	FIIEYEDAMHEAGLWR	K	H	0.997	75.8	25	0	75.8	0	0	4	0	2	2284.14	3955		138196	664	679	Empty	FALSE	A0A0G2K3Q5_RAT,Q6PW34_RAT,A0A0G2K498_RAT
dsx	Isobaric Tag Samples	iTRAQ Sample 1	Mudpit_20180119-DXS-S1-1 (1)	Neuronal cell adhesion molecule OS=Rattus norvegicus GN=Nrcam PE=1 SV=1	A0A0G2K329_RAT		uniprot-rat.fasta	130905	1	1	1	23	3.73e-05	0.177	GFHTPEGVPSAPSSLK	R	I	0.977	17.7	25	0	17.7	0	0	1	0	2	2219.23	1076		5174.89	928	943	Empty	FALSE	A0A0G2K3Q5_RAT,Q6PW34_RAT,A0A0G2K498_RAT
dsx	Isobaric Tag Samples	iTRAQ Sample 1	Mudpit_20180119-DXS-S1-1 (1)	Neuronal cell adhesion molecule OS=Rattus norvegicus GN=Nrcam PE=1 SV=1	A0A0G2K329_RAT		uniprot-rat.fasta	130905	1	1	1	23	3.73e-05	0.177	GNVLSLECIAEGLPTPVIYWIK	R	E	0.997	49.5	25	0	49.5	0	0	0	1	2	3080.73	4263		18124.4	279	300	Empty	FALSE	A0A0G2K3Q5_RAT,Q6PW34_RAT,A0A0G2K498_RAT
dsx	Isobaric Tag Samples	iTRAQ Sample 1	Mudpit_20180119-DXS-S1-1 (1)	Neuronal cell adhesion molecule OS=Rattus norvegicus GN=Nrcam PE=1 SV=1	A0A0G2K329_RAT		uniprot-rat.fasta	130905	1	1	1	23	3.73e-05	0.177	HQAEVSGTQTTAQLK	R	L	0.997	72.9	25.5	0	72.9	0	0	1	0	2	2207.22	383		85178	680	694	Empty	FALSE	A0A0G2K3Q5_RAT,Q6PW34_RAT,A0A0G2K498_RAT
dsx	Isobaric Tag Samples	iTRAQ Sample 1	Mudpit_20180119-DXS-S1-1 (1)	Neuronal cell adhesion molecule OS=Rattus norvegicus GN=Nrcam PE=1 SV=1	A0A0G2K329_RAT		uniprot-rat.fasta	130905	1	1	1	23	3.73e-05	0.177	ILTFQGSK	K	T	0.99	32	25	18.5	23.4	0	1	0	0	2	1501.92	1437		31657.5	887	894	Empty	FALSE	A0A0G2K3Q5_RAT,Q6PW34_RAT,A0A0G2K498_RAT
dsx	Isobaric Tag Samples	iTRAQ Sample 1	Mudpit_20180119-DXS-S1-1 (1)	Neuronal cell adhesion molecule OS=Rattus norvegicus GN=Nrcam PE=1 SV=1	A0A0G2K329_RAT		uniprot-rat.fasta	130905	1	1	1	23	3.73e-05	0.177	NEVHLEIK	K	D	0.989	20.2	25	0	20.2	0	1	0	0	2	1589.95	737		5754.36	530	537	Empty	FALSE	A0A0G2K3Q5_RAT,Q6PW34_RAT,A0A0G2K498_RAT
dsx	Isobaric Tag Samples	iTRAQ Sample 1	Mudpit_20180119-DXS-S1-1 (1)	Neuronal cell adhesion molecule OS=Rattus norvegicus GN=Nrcam PE=1 SV=1	A0A0G2K329_RAT		uniprot-rat.fasta	130905	1	1	1	23	3.73e-05	0.177	SVPSEASEQYLTK	R	A	0.997	48.7	25	0	48.7	0	1	3	0	2	2047.12	992		81627	714	726	Empty	FALSE	A0A0G2K3Q5_RAT,Q6PW34_RAT,A0A0G2K498_RAT
dsx	Isobaric Tag Samples	iTRAQ Sample 1	Mudpit_20180119-DXS-S1-1 (1)	Neuronal cell adhesion molecule OS=Rattus norvegicus GN=Nrcam PE=1 SV=1	A0A0G2K329_RAT		uniprot-rat.fasta	130905	1	1	1	23	3.73e-05	0.177	SVQLTWTPGDDNNSPITK	K	F	0.997	39.6	25	0	34.3	0	0	2	1	2	2581.37	1849		150700	646	663	Empty	FALSE	A0A0G2K3Q5_RAT,Q6PW34_RAT,A0A0G2K498_RAT
dsx	Isobaric Tag Samples	iTRAQ Sample 1	Mudpit_20180119-DXS-S1-1 (1)	Neuronal cell adhesion molecule OS=Rattus norvegicus GN=Nrcam PE=1 SV=1	A0A0G2K329_RAT		uniprot-rat.fasta	130905	1	1	1	23	3.73e-05	0.177	VQALNDVGFAPEPAAVMGHSGEDLPMVAPGNVR	K	V	0.997	62.9	25	0	62.9	0	0	0	3	2	3649.84	3094		152185	805	837	Empty	FALSE	A0A0G2K3Q5_RAT,Q6PW34_RAT,A0A0G2K498_RAT
dsx	Isobaric Tag Samples	iTRAQ Sample 1	Mudpit_20180119-DXS-S1-1 (1)	Neuronal cell adhesion molecule OS=Rattus norvegicus GN=Nrcam PE=1 SV=1	A0A0G2K329_RAT		uniprot-rat.fasta	130905	1	1	1	23	3.73e-05	0.177	VSQGLNGDLYFSNVLPEDTR	R	E	0.997	37.8	25	0	37.8	0	0	1	0	2	2528.29	3076		32871.9	188	207	Empty	FALSE	A0A0G2K3Q5_RAT,Q6PW34_RAT,A0A0G2K498_RAT
dsx	Isobaric Tag Samples	iTRAQ Sample 1	Mudpit_20180119-DXS-S1-1 (1)	Neuronal cell adhesion molecule OS=Rattus norvegicus GN=Nrcam PE=1 SV=1	A0A0G2K329_RAT		uniprot-rat.fasta	130905	1	1	1	23	3.73e-05	0.177	VVDVPNPPFDLELTNQLDK	R	S	0.871	13	25	0	13	0	0	0	1	2	2761.52	3361		12457.2	627	645	Empty	TRUE
dsx	Isobaric Tag Samples	iTRAQ Sample 1	Mudpit_20180119-DXS-S1-1 (1)	Drebrin-like protein OS=Rattus norvegicus GN=Dbnl PE=1 SV=1	DBNL_RAT		uniprot-rat.fasta	48611.5	1	5	5	8	1.3e-05	0.154	AEEDVEPECIMEK	R	V	0.997	34	25	0	34	0	0	2	0	2	2187.08	1317		17996.5	119	131	Empty	TRUE
dsx	Isobaric Tag Samples	iTRAQ Sample 1	Mudpit_20180119-DXS-S1-1 (1)	Drebrin-like protein OS=Rattus norvegicus GN=Dbnl PE=1 SV=1	DBNL_RAT		uniprot-rat.fasta	48611.5	1	5	5	8	1.3e-05	0.154	ESSCFQDVGPQAPVGSVYQK	K	T	0.958	16.4	25	0	16.4	0	0	0	1	2	2791.42	1383		12340.2	145	164	Empty	TRUE
dsx	Isobaric Tag Samples	iTRAQ Sample 1	Mudpit_20180119-DXS-S1-1 (1)	Drebrin-like protein OS=Rattus norvegicus GN=Dbnl PE=1 SV=1	DBNL_RAT		uniprot-rat.fasta	48611.5	1	5	5	8	1.3e-05	0.154	FVLINWTGEGVNDVR	K	K	0.706	10.8	25	0	10.8	0	0	1	0	2	2023.09	3200		6835.23	79	93	Empty	TRUE
dsx	Isobaric Tag Samples	iTRAQ Sample 1	Mudpit_20180119-DXS-S1-1 (1)	Drebrin-like protein OS=Rattus norvegicus GN=Dbnl PE=1 SV=1	DBNL_RAT		uniprot-rat.fasta	48611.5	1	5	5	8	1.3e-05	0.154	TGELEQEVVSR	R	S	0.997	63.2	25	18.1	63.2	0	3	0	0	2	1550.83	1010		50380.7	240	250	Empty	TRUE
dsx	Isobaric Tag Samples	iTRAQ Sample 1	Mudpit_20180119-DXS-S1-1 (1)	Drebrin-like protein OS=Rattus norvegicus GN=Dbnl PE=1 SV=1	DBNL_RAT		uniprot-rat.fasta	48611.5	1	5	5	8	1.3e-05	0.154	TNAVSEIK	K	R	0.793	13.6	25.9	22	12.4	0	1	0	0	2	1469.88	660		12223.1	165	172	Empty	TRUE
dsx	Isobaric Tag Samples	iTRAQ Sample 1	Mudpit_20180119-DXS-S1-1 (1)	Programmed cell death 2-like OS=Rattus norvegicus GN=Pdcd2l PE=1 SV=1	D3ZSC2_RAT		uniprot-rat.fasta	39732.1	0.95	1	1	1	1.62e-06	0.0472	IGGVPDALPAVTAPGPR	K	C	0.997	29.2	25	25.8	29.2	0	1	0	0	2	1892.09	2038		3824.19	32	48	Empty	TRUE
dsx	Isobaric Tag Samples	iTRAQ Sample 1	Mudpit_20180119-DXS-S1-1 (1)	ATP-dependent 6-phosphofructokinase OS=Rattus norvegicus GN=Pfkm PE=1 SV=1	A0A0G2KBC7_RAT,Q52KS1_RAT		uniprot-rat.fasta	85343.6	1	5	5	46	7.46e-05	0.334	AIAVLTSGGDAQGMNAAVR	K	A	0.997	106	25	13.3	106	0	0	2	0	2	2106.13	2036.5		57948.9	17	35	Empty	TRUE
dsx	Isobaric Tag Samples	iTRAQ Sample 1	Mudpit_20180119-DXS-S1-1 (1)	ATP-dependent 6-phosphofructokinase OS=Rattus norvegicus GN=Pfkm PE=1 SV=1	A0A0G2KBC7_RAT,Q52KS1_RAT		uniprot-rat.fasta	85343.6	1	5	5	46	7.46e-05	0.334	ALVFQPVTELKDQTDFEHR	R	I	0.993	23.1	25	0	23.1	0	0	0	2	2	2881.57	2553		41332.8	717	735	Empty	TRUE
dsx	Isobaric Tag Samples	iTRAQ Sample 1	Mudpit_20180119-DXS-S1-1 (1)	ATP-dependent 6-phosphofructokinase OS=Rattus norvegicus GN=Pfkm PE=1 SV=1	A0A0G2KBC7_RAT,Q52KS1_RAT		uniprot-rat.fasta	85343.6	1	5	5	46	7.46e-05	0.334	AMNWMSGK	K	I	0.99	31.8	25	18.1	31.8	0	3	0	0	2	1532.82	1445		35211.8	683	690	Empty	TRUE
dsx	Isobaric Tag Samples	iTRAQ Sample 1	Mudpit_20180119-DXS-S1-1 (1)	ATP-dependent 6-phosphofructokinase OS=Rattus norvegicus GN=Pfkm PE=1 SV=1	A0A0G2KBC7_RAT,Q52KS1_RAT		uniprot-rat.fasta	85343.6	1	5	5	46	7.46e-05	0.334	CNENYTTDFIFNLYSEEGK	K	G	0.997	50.4	25	0	50.4	0	0	0	3	2	2952.42	3548		27365	631	649	Empty	TRUE
dsx	Isobaric Tag Samples	iTRAQ Sample 1	Mudpit_20180119-DXS-S1-1 (1)	ATP-dependent 6-phosphofructokinase OS=Rattus norvegicus GN=Pfkm PE=1 SV=1	A0A0G2KBC7_RAT,Q52KS1_RAT		uniprot-rat.fasta	85343.6	1	5	5	46	7.46e-05	0.334	DLQVNVEHLVQK	R	M	0.997	57	25	18.1	57	0	0	5	0	2	2030.19	1758		60980	604	615	Empty	TRUE
dsx	Isobaric Tag Samples	iTRAQ Sample 1	Mudpit_20180119-DXS-S1-1 (1)	ATP-dependent 6-phosphofructokinase OS=Rattus norvegicus GN=Pfkm PE=1 SV=1	A0A0G2KBC7_RAT,Q52KS1_RAT		uniprot-rat.fasta	85343.6	1	5	5	46	7.46e-05	0.334	GITNLCVIGGDGSLTGADTFR	R	S	0.997	99.6	25	0	99.6	0	0	4	0	2	2428.24	2685		685247	109	129	Empty	TRUE
dsx	Isobaric Tag Samples	iTRAQ Sample 1	Mudpit_20180119-DXS-S1-1 (1)	ATP-dependent 6-phosphofructokinase OS=Rattus norvegicus GN=Pfkm PE=1 SV=1	A0A0G2KBC7_RAT,Q52KS1_RAT		uniprot-rat.fasta	85343.6	1	5	5	46	7.46e-05	0.334	GQIEEAGWSYVGGWTGQGGSK	K	L	0.997	63.5	25	0	63.5	0	0	1	2	2	2762.4	2729		50791.9	446	466	Empty	TRUE
dsx	Isobaric Tag Samples	iTRAQ Sample 1	Mudpit_20180119-DXS-S1-1 (1)	ATP-dependent 6-phosphofructokinase OS=Rattus norvegicus GN=Pfkm PE=1 SV=1	A0A0G2KBC7_RAT,Q52KS1_RAT		uniprot-rat.fasta	85343.6	1	5	5	46	7.46e-05	0.334	ITAEEATK	K	S	0.99	29	25	15.4	29	0	1	0	0	2	1470.86	442		107577	145	152	Empty	TRUE
dsx	Isobaric Tag Samples	iTRAQ Sample 1	Mudpit_20180119-DXS-S1-1 (1)	ATP-dependent 6-phosphofructokinase OS=Rattus norvegicus GN=Pfkm PE=1 SV=1	A0A0G2KBC7_RAT,Q52KS1_RAT		uniprot-rat.fasta	85343.6	1	5	5	46	7.46e-05	0.334	IVEIVDAITTTAQSHQR	R	T	0.997	65.1	25.2	16.1	65.1	0	0	5	0	2	2186.21	4073		570466	185	201	Empty	TRUE
dsx	Isobaric Tag Samples	iTRAQ Sample 1	Mudpit_20180119-DXS-S1-1 (1)	ATP-dependent 6-phosphofructokinase OS=Rattus norvegicus GN=Pfkm PE=1 SV=1	A0A0G2KBC7_RAT,Q52KS1_RAT		uniprot-rat.fasta	85343.6	1	5	5	46	7.46e-05	0.334	KNLEQISANITK	K	Y	0.797	11.7	25	0	11.7	0	0	1	0	2	2271.38	1146		4490.25	476	487	Empty	TRUE
dsx	Isobaric Tag Samples	iTRAQ Sample 1	Mudpit_20180119-DXS-S1-1 (1)	ATP-dependent 6-phosphofructokinase OS=Rattus norvegicus GN=Pfkm PE=1 SV=1	A0A0G2KBC7_RAT,Q52KS1_RAT		uniprot-rat.fasta	85343.6	1	5	5	46	7.46e-05	0.334	LNIIIVAEGAIDK	R	N	0.997	54.7	25	0	54.7	0	1	0	0	2	1977.22	3853		17235.2	257	269	Empty	TRUE
dsx	Isobaric Tag Samples	iTRAQ Sample 1	Mudpit_20180119-DXS-S1-1 (1)	ATP-dependent 6-phosphofructokinase OS=Rattus norvegicus GN=Pfkm PE=1 SV=1	A0A0G2KBC7_RAT,Q52KS1_RAT		uniprot-rat.fasta	85343.6	1	5	5	46	7.46e-05	0.334	LNIIIVAEGAIDKNGKPITSEDIK	R	N	0.625	9.82	25	0	9.82	0	0	0	0	2	3768.26	3471		17319.7	257	280	Empty	TRUE
dsx	Isobaric Tag Samples	iTRAQ Sample 1	Mudpit_20180119-DXS-S1-1 (1)	ATP-dependent 6-phosphofructokinase OS=Rattus norvegicus GN=Pfkm PE=1 SV=1	A0A0G2KBC7_RAT,Q52KS1_RAT		uniprot-rat.fasta	85343.6	1	5	5	46	7.46e-05	0.334	LPLMECVQVTK	R	D	0.997	47.8	25	0	47.8	0	3	0	0	2	1926.1	2308		90371.9	346	356	Empty	FALSE	PFKAL_RAT
dsx	Isobaric Tag Samples	iTRAQ Sample 1	Mudpit_20180119-DXS-S1-1 (1)	ATP-dependent 6-phosphofructokinase OS=Rattus norvegicus GN=Pfkm PE=1 SV=1	A0A0G2KBC7_RAT,Q52KS1_RAT		uniprot-rat.fasta	85343.6	1	5	5	46	7.46e-05	0.334	NLEQISANITK	K	Y	0.997	49.5	26	13.6	46	0	0	1	0	2	1839.08	1526		25598.5	477	487	Empty	TRUE
dsx	Isobaric Tag Samples	iTRAQ Sample 1	Mudpit_20180119-DXS-S1-1 (1)	ATP-dependent 6-phosphofructokinase OS=Rattus norvegicus GN=Pfkm PE=1 SV=1	A0A0G2KBC7_RAT,Q52KS1_RAT		uniprot-rat.fasta	85343.6	1	5	5	46	7.46e-05	0.334	NVLGHMQQGGSPTPFDR	K	N	0.997	64.8	25	0	64.8	0	0	2	0	2	2145.08	1173		40925.7	657	673	Empty	TRUE
dsx	Isobaric Tag Samples	iTRAQ Sample 1	Mudpit_20180119-DXS-S1-1 (1)	ATP-dependent 6-phosphofructokinase OS=Rattus norvegicus GN=Pfkm PE=1 SV=1	A0A0G2KBC7_RAT,Q52KS1_RAT		uniprot-rat.fasta	85343.6	1	5	5	46	7.46e-05	0.334	RFDEAIK	K	L	0.9	16.3	25	17.9	16.3	0	1	0	0	2	1486.88	514		27774.2	366	372	Empty	TRUE
dsx	Isobaric Tag Samples	iTRAQ Sample 1	Mudpit_20180119-DXS-S1-1 (1)	ATP-dependent 6-phosphofructokinase OS=Rattus norvegicus GN=Pfkm PE=1 SV=1	A0A0G2KBC7_RAT,Q52KS1_RAT		uniprot-rat.fasta	85343.6	1	5	5	46	7.46e-05	0.334	SEWSDLLNDLQK	R	D	0.997	48.5	25	0	48.5	0	0	2	0	2	2056.12	3348		15739.1	130	141	Empty	TRUE
dsx	Isobaric Tag Samples	iTRAQ Sample 1	Mudpit_20180119-DXS-S1-1 (1)	ATP-dependent 6-phosphofructokinase OS=Rattus norvegicus GN=Pfkm PE=1 SV=1	A0A0G2KBC7_RAT,Q52KS1_RAT		uniprot-rat.fasta	85343.6	1	5	5	46	7.46e-05	0.334	SEWSDLLNDLQKDGK	R	I	0.983	19.1	25	0	19.1	0	0	0	1	2	2660.47	3075		4710.86	130	144	Empty	TRUE
dsx	Isobaric Tag Samples	iTRAQ Sample 1	Mudpit_20180119-DXS-S1-1 (1)	ATP-dependent 6-phosphofructokinase OS=Rattus norvegicus GN=Pfkm PE=1 SV=1	A0A0G2KBC7_RAT,Q52KS1_RAT		uniprot-rat.fasta	85343.6	1	5	5	46	7.46e-05	0.334	SSYLNIVGLVGSIDNDFCGTDMTIGTDSALHR	K	I	0.997	60.4	25	0	60.4	0	0	0	0	2	3732.82	4191		6299.17	153	184	Empty	TRUE
dsx	Isobaric Tag Samples	iTRAQ Sample 1	Mudpit_20180119-DXS-S1-1 (1)	ATP-dependent 6-phosphofructokinase OS=Rattus norvegicus GN=Pfkm PE=1 SV=1	A0A0G2KBC7_RAT,Q52KS1_RAT		uniprot-rat.fasta	85343.6	1	5	5	46	7.46e-05	0.334	TFVLEVMGR	R	H	0.789	11.9	25	0	11.9	0	1	0	0	2	1371.76	1505		5485.59	202	210	Empty	FALSE	C7C5T2_RAT,PFKAL_RAT,PFKAP_RAT
dsx	Isobaric Tag Samples	iTRAQ Sample 1	Mudpit_20180119-DXS-S1-1 (1)	ATP-dependent 6-phosphofructokinase OS=Rattus norvegicus GN=Pfkm PE=1 SV=1	A0A0G2KBC7_RAT,Q52KS1_RAT		uniprot-rat.fasta	85343.6	1	5	5	46	7.46e-05	0.334	VLVVHDGFEGLAK	R	G	0.997	49.1	25	0	46.7	0	0	2	0	2	1992.17	2011		110059	433	445	Empty	TRUE
dsx	Isobaric Tag Samples	iTRAQ Sample 1	Mudpit_20180119-DXS-S1-1 (1)	Keratin, type II cytoskeletal 8 OS=Rattus norvegicus GN=Krt8 PE=1 SV=3	K2C8_RAT		uniprot-rat.fasta	54020.5	0.999	1	1	5	8.11e-06	0.0476	LALDIEIATYR	K	K	0.997	35.7	25.6	19.7	29	0	3	0	0	2	1581.92	3046		170302	382	392	Empty	FALSE	GFAP_RAT
dsx	Isobaric Tag Samples	iTRAQ Sample 1	Mudpit_20180119-DXS-S1-1 (1)	Keratin, type II cytoskeletal 8 OS=Rattus norvegicus GN=Krt8 PE=1 SV=3	K2C8_RAT		uniprot-rat.fasta	54020.5	0.999	1	1	5	8.11e-06	0.0476	LEGLTDEINFLR	R	Q	0.997	33.3	25	16.5	33.3	0	2	0	0	2	1723.95	3829		24129.6	214	225	Empty	TRUE
dsx	Isobaric Tag Samples	iTRAQ Sample 1	Mudpit_20180119-DXS-S1-1 (1)	Exocyst complex component 1 OS=Rattus norvegicus GN=Exoc1 PE=1 SV=1	A0A0G2K2V5_RAT		uniprot-rat.fasta	81997.5	1	2	2	10	1.62e-05	0.0999	CIEPELNNLIALGDK	R	V	0.997	37.7	25	0	37.7	0	0	1	0	2	2307.28	3246		7838.96	416	430	Empty	TRUE
dsx	Isobaric Tag Samples	iTRAQ Sample 1	Mudpit_20180119-DXS-S1-1 (1)	Exocyst complex component 1 OS=Rattus norvegicus GN=Exoc1 PE=1 SV=1	A0A0G2K2V5_RAT		uniprot-rat.fasta	81997.5	1	2	2	10	1.62e-05	0.0999	ELQVLDGANIQSIMASEK	R	Q	0.997	49.2	25.1	0	48.1	0	0	2	3	2	2554.4	3200		59533.5	22	39	Empty	TRUE
dsx	Isobaric Tag Samples	iTRAQ Sample 1	Mudpit_20180119-DXS-S1-1 (1)	Exocyst complex component 1 OS=Rattus norvegicus GN=Exoc1 PE=1 SV=1	A0A0G2K2V5_RAT		uniprot-rat.fasta	81997.5	1	2	2	10	1.62e-05	0.0999	GVFINVEK	R	V	0.963	16.8	25	0	16.8	0	1	0	0	2	1513.92	1269		8832.54	535	542	Empty	TRUE
dsx	Isobaric Tag Samples	iTRAQ Sample 1	Mudpit_20180119-DXS-S1-1 (1)	Exocyst complex component 1 OS=Rattus norvegicus GN=Exoc1 PE=1 SV=1	A0A0G2K2V5_RAT		uniprot-rat.fasta	81997.5	1	2	2	10	1.62e-05	0.0999	LSSYEEMLQSVK	K	E	0.881	13.6	25	0	13.6	0	0	1	0	2	2022.1	3063		14423.7	62	73	Empty	TRUE
dsx	Isobaric Tag Samples	iTRAQ Sample 1	Mudpit_20180119-DXS-S1-1 (1)	Exocyst complex component 1 OS=Rattus norvegicus GN=Exoc1 PE=1 SV=1	A0A0G2K2V5_RAT		uniprot-rat.fasta	81997.5	1	2	2	10	1.62e-05	0.0999	YTDHLQSYVIYSLGQPLEK	K	L	0.997	28.6	25	0	28.6	0	0	0	2	2	2862.55	2880.5		7999.8	586	604	Empty	TRUE
dsx	Isobaric Tag Samples	iTRAQ Sample 1	Mudpit_20180119-DXS-S1-1 (1)	Proliferation-associated protein 2G4 OS=Rattus norvegicus GN=Pa2g4 PE=1 SV=1	PA2G4_RAT		uniprot-rat.fasta	43656.7	1	6	6	7	1.14e-05	0.162	AAHLCAEAALR	K	L	0.894	13.7	25	13.3	13.7	0	1	0	0	2	1486.81	586		1885.13	145	155	Empty	TRUE
dsx	Isobaric Tag Samples	iTRAQ Sample 1	Mudpit_20180119-DXS-S1-1 (1)	Proliferation-associated protein 2G4 OS=Rattus norvegicus GN=Pa2g4 PE=1 SV=1	PA2G4_RAT		uniprot-rat.fasta	43656.7	1	6	6	7	1.14e-05	0.162	AFFSEVER	R	R	0.99	23.6	25	29.6	23.6	0	2	0	0	2	1288.68	1480.5		13745	264	271	Empty	TRUE
dsx	Isobaric Tag Samples	iTRAQ Sample 1	Mudpit_20180119-DXS-S1-1 (1)	Proliferation-associated protein 2G4 OS=Rattus norvegicus GN=Pa2g4 PE=1 SV=1	PA2G4_RAT		uniprot-rat.fasta	43656.7	1	6	6	7	1.14e-05	0.162	GDAMIMEETGK	K	I	0.997	52.4	25	20.7	52.4	0	0	1	0	2	1789.93	1072		24696.2	52	62	Empty	TRUE
dsx	Isobaric Tag Samples	iTRAQ Sample 1	Mudpit_20180119-DXS-S1-1 (1)	Proliferation-associated protein 2G4 OS=Rattus norvegicus GN=Pa2g4 PE=1 SV=1	PA2G4_RAT		uniprot-rat.fasta	43656.7	1	6	6	7	1.14e-05	0.162	QHVIDGEK	K	T	0.908	14.7	25	0	14.7	0	1	0	0	2	1533.88	404		5707.78	192	199	Empty	TRUE
dsx	Isobaric Tag Samples	iTRAQ Sample 1	Mudpit_20180119-DXS-S1-1 (1)	Proliferation-associated protein 2G4 OS=Rattus norvegicus GN=Pa2g4 PE=1 SV=1	PA2G4_RAT		uniprot-rat.fasta	43656.7	1	6	6	7	1.14e-05	0.162	SDQDYILK	K	E	0.99	31.5	25.2	25	31.5	0	1	0	0	2	1589.9	831		12297.4	94	101	Empty	TRUE
dsx	Isobaric Tag Samples	iTRAQ Sample 1	Mudpit_20180119-DXS-S1-1 (1)	Proliferation-associated protein 2G4 OS=Rattus norvegicus GN=Pa2g4 PE=1 SV=1	PA2G4_RAT		uniprot-rat.fasta	43656.7	1	6	6	7	1.14e-05	0.162	SLVEASSSGVSVLSLCEK	R	G	0.997	36.3	25	0	36.3	0	0	0	1	2	2460.35	2387		13108.2	34	51	Empty	TRUE
dsx	Isobaric Tag Samples	iTRAQ Sample 1	Mudpit_20180119-DXS-S1-1 (1)	PEX5-related protein OS=Rattus norvegicus GN=Pex5l PE=1 SV=2	F1LMT5_RAT,PEX5R_RAT		uniprot-rat.fasta	66873.7	1	2	3	4	6.49e-06	0.0731	ALEIQPGFIR	R	S	0.993	27.7	25.8	18.7	23	0	1	0	0	2	1447.86	1995		18061.3	510	519	Empty	TRUE
dsx	Isobaric Tag Samples	iTRAQ Sample 1	Mudpit_20180119-DXS-S1-1 (1)	PEX5-related protein OS=Rattus norvegicus GN=Pex5l PE=1 SV=2	F1LMT5_RAT,PEX5R_RAT		uniprot-rat.fasta	66873.7	1	2	3	4	6.49e-06	0.0731	SEAIAKPVTSNTAVLTTGLDLLDLSEPVSQTQTK	K	A	0.997	48.6	25	0	48.6	0	0	0	0	2	4440.49	3712		87249.7	67	100	Empty	TRUE
dsx	Isobaric Tag Samples	iTRAQ Sample 1	Mudpit_20180119-DXS-S1-1 (1)	LSM4 homolog, U6 small nuclear RNA and mRNA degradation-associated OS=Rattus norvegicus GN=Lsm4 PE=1 SV=1	D4A2C6_RAT		uniprot-rat.fasta	15204.8	0.95	1	1	4	6.49e-06	0.0725	IPDEIIDMVR	R	E	0.997	40.1	25	13.9	40.1	0	4	0	0	2	1504.83	3478		72306.5	71	80	Empty	TRUE
dsx	Isobaric Tag Samples	iTRAQ Sample 1	Mudpit_20180119-DXS-S1-1 (1)	Rho GTPase-activating protein 32 OS=Rattus norvegicus GN=Arhgap32 PE=1 SV=2	F1MAK3_RAT		uniprot-rat.fasta	231192	1	6	6	11	1.78e-05	0.0509	AMAEQPTAADFVAATLQR	R	A	0.997	74.3	25	0	74.3	0	0	3	0	2	2195.14	2873		29345.4	1296	1313	Empty	TRUE
dsx	Isobaric Tag Samples	iTRAQ Sample 1	Mudpit_20180119-DXS-S1-1 (1)	Rho GTPase-activating protein 32 OS=Rattus norvegicus GN=Arhgap32 PE=1 SV=2	F1MAK3_RAT		uniprot-rat.fasta	231192	1	6	6	11	1.78e-05	0.0509	APDELTLEVGDIVSVIDMPPK	R	V	0.997	32	25	16.9	32	0	0	1	0	2	2846.57	4214		2200.8	288	308	Empty	TRUE
dsx	Isobaric Tag Samples	iTRAQ Sample 1	Mudpit_20180119-DXS-S1-1 (1)	Rho GTPase-activating protein 32 OS=Rattus norvegicus GN=Arhgap32 PE=1 SV=2	F1MAK3_RAT		uniprot-rat.fasta	231192	1	6	6	11	1.78e-05	0.0509	ELPNPLLTYQLYEK	R	F	0.996	26.5	25.1	0	26.5	0	0	1	0	2	2329.33	3119		20222.5	466	479	Empty	TRUE
dsx	Isobaric Tag Samples	iTRAQ Sample 1	Mudpit_20180119-DXS-S1-1 (1)	Rho GTPase-activating protein 32 OS=Rattus norvegicus GN=Arhgap32 PE=1 SV=2	F1MAK3_RAT		uniprot-rat.fasta	231192	1	6	6	11	1.78e-05	0.0509	FSDAVSAATDEER	K	L	0.997	38.6	25	0	38.6	0	1	0	0	2	1701.82	1393		5997.84	480	492	Empty	TRUE
dsx	Isobaric Tag Samples	iTRAQ Sample 1	Mudpit_20180119-DXS-S1-1 (1)	Rho GTPase-activating protein 32 OS=Rattus norvegicus GN=Arhgap32 PE=1 SV=2	F1MAK3_RAT		uniprot-rat.fasta	231192	1	6	6	11	1.78e-05	0.0509	LLTLEEAQAR	K	T	0.997	33.9	25.5	0	33.9	0	2	0	0	2	1447.84	1908		29752.4	611	620	Empty	TRUE
dsx	Isobaric Tag Samples	iTRAQ Sample 1	Mudpit_20180119-DXS-S1-1 (1)	Rho GTPase-activating protein 32 OS=Rattus norvegicus GN=Arhgap32 PE=1 SV=2	F1MAK3_RAT		uniprot-rat.fasta	231192	1	6	6	11	1.78e-05	0.0509	SPSMNISEPISVTLPPR	K	V	0.62	10.2	25	0	10.2	0	0	1	0	2	2129.16	2136		5069.49	916	932	Empty	TRUE
dsx	Isobaric Tag Samples	iTRAQ Sample 1	Mudpit_20180119-DXS-S1-1 (1)	Rho GTPase-activating protein 32 OS=Rattus norvegicus GN=Arhgap32 PE=1 SV=2	F1MAK3_RAT		uniprot-rat.fasta	231192	1	6	6	11	1.78e-05	0.0509	TQAQVNSPIVTENK	R	Y	0.997	61.5	25	0	61.5	0	0	2	0	2	2137.21	617		13946.1	621	634	Empty	TRUE
dsx	Isobaric Tag Samples	iTRAQ Sample 1	Mudpit_20180119-DXS-S1-1 (1)	tr|F1M8I7|F1M8I7_RAT-DECOY	tr|F1M8I7|F1M8I7_RAT-DECOY			0	0.896	1	1	1	1.62e-06	0	ISEELSGLYAK	?	?	0.991	21.2	25	33.1	21.2	0	1	0	0	2	1818.05	3768		8566.02	0	0	Empty	TRUE
dsx	Isobaric Tag Samples	iTRAQ Sample 1	Mudpit_20180119-DXS-S1-1 (1)	Plectin OS=Rattus norvegicus GN=Plec PE=1 SV=1	Q6S3A3_RAT		uniprot-rat.fasta	515108	1	0	0	142	0.00023	0.249	AAEEAEEAR	R	E	0.997	45.3	25	15.6	45.3	0	1	0	0	2	1279.64	396		6494.91	2065	2073	Empty	FALSE	Q6S396_RAT,Q6S3A0_RAT
dsx	Isobaric Tag Samples	iTRAQ Sample 1	Mudpit_20180119-DXS-S1-1 (1)	Plectin OS=Rattus norvegicus GN=Plec PE=1 SV=1	Q6S3A3_RAT		uniprot-rat.fasta	515108	1	0	0	142	0.00023	0.249	AFCGFEDPR	K	T	0.997	41.3	25	27.4	40	0	1	0	0	2	1402.67	1178		31690.2	4331	4339	Empty	FALSE	Q6S396_RAT,Q6S3A0_RAT
dsx	Isobaric Tag Samples	iTRAQ Sample 1	Mudpit_20180119-DXS-S1-1 (1)	Plectin OS=Rattus norvegicus GN=Plec PE=1 SV=1	Q6S3A3_RAT		uniprot-rat.fasta	515108	1	0	0	142	0.00023	0.249	AGVGAPVTQVTLQSTQR	K	R	0.997	83.6	25.3	0	83.6	0	0	1	0	2	2017.13	1000		26614.4	473	489	Empty	FALSE	Q6S396_RAT,Q6S3A0_RAT
dsx	Isobaric Tag Samples	iTRAQ Sample 1	Mudpit_20180119-DXS-S1-1 (1)	Plectin OS=Rattus norvegicus GN=Plec PE=1 SV=1	Q6S3A3_RAT		uniprot-rat.fasta	515108	1	0	0	142	0.00023	0.249	ALQALDELK	R	L	0.994	31.9	26.2	30.4	17.8	0	1	0	0	2	1608.98	2563		28366.4	1510	1518	Empty	FALSE	Q6S396_RAT,Q6S3A0_RAT
dsx	Isobaric Tag Samples	iTRAQ Sample 1	Mudpit_20180119-DXS-S1-1 (1)	Plectin OS=Rattus norvegicus GN=Plec PE=1 SV=1	Q6S3A3_RAT		uniprot-rat.fasta	515108	1	0	0	142	0.00023	0.249	ALVPAAELLDSGVISHEVYQQLQR	R	G	0.997	58.1	25	13.4	58.1	0	0	0	2	2	2940.61	3883		77986	2955	2978	Empty	FALSE	Q6S396_RAT,Q6S3A0_RAT
dsx	Isobaric Tag Samples	iTRAQ Sample 1	Mudpit_20180119-DXS-S1-1 (1)	Plectin OS=Rattus norvegicus GN=Plec PE=1 SV=1	Q6S3A3_RAT		uniprot-rat.fasta	515108	1	0	0	142	0.00023	0.249	APVPASELLASK	R	I	0.997	38.5	25	37.8	38.5	0	1	1	0	2	1791.08	1547		19628.5	3286	3297	Empty	FALSE	Q6S396_RAT,Q6S3A0_RAT
dsx	Isobaric Tag Samples	iTRAQ Sample 1	Mudpit_20180119-DXS-S1-1 (1)	Plectin OS=Rattus norvegicus GN=Plec PE=1 SV=1	Q6S3A3_RAT		uniprot-rat.fasta	515108	1	0	0	142	0.00023	0.249	AQAEAQQPVFNTLR	R	D	0.997	55.2	25	0	55.2	0	0	3	0	2	1877.02	1162		21670.8	1113	1126	Empty	FALSE	Q6S396_RAT,Q6S3A0_RAT
dsx	Isobaric Tag Samples	iTRAQ Sample 1	Mudpit_20180119-DXS-S1-1 (1)	Plectin OS=Rattus norvegicus GN=Plec PE=1 SV=1	Q6S3A3_RAT		uniprot-rat.fasta	515108	1	0	0	142	0.00023	0.249	AQAEVEGLGK	K	G	0.997	29.5	25	0	29.5	0	1	0	0	2	1609.94	731		13143	1005	1014	Empty	FALSE	Q6S396_RAT,Q6S3A0_RAT
dsx	Isobaric Tag Samples	iTRAQ Sample 1	Mudpit_20180119-DXS-S1-1 (1)	Plectin OS=Rattus norvegicus GN=Plec PE=1 SV=1	Q6S3A3_RAT		uniprot-rat.fasta	515108	1	0	0	142	0.00023	0.249	AQQVEAAER	K	S	0.997	42.8	25	32.4	24.6	0	1	0	0	2	1305.71	366		28020.4	1413	1421	Empty	FALSE	Q6S396_RAT,Q6S3A0_RAT
dsx	Isobaric Tag Samples	iTRAQ Sample 1	Mudpit_20180119-DXS-S1-1 (1)	Plectin OS=Rattus norvegicus GN=Plec PE=1 SV=1	Q6S3A3_RAT		uniprot-rat.fasta	515108	1	0	0	142	0.00023	0.249	ASESELER	K	Q	0.99	35.7	25	27.4	25.7	0	1	0	0	2	1224.64	400		16217.3	1877	1884	Empty	FALSE	Q6S396_RAT,Q6S3A0_RAT
dsx	Isobaric Tag Samples	iTRAQ Sample 1	Mudpit_20180119-DXS-S1-1 (1)	Plectin OS=Rattus norvegicus GN=Plec PE=1 SV=1	Q6S3A3_RAT		uniprot-rat.fasta	515108	1	0	0	142	0.00023	0.249	ATVSAPFGK	K	F	0.991	21.7	25	20.1	21.7	0	2	0	0	2	1485.89	767.5		10616.3	2884	2892	Empty	FALSE	Q6S396_RAT,Q6S3A0_RAT
dsx	Isobaric Tag Samples	iTRAQ Sample 1	Mudpit_20180119-DXS-S1-1 (1)	Plectin OS=Rattus norvegicus GN=Plec PE=1 SV=1	Q6S3A3_RAT		uniprot-rat.fasta	515108	1	0	0	142	0.00023	0.249	AVTGYKDPYTGEQISLFQAMK	R	K	0.952	15.6	25	0	15.6	0	0	0	1	2	3259.78	2637		40401.9	2749	2769	Empty	FALSE	Q6S396_RAT,Q6S3A0_RAT
dsx	Isobaric Tag Samples	iTRAQ Sample 1	Mudpit_20180119-DXS-S1-1 (1)	Plectin OS=Rattus norvegicus GN=Plec PE=1 SV=1	Q6S3A3_RAT		uniprot-rat.fasta	515108	1	0	0	142	0.00023	0.249	AVTGYRDPYTEQPISLFQAMK	R	K	0.992	21.6	25	0	21.6	0	0	0	1	2	3023.61	2860		15595.6	3743	3763	Empty	FALSE	Q6S396_RAT,Q6S3A0_RAT
dsx	Isobaric Tag Samples	iTRAQ Sample 1	Mudpit_20180119-DXS-S1-1 (1)	Plectin OS=Rattus norvegicus GN=Plec PE=1 SV=1	Q6S3A3_RAT		uniprot-rat.fasta	515108	1	0	0	142	0.00023	0.249	CITDPQTGLCLLPLK	R	E	0.997	50.5	25	0	50.5	0	0	1	0	2	2337.31	2760		16004.2	4084	4098	Empty	FALSE	Q6S396_RAT,Q6S3A0_RAT
dsx	Isobaric Tag Samples	iTRAQ Sample 1	Mudpit_20180119-DXS-S1-1 (1)	Plectin OS=Rattus norvegicus GN=Plec PE=1 SV=1	Q6S3A3_RAT		uniprot-rat.fasta	515108	1	0	0	142	0.00023	0.249	DALDGPSMEAEPEYTFEGLR	R	Q	0.997	80.6	25	0	80.6	0	0	1	0	2	2531.19	2580		22711.7	2607	2626	Empty	FALSE	Q6S396_RAT,Q6S3A0_RAT
dsx	Isobaric Tag Samples	iTRAQ Sample 1	Mudpit_20180119-DXS-S1-1 (1)	Plectin OS=Rattus norvegicus GN=Plec PE=1 SV=1	Q6S3A3_RAT		uniprot-rat.fasta	515108	1	0	0	142	0.00023	0.249	DPYSGQSVSLFQALK	R	K	0.997	56.9	25	15.3	56.9	0	0	1	0	2	2248.24	2675		21354.4	3083	3097	Empty	FALSE	Q6S396_RAT,Q6S3A0_RAT
dsx	Isobaric Tag Samples	iTRAQ Sample 1	Mudpit_20180119-DXS-S1-1 (1)	Plectin OS=Rattus norvegicus GN=Plec PE=1 SV=1	Q6S3A3_RAT		uniprot-rat.fasta	515108	1	0	0	142	0.00023	0.249	DPYSGSTISLFQAMK	K	K	0.997	27.4	25	0	27.4	0	0	2	0	2	2253.2	2811.5		19807.8	3414	3428	Empty	FALSE	Q6S396_RAT,Q6S3A0_RAT
dsx	Isobaric Tag Samples	iTRAQ Sample 1	Mudpit_20180119-DXS-S1-1 (1)	Plectin OS=Rattus norvegicus GN=Plec PE=1 SV=1	Q6S3A3_RAT		uniprot-rat.fasta	515108	1	0	0	142	0.00023	0.249	DPYTEQPISLFQAMK	R	K	0.997	36.5	25.2	0	36.5	0	0	1	0	2	2376.27	3128		7972.64	3749	3763	Empty	FALSE	Q6S396_RAT,Q6S3A0_RAT
dsx	Isobaric Tag Samples	iTRAQ Sample 1	Mudpit_20180119-DXS-S1-1 (1)	Plectin OS=Rattus norvegicus GN=Plec PE=1 SV=1	Q6S3A3_RAT		uniprot-rat.fasta	515108	1	0	0	142	0.00023	0.249	DPYTGEQISLFQAMK	K	K	0.997	43	25	0	43	0	0	1	0	2	2336.24	2750		8953.48	2755	2769	Empty	FALSE	Q6S396_RAT,Q6S3A0_RAT
dsx	Isobaric Tag Samples	iTRAQ Sample 1	Mudpit_20180119-DXS-S1-1 (1)	Plectin OS=Rattus norvegicus GN=Plec PE=1 SV=1	Q6S3A3_RAT		uniprot-rat.fasta	515108	1	0	0	142	0.00023	0.249	DSQDAGGFGPEDR	R	L	0.997	68.9	25	24.5	68.2	0	1	0	0	2	1654.76	479		6974.51	915	927	Empty	FALSE	Q6S396_RAT,Q6S3A0_RAT
dsx	Isobaric Tag Samples	iTRAQ Sample 1	Mudpit_20180119-DXS-S1-1 (1)	Plectin OS=Rattus norvegicus GN=Plec PE=1 SV=1	Q6S3A3_RAT		uniprot-rat.fasta	515108	1	0	0	142	0.00023	0.249	DTHDQLSEPSEVR	K	S	0.997	40	25	0	40	0	0	1	0	2	1816.9	375		11453.4	3808	3820	Empty	FALSE	Q6S396_RAT,Q6S3A0_RAT
dsx	Isobaric Tag Samples	iTRAQ Sample 1	Mudpit_20180119-DXS-S1-1 (1)	Plectin OS=Rattus norvegicus GN=Plec PE=1 SV=1	Q6S3A3_RAT		uniprot-rat.fasta	515108	1	0	0	142	0.00023	0.249	DYELQLITYK	K	A	0.992	24.4	25	0	24.4	0	0	1	0	2	1894.08	2359		7915.49	1257	1266	Empty	FALSE	Q6S396_RAT,Q6S3A0_RAT
dsx	Isobaric Tag Samples	iTRAQ Sample 1	Mudpit_20180119-DXS-S1-1 (1)	Plectin OS=Rattus norvegicus GN=Plec PE=1 SV=1	Q6S3A3_RAT		uniprot-rat.fasta	515108	1	0	0	142	0.00023	0.249	EAQAVPATLQELEVTK	K	A	0.997	57.4	25	13.4	57.4	0	0	1	0	2	2335.33	2137		48392.4	1090	1105	Empty	FALSE	Q6S396_RAT,Q6S3A0_RAT
dsx	Isobaric Tag Samples	iTRAQ Sample 1	Mudpit_20180119-DXS-S1-1 (1)	Plectin OS=Rattus norvegicus GN=Plec PE=1 SV=1	Q6S3A3_RAT		uniprot-rat.fasta	515108	1	0	0	142	0.00023	0.249	EEELQQTLQQEQNMLER	R	L	0.997	47.2	25	0	47.2	0	0	1	0	2	2450.21	3033		60564.3	2038	2054	Empty	FALSE	Q6S396_RAT,Q6S3A0_RAT
dsx	Isobaric Tag Samples	iTRAQ Sample 1	Mudpit_20180119-DXS-S1-1 (1)	Plectin OS=Rattus norvegicus GN=Plec PE=1 SV=1	Q6S3A3_RAT		uniprot-rat.fasta	515108	1	0	0	142	0.00023	0.249	ELAEEAAR	R	L	0.99	32.9	25	22.1	25.2	0	1	0	0	2	1192.65	422		9163.49	1774	1781	Empty	FALSE	Q6S396_RAT,Q6S3A0_RAT
dsx	Isobaric Tag Samples	iTRAQ Sample 1	Mudpit_20180119-DXS-S1-1 (1)	Plectin OS=Rattus norvegicus GN=Plec PE=1 SV=1	Q6S3A3_RAT		uniprot-rat.fasta	515108	1	0	0	142	0.00023	0.249	ELIPAEEALR	K	L	0.997	30.1	25.9	26.1	30.1	0	4	0	0	2	1444.83	1589		83731.8	3765	3774	Empty	FALSE	Q6S396_RAT,Q6S3A0_RAT
dsx	Isobaric Tag Samples	iTRAQ Sample 1	Mudpit_20180119-DXS-S1-1 (1)	Plectin OS=Rattus norvegicus GN=Plec PE=1 SV=1	Q6S3A3_RAT		uniprot-rat.fasta	515108	1	0	0	142	0.00023	0.249	EMSVYEAYR	K	K	0.991	21.2	25	16	21.2	0	1	0	0	2	1451.71	1099		13730.2	4127	4135	Empty	FALSE	Q6S396_RAT,Q6S3A0_RAT
dsx	Isobaric Tag Samples	iTRAQ Sample 1	Mudpit_20180119-DXS-S1-1 (1)	Plectin OS=Rattus norvegicus GN=Plec PE=1 SV=1	Q6S3A3_RAT		uniprot-rat.fasta	515108	1	0	0	142	0.00023	0.249	ESADPLSSWLQDAK	R	S	0.997	51.7	25	0	51.7	0	0	3	0	2	2155.15	2992		62606.5	1190	1203	Empty	FALSE	Q6S396_RAT,Q6S3A0_RAT
dsx	Isobaric Tag Samples	iTRAQ Sample 1	Mudpit_20180119-DXS-S1-1 (1)	Plectin OS=Rattus norvegicus GN=Plec PE=1 SV=1	Q6S3A3_RAT		uniprot-rat.fasta	515108	1	0	0	142	0.00023	0.249	EVLEMESAWR	R	Y	0.997	28.5	25	28	24.6	0	2	0	0	2	1553.79	2120		40637.7	3651	3660	Empty	FALSE	Q6S396_RAT,Q6S3A0_RAT
dsx	Isobaric Tag Samples	iTRAQ Sample 1	Mudpit_20180119-DXS-S1-1 (1)	Plectin OS=Rattus norvegicus GN=Plec PE=1 SV=1	Q6S3A3_RAT		uniprot-rat.fasta	515108	1	0	0	142	0.00023	0.249	FLEGTSCIAGVFVDATK	K	E	0.997	72.8	25.7	0	72.8	0	0	2	0	2	2423.31	3807.5		82478.4	3904	3920	Empty	FALSE	Q6S396_RAT,Q6S3A0_RAT
dsx	Isobaric Tag Samples	iTRAQ Sample 1	Mudpit_20180119-DXS-S1-1 (1)	Plectin OS=Rattus norvegicus GN=Plec PE=1 SV=1	Q6S3A3_RAT		uniprot-rat.fasta	515108	1	0	0	142	0.00023	0.249	GGAEDELQALR	R	A	0.997	49.9	25	22.7	49.9	0	2	0	0	2	1462.78	1007		24738.9	1445	1455	Empty	FALSE	Q6S396_RAT,Q6S3A0_RAT
dsx	Isobaric Tag Samples	iTRAQ Sample 1	Mudpit_20180119-DXS-S1-1 (1)	Plectin OS=Rattus norvegicus GN=Plec PE=1 SV=1	Q6S3A3_RAT		uniprot-rat.fasta	515108	1	0	0	142	0.00023	0.249	GGELVYTDTEAR	K	D	0.997	45.1	25	0	45.1	0	1	0	0	2	1614.83	661		40370.8	2867	2878	Empty	FALSE	Q6S396_RAT,Q6S3A0_RAT
dsx	Isobaric Tag Samples	iTRAQ Sample 1	Mudpit_20180119-DXS-S1-1 (1)	Plectin OS=Rattus norvegicus GN=Plec PE=1 SV=1	Q6S3A3_RAT		uniprot-rat.fasta	515108	1	0	0	142	0.00023	0.249	GHVPLLAVCDYK	R	Q	0.997	30.6	25	0	30.6	0	0	1	0	2	1980.12	1469		15007.5	781	792	Empty	FALSE	Q6S396_RAT,Q6S3A0_RAT
dsx	Isobaric Tag Samples	iTRAQ Sample 1	Mudpit_20180119-DXS-S1-1 (1)	Plectin OS=Rattus norvegicus GN=Plec PE=1 SV=1	Q6S3A3_RAT		uniprot-rat.fasta	515108	1	0	0	142	0.00023	0.249	GIYQSLEGAVQAGQLK	K	I	0.997	64	25	0	62.8	0	0	1	0	2	2270.3	2709		37213.2	319	334	Empty	FALSE	Q6S396_RAT,Q6S3A0_RAT
dsx	Isobaric Tag Samples	iTRAQ Sample 1	Mudpit_20180119-DXS-S1-1 (1)	Plectin OS=Rattus norvegicus GN=Plec PE=1 SV=1	Q6S3A3_RAT		uniprot-rat.fasta	515108	1	0	0	142	0.00023	0.249	GLFDEEMNEILTDPSDDTK	R	G	0.997	94.4	25	0	94.4	0	0	3	0	2	2777.37	3373		30959.7	4046	4064	Empty	FALSE	Q6S396_RAT,Q6S3A0_RAT
dsx	Isobaric Tag Samples	iTRAQ Sample 1	Mudpit_20180119-DXS-S1-1 (1)	Plectin OS=Rattus norvegicus GN=Plec PE=1 SV=1	Q6S3A3_RAT		uniprot-rat.fasta	515108	1	0	0	142	0.00023	0.249	GTSVIAGVWLEEAGQK	R	L	0.997	43.2	25.8	0	43.2	0	0	3	0	2	2253.27	2895		30802.2	2998	3013	Empty	FALSE	Q6S396_RAT,Q6S3A0_RAT
dsx	Isobaric Tag Samples	iTRAQ Sample 1	Mudpit_20180119-DXS-S1-1 (1)	Plectin OS=Rattus norvegicus GN=Plec PE=1 SV=1	Q6S3A3_RAT		uniprot-rat.fasta	515108	1	0	0	142	0.00023	0.249	GYFDEEMNR	R	V	0.997	32.6	25	0	32.6	0	1	0	0	2	1464.67	927		30063.1	2809	2817	Empty	FALSE	Q6S396_RAT,Q6S3A0_RAT
dsx	Isobaric Tag Samples	iTRAQ Sample 1	Mudpit_20180119-DXS-S1-1 (1)	Plectin OS=Rattus norvegicus GN=Plec PE=1 SV=1	Q6S3A3_RAT		uniprot-rat.fasta	515108	1	0	0	142	0.00023	0.249	HYQQLLQSLEQGEQEESR	R	C	0.997	64.7	25	0	64.7	0	0	1	1	2	2506.25	2368		15189.7	940	957	Empty	FALSE	Q6S396_RAT,Q6S3A0_RAT
dsx	Isobaric Tag Samples	iTRAQ Sample 1	Mudpit_20180119-DXS-S1-1 (1)	Plectin OS=Rattus norvegicus GN=Plec PE=1 SV=1	Q6S3A3_RAT		uniprot-rat.fasta	515108	1	0	0	142	0.00023	0.249	IDGAEWGVDLPSVEAQLGSHR	R	G	0.997	81.4	25	0	81.4	0	0	2	1	2	2540.3	3033		42046.6	515	535	Empty	FALSE	Q6S396_RAT,Q6S3A0_RAT
dsx	Isobaric Tag Samples	iTRAQ Sample 1	Mudpit_20180119-DXS-S1-1 (1)	Plectin OS=Rattus norvegicus GN=Plec PE=1 SV=1	Q6S3A3_RAT		uniprot-rat.fasta	515108	1	0	0	142	0.00023	0.249	ILITIVEEVETQR	K	Q	0.997	60.7	25	0	60.7	0	4	0	0	2	1847.08	4420.5		14978.6	3263	3275	Empty	FALSE	Q6S396_RAT,Q6S3A0_RAT
dsx	Isobaric Tag Samples	iTRAQ Sample 1	Mudpit_20180119-DXS-S1-1 (1)	Plectin OS=Rattus norvegicus GN=Plec PE=1 SV=1	Q6S3A3_RAT		uniprot-rat.fasta	515108	1	0	0	142	0.00023	0.249	LAEDEAFQR	R	R	0.994	23.8	25	13.7	23.8	0	1	0	0	2	1382.72	810		11014.8	1845	1853	Empty	FALSE	Q6S396_RAT,Q6S3A0_RAT
dsx	Isobaric Tag Samples	iTRAQ Sample 1	Mudpit_20180119-DXS-S1-1 (1)	Plectin OS=Rattus norvegicus GN=Plec PE=1 SV=1	Q6S3A3_RAT		uniprot-rat.fasta	515108	1	0	0	142	0.00023	0.249	LDLQYAK	R	L	0.9	17.2	25.4	16.7	13.5	0	2	0	0	2	1458.88	1179		11043.6	573	579	Empty	FALSE	Q6S396_RAT,Q6S3A0_RAT
dsx	Isobaric Tag Samples	iTRAQ Sample 1	Mudpit_20180119-DXS-S1-1 (1)	Plectin OS=Rattus norvegicus GN=Plec PE=1 SV=1	Q6S3A3_RAT		uniprot-rat.fasta	515108	1	0	0	142	0.00023	0.249	LEQLFQDEVAK	K	A	0.997	48.7	25.2	22.7	40.2	0	0	1	0	2	1928.1	3286		25316.3	2492	2502	Empty	FALSE	Q6S396_RAT,Q6S3A0_RAT
dsx	Isobaric Tag Samples	iTRAQ Sample 1	Mudpit_20180119-DXS-S1-1 (1)	Plectin OS=Rattus norvegicus GN=Plec PE=1 SV=1	Q6S3A3_RAT		uniprot-rat.fasta	515108	1	0	0	142	0.00023	0.249	LLDAQLSTGGIVDPSK	R	S	0.997	53.8	25	0	53.8	0	1	3	0	2	2222.29	2379		161224	3109	3124	Empty	FALSE	Q6S396_RAT,Q6S3A0_RAT
dsx	Isobaric Tag Samples	iTRAQ Sample 1	Mudpit_20180119-DXS-S1-1 (1)	Plectin OS=Rattus norvegicus GN=Plec PE=1 SV=1	Q6S3A3_RAT		uniprot-rat.fasta	515108	1	0	0	142	0.00023	0.249	LLEAAAQSSK	R	G	0.997	26.8	25.6	0	26.8	0	1	0	0	2	1625.97	1310		5841.4	4439	4448	Empty	FALSE	Q6S396_RAT,Q6S3A0_RAT
dsx	Isobaric Tag Samples	iTRAQ Sample 1	Mudpit_20180119-DXS-S1-1 (1)	Plectin OS=Rattus norvegicus GN=Plec PE=1 SV=1	Q6S3A3_RAT		uniprot-rat.fasta	515108	1	0	0	142	0.00023	0.249	LLEAQIATGGIIDPEESHR	R	L	0.997	99.8	25.2	0	99.8	0	0	2	0	2	2353.27	2590.5		72155	4018	4036	Empty	FALSE	Q6S396_RAT,Q6S3A0_RAT
dsx	Isobaric Tag Samples	iTRAQ Sample 1	Mudpit_20180119-DXS-S1-1 (1)	Plectin OS=Rattus norvegicus GN=Plec PE=1 SV=1	Q6S3A3_RAT		uniprot-rat.fasta	515108	1	0	0	142	0.00023	0.249	LLEAQIATGGIIDPVHSHR	R	V	0.997	36.3	25	0	36.3	0	0	1	0	2	2331.31	2159		30443.2	2781	2799	Empty	FALSE	Q6S396_RAT,Q6S3A0_RAT
dsx	Isobaric Tag Samples	iTRAQ Sample 1	Mudpit_20180119-DXS-S1-1 (1)	Plectin OS=Rattus norvegicus GN=Plec PE=1 SV=1	Q6S3A3_RAT		uniprot-rat.fasta	515108	1	0	0	142	0.00023	0.249	LLFNDVQTLK	R	D	0.997	41.4	25	31	22.6	0	2	0	0	2	1799.09	2524		26879.6	430	439	Empty	FALSE	Q6S396_RAT,Q6S3A0_RAT
dsx	Isobaric Tag Samples	iTRAQ Sample 1	Mudpit_20180119-DXS-S1-1 (1)	Plectin OS=Rattus norvegicus GN=Plec PE=1 SV=1	Q6S3A3_RAT		uniprot-rat.fasta	515108	1	0	0	142	0.00023	0.249	LQAEEAER	K	R	0.99	33.2	25	0	33.2	0	1	0	0	2	1249.67	396		22565.9	1519	1526	Empty	FALSE	Q6S396_RAT,Q6S3A0_RAT
dsx	Isobaric Tag Samples	iTRAQ Sample 1	Mudpit_20180119-DXS-S1-1 (1)	Plectin OS=Rattus norvegicus GN=Plec PE=1 SV=1	Q6S3A3_RAT		uniprot-rat.fasta	515108	1	0	0	142	0.00023	0.249	LQAEEVAQQK	R	S	0.994	23.7	25.3	0	23.7	0	1	0	0	2	1752.01	681		18513.6	1622	1631	Empty	FALSE	Q6S396_RAT,Q6S3A0_RAT
dsx	Isobaric Tag Samples	iTRAQ Sample 1	Mudpit_20180119-DXS-S1-1 (1)	Plectin OS=Rattus norvegicus GN=Plec PE=1 SV=1	Q6S3A3_RAT		uniprot-rat.fasta	515108	1	0	0	142	0.00023	0.249	LQLEACETR	R	T	0.98	18.3	25	0	18.3	0	2	0	0	2	1423.75	771.5		28557.3	970	978	Empty	FALSE	Q6S396_RAT,Q6S3A0_RAT
dsx	Isobaric Tag Samples	iTRAQ Sample 1	Mudpit_20180119-DXS-S1-1 (1)	Plectin OS=Rattus norvegicus GN=Plec PE=1 SV=1	Q6S3A3_RAT		uniprot-rat.fasta	515108	1	0	0	142	0.00023	0.249	LSAEAEK	R	V	0.671	15.6	25.1	25.3	4.21	0	1	0	0	2	1355.8	431		20669.9	1019	1025	Empty	FALSE	Q6S396_RAT,Q6S3A0_RAT
dsx	Isobaric Tag Samples	iTRAQ Sample 1	Mudpit_20180119-DXS-S1-1 (1)	Plectin OS=Rattus norvegicus GN=Plec PE=1 SV=1	Q6S3A3_RAT		uniprot-rat.fasta	515108	1	0	0	142	0.00023	0.249	LTAEDLYEAR	R	I	0.997	46.2	25	34	46.2	0	1	0	0	2	1484.79	1410		34383.9	3623	3632	Empty	FALSE	Q6S396_RAT,Q6S3A0_RAT
dsx	Isobaric Tag Samples	iTRAQ Sample 1	Mudpit_20180119-DXS-S1-1 (1)	Plectin OS=Rattus norvegicus GN=Plec PE=1 SV=1	Q6S3A3_RAT		uniprot-rat.fasta	515108	1	0	0	142	0.00023	0.249	LTVNEAVK	R	E	0.99	39.5	25	31.5	31.9	0	1	0	0	2	1481.91	680		21142.1	2724	2731	Empty	FALSE	Q6S396_RAT,Q6S3A0_RAT
dsx	Isobaric Tag Samples	iTRAQ Sample 1	Mudpit_20180119-DXS-S1-1 (1)	Plectin OS=Rattus norvegicus GN=Plec PE=1 SV=1	Q6S3A3_RAT		uniprot-rat.fasta	515108	1	0	0	142	0.00023	0.249	LYVHEAVK	R	A	0.984	21.3	25.7	0	18	0	1	0	0	2	1566.95	623		6741	3383	3390	Empty	FALSE	Q6S396_RAT,Q6S3A0_RAT
dsx	Isobaric Tag Samples	iTRAQ Sample 1	Mudpit_20180119-DXS-S1-1 (1)	Plectin OS=Rattus norvegicus GN=Plec PE=1 SV=1	Q6S3A3_RAT		uniprot-rat.fasta	515108	1	0	0	142	0.00023	0.249	NDESQLSPATR	R	G	0.997	37.9	25	16.6	32.8	0	1	0	0	2	1521.78	357		10111.1	553	563	Empty	FALSE	Q6S396_RAT,Q6S3A0_RAT
dsx	Isobaric Tag Samples	iTRAQ Sample 1	Mudpit_20180119-DXS-S1-1 (1)	Plectin OS=Rattus norvegicus GN=Plec PE=1 SV=1	Q6S3A3_RAT		uniprot-rat.fasta	515108	1	0	0	142	0.00023	0.249	NLVDNITGQR	R	L	0.997	31.1	25.3	23.6	29.3	0	1	0	0	2	1433.8	1102		29394	4277	4286	Empty	FALSE	Q6S396_RAT,Q6S3A0_RAT
dsx	Isobaric Tag Samples	iTRAQ Sample 1	Mudpit_20180119-DXS-S1-1 (1)	Plectin OS=Rattus norvegicus GN=Plec PE=1 SV=1	Q6S3A3_RAT		uniprot-rat.fasta	515108	1	0	0	142	0.00023	0.249	QEEVYSELQAR	R	E	0.997	28.4	25	0	28.4	0	1	0	0	2	1655.85	1177		8199.35	3197	3207	Empty	FALSE	Q6S396_RAT,Q6S3A0_RAT
dsx	Isobaric Tag Samples	iTRAQ Sample 1	Mudpit_20180119-DXS-S1-1 (1)	Plectin OS=Rattus norvegicus GN=Plec PE=1 SV=1	Q6S3A3_RAT		uniprot-rat.fasta	515108	1	0	0	142	0.00023	0.249	QELVASMEEAR	K	R	0.988	19.7	25	14.9	19.7	0	1	0	0	2	1566.81	1836		13834.9	2522	2532	Empty	FALSE	Q6S396_RAT,Q6S3A0_RAT
dsx	Isobaric Tag Samples	iTRAQ Sample 1	Mudpit_20180119-DXS-S1-1 (1)	Plectin OS=Rattus norvegicus GN=Plec PE=1 SV=1	Q6S3A3_RAT		uniprot-rat.fasta	515108	1	0	0	142	0.00023	0.249	QITVEELVR	K	S	0.995	25.1	25.3	0	25.1	0	1	0	0	2	1390.82	1872		12211.2	3867	3875	Empty	FALSE	Q6S396_RAT,Q6S3A0_RAT
dsx	Isobaric Tag Samples	iTRAQ Sample 1	Mudpit_20180119-DXS-S1-1 (1)	Plectin OS=Rattus norvegicus GN=Plec PE=1 SV=1	Q6S3A3_RAT		uniprot-rat.fasta	515108	1	0	0	142	0.00023	0.249	QKVPAQQLQEAGILSMEELQR	R	L	0.997	48.1	25	0	48.1	0	0	0	2	2	3004.67	2700		59697.9	2627	2647	Empty	FALSE	Q6S396_RAT,Q6S3A0_RAT
dsx	Isobaric Tag Samples	iTRAQ Sample 1	Mudpit_20180119-DXS-S1-1 (1)	Plectin OS=Rattus norvegicus GN=Plec PE=1 SV=1	Q6S3A3_RAT		uniprot-rat.fasta	515108	1	0	0	142	0.00023	0.249	QLLEEELAR	R	L	0.997	38	25.6	20.9	38	0	4	0	0	2	1404.8	1670		47555.2	1706	1714	Empty	FALSE	Q6S396_RAT,Q6S3A0_RAT
dsx	Isobaric Tag Samples	iTRAQ Sample 1	Mudpit_20180119-DXS-S1-1 (1)	Plectin OS=Rattus norvegicus GN=Plec PE=1 SV=1	Q6S3A3_RAT		uniprot-rat.fasta	515108	1	0	0	142	0.00023	0.249	QSAEEQAQAQAQAQAAAEK	K	L	0.997	46.2	25	0	46.2	0	1	0	0	2	2566.33	788		11630.9	2095	2113	Empty	FALSE	Q6S396_RAT,Q6S3A0_RAT
dsx	Isobaric Tag Samples	iTRAQ Sample 1	Mudpit_20180119-DXS-S1-1 (1)	Plectin OS=Rattus norvegicus GN=Plec PE=1 SV=1	Q6S3A3_RAT		uniprot-rat.fasta	515108	1	0	0	142	0.00023	0.249	QTNLENLDQAFSVAER	R	D	0.997	74.2	25	0	74.2	0	0	3	0	2	2139.1	2506		42289.8	191	206	Empty	FALSE	Q6S396_RAT,Q6S3A0_RAT
dsx	Isobaric Tag Samples	iTRAQ Sample 1	Mudpit_20180119-DXS-S1-1 (1)	Plectin OS=Rattus norvegicus GN=Plec PE=1 SV=1	Q6S3A3_RAT		uniprot-rat.fasta	515108	1	0	0	142	0.00023	0.249	QVEEEIMALK	R	A	0.99	22.3	25.1	0	19.6	0	1	0	0	2	1798.02	2577		3088.87	1898	1907	Empty	FALSE	Q6S396_RAT,Q6S3A0_RAT
dsx	Isobaric Tag Samples	iTRAQ Sample 1	Mudpit_20180119-DXS-S1-1 (1)	Plectin OS=Rattus norvegicus GN=Plec PE=1 SV=1	Q6S3A3_RAT		uniprot-rat.fasta	515108	1	0	0	142	0.00023	0.249	QVQVALETAQR	R	S	0.997	34.5	25.5	0	31.6	0	2	0	0	2	1546.89	1015.5		25593.2	1538	1548	Empty	FALSE	Q6S396_RAT,Q6S3A0_RAT
dsx	Isobaric Tag Samples	iTRAQ Sample 1	Mudpit_20180119-DXS-S1-1 (1)	Plectin OS=Rattus norvegicus GN=Plec PE=1 SV=1	Q6S3A3_RAT		uniprot-rat.fasta	515108	1	0	0	142	0.00023	0.249	QYDIDDAITK	R	N	0.997	32.1	25	0	32.1	0	1	0	0	2	1789.98	1226		6325.72	4178	4187	Empty	FALSE	Q6S396_RAT,Q6S3A0_RAT
dsx	Isobaric Tag Samples	iTRAQ Sample 1	Mudpit_20180119-DXS-S1-1 (1)	Plectin OS=Rattus norvegicus GN=Plec PE=1 SV=1	Q6S3A3_RAT		uniprot-rat.fasta	515108	1	0	0	142	0.00023	0.249	QYINAIKDYELQLITYK	K	A	0.939	15.7	25	0	15.7	0	0	0	1	2	3028.75	3622		10579.8	1250	1266	Empty	FALSE	Q6S396_RAT,Q6S3A0_RAT
dsx	Isobaric Tag Samples	iTRAQ Sample 1	Mudpit_20180119-DXS-S1-1 (1)	Plectin OS=Rattus norvegicus GN=Plec PE=1 SV=1	Q6S3A3_RAT		uniprot-rat.fasta	515108	1	0	0	142	0.00023	0.249	RDDNSGQMLLPLSDAR	R	K	0.997	31.5	25	0	31.5	0	0	1	0	2	2092.08	1286		4657.41	3842	3857	Empty	FALSE	Q6S396_RAT,Q6S3A0_RAT
dsx	Isobaric Tag Samples	iTRAQ Sample 1	Mudpit_20180119-DXS-S1-1 (1)	Plectin OS=Rattus norvegicus GN=Plec PE=1 SV=1	Q6S3A3_RAT		uniprot-rat.fasta	515108	1	0	0	142	0.00023	0.249	RPELEDSTLR	R	Y	0.993	23.5	25	0	23.5	0	1	0	0	2	1519.84	484		9735.02	490	499	Empty	FALSE	Q6S396_RAT,Q6S3A0_RAT
dsx	Isobaric Tag Samples	iTRAQ Sample 1	Mudpit_20180119-DXS-S1-1 (1)	Plectin OS=Rattus norvegicus GN=Plec PE=1 SV=1	Q6S3A3_RAT		uniprot-rat.fasta	515108	1	0	0	142	0.00023	0.249	SDQLTGLSLLPLSEK	R	A	0.997	60.5	25	0	60.5	0	0	4	0	2	2209.29	3275		115895	3177	3191	Empty	FALSE	Q6S396_RAT,Q6S3A0_RAT
dsx	Isobaric Tag Samples	iTRAQ Sample 1	Mudpit_20180119-DXS-S1-1 (1)	Plectin OS=Rattus norvegicus GN=Plec PE=1 SV=1	Q6S3A3_RAT		uniprot-rat.fasta	515108	1	0	0	142	0.00023	0.249	SEEMQTVQQEQILQETQALQK	K	S	0.997	35	25	0	35	0	0	0	1	2	3097.63	2180		24308.6	2449	2469	Empty	FALSE	Q6S396_RAT,Q6S3A0_RAT
dsx	Isobaric Tag Samples	iTRAQ Sample 1	Mudpit_20180119-DXS-S1-1 (1)	Plectin OS=Rattus norvegicus GN=Plec PE=1 SV=1	Q6S3A3_RAT		uniprot-rat.fasta	515108	1	0	0	142	0.00023	0.249	SIITYVSSLYDAMPR	K	V	0.997	40.3	25	0	40.3	0	2	0	0	2	2020.07	4106		11333.1	228	242	Empty	FALSE	Q6S396_RAT,Q6S3A0_RAT
dsx	Isobaric Tag Samples	iTRAQ Sample 1	Mudpit_20180119-DXS-S1-1 (1)	Plectin OS=Rattus norvegicus GN=Plec PE=1 SV=1	Q6S3A3_RAT		uniprot-rat.fasta	515108	1	0	0	142	0.00023	0.249	SILDEELQR	K	L	0.997	39.1	25	20.6	39.1	0	2	0	0	2	1406.78	1355		34840	2179	2187	Empty	FALSE	Q6S396_RAT,Q6S3A0_RAT
dsx	Isobaric Tag Samples	iTRAQ Sample 1	Mudpit_20180119-DXS-S1-1 (1)	Plectin OS=Rattus norvegicus GN=Plec PE=1 SV=1	Q6S3A3_RAT		uniprot-rat.fasta	515108	1	0	0	142	0.00023	0.249	SLAAEEEAAR	R	Q	0.997	33.7	25	21.7	31.8	0	1	0	0	2	1350.72	456		30503.9	1969	1978	Empty	FALSE	Q6S396_RAT,Q6S3A0_RAT
dsx	Isobaric Tag Samples	iTRAQ Sample 1	Mudpit_20180119-DXS-S1-1 (1)	Plectin OS=Rattus norvegicus GN=Plec PE=1 SV=1	Q6S3A3_RAT		uniprot-rat.fasta	515108	1	0	0	142	0.00023	0.249	SLAQADAEK	K	Q	0.997	53.5	26.1	23.5	46.9	0	1	0	0	2	1540.88	477		20077.6	1632	1640	Empty	FALSE	Q6S396_RAT,Q6S3A0_RAT
dsx	Isobaric Tag Samples	iTRAQ Sample 1	Mudpit_20180119-DXS-S1-1 (1)	Plectin OS=Rattus norvegicus GN=Plec PE=1 SV=1	Q6S3A3_RAT		uniprot-rat.fasta	515108	1	0	0	142	0.00023	0.249	SLLAWQSLNR	K	D	0.663	10.6	25	0	10.6	0	1	0	0	2	1491.86	1125		53496.5	868	877	Empty	FALSE	Q6S396_RAT,Q6S3A0_RAT
dsx	Isobaric Tag Samples	iTRAQ Sample 1	Mudpit_20180119-DXS-S1-1 (1)	Plectin OS=Rattus norvegicus GN=Plec PE=1 SV=1	Q6S3A3_RAT		uniprot-rat.fasta	515108	1	0	0	142	0.00023	0.249	SRQEQIQAVPIANSQAAR	K	E	0.997	32.7	25	0	32.7	0	0	0	1	2	2271.25	446		13936.3	1204	1221	Empty	FALSE	Q6S396_RAT,Q6S3A0_RAT
dsx	Isobaric Tag Samples	iTRAQ Sample 1	Mudpit_20180119-DXS-S1-1 (1)	Plectin OS=Rattus norvegicus GN=Plec PE=1 SV=1	Q6S3A3_RAT		uniprot-rat.fasta	515108	1	0	0	142	0.00023	0.249	SSSVGSSSSYPISSAVPR	R	T	0.997	80.6	25	0	80.6	0	0	2	0	2	2059.06	948		18687.3	4223	4240	Empty	FALSE	Q6S396_RAT,Q6S3A0_RAT
dsx	Isobaric Tag Samples	iTRAQ Sample 1	Mudpit_20180119-DXS-S1-1 (1)	Plectin OS=Rattus norvegicus GN=Plec PE=1 SV=1	Q6S3A3_RAT		uniprot-rat.fasta	515108	1	0	0	142	0.00023	0.249	STQGAEEVLK	R	T	0.997	43.2	25.7	0	30.6	0	1	0	0	2	1669.96	542		11345.9	1073	1082	Empty	FALSE	Q6S396_RAT,Q6S3A0_RAT
dsx	Isobaric Tag Samples	iTRAQ Sample 1	Mudpit_20180119-DXS-S1-1 (1)	Plectin OS=Rattus norvegicus GN=Plec PE=1 SV=1	Q6S3A3_RAT		uniprot-rat.fasta	515108	1	0	0	142	0.00023	0.249	TELATQEK	R	V	0.99	38.3	25.7	23.9	35.5	0	2	0	0	2	1527.88	498		14731.3	2396	2403	Empty	FALSE	Q6S396_RAT,Q6S3A0_RAT
dsx	Isobaric Tag Samples	iTRAQ Sample 1	Mudpit_20180119-DXS-S1-1 (1)	Plectin OS=Rattus norvegicus GN=Plec PE=1 SV=1	Q6S3A3_RAT		uniprot-rat.fasta	515108	1	0	0	142	0.00023	0.249	TEVVETTQVYTEEETRR	K	A	0.843	13.1	25	0	13.1	0	2	0	0	2	2374.2	1296		15860.9	3525	3541	Empty	FALSE	Q6S396_RAT,Q6S3A0_RAT
dsx	Isobaric Tag Samples	iTRAQ Sample 1	Mudpit_20180119-DXS-S1-1 (1)	Plectin OS=Rattus norvegicus GN=Plec PE=1 SV=1	Q6S3A3_RAT		uniprot-rat.fasta	515108	1	0	0	142	0.00023	0.249	TLLQGSGCLAGIYLEDSK	R	E	0.997	77.9	25.3	18.9	77.9	0	0	1	1	2	2533.38	2836		34831.2	3325	3342	Empty	FALSE	Q6S396_RAT,Q6S3A0_RAT
dsx	Isobaric Tag Samples	iTRAQ Sample 1	Mudpit_20180119-DXS-S1-1 (1)	Plectin OS=Rattus norvegicus GN=Plec PE=1 SV=1	Q6S3A3_RAT		uniprot-rat.fasta	515108	1	0	0	142	0.00023	0.249	TLLQGSGCLAGIYLEDSKEK	R	V	0.985	19.3	25	0	19.3	0	0	0	1	2	3094.72	2471		24092.5	3325	3344	Empty	FALSE	Q6S396_RAT,Q6S3A0_RAT
dsx	Isobaric Tag Samples	iTRAQ Sample 1	Mudpit_20180119-DXS-S1-1 (1)	Plectin OS=Rattus norvegicus GN=Plec PE=1 SV=1	Q6S3A3_RAT		uniprot-rat.fasta	515108	1	0	0	142	0.00023	0.249	TQFEQLK	R	D	0.9	17.2	25	23.8	17.2	0	1	0	0	2	1501.88	786		15409.9	3302	3308	Empty	FALSE	Q6S396_RAT,Q6S3A0_RAT
dsx	Isobaric Tag Samples	iTRAQ Sample 1	Mudpit_20180119-DXS-S1-1 (1)	Plectin OS=Rattus norvegicus GN=Plec PE=1 SV=1	Q6S3A3_RAT		uniprot-rat.fasta	515108	1	0	0	142	0.00023	0.249	VLADPSDDTK	R	G	0.997	42.7	25	14.2	41.6	0	2	0	0	2	1668.93	681		24502.4	2818	2827	Empty	FALSE	Q6S396_RAT,Q6S3A0_RAT
dsx	Isobaric Tag Samples	iTRAQ Sample 1	Mudpit_20180119-DXS-S1-1 (1)	Plectin OS=Rattus norvegicus GN=Plec PE=1 SV=1	Q6S3A3_RAT		uniprot-rat.fasta	515108	1	0	0	142	0.00023	0.249	VPVDVAYQR	R	G	0.992	22.5	25	0	22.5	0	1	0	0	2	1350.77	852		5794.33	2800	2808	Empty	FALSE	Q6S396_RAT,Q6S3A0_RAT
dsx	Isobaric Tag Samples	iTRAQ Sample 1	Mudpit_20180119-DXS-S1-1 (1)	Plectin OS=Rattus norvegicus GN=Plec PE=1 SV=1	Q6S3A3_RAT		uniprot-rat.fasta	515108	1	0	0	142	0.00023	0.249	VQMEELGK	R	L	0.99	25.2	25.9	15.4	25.2	0	1	0	0	2	1541.88	883		9591.88	2211	2218	Empty	FALSE	Q6S396_RAT,Q6S3A0_RAT
dsx	Isobaric Tag Samples	iTRAQ Sample 1	Mudpit_20180119-DXS-S1-1 (1)	Plectin OS=Rattus norvegicus GN=Plec PE=1 SV=1	Q6S3A3_RAT		uniprot-rat.fasta	515108	1	0	0	142	0.00023	0.249	VQSGSESVIQEYVDLR	K	T	0.997	37	25	0	37	0	1	1	0	2	2113.11	2616		35541.2	1281	1296	Empty	FALSE	Q6S396_RAT,Q6S3A0_RAT
dsx	Isobaric Tag Samples	iTRAQ Sample 1	Mudpit_20180119-DXS-S1-1 (1)	Plectin OS=Rattus norvegicus GN=Plec PE=1 SV=1	Q6S3A3_RAT		uniprot-rat.fasta	515108	1	0	0	142	0.00023	0.249	VYLDPSTREPVTYSQLQQR	R	C	0.984	19.5	25	0	19.5	0	0	0	1	2	2584.37	1387		8843.7	3156	3174	Empty	FALSE	Q6S396_RAT,Q6S3A0_RAT
dsx	Isobaric Tag Samples	iTRAQ Sample 1	Mudpit_20180119-DXS-S1-1 (1)	Plectin OS=Rattus norvegicus GN=Plec PE=1 SV=1	Q6S3A3_RAT		uniprot-rat.fasta	515108	1	0	0	142	0.00023	0.249	YSELTTLTSQYIK	R	F	0.997	45.6	26.2	0	45.6	0	0	3	0	2	2155.21	3009		64826.1	1299	1311	Empty	FALSE	Q6S396_RAT,Q6S3A0_RAT
dsx	Isobaric Tag Samples	iTRAQ Sample 1	Mudpit_20180119-DXS-S1-1 (1)	AP-1 complex subunit mu-1 OS=Rattus norvegicus GN=Ap1m1 PE=1 SV=3	AP1M1_RAT		uniprot-rat.fasta	48557.7	1	8	8	10	1.62e-05	0.274	EEEGMLSPILAHGGVR	K	F	0.997	29.3	25	0	29.3	0	0	1	0	2	1999.06	1834		4356.11	41	56	Empty	TRUE
dsx	Isobaric Tag Samples	iTRAQ Sample 1	Mudpit_20180119-DXS-S1-1 (1)	AP-1 complex subunit mu-1 OS=Rattus norvegicus GN=Ap1m1 PE=1 SV=3	AP1M1_RAT		uniprot-rat.fasta	48557.7	1	8	8	10	1.62e-05	0.274	ELEEESIR	K	D	0.769	21.5	26.4	29.4	6.1	0	1	0	0	2	1308.69	1906		23091	97	104	Empty	TRUE
dsx	Isobaric Tag Samples	iTRAQ Sample 1	Mudpit_20180119-DXS-S1-1 (1)	AP-1 complex subunit mu-1 OS=Rattus norvegicus GN=Ap1m1 PE=1 SV=3	AP1M1_RAT		uniprot-rat.fasta	48557.7	1	8	8	10	1.62e-05	0.274	GDVDMSEVEHFMPILMEKEEEGMLSPILAHGGVR	R	F	0.997	66.9	25	0	66.9	0	0	0	0	2	4391.2	3994		24098.4	23	56	Empty	TRUE
dsx	Isobaric Tag Samples	iTRAQ Sample 1	Mudpit_20180119-DXS-S1-1 (1)	AP-1 complex subunit mu-1 OS=Rattus norvegicus GN=Ap1m1 PE=1 SV=3	AP1M1_RAT		uniprot-rat.fasta	48557.7	1	8	8	10	1.62e-05	0.274	LETGAPRPPATVTNAVSWR	K	S	0.997	31.9	25	0	31.9	0	0	3	0	2	2327.28	1673		51912.9	142	160	Empty	TRUE
dsx	Isobaric Tag Samples	iTRAQ Sample 1	Mudpit_20180119-DXS-S1-1 (1)	AP-1 complex subunit mu-1 OS=Rattus norvegicus GN=Ap1m1 PE=1 SV=3	AP1M1_RAT		uniprot-rat.fasta	48557.7	1	8	8	10	1.62e-05	0.274	STANNVEIHIPVPNDADSPK	R	F	0.994	24.4	25	0	24.4	0	0	0	1	2	2726.46	1320		15223.3	305	324	Empty	TRUE
dsx	Isobaric Tag Samples	iTRAQ Sample 1	Mudpit_20180119-DXS-S1-1 (1)	AP-1 complex subunit mu-1 OS=Rattus norvegicus GN=Ap1m1 PE=1 SV=3	AP1M1_RAT		uniprot-rat.fasta	48557.7	1	8	8	10	1.62e-05	0.274	SVELEDVK	K	F	0.957	19.7	26.3	21.7	16.9	0	1	0	0	2	1526.89	846		4671.14	230	237	Empty	TRUE
dsx	Isobaric Tag Samples	iTRAQ Sample 1	Mudpit_20180119-DXS-S1-1 (1)	AP-1 complex subunit mu-1 OS=Rattus norvegicus GN=Ap1m1 PE=1 SV=3	AP1M1_RAT		uniprot-rat.fasta	48557.7	1	8	8	10	1.62e-05	0.274	TISFIPPDGEFELMSYR	R	L	0.997	33.7	25	0	33.7	0	0	1	0	2	2306.17	3651		11647.1	252	268	Empty	TRUE
dsx	Isobaric Tag Samples	iTRAQ Sample 1	Mudpit_20180119-DXS-S1-1 (1)	AP-1 complex subunit mu-1 OS=Rattus norvegicus GN=Ap1m1 PE=1 SV=3	AP1M1_RAT		uniprot-rat.fasta	48557.7	1	8	8	10	1.62e-05	0.274	VFLSGMPELR	R	L	0.982	19	25	25.7	19	0	1	0	0	2	1452.82	2410		14528.1	202	211	Empty	TRUE
dsx	Isobaric Tag Samples	iTRAQ Sample 1	Mudpit_20180119-DXS-S1-1 (1)	Cold shock domain-containing protein E1 OS=Rattus norvegicus GN=Csde1 PE=2 SV=1	CSDE1_RAT		uniprot-rat.fasta	88895.4	1	4	4	4	6.49e-06	0.0551	EAFGFIER	K	G	0.99	25.7	25	21.2	25.7	0	1	0	0	2	1272.69	1813		7215.26	195	202	Empty	TRUE
dsx	Isobaric Tag Samples	iTRAQ Sample 1	Mudpit_20180119-DXS-S1-1 (1)	Cold shock domain-containing protein E1 OS=Rattus norvegicus GN=Csde1 PE=2 SV=1	CSDE1_RAT		uniprot-rat.fasta	88895.4	1	4	4	4	6.49e-06	0.0551	EATFSNPK	K	T	0.982	19.5	25.9	16.9	19.5	0	1	0	0	2	1501.85	550		6753.53	435	442	Empty	TRUE
dsx	Isobaric Tag Samples	iTRAQ Sample 1	Mudpit_20180119-DXS-S1-1 (1)	Cold shock domain-containing protein E1 OS=Rattus norvegicus GN=Csde1 PE=2 SV=1	CSDE1_RAT		uniprot-rat.fasta	88895.4	1	4	4	4	6.49e-06	0.0551	NITLDDASAPR	K	L	0.997	47.1	25	18.1	47.1	0	1	0	0	2	1476.8	693		31825.7	759	769	Empty	TRUE
dsx	Isobaric Tag Samples	iTRAQ Sample 1	Mudpit_20180119-DXS-S1-1 (1)	Cold shock domain-containing protein E1 OS=Rattus norvegicus GN=Csde1 PE=2 SV=1	CSDE1_RAT		uniprot-rat.fasta	88895.4	1	4	4	4	6.49e-06	0.0551	SPAAPGQSPTGSVCYER	K	N	0.995	25.6	25	0	25.6	0	0	1	0	2	2068.01	543		6843.26	116	132	Empty	TRUE
dsx	Isobaric Tag Samples	iTRAQ Sample 1	Mudpit_20180119-DXS-S1-1 (1)	MAP kinase-activating death domain protein OS=Rattus norvegicus GN=Madd PE=1 SV=1	A0A0G2KA27_RAT,MADD_RAT		uniprot-rat.fasta	177994	1	13	13	17	2.76e-05	0.108	ATLSDSEIETNSATSTIFGK	R	A	0.987	20	25	0	20	0	0	0	1	2	2680.41	2251		6326.09	1193	1212	Empty	TRUE
dsx	Isobaric Tag Samples	iTRAQ Sample 1	Mudpit_20180119-DXS-S1-1 (1)	MAP kinase-activating death domain protein OS=Rattus norvegicus GN=Madd PE=1 SV=1	A0A0G2KA27_RAT,MADD_RAT		uniprot-rat.fasta	177994	1	13	13	17	2.76e-05	0.108	EIEAWIYR	R	L	0.99	23.9	25	15.4	20.1	0	2	0	0	2	1383.76	2514		15322.4	245	252	Empty	TRUE
dsx	Isobaric Tag Samples	iTRAQ Sample 1	Mudpit_20180119-DXS-S1-1 (1)	MAP kinase-activating death domain protein OS=Rattus norvegicus GN=Madd PE=1 SV=1	A0A0G2KA27_RAT,MADD_RAT		uniprot-rat.fasta	177994	1	13	13	17	2.76e-05	0.108	FHEGQETPLLLGR	K	F	0.997	53.3	25	0	53.3	0	0	1	0	2	1800.99	1288		20960.5	447	459	Empty	TRUE
dsx	Isobaric Tag Samples	iTRAQ Sample 1	Mudpit_20180119-DXS-S1-1 (1)	MAP kinase-activating death domain protein OS=Rattus norvegicus GN=Madd PE=1 SV=1	A0A0G2KA27_RAT,MADD_RAT		uniprot-rat.fasta	177994	1	13	13	17	2.76e-05	0.108	GMLDLLK	K	C	0.78	16.5	25	19.4	7.28	0	1	0	0	2	1397.86	2296		6474.46	989	995	Empty	TRUE
dsx	Isobaric Tag Samples	iTRAQ Sample 1	Mudpit_20180119-DXS-S1-1 (1)	MAP kinase-activating death domain protein OS=Rattus norvegicus GN=Madd PE=1 SV=1	A0A0G2KA27_RAT,MADD_RAT		uniprot-rat.fasta	177994	1	13	13	17	2.76e-05	0.108	GSMWDQLEDAAMETFSISK	K	E	0.997	49.6	25	0	49.6	0	0	0	1	2	2754.36	4218		4901.42	1249	1267	Empty	TRUE
dsx	Isobaric Tag Samples	iTRAQ Sample 1	Mudpit_20180119-DXS-S1-1 (1)	MAP kinase-activating death domain protein OS=Rattus norvegicus GN=Madd PE=1 SV=1	A0A0G2KA27_RAT,MADD_RAT		uniprot-rat.fasta	177994	1	13	13	17	2.76e-05	0.108	IFTGSLLVEEK	R	S	0.997	36.6	25	26.1	36.6	0	1	0	0	2	1844.1	2728		3823.84	225	235	Empty	TRUE
dsx	Isobaric Tag Samples	iTRAQ Sample 1	Mudpit_20180119-DXS-S1-1 (1)	MAP kinase-activating death domain protein OS=Rattus norvegicus GN=Madd PE=1 SV=1	A0A0G2KA27_RAT,MADD_RAT		uniprot-rat.fasta	177994	1	13	13	17	2.76e-05	0.108	LASDSDAESDSR	K	A	0.997	46.3	25	0	46.3	0	1	0	0	2	1556.73	405		54309.8	815	826	Empty	TRUE
dsx	Isobaric Tag Samples	iTRAQ Sample 1	Mudpit_20180119-DXS-S1-1 (1)	MAP kinase-activating death domain protein OS=Rattus norvegicus GN=Madd PE=1 SV=1	A0A0G2KA27_RAT,MADD_RAT		uniprot-rat.fasta	177994	1	13	13	17	2.76e-05	0.108	LVDCCSER	R	L	0.99	21.8	25	0	21.8	0	1	0	0	2	1342.64	474		10482.3	198	205	Empty	TRUE
dsx	Isobaric Tag Samples	iTRAQ Sample 1	Mudpit_20180119-DXS-S1-1 (1)	MAP kinase-activating death domain protein OS=Rattus norvegicus GN=Madd PE=1 SV=1	A0A0G2KA27_RAT,MADD_RAT		uniprot-rat.fasta	177994	1	13	13	17	2.76e-05	0.108	QDVIQDVEISR	R	K	0.961	16.6	25	0	16.6	0	1	0	0	2	1605.88	1532		14494.7	974	984	Empty	TRUE
dsx	Isobaric Tag Samples	iTRAQ Sample 1	Mudpit_20180119-DXS-S1-1 (1)	MAP kinase-activating death domain protein OS=Rattus norvegicus GN=Madd PE=1 SV=1	A0A0G2KA27_RAT,MADD_RAT		uniprot-rat.fasta	177994	1	13	13	17	2.76e-05	0.108	SQISADSGVSLASASQR	K	T	0.997	64.1	25	0	64.1	0	0	1	0	2	1968.03	848		6716	1118	1134	Empty	TRUE
dsx	Isobaric Tag Samples	iTRAQ Sample 1	Mudpit_20180119-DXS-S1-1 (1)	MAP kinase-activating death domain protein OS=Rattus norvegicus GN=Madd PE=1 SV=1	A0A0G2KA27_RAT,MADD_RAT		uniprot-rat.fasta	177994	1	13	13	17	2.76e-05	0.108	TGEGGLLQVTLEGINLK	K	F	0.997	43.6	25	0	43.6	0	0	2	0	2	2350.38	3490.5		70639.6	1508	1524	Empty	TRUE
dsx	Isobaric Tag Samples	iTRAQ Sample 1	Mudpit_20180119-DXS-S1-1 (1)	MAP kinase-activating death domain protein OS=Rattus norvegicus GN=Madd PE=1 SV=1	A0A0G2KA27_RAT,MADD_RAT		uniprot-rat.fasta	177994	1	13	13	17	2.76e-05	0.108	VIAPTNAEVLPILPEPESLELK	R	K	0.997	51.4	25	16.3	50.6	0	0	0	2	2	2980.74	3582		76517	403	424	Empty	TRUE
dsx	Isobaric Tag Samples	iTRAQ Sample 1	Mudpit_20180119-DXS-S1-1 (1)	MAP kinase-activating death domain protein OS=Rattus norvegicus GN=Madd PE=1 SV=1	A0A0G2KA27_RAT,MADD_RAT		uniprot-rat.fasta	177994	1	13	13	17	2.76e-05	0.108	VYLYEGLLGR	R	D	0.987	20	25	20.7	20	0	2	0	0	2	1486.86	2904		27097.2	1237	1246	Empty	TRUE
dsx	Isobaric Tag Samples	iTRAQ Sample 1	Mudpit_20180119-DXS-S1-1 (1)	Eukaryotic translation elongation factor 1 beta 2 OS=Rattus norvegicus GN=Eef1b2 PE=1 SV=1	B5DEN5_RAT		uniprot-rat.fasta	24676.2	1	4	4	17	2.76e-05	0.418	ASLPGVK	K	K	0.662	20.8	27.3	14.1	16.5	0	1	0	0	2	1279.82	586		26981.4	67	73	Empty	TRUE
dsx	Isobaric Tag Samples	iTRAQ Sample 1	Mudpit_20180119-DXS-S1-1 (1)	Eukaryotic translation elongation factor 1 beta 2 OS=Rattus norvegicus GN=Eef1b2 PE=1 SV=1	B5DEN5_RAT		uniprot-rat.fasta	24676.2	1	4	4	17	2.76e-05	0.418	LAQYESK	R	K	0.9	30	25	22.8	11.3	0	1	0	0	2	1446.84	780		40722.6	123	129	Empty	TRUE
dsx	Isobaric Tag Samples	iTRAQ Sample 1	Mudpit_20180119-DXS-S1-1 (1)	Eukaryotic translation elongation factor 1 beta 2 OS=Rattus norvegicus GN=Eef1b2 PE=1 SV=1	B5DEN5_RAT		uniprot-rat.fasta	24676.2	1	4	4	17	2.76e-05	0.418	LQIQCVVEDDK	K	V	0.997	28.4	25	0	28.4	0	0	1	0	2	1955.07	1735		7705.39	187	197	Empty	FALSE	EF1D_RAT
dsx	Isobaric Tag Samples	iTRAQ Sample 1	Mudpit_20180119-DXS-S1-1 (1)	Eukaryotic translation elongation factor 1 beta 2 OS=Rattus norvegicus GN=Eef1b2 PE=1 SV=1	B5DEN5_RAT		uniprot-rat.fasta	24676.2	1	4	4	17	2.76e-05	0.418	LVPVGYGIK	K	K	0.997	35.2	25	0	30.2	0	2	0	0	2	1553.99	1670		116812	177	185	Empty	TRUE
dsx	Isobaric Tag Samples	iTRAQ Sample 1	Mudpit_20180119-DXS-S1-1 (1)	Eukaryotic translation elongation factor 1 beta 2 OS=Rattus norvegicus GN=Eef1b2 PE=1 SV=1	B5DEN5_RAT		uniprot-rat.fasta	24676.2	1	4	4	17	2.76e-05	0.418	SIQADGLVWGSSK	R	L	0.997	46.2	25.4	28.9	46.2	0	0	2	0	2	1956.1	1647		65982.4	164	176	Empty	TRUE
dsx	Isobaric Tag Samples	iTRAQ Sample 1	Mudpit_20180119-DXS-S1-1 (1)	Eukaryotic translation elongation factor 1 beta 2 OS=Rattus norvegicus GN=Eef1b2 PE=1 SV=1	B5DEN5_RAT		uniprot-rat.fasta	24676.2	1	4	4	17	2.76e-05	0.418	SYIEGYVPSQADVAVFEAISGPPPADLCHALR	K	W	0.997	64.7	25	0	64.7	0	0	0	2	2	3733.88	3813		179129	23	54	Empty	TRUE
dsx	Isobaric Tag Samples	iTRAQ Sample 1	Mudpit_20180119-DXS-S1-1 (1)	Eukaryotic translation elongation factor 1 beta 2 OS=Rattus norvegicus GN=Eef1b2 PE=1 SV=1	B5DEN5_RAT		uniprot-rat.fasta	24676.2	1	4	4	17	2.76e-05	0.418	TPAGLQVLNDYLADK	K	S	0.997	69.3	25.2	0	69.3	0	1	7	0	2	2226.26	3251.5		219611	8	22	Empty	TRUE
dsx	Isobaric Tag Samples	iTRAQ Sample 1	Mudpit_20180119-DXS-S1-1 (1)	Dihydropyrimidinase-related protein 5 OS=Rattus norvegicus GN=Dpysl5 PE=1 SV=1	DPYL5_RAT,Q9JMG8_RAT		uniprot-rat.fasta	61539.8	1	2	2	42	6.81e-05	0.367	AALVGGTTMIIGHVLPDKETSLVEAYEK	K	C	0.997	51	25	0	51	0	1	0	1	2	3855.17	3481		229968	88	115	Empty	TRUE
dsx	Isobaric Tag Samples	iTRAQ Sample 1	Mudpit_20180119-DXS-S1-1 (1)	Dihydropyrimidinase-related protein 5 OS=Rattus norvegicus GN=Dpysl5 PE=1 SV=1	DPYL5_RAT,Q9JMG8_RAT		uniprot-rat.fasta	61539.8	1	2	2	42	6.81e-05	0.367	DLHESSFSLSGSQIDDHVPK	R	R	0.992	22.4	25	0	22.4	0	0	0	1	2	2806.45	1140		21029.3	527	546	Empty	TRUE
dsx	Isobaric Tag Samples	iTRAQ Sample 1	Mudpit_20180119-DXS-S1-1 (1)	Dihydropyrimidinase-related protein 5 OS=Rattus norvegicus GN=Dpysl5 PE=1 SV=1	DPYL5_RAT,Q9JMG8_RAT		uniprot-rat.fasta	61539.8	1	2	2	42	6.81e-05	0.367	DSELYQVFHACR	R	D	0.997	70.2	25	0	70.2	0	0	1	0	2	1828.9	1837		25867.2	171	182	Empty	TRUE
dsx	Isobaric Tag Samples	iTRAQ Sample 1	Mudpit_20180119-DXS-S1-1 (1)	Dihydropyrimidinase-related protein 5 OS=Rattus norvegicus GN=Dpysl5 PE=1 SV=1	DPYL5_RAT,Q9JMG8_RAT		uniprot-rat.fasta	61539.8	1	2	2	42	6.81e-05	0.367	ELMIPGGAK	R	V	0.992	31.2	25	28.9	12.3	0	5	0	0	2	1523.91	1091		277672	41	49	Empty	TRUE
dsx	Isobaric Tag Samples	iTRAQ Sample 1	Mudpit_20180119-DXS-S1-1 (1)	Dihydropyrimidinase-related protein 5 OS=Rattus norvegicus GN=Dpysl5 PE=1 SV=1	DPYL5_RAT,Q9JMG8_RAT		uniprot-rat.fasta	61539.8	1	2	2	42	6.81e-05	0.367	ETSLVEAYEK	K	C	0.997	35.7	25.2	0	35.7	0	1	0	0	2	1776.98	1234		4746.73	106	115	Empty	TRUE
dsx	Isobaric Tag Samples	iTRAQ Sample 1	Mudpit_20180119-DXS-S1-1 (1)	Dihydropyrimidinase-related protein 5 OS=Rattus norvegicus GN=Dpysl5 PE=1 SV=1	DPYL5_RAT,Q9JMG8_RAT		uniprot-rat.fasta	61539.8	1	2	2	42	6.81e-05	0.367	FVAVTSSNAAK	R	I	0.997	66.3	25	22.7	66.3	0	5	0	0	2	1702.99	847		75007.6	373	383	Empty	TRUE
dsx	Isobaric Tag Samples	iTRAQ Sample 1	Mudpit_20180119-DXS-S1-1 (1)	Dihydropyrimidinase-related protein 5 OS=Rattus norvegicus GN=Dpysl5 PE=1 SV=1	DPYL5_RAT,Q9JMG8_RAT		uniprot-rat.fasta	61539.8	1	2	2	42	6.81e-05	0.367	IIPGADADVVVWDPEATK	R	T	0.997	69.1	25	16.3	67.7	0	0	3	2	2	2504.39	3000		284861	394	411	Empty	TRUE
dsx	Isobaric Tag Samples	iTRAQ Sample 1	Mudpit_20180119-DXS-S1-1 (1)	Dihydropyrimidinase-related protein 5 OS=Rattus norvegicus GN=Dpysl5 PE=1 SV=1	DPYL5_RAT,Q9JMG8_RAT		uniprot-rat.fasta	61539.8	1	2	2	42	6.81e-05	0.367	IPHGVSGVQDR	K	M	0.953	15.6	25	0	15.6	0	1	0	0	2	1468.82	464		16446.4	344	354	Empty	TRUE
dsx	Isobaric Tag Samples	iTRAQ Sample 1	Mudpit_20180119-DXS-S1-1 (1)	Dihydropyrimidinase-related protein 5 OS=Rattus norvegicus GN=Dpysl5 PE=1 SV=1	DPYL5_RAT,Q9JMG8_RAT		uniprot-rat.fasta	61539.8	1	2	2	42	6.81e-05	0.367	LDTNTSTYLMSLLANDTLNIVASDHRPFTTK	R	Q	0.997	31.1	25	14.9	31.1	0	0	0	0	2	4061.15	4079		17657.7	302	332	Empty	TRUE
dsx	Isobaric Tag Samples	iTRAQ Sample 1	Mudpit_20180119-DXS-S1-1 (1)	Dihydropyrimidinase-related protein 5 OS=Rattus norvegicus GN=Dpysl5 PE=1 SV=1	DPYL5_RAT,Q9JMG8_RAT		uniprot-rat.fasta	61539.8	1	2	2	42	6.81e-05	0.367	SFPDIVYK	R	K	0.99	43.7	25	49.7	38.5	0	4	0	0	2	1576.92	1761		86233.5	466	473	Empty	TRUE
dsx	Isobaric Tag Samples	iTRAQ Sample 1	Mudpit_20180119-DXS-S1-1 (1)	Dihydropyrimidinase-related protein 5 OS=Rattus norvegicus GN=Dpysl5 PE=1 SV=1	DPYL5_RAT,Q9JMG8_RAT		uniprot-rat.fasta	61539.8	1	2	2	42	6.81e-05	0.367	THCPIYLVNVSSISAGDVIAAAK	R	M	0.997	60.2	25	15.7	60.2	0	0	0	1	2	2994.65	2723		60597	239	261	Empty	TRUE
dsx	Isobaric Tag Samples	iTRAQ Sample 1	Mudpit_20180119-DXS-S1-1 (1)	Dihydropyrimidinase-related protein 5 OS=Rattus norvegicus GN=Dpysl5 PE=1 SV=1	DPYL5_RAT,Q9JMG8_RAT		uniprot-rat.fasta	61539.8	1	2	2	42	6.81e-05	0.367	TISASTQVQGGDFNLYENMR	K	C	0.997	60.3	25	0	60.3	0	0	2	0	2	2551.24	1651		21629.6	412	431	Empty	TRUE
dsx	Isobaric Tag Samples	iTRAQ Sample 1	Mudpit_20180119-DXS-S1-1 (1)	Dihydropyrimidinase-related protein 5 OS=Rattus norvegicus GN=Dpysl5 PE=1 SV=1	DPYL5_RAT,Q9JMG8_RAT		uniprot-rat.fasta	61539.8	1	2	2	42	6.81e-05	0.367	TPYLGDVAVVVNPGK	R	K	0.997	68.3	25.3	0	67.5	0	1	3	0	2	2137.25	2187.5		220608	490	504	Empty	TRUE
dsx	Isobaric Tag Samples	iTRAQ Sample 1	Mudpit_20180119-DXS-S1-1 (1)	Dihydropyrimidinase-related protein 5 OS=Rattus norvegicus GN=Dpysl5 PE=1 SV=1	DPYL5_RAT,Q9JMG8_RAT		uniprot-rat.fasta	61539.8	1	2	2	42	6.81e-05	0.367	TPYLGDVAVVVNPGKK	R	E	0.997	41.2	25	0	41.2	0	0	2	0	2	2569.55	1812		50507.9	490	505	Empty	TRUE
dsx	Isobaric Tag Samples	iTRAQ Sample 1	Mudpit_20180119-DXS-S1-1 (1)	Phenylalanyl-tRNA synthetase, beta subunit OS=Rattus norvegicus GN=Farsb PE=1 SV=1	Q68FT7_RAT		uniprot-rat.fasta	65653.9	1	8	8	9	1.46e-05	0.158	ALVAIGTHDLDTLSGPFTYTAK	R	R	0.996	26	25	0	26	0	0	0	1	2	2899.6	3251		13192.3	155	176	Empty	TRUE
dsx	Isobaric Tag Samples	iTRAQ Sample 1	Mudpit_20180119-DXS-S1-1 (1)	Phenylalanyl-tRNA synthetase, beta subunit OS=Rattus norvegicus GN=Farsb PE=1 SV=1	Q68FT7_RAT		uniprot-rat.fasta	65653.9	1	8	8	9	1.46e-05	0.158	ASAGSAFFPGR	K	C	0.997	28.5	25	0	28.5	0	1	0	0	2	1371.73	1082		7930.85	537	547	Empty	TRUE
dsx	Isobaric Tag Samples	iTRAQ Sample 1	Mudpit_20180119-DXS-S1-1 (1)	Phenylalanyl-tRNA synthetase, beta subunit OS=Rattus norvegicus GN=Farsb PE=1 SV=1	Q68FT7_RAT		uniprot-rat.fasta	65653.9	1	8	8	9	1.46e-05	0.158	DLLFQVLGR	R	T	0.995	26.3	25	30.3	26	0	1	0	0	2	1364.82	3156		25337.2	9	17	Empty	TRUE
dsx	Isobaric Tag Samples	iTRAQ Sample 1	Mudpit_20180119-DXS-S1-1 (1)	Phenylalanyl-tRNA synthetase, beta subunit OS=Rattus norvegicus GN=Farsb PE=1 SV=1	Q68FT7_RAT		uniprot-rat.fasta	65653.9	1	8	8	9	1.46e-05	0.158	EYTACELMNIYK	K	T	0.997	49.1	25	0	49.1	0	0	1	0	2	2143.1	2623		4364.5	191	202	Empty	TRUE
dsx	Isobaric Tag Samples	iTRAQ Sample 1	Mudpit_20180119-DXS-S1-1 (1)	Phenylalanyl-tRNA synthetase, beta subunit OS=Rattus norvegicus GN=Farsb PE=1 SV=1	Q68FT7_RAT		uniprot-rat.fasta	65653.9	1	8	8	9	1.46e-05	0.158	LFEISDIVVQDPSK	K	D	0.997	58.8	25	20.1	58.8	0	0	2	0	2	2198.25	3528		21224.4	474	487	Empty	TRUE
dsx	Isobaric Tag Samples	iTRAQ Sample 1	Mudpit_20180119-DXS-S1-1 (1)	Phenylalanyl-tRNA synthetase, beta subunit OS=Rattus norvegicus GN=Farsb PE=1 SV=1	Q68FT7_RAT		uniprot-rat.fasta	65653.9	1	8	8	9	1.46e-05	0.158	LFEISDIVVQDPSKDVGAK	K	N	0.997	38.9	25	0	38.9	0	0	0	1	2	2972.71	3184		9577.42	474	492	Empty	TRUE
dsx	Isobaric Tag Samples	iTRAQ Sample 1	Mudpit_20180119-DXS-S1-1 (1)	Phenylalanyl-tRNA synthetase, beta subunit OS=Rattus norvegicus GN=Farsb PE=1 SV=1	Q68FT7_RAT		uniprot-rat.fasta	65653.9	1	8	8	9	1.46e-05	0.158	TTLLPGLLK	R	T	0.955	15.9	25	0	15.9	0	1	0	0	2	1564.03	2154		12787.8	452	460	Empty	TRUE
dsx	Isobaric Tag Samples	iTRAQ Sample 1	Mudpit_20180119-DXS-S1-1 (1)	Phenylalanyl-tRNA synthetase, beta subunit OS=Rattus norvegicus GN=Farsb PE=1 SV=1	Q68FT7_RAT		uniprot-rat.fasta	65653.9	1	8	8	9	1.46e-05	0.158	YDLLCLEGLAR	R	G	0.871	13.7	25	0	13.7	0	1	0	0	2	1626.88	3139		27578.7	72	82	Empty	TRUE
dsx	Isobaric Tag Samples	iTRAQ Sample 1	Mudpit_20180119-DXS-S1-1 (1)	NADH:ubiquinone oxidoreductase subunit B3 OS=Rattus norvegicus GN=Ndufb3 PE=1 SV=1	D4A4P3_RAT,M0RA24_RAT		uniprot-rat.fasta	11267	0.95	1	1	2	3.24e-06	0.111	IEGTPLEAMQK	K	K	0.997	63.4	25	0	59.6	0	0	2	0	2	1825.04	1792		123425	26	36	Empty	TRUE
dsx	Isobaric Tag Samples	iTRAQ Sample 1	Mudpit_20180119-DXS-S1-1 (1)	Actin-related protein 2/3 complex subunit 4 OS=Rattus norvegicus GN=Arpc4 PE=1 SV=1	B2RZ72_RAT		uniprot-rat.fasta	19667.4	1	4	4	9	1.46e-05	0.351	ATLQAALCLENFSSQVVER	R	H	0.931	14.8	25	0	14.8	0	0	1	0	2	2440.28	3778		6857.43	14	32	Empty	TRUE
dsx	Isobaric Tag Samples	iTRAQ Sample 1	Mudpit_20180119-DXS-S1-1 (1)	Actin-related protein 2/3 complex subunit 4 OS=Rattus norvegicus GN=Arpc4 PE=1 SV=1	B2RZ72_RAT		uniprot-rat.fasta	19667.4	1	4	4	9	1.46e-05	0.351	KPVEGYDISFLITNFHTEQMYK	R	H	0.913	14.2	25	0	14.2	0	0	0	0	2	3572.92	3200		12998.9	107	128	Empty	TRUE
dsx	Isobaric Tag Samples	iTRAQ Sample 1	Mudpit_20180119-DXS-S1-1 (1)	Actin-related protein 2/3 complex subunit 4 OS=Rattus norvegicus GN=Arpc4 PE=1 SV=1	B2RZ72_RAT		uniprot-rat.fasta	19667.4	1	4	4	9	1.46e-05	0.351	QADEIEK	K	I	0.9	37.6	25	23.3	24.5	0	1	0	0	2	1440.82	390		81758.6	78	84	Empty	TRUE
dsx	Isobaric Tag Samples	iTRAQ Sample 1	Mudpit_20180119-DXS-S1-1 (1)	Actin-related protein 2/3 complex subunit 4 OS=Rattus norvegicus GN=Arpc4 PE=1 SV=1	B2RZ72_RAT		uniprot-rat.fasta	19667.4	1	4	4	9	1.46e-05	0.351	VLIEGSINSVR	K	V	0.997	47.1	25	27.1	42.4	0	6	0	0	2	1490.88	1672		184977	61	71	Empty	TRUE
dsx	Isobaric Tag Samples	iTRAQ Sample 1	Mudpit_20180119-DXS-S1-1 (1)	78 kDa glucose-regulated protein OS=Rattus norvegicus GN=Hspa5 PE=1 SV=1	GRP78_RAT		uniprot-rat.fasta	72348.5	1	22	24	88	0.000143	0.427	AKFEELNMDLFR	R	S	0.997	52.9	25	0	52.9	0	0	2	0	2	2121.16	2624		46977.4	325	336	Empty	TRUE
dsx	Isobaric Tag Samples	iTRAQ Sample 1	Mudpit_20180119-DXS-S1-1 (1)	78 kDa glucose-regulated protein OS=Rattus norvegicus GN=Hspa5 PE=1 SV=1	GRP78_RAT		uniprot-rat.fasta	72348.5	1	22	24	88	0.000143	0.427	DAGTIAGLNVMR	K	I	0.997	64.8	25	25.6	61.5	0	2	0	0	2	1521.84	1519.5		148624	186	197	Empty	TRUE
dsx	Isobaric Tag Samples	iTRAQ Sample 1	Mudpit_20180119-DXS-S1-1 (1)	78 kDa glucose-regulated protein OS=Rattus norvegicus GN=Hspa5 PE=1 SV=1	GRP78_RAT		uniprot-rat.fasta	72348.5	1	22	24	88	0.000143	0.427	DNHLLGTFDLTGIPPAPR	K	G	0.997	70.8	25	0	70.8	0	0	7	0	2	2238.22	2517		115926	475	492	Empty	TRUE
dsx	Isobaric Tag Samples	iTRAQ Sample 1	Mudpit_20180119-DXS-S1-1 (1)	78 kDa glucose-regulated protein OS=Rattus norvegicus GN=Hspa5 PE=1 SV=1	GRP78_RAT		uniprot-rat.fasta	72348.5	1	22	24	88	0.000143	0.427	ELEEIVQPIISK	K	L	0.997	53.3	25	0	53.3	0	0	8	0	2	2006.2	3123		204720	622	633	Empty	TRUE
dsx	Isobaric Tag Samples	iTRAQ Sample 1	Mudpit_20180119-DXS-S1-1 (1)	78 kDa glucose-regulated protein OS=Rattus norvegicus GN=Hspa5 PE=1 SV=1	GRP78_RAT		uniprot-rat.fasta	72348.5	1	22	24	88	0.000143	0.427	FEELNMDLFR	K	S	0.997	46.3	25	0	46.3	0	2	0	0	2	1617.82	3643		192248	327	336	Empty	TRUE
dsx	Isobaric Tag Samples	iTRAQ Sample 1	Mudpit_20180119-DXS-S1-1 (1)	78 kDa glucose-regulated protein OS=Rattus norvegicus GN=Hspa5 PE=1 SV=1	GRP78_RAT		uniprot-rat.fasta	72348.5	1	22	24	88	0.000143	0.427	IEIESFFEGEDFSETLTR	R	A	0.997	85.5	25	0	85.5	0	1	7	0	2	2453.2	3981		119521	307	324	Empty	TRUE
dsx	Isobaric Tag Samples	iTRAQ Sample 1	Mudpit_20180119-DXS-S1-1 (1)	78 kDa glucose-regulated protein OS=Rattus norvegicus GN=Hspa5 PE=1 SV=1	GRP78_RAT		uniprot-rat.fasta	72348.5	1	22	24	88	0.000143	0.427	IINEPTAAAIAYGLDK	R	R	0.997	72.5	25	18.8	68.7	0	0	10	0	2	2268.31	2847.5		2205770	198	213	Empty	FALSE	HSP72_RAT,HSP7C_RAT
dsx	Isobaric Tag Samples	iTRAQ Sample 1	Mudpit_20180119-DXS-S1-1 (1)	78 kDa glucose-regulated protein OS=Rattus norvegicus GN=Hspa5 PE=1 SV=1	GRP78_RAT		uniprot-rat.fasta	72348.5	1	22	24	88	0.000143	0.427	IINEPTAAAIAYGLDKR	R	E	0.997	42.3	25	14.4	42.3	0	0	2	0	2	2424.41	2462		62281.9	198	214	Empty	TRUE
dsx	Isobaric Tag Samples	iTRAQ Sample 1	Mudpit_20180119-DXS-S1-1 (1)	78 kDa glucose-regulated protein OS=Rattus norvegicus GN=Hspa5 PE=1 SV=1	GRP78_RAT		uniprot-rat.fasta	72348.5	1	22	24	88	0.000143	0.427	ITPSYVAFTPEGER	R	L	0.997	67.4	25	0	67.4	0	0	4	0	2	1870.99	1816		204327	61	74	Empty	TRUE
dsx	Isobaric Tag Samples	iTRAQ Sample 1	Mudpit_20180119-DXS-S1-1 (1)	78 kDa glucose-regulated protein OS=Rattus norvegicus GN=Hspa5 PE=1 SV=1	GRP78_RAT		uniprot-rat.fasta	72348.5	1	22	24	88	0.000143	0.427	KSDIDEIVLVGGSTR	K	I	0.997	68.6	25	0	68.6	0	0	1	0	2	2197.27	1860		42285.4	353	367	Empty	TRUE
dsx	Isobaric Tag Samples	iTRAQ Sample 1	Mudpit_20180119-DXS-S1-1 (1)	78 kDa glucose-regulated protein OS=Rattus norvegicus GN=Hspa5 PE=1 SV=1	GRP78_RAT		uniprot-rat.fasta	72348.5	1	22	24	88	0.000143	0.427	KSQIFSTASDNQPTVTIK	K	V	0.969	19	25	0	16.1	0	0	0	1	2	2877.64	1315		5677.44	447	464	Empty	TRUE
dsx	Isobaric Tag Samples	iTRAQ Sample 1	Mudpit_20180119-DXS-S1-1 (1)	78 kDa glucose-regulated protein OS=Rattus norvegicus GN=Hspa5 PE=1 SV=1	GRP78_RAT		uniprot-rat.fasta	72348.5	1	22	24	88	0.000143	0.427	LTPEEIER	R	M	0.99	45.8	25	35.7	23.1	0	4	0	0	2	1290.72	713.5		340113	533	540	Empty	TRUE
dsx	Isobaric Tag Samples	iTRAQ Sample 1	Mudpit_20180119-DXS-S1-1 (1)	78 kDa glucose-regulated protein OS=Rattus norvegicus GN=Hspa5 PE=1 SV=1	GRP78_RAT		uniprot-rat.fasta	72348.5	1	22	24	88	0.000143	0.427	LYGSGGPPPTGEEDTSEKDEL	K	-	0.994	23.7	25	0	23.7	0	0	0	1	2	2786.38	1301		9514.55	634	654	Empty	TRUE
dsx	Isobaric Tag Samples	iTRAQ Sample 1	Mudpit_20180119-DXS-S1-1 (1)	78 kDa glucose-regulated protein OS=Rattus norvegicus GN=Hspa5 PE=1 SV=1	GRP78_RAT		uniprot-rat.fasta	72348.5	1	22	24	88	0.000143	0.427	MVNDAEK	R	F	0.9	29	25	15	28.8	0	1	0	0	2	1414.78	408		71959.4	541	547	Empty	TRUE
dsx	Isobaric Tag Samples	iTRAQ Sample 1	Mudpit_20180119-DXS-S1-1 (1)	78 kDa glucose-regulated protein OS=Rattus norvegicus GN=Hspa5 PE=1 SV=1	GRP78_RAT		uniprot-rat.fasta	72348.5	1	22	24	88	0.000143	0.427	NQIGDKEK	K	L	0.99	25.4	25	0	25.4	0	1	0	0	2	1844.1	384		7495.79	574	581	Empty	TRUE
dsx	Isobaric Tag Samples	iTRAQ Sample 1	Mudpit_20180119-DXS-S1-1 (1)	78 kDa glucose-regulated protein OS=Rattus norvegicus GN=Hspa5 PE=1 SV=1	GRP78_RAT		uniprot-rat.fasta	72348.5	1	22	24	88	0.000143	0.427	NQLTSNPENTVFDAK	K	R	0.997	64.1	25	0	64.1	0	0	3	0	2	2286.22	1206		260315	82	96	Empty	TRUE
dsx	Isobaric Tag Samples	iTRAQ Sample 1	Mudpit_20180119-DXS-S1-1 (1)	78 kDa glucose-regulated protein OS=Rattus norvegicus GN=Hspa5 PE=1 SV=1	GRP78_RAT		uniprot-rat.fasta	72348.5	1	22	24	88	0.000143	0.427	NTVVPTK	R	K	0.789	14.5	25.4	0	11	0	2	0	0	2	1366.85	448		11983	440	446	Empty	TRUE
dsx	Isobaric Tag Samples	iTRAQ Sample 1	Mudpit_20180119-DXS-S1-1 (1)	78 kDa glucose-regulated protein OS=Rattus norvegicus GN=Hspa5 PE=1 SV=1	GRP78_RAT		uniprot-rat.fasta	72348.5	1	22	24	88	0.000143	0.427	SQIFSTASDNQPTVTIK	K	V	0.997	72.3	25	22.9	72.3	0	0	5	0	2	2445.34	1719		306046	448	464	Empty	TRUE
dsx	Isobaric Tag Samples	iTRAQ Sample 1	Mudpit_20180119-DXS-S1-1 (1)	78 kDa glucose-regulated protein OS=Rattus norvegicus GN=Hspa5 PE=1 SV=1	GRP78_RAT		uniprot-rat.fasta	72348.5	1	22	24	88	0.000143	0.427	TFAPEEISAMVLTK	K	M	0.997	66.7	25	0	66.7	0	0	4	0	2	2145.21	3154.5		253551	139	152	Empty	TRUE
dsx	Isobaric Tag Samples	iTRAQ Sample 1	Mudpit_20180119-DXS-S1-1 (1)	78 kDa glucose-regulated protein OS=Rattus norvegicus GN=Hspa5 PE=1 SV=1	GRP78_RAT		uniprot-rat.fasta	72348.5	1	22	24	88	0.000143	0.427	TKPYIQVDIGGGQTK	K	T	0.997	33.9	25	0	33.9	0	0	0	3	2	2517.48	1056		169522	124	138	Empty	TRUE
dsx	Isobaric Tag Samples	iTRAQ Sample 1	Mudpit_20180119-DXS-S1-1 (1)	78 kDa glucose-regulated protein OS=Rattus norvegicus GN=Hspa5 PE=1 SV=1	GRP78_RAT		uniprot-rat.fasta	72348.5	1	22	24	88	0.000143	0.427	TWNDPSVQQDIK	R	F	0.997	55.3	25	14.2	55.3	0	0	3	0	2	2039.1	1065		144038	102	113	Empty	TRUE
dsx	Isobaric Tag Samples	iTRAQ Sample 1	Mudpit_20180119-DXS-S1-1 (1)	78 kDa glucose-regulated protein OS=Rattus norvegicus GN=Hspa5 PE=1 SV=1	GRP78_RAT		uniprot-rat.fasta	72348.5	1	22	24	88	0.000143	0.427	VEIIANDQGNR	R	I	0.997	47.7	25.1	19.5	45	0	7	0	0	2	1532.83	850		1965290	50	60	Empty	FALSE	HS71B_RAT,HS71A_RAT,HSP72_RAT,HSP7C_RAT
dsx	Isobaric Tag Samples	iTRAQ Sample 1	Mudpit_20180119-DXS-S1-1 (1)	78 kDa glucose-regulated protein OS=Rattus norvegicus GN=Hspa5 PE=1 SV=1	GRP78_RAT		uniprot-rat.fasta	72348.5	1	22	24	88	0.000143	0.427	VLEDSDLK	K	K	0.99	40.6	25.8	46	34.2	0	3	0	0	2	1526.89	1054		29797.7	345	352	Empty	TRUE
dsx	Isobaric Tag Samples	iTRAQ Sample 1	Mudpit_20180119-DXS-S1-1 (1)	78 kDa glucose-regulated protein OS=Rattus norvegicus GN=Hspa5 PE=1 SV=1	GRP78_RAT		uniprot-rat.fasta	72348.5	1	22	24	88	0.000143	0.427	VTHAVVTVPAYFNDAQR	K	Q	0.997	66.4	25	0	66.4	0	0	4	0	2	2192.18	1446		206264	165	181	Empty	TRUE
dsx	Isobaric Tag Samples	iTRAQ Sample 1	Mudpit_20180119-DXS-S1-1 (1)	Protein rogdi homolog OS=Rattus norvegicus GN=Rogdi PE=2 SV=1	ROGDI_RAT		uniprot-rat.fasta	32205.5	1	4	4	8	1.3e-05	0.202	AVLEEEFR	R	W	0.99	33.9	25	18.8	13.2	0	2	0	0	2	1296.71	1456		37323.3	13	20	Empty	TRUE
dsx	Isobaric Tag Samples	iTRAQ Sample 1	Mudpit_20180119-DXS-S1-1 (1)	Protein rogdi homolog OS=Rattus norvegicus GN=Rogdi PE=2 SV=1	ROGDI_RAT		uniprot-rat.fasta	32205.5	1	4	4	8	1.3e-05	0.202	FTLPGPSTEGPAK	R	Q	0.997	40.3	25	14.9	40.3	0	0	2	0	2	1910.08	1367		22213.6	45	57	Empty	TRUE
dsx	Isobaric Tag Samples	iTRAQ Sample 1	Mudpit_20180119-DXS-S1-1 (1)	Protein rogdi homolog OS=Rattus norvegicus GN=Rogdi PE=2 SV=1	ROGDI_RAT		uniprot-rat.fasta	32205.5	1	4	4	8	1.3e-05	0.202	GVLTLQGDALSQADVNLK	K	M	0.997	65.4	25	0	63.5	0	0	1	0	2	2450.41	2552		12506.2	73	90	Empty	TRUE
dsx	Isobaric Tag Samples	iTRAQ Sample 1	Mudpit_20180119-DXS-S1-1 (1)	Protein rogdi homolog OS=Rattus norvegicus GN=Rogdi PE=2 SV=1	ROGDI_RAT		uniprot-rat.fasta	32205.5	1	4	4	8	1.3e-05	0.202	LTTPATLTLPEIAASGLTR	R	M	0.997	66.4	25	16.6	66.4	0	0	3	0	2	2230.3	3091		87144.5	160	178	Empty	TRUE
dsx	Isobaric Tag Samples	iTRAQ Sample 1	Mudpit_20180119-DXS-S1-1 (1)	tr|D3ZKH6|D3ZKH6_RAT-DECOY	tr|D3ZKH6|D3ZKH6_RAT-DECOY			0	0.95	1	1	1	1.62e-06	0	DPQKLYITGTVFPR	?	?	0.997	1.64	25	14.6	-38	0	0	1	0	2	2243.3	3413		17371.7	0	0	Empty	TRUE
dsx	Isobaric Tag Samples	iTRAQ Sample 1	Mudpit_20180119-DXS-S1-1 (1)	Vacuolar protein sorting 13C OS=Rattus norvegicus GN=Vps13c PE=1 SV=2	D4A4K4_RAT		uniprot-rat.fasta	418626	1	5	5	6	9.73e-06	0.0171	AMITDPEVVFVANLTK	K	A	0.997	48.5	25	0	48.5	0	0	2	0	2	2356.34	3648		45387.2	2101	2116	Empty	TRUE
dsx	Isobaric Tag Samples	iTRAQ Sample 1	Mudpit_20180119-DXS-S1-1 (1)	Vacuolar protein sorting 13C OS=Rattus norvegicus GN=Vps13c PE=1 SV=2	D4A4K4_RAT		uniprot-rat.fasta	418626	1	5	5	6	9.73e-06	0.0171	AVSILGDEVFR	K	F	0.997	30.1	25	0	30.1	0	1	0	0	2	1509.86	2830		9515.32	1657	1667	Empty	TRUE
dsx	Isobaric Tag Samples	iTRAQ Sample 1	Mudpit_20180119-DXS-S1-1 (1)	Vacuolar protein sorting 13C OS=Rattus norvegicus GN=Vps13c PE=1 SV=2	D4A4K4_RAT		uniprot-rat.fasta	418626	1	5	5	6	9.73e-06	0.0171	LENIIVTDVDPK	R	T	0.929	14.3	25	0	14.3	0	1	0	0	2	1964.15	2875		8335.8	1126	1137	Empty	TRUE
dsx	Isobaric Tag Samples	iTRAQ Sample 1	Mudpit_20180119-DXS-S1-1 (1)	Vacuolar protein sorting 13C OS=Rattus norvegicus GN=Vps13c PE=1 SV=2	D4A4K4_RAT		uniprot-rat.fasta	418626	1	5	5	6	9.73e-06	0.0171	LEQMMEASVR	K	D	0.828	18.8	27.3	0	18.8	0	1	0	0	2	1497.77	2449		8170.68	2137	2146	Empty	TRUE
dsx	Isobaric Tag Samples	iTRAQ Sample 1	Mudpit_20180119-DXS-S1-1 (1)	Vacuolar protein sorting 13C OS=Rattus norvegicus GN=Vps13c PE=1 SV=2	D4A4K4_RAT		uniprot-rat.fasta	418626	1	5	5	6	9.73e-06	0.0171	SIGATLTDVDDLIFK	K	L	0.976	18.4	25.1	0	18.4	0	0	1	0	2	2216.26	4039		11183.9	3361	3375	Empty	TRUE
dsx	Isobaric Tag Samples	iTRAQ Sample 1	Mudpit_20180119-DXS-S1-1 (1)	Pentatricopeptide repeat domain 3 OS=Rattus norvegicus GN=Ptcd3 PE=1 SV=1	A0A0G2JU15_RAT,D3ZGM1_RAT		uniprot-rat.fasta	84560.4	0.999	2	2	2	3.24e-06	0.0589	DIAEPHIPCLMPEYLEPQIEGVSEAALK	K	E	0.707	10.6	25	0	10.6	0	0	0	0	2	3757.96	3721		2965.23	156	183	Empty	TRUE
dsx	Isobaric Tag Samples	iTRAQ Sample 1	Mudpit_20180119-DXS-S1-1 (1)	Pentatricopeptide repeat domain 3 OS=Rattus norvegicus GN=Ptcd3 PE=1 SV=1	A0A0G2JU15_RAT,D3ZGM1_RAT		uniprot-rat.fasta	84560.4	0.999	2	2	2	3.24e-06	0.0589	IPSLIIYDIMNELEGR	K	T	0.994	24	25	0	24	0	0	1	0	2	2180.19	4626		3556.81	411	426	Empty	TRUE
dsx	Isobaric Tag Samples	iTRAQ Sample 1	Mudpit_20180119-DXS-S1-1 (1)	Macrophage migration inhibitory factor OS=Rattus norvegicus GN=Mif PE=4 SV=1	A0A0F7RQL3_RAT,D3ZE63_RAT,MIF_RAT		uniprot-rat.fasta	12477.4	1	2	2	4	6.49e-06	0.261	LLCGLLSDR	K	L	0.901	14.9	25	16.9	14.5	0	2	0	0	2	1350.77	2869		20258.4	79	87	Empty	TRUE
dsx	Isobaric Tag Samples	iTRAQ Sample 1	Mudpit_20180119-DXS-S1-1 (1)	Macrophage migration inhibitory factor OS=Rattus norvegicus GN=Mif PE=4 SV=1	A0A0F7RQL3_RAT,D3ZE63_RAT,MIF_RAT		uniprot-rat.fasta	12477.4	1	2	2	4	6.49e-06	0.261	VYINYYDMNAANVGWNGSTFA	R	-	0.997	42.8	25	15.9	42.8	0	0	2	0	2	2674.25	4548		2663.94	95	115	Empty	TRUE
dsx	Isobaric Tag Samples	iTRAQ Sample 1	Mudpit_20180119-DXS-S1-1 (1)	Maturin OS=Rattus norvegicus GN=Mturn PE=2 SV=1	MTURN_RAT		uniprot-rat.fasta	14832.2	0.9	1	1	2	3.24e-06	0.13	WCSSTPFELIAAEETER	K	R	0.994	23.4	25	0	23.4	0	0	2	0	2	2330.13	3568		10320.7	13	29	Empty	TRUE
dsx	Isobaric Tag Samples	iTRAQ Sample 1	Mudpit_20180119-DXS-S1-1 (1)	Carbonyl reductase [NADPH] 1 OS=Rattus norvegicus GN=Cbr1 PE=1 SV=2	CBR1_RAT		uniprot-rat.fasta	30578.2	1	6	6	12	1.95e-05	0.408	ELLPIIKPQGR	K	V	0.928	14.5	25	21.7	14.5	0	1	0	0	2	1872.19	1257		10060.2	124	134	Empty	TRUE
dsx	Isobaric Tag Samples	iTRAQ Sample 1	Mudpit_20180119-DXS-S1-1 (1)	Carbonyl reductase [NADPH] 1 OS=Rattus norvegicus GN=Cbr1 PE=1 SV=2	CBR1_RAT		uniprot-rat.fasta	30578.2	1	6	6	12	1.95e-05	0.408	FHQLDIDNPQSIR	R	A	0.997	33.6	25	14.9	33.6	0	0	1	0	2	1887	1228		11949.8	59	71	Empty	FALSE	B2GV72_RAT
dsx	Isobaric Tag Samples	iTRAQ Sample 1	Mudpit_20180119-DXS-S1-1 (1)	Carbonyl reductase [NADPH] 1 OS=Rattus norvegicus GN=Cbr1 PE=1 SV=2	CBR1_RAT		uniprot-rat.fasta	30578.2	1	6	6	12	1.95e-05	0.408	FLGDVVLTAR	K	D	0.85	15.6	25	16.6	12	0	1	0	0	2	1394.83	2429		10533.9	29	38	Empty	TRUE
dsx	Isobaric Tag Samples	iTRAQ Sample 1	Mudpit_20180119-DXS-S1-1 (1)	Carbonyl reductase [NADPH] 1 OS=Rattus norvegicus GN=Cbr1 PE=1 SV=2	CBR1_RAT		uniprot-rat.fasta	30578.2	1	6	6	12	1.95e-05	0.408	FRSETITEEELVGLMNK	K	F	0.997	31.8	25.5	0	31.8	0	0	0	2	2	2604.42	3086		11704.1	158	174	Empty	TRUE
dsx	Isobaric Tag Samples	iTRAQ Sample 1	Mudpit_20180119-DXS-S1-1 (1)	Carbonyl reductase [NADPH] 1 OS=Rattus norvegicus GN=Cbr1 PE=1 SV=2	CBR1_RAT		uniprot-rat.fasta	30578.2	1	6	6	12	1.95e-05	0.408	QLQTEGLSPR	K	F	0.997	49.5	26.2	0	49.5	0	1	0	0	2	1432.81	551		28150.2	49	58	Empty	TRUE
dsx	Isobaric Tag Samples	iTRAQ Sample 1	Mudpit_20180119-DXS-S1-1 (1)	Carbonyl reductase [NADPH] 1 OS=Rattus norvegicus GN=Cbr1 PE=1 SV=2	CBR1_RAT		uniprot-rat.fasta	30578.2	1	6	6	12	1.95e-05	0.408	SPEEGAETPVYLALLPPGAEGPHGQFVQDK	K	K	0.997	40.7	25	0	40.7	0	0	0	0	2	3741.96	2880		23673.9	243	272	Empty	TRUE
dsx	Isobaric Tag Samples	iTRAQ Sample 1	Mudpit_20180119-DXS-S1-1 (1)	Carbonyl reductase [NADPH] 1 OS=Rattus norvegicus GN=Cbr1 PE=1 SV=2	CBR1_RAT		uniprot-rat.fasta	30578.2	1	6	6	12	1.95e-05	0.408	TNFFGTQDVCK	K	E	0.997	37.5	25	0	37.5	0	0	3	0	2	1925	1446		26107.7	113	123	Empty	TRUE
dsx	Isobaric Tag Samples	iTRAQ Sample 1	Mudpit_20180119-DXS-S1-1 (1)	Carbonyl reductase [NADPH] 1 OS=Rattus norvegicus GN=Cbr1 PE=1 SV=2	CBR1_RAT		uniprot-rat.fasta	30578.2	1	6	6	12	1.95e-05	0.408	VVNVSSSVSLR	R	A	0.993	22.8	25	0	22.8	0	1	0	0	2	1450.85	1119		5051.21	135	145	Empty	TRUE
dsx	Isobaric Tag Samples	iTRAQ Sample 1	Mudpit_20180119-DXS-S1-1 (1)	Ganglioside-induced differentiation-associated protein 1-like 1 OS=Rattus norvegicus GN=Gdap1l1 PE=2 SV=1	B4F774_RAT		uniprot-rat.fasta	41698.5	1	5	6	8	1.3e-05	0.254	DNIISDYDQIIDYVER	R	T	0.997	111	25	21.7	111	0	0	2	0	2	2275.14	3982.5		73669	105	120	Empty	TRUE
dsx	Isobaric Tag Samples	iTRAQ Sample 1	Mudpit_20180119-DXS-S1-1 (1)	Ganglioside-induced differentiation-associated protein 1-like 1 OS=Rattus norvegicus GN=Gdap1l1 PE=2 SV=1	B4F774_RAT		uniprot-rat.fasta	41698.5	1	5	6	8	1.3e-05	0.254	DVSLPQSEHKEPWFMR	R	L	0.997	27.8	25	0	27.8	0	0	0	1	2	2594.36	1596		20652.6	76	91	Empty	TRUE
dsx	Isobaric Tag Samples	iTRAQ Sample 1	Mudpit_20180119-DXS-S1-1 (1)	Ganglioside-induced differentiation-associated protein 1-like 1 OS=Rattus norvegicus GN=Gdap1l1 PE=2 SV=1	B4F774_RAT		uniprot-rat.fasta	41698.5	1	5	6	8	1.3e-05	0.254	ELLDALPMDAYTHGCILHPELTTDSMIPK	R	Y	0.989	20.3	25	0	20.3	0	0	0	0	2	3890	3445		132558	147	175	Empty	TRUE
dsx	Isobaric Tag Samples	iTRAQ Sample 1	Mudpit_20180119-DXS-S1-1 (1)	Ganglioside-induced differentiation-associated protein 1-like 1 OS=Rattus norvegicus GN=Gdap1l1 PE=2 SV=1	B4F774_RAT		uniprot-rat.fasta	41698.5	1	5	6	8	1.3e-05	0.254	HLANATTDLMK	R	L	0.992	23.6	25	0	23.6	0	0	1	0	2	1823.03	757		19465.4	184	194	Empty	TRUE
dsx	Isobaric Tag Samples	iTRAQ Sample 1	Mudpit_20180119-DXS-S1-1 (1)	Ganglioside-induced differentiation-associated protein 1-like 1 OS=Rattus norvegicus GN=Gdap1l1 PE=2 SV=1	B4F774_RAT		uniprot-rat.fasta	41698.5	1	5	6	8	1.3e-05	0.254	TFTGEHVVALMPEAGSPQHAR	R	V	0.995	25.9	25	0	25.9	0	0	0	1	2	2539.3	1228		26789	121	141	Empty	TRUE
dsx	Isobaric Tag Samples	iTRAQ Sample 1	Mudpit_20180119-DXS-S1-1 (1)	Ab1-205 OS=Rattus norvegicus GN=Surf4 PE=1 SV=1	Q7TP91_RAT		uniprot-rat.fasta	83264	1	2	2	6	9.73e-06	0.0819	GQNDLMGTAEDFADQFLR	M	V	0.997	77.8	25	0	77.8	0	0	2	0	1	2332.12	4161		31802.5	2	19	Empty	TRUE
dsx	Isobaric Tag Samples	iTRAQ Sample 1	Mudpit_20180119-DXS-S1-1 (1)	Ab1-205 OS=Rattus norvegicus GN=Surf4 PE=1 SV=1	Q7TP91_RAT		uniprot-rat.fasta	83264	1	2	2	6	9.73e-06	0.0819	QQGQVLGEVDLVGIVR	R	L	0.995	25.9	25	0	25.9	0	0	1	0	2	2014.16	2709		4430.9	626	641	Empty	TRUE
dsx	Isobaric Tag Samples	iTRAQ Sample 1	Mudpit_20180119-DXS-S1-1 (1)	Ab1-205 OS=Rattus norvegicus GN=Surf4 PE=1 SV=1	Q7TP91_RAT		uniprot-rat.fasta	83264	1	2	2	6	9.73e-06	0.0819	SMFAGVPTMR	K	E	0.997	30.3	25	19.8	30.1	0	2	0	0	2	1400.73	1513		27250.1	140	149	Empty	TRUE
dsx	Isobaric Tag Samples	iTRAQ Sample 1	Mudpit_20180119-DXS-S1-1 (1)	Ab1-205 OS=Rattus norvegicus GN=Surf4 PE=1 SV=1	Q7TP91_RAT		uniprot-rat.fasta	83264	1	2	2	6	9.73e-06	0.0819	VMAEPIPLPADPMELK	R	N	0.997	34.8	25	0	34.8	0	0	1	0	2	2359.32	3240		20099.1	532	547	Empty	TRUE
dsx	Isobaric Tag Samples	iTRAQ Sample 1	Mudpit_20180119-DXS-S1-1 (1)	Leucine-rich repeat-containing 47 OS=Rattus norvegicus GN=Lrrc47 PE=1 SV=2	F1LT49_RAT		uniprot-rat.fasta	63533	1	4	4	4	6.49e-06	0.069	DIMDSLVLK	K	M	0.997	30.6	25	0	30.6	0	1	0	0	2	1641.97	2475		33006	492	500	Empty	TRUE
dsx	Isobaric Tag Samples	iTRAQ Sample 1	Mudpit_20180119-DXS-S1-1 (1)	Leucine-rich repeat-containing 47 OS=Rattus norvegicus GN=Lrrc47 PE=1 SV=2	F1LT49_RAT		uniprot-rat.fasta	63533	1	4	4	4	6.49e-06	0.069	ELLLTGPGLEER	R	V	0.997	35.2	25.9	19.3	35.2	0	1	0	0	2	1630.93	2060		4060.45	24	35	Empty	TRUE
dsx	Isobaric Tag Samples	iTRAQ Sample 1	Mudpit_20180119-DXS-S1-1 (1)	Leucine-rich repeat-containing 47 OS=Rattus norvegicus GN=Lrrc47 PE=1 SV=2	F1LT49_RAT		uniprot-rat.fasta	63533	1	4	4	4	6.49e-06	0.069	GMDLQPGNALR	R	R	0.795	11.3	25	0	11.3	0	1	0	0	2	1475.79	958		20910.9	341	351	Empty	TRUE
dsx	Isobaric Tag Samples	iTRAQ Sample 1	Mudpit_20180119-DXS-S1-1 (1)	Leucine-rich repeat-containing 47 OS=Rattus norvegicus GN=Lrrc47 PE=1 SV=2	F1LT49_RAT		uniprot-rat.fasta	63533	1	4	4	4	6.49e-06	0.069	MVGGCQTK	K	S	0.968	16.9	25	15.3	16.9	0	1	0	0	2	1488.81	411		7578.2	246	253	Empty	TRUE
dsx	Isobaric Tag Samples	iTRAQ Sample 1	Mudpit_20180119-DXS-S1-1 (1)	Phosphodiesterase OS=Rattus norvegicus GN=Pde1a PE=2 SV=1	Q9EPR9_RAT		uniprot-rat.fasta	61864.8	1	8	8	10	1.62e-05	0.166	DWLASTFTR	R	K	0.897	18.9	25	0	8.88	0	1	0	0	2	1400.75	2189		27988.3	95	103	Empty	TRUE
dsx	Isobaric Tag Samples	iTRAQ Sample 1	Mudpit_20180119-DXS-S1-1 (1)	Phosphodiesterase OS=Rattus norvegicus GN=Pde1a PE=2 SV=1	Q9EPR9_RAT		uniprot-rat.fasta	61864.8	1	8	8	10	1.62e-05	0.166	LMQEEEMNILVNLSK	R	D	0.997	67.9	25.5	0	62.4	0	0	2	0	2	2399.31	3747		26998	299	313	Empty	TRUE
dsx	Isobaric Tag Samples	iTRAQ Sample 1	Mudpit_20180119-DXS-S1-1 (1)	Phosphodiesterase OS=Rattus norvegicus GN=Pde1a PE=2 SV=1	Q9EPR9_RAT		uniprot-rat.fasta	61864.8	1	8	8	10	1.62e-05	0.166	NIEYAASVLEAVYIDETR	K	R	0.997	49.9	25	0	49.9	0	0	1	0	2	2360.23	4219		28052.9	55	72	Empty	TRUE
dsx	Isobaric Tag Samples	iTRAQ Sample 1	Mudpit_20180119-DXS-S1-1 (1)	Phosphodiesterase OS=Rattus norvegicus GN=Pde1a PE=2 SV=1	Q9EPR9_RAT		uniprot-rat.fasta	61864.8	1	8	8	10	1.62e-05	0.166	NIEYAASVLEAVYIDETRR	K	L	0.997	43.6	25	0	43.6	0	0	2	0	2	2516.33	4101.5		31243.1	55	73	Empty	TRUE
dsx	Isobaric Tag Samples	iTRAQ Sample 1	Mudpit_20180119-DXS-S1-1 (1)	Phosphodiesterase OS=Rattus norvegicus GN=Pde1a PE=2 SV=1	Q9EPR9_RAT		uniprot-rat.fasta	61864.8	1	8	8	10	1.62e-05	0.166	NSEDLEEK	K	H	0.99	36.3	25	18.5	36.3	0	1	0	0	2	1571.84	431		12770.6	529	536	Empty	TRUE
dsx	Isobaric Tag Samples	iTRAQ Sample 1	Mudpit_20180119-DXS-S1-1 (1)	Phosphodiesterase OS=Rattus norvegicus GN=Pde1a PE=2 SV=1	Q9EPR9_RAT		uniprot-rat.fasta	61864.8	1	8	8	10	1.62e-05	0.166	NYHMVGLTYPAAVIVTLK	K	E	0.997	36.7	25	0	36.7	0	0	0	1	2	2598.49	2905		10783.1	138	155	Empty	TRUE
dsx	Isobaric Tag Samples	iTRAQ Sample 1	Mudpit_20180119-DXS-S1-1 (1)	Phosphodiesterase OS=Rattus norvegicus GN=Pde1a PE=2 SV=1	Q9EPR9_RAT		uniprot-rat.fasta	61864.8	1	8	8	10	1.62e-05	0.166	SDVAILYNDR	R	S	0.992	21.7	25	0	21.7	0	1	0	0	2	1469.79	1096		25216.1	276	285	Empty	TRUE
dsx	Isobaric Tag Samples	iTRAQ Sample 1	Mudpit_20180119-DXS-S1-1 (1)	Phosphodiesterase OS=Rattus norvegicus GN=Pde1a PE=2 SV=1	Q9EPR9_RAT		uniprot-rat.fasta	61864.8	1	8	8	10	1.62e-05	0.166	SSLQQPEGIDR	R	A	0.997	44	29.7	18.7	38.6	0	1	0	0	2	1533.82	488		23129.3	344	354	Empty	TRUE
dsx	Isobaric Tag Samples	iTRAQ Sample 1	Mudpit_20180119-DXS-S1-1 (1)	Mitogen-activated protein kinase 3 OS=Rattus norvegicus GN=Mapk3 PE=1 SV=5	MK03_RAT		uniprot-rat.fasta	43082.2	1	5	5	13	2.11e-05	0.318	APEIMLNSK	R	G	0.892	13.5	25.1	0	13.5	0	1	0	0	2	1610.94	1186		14376.1	213	221	Empty	FALSE	MK01_RAT
dsx	Isobaric Tag Samples	iTRAQ Sample 1	Mudpit_20180119-DXS-S1-1 (1)	Mitogen-activated protein kinase 3 OS=Rattus norvegicus GN=Mapk3 PE=1 SV=5	MK03_RAT		uniprot-rat.fasta	43082.2	1	5	5	13	2.11e-05	0.318	DVYIVQDLMETDLYK	R	L	0.997	63.7	25	0	62.6	0	0	3	0	2	2453.31	3891		520473	118	132	Empty	FALSE	MK01_RAT
dsx	Isobaric Tag Samples	iTRAQ Sample 1	Mudpit_20180119-DXS-S1-1 (1)	Mitogen-activated protein kinase 3 OS=Rattus norvegicus GN=Mapk3 PE=1 SV=5	MK03_RAT		uniprot-rat.fasta	43082.2	1	5	5	13	2.11e-05	0.318	ELIFQETAR	K	F	0.99	21.9	26.3	29.6	21.9	0	2	0	0	2	1410.79	1470		44875.5	363	371	Empty	TRUE
dsx	Isobaric Tag Samples	iTRAQ Sample 1	Mudpit_20180119-DXS-S1-1 (1)	Mitogen-activated protein kinase 3 OS=Rattus norvegicus GN=Mapk3 PE=1 SV=5	MK03_RAT		uniprot-rat.fasta	43082.2	1	5	5	13	2.11e-05	0.318	GTAGVVPVVPGEVEVVK	R	G	0.997	75.8	25	0	75.8	0	0	1	0	2	2244.34	1963		83091.9	17	33	Empty	TRUE
dsx	Isobaric Tag Samples	iTRAQ Sample 1	Mudpit_20180119-DXS-S1-1 (1)	Mitogen-activated protein kinase 3 OS=Rattus norvegicus GN=Mapk3 PE=1 SV=5	MK03_RAT		uniprot-rat.fasta	43082.2	1	5	5	13	2.11e-05	0.318	IADPEHDHTGFLTEYVATR	R	W	0.997	59.6	25	0	59.6	0	0	0	1	2	2476.24	1812		27304.2	191	209	Empty	TRUE
dsx	Isobaric Tag Samples	iTRAQ Sample 1	Mudpit_20180119-DXS-S1-1 (1)	Mitogen-activated protein kinase 3 OS=Rattus norvegicus GN=Mapk3 PE=1 SV=5	MK03_RAT		uniprot-rat.fasta	43082.2	1	5	5	13	2.11e-05	0.318	ICDFGLAR	K	I	0.911	22.8	25	0	0	0	2	0	0	2	1255.68	1635		133993	183	190	Empty	TRUE
dsx	Isobaric Tag Samples	iTRAQ Sample 1	Mudpit_20180119-DXS-S1-1 (1)	Mitogen-activated protein kinase 3 OS=Rattus norvegicus GN=Mapk3 PE=1 SV=5	MK03_RAT		uniprot-rat.fasta	43082.2	1	5	5	13	2.11e-05	0.318	ISPFEHQTYCQR	K	T	0.997	45.1	25	0	45.1	0	0	1	0	2	1869.92	684		17521.8	74	85	Empty	FALSE	MK01_RAT
dsx	Isobaric Tag Samples	iTRAQ Sample 1	Mudpit_20180119-DXS-S1-1 (1)	Mitogen-activated protein kinase 3 OS=Rattus norvegicus GN=Mapk3 PE=1 SV=5	MK03_RAT		uniprot-rat.fasta	43082.2	1	5	5	13	2.11e-05	0.318	NYLQSLPSK	R	T	0.997	30.5	25.2	16	28.2	0	3	0	0	2	1657.97	1187		43758.2	280	288	Empty	TRUE
dsx	Isobaric Tag Samples	iTRAQ Sample 1	Mudpit_20180119-DXS-S1-1 (1)	Mitogen-activated protein kinase 3 OS=Rattus norvegicus GN=Mapk3 PE=1 SV=5	MK03_RAT		uniprot-rat.fasta	43082.2	1	5	5	13	2.11e-05	0.318	YTQLQYIGEGAYGMVSSAYDHVR	R	K	0.997	34	25	0	34	0	0	0	1	2	2912.42	3640		16471.9	43	65	Empty	TRUE
dsx	Isobaric Tag Samples	iTRAQ Sample 1	Mudpit_20180119-DXS-S1-1 (1)	Transcription intermediary factor 1-beta OS=Rattus norvegicus GN=Trim28 PE=1 SV=2	TIF1B_RAT		uniprot-rat.fasta	88955.5	1	9	9	13	2.11e-05	0.171	ADVQSIIGLQR	K	F	0.997	47	25.6	23.6	38.8	0	1	0	0	2	1503.88	1773		50154	781	791	Empty	TRUE
dsx	Isobaric Tag Samples	iTRAQ Sample 1	Mudpit_20180119-DXS-S1-1 (1)	Transcription intermediary factor 1-beta OS=Rattus norvegicus GN=Trim28 PE=1 SV=2	TIF1B_RAT		uniprot-rat.fasta	88955.5	1	9	9	13	2.11e-05	0.171	DIVENYFMR	K	D	0.997	29.3	25	16.3	28.2	0	2	0	0	2	1490.76	2419		34871	130	138	Empty	TRUE
dsx	Isobaric Tag Samples	iTRAQ Sample 1	Mudpit_20180119-DXS-S1-1 (1)	Transcription intermediary factor 1-beta OS=Rattus norvegicus GN=Trim28 PE=1 SV=2	TIF1B_RAT		uniprot-rat.fasta	88955.5	1	9	9	13	2.11e-05	0.171	HEPLVLFCESCDTLTCR	K	D	0.978	17.7	25	0	17.7	0	0	1	0	2	2441.16	2206		39384.6	216	232	Empty	TRUE
dsx	Isobaric Tag Samples	iTRAQ Sample 1	Mudpit_20180119-DXS-S1-1 (1)	Transcription intermediary factor 1-beta OS=Rattus norvegicus GN=Trim28 PE=1 SV=2	TIF1B_RAT		uniprot-rat.fasta	88955.5	1	9	9	13	2.11e-05	0.171	IVAERPGTNSTGPGPMAPPR	K	A	0.997	28.9	25	0	28.9	0	0	0	1	2	2309.23	656		23468.4	410	429	Empty	TRUE
dsx	Isobaric Tag Samples	iTRAQ Sample 1	Mudpit_20180119-DXS-S1-1 (1)	Transcription intermediary factor 1-beta OS=Rattus norvegicus GN=Trim28 PE=1 SV=2	TIF1B_RAT		uniprot-rat.fasta	88955.5	1	9	9	13	2.11e-05	0.171	LDLDLTSDSQPPVFK	R	V	0.997	35.2	25.1	0	35.2	0	0	2	0	2	2283.27	2620		50432.5	494	508	Empty	TRUE
dsx	Isobaric Tag Samples	iTRAQ Sample 1	Mudpit_20180119-DXS-S1-1 (1)	Transcription intermediary factor 1-beta OS=Rattus norvegicus GN=Trim28 PE=1 SV=2	TIF1B_RAT		uniprot-rat.fasta	88955.5	1	9	9	13	2.11e-05	0.171	RPAASSAAAASASASSPAGGGGEAQELLEHCGVCR	K	E	0.997	27.9	25	0	27.9	0	0	0	0	2	3644.74	1266		5286.83	37	71	Empty	TRUE
dsx	Isobaric Tag Samples	iTRAQ Sample 1	Mudpit_20180119-DXS-S1-1 (1)	Transcription intermediary factor 1-beta OS=Rattus norvegicus GN=Trim28 PE=1 SV=2	TIF1B_RAT		uniprot-rat.fasta	88955.5	1	9	9	13	2.11e-05	0.171	SGEGEVSGLMR	R	K	0.997	34.2	25	27.9	34.2	0	1	0	0	2	1425.73	724		9084.25	474	484	Empty	TRUE
dsx	Isobaric Tag Samples	iTRAQ Sample 1	Mudpit_20180119-DXS-S1-1 (1)	Transcription intermediary factor 1-beta OS=Rattus norvegicus GN=Trim28 PE=1 SV=2	TIF1B_RAT		uniprot-rat.fasta	88955.5	1	9	9	13	2.11e-05	0.171	VFPGSTTEDYNLIVIER	K	G	0.997	74.1	25.3	0	74.1	0	0	3	0	2	2257.2	2918		83774.1	509	525	Empty	TRUE
dsx	Isobaric Tag Samples	iTRAQ Sample 1	Mudpit_20180119-DXS-S1-1 (1)	Transcription intermediary factor 1-beta OS=Rattus norvegicus GN=Trim28 PE=1 SV=2	TIF1B_RAT		uniprot-rat.fasta	88955.5	1	9	9	13	2.11e-05	0.171	VLVNDAQK	R	V	0.99	35	25	25.8	27.2	0	1	0	0	2	1494.91	575		18149.6	314	321	Empty	TRUE
dsx	Isobaric Tag Samples	iTRAQ Sample 1	Mudpit_20180119-DXS-S1-1 (1)	RAP2C, member of RAS oncogene family OS=Rattus norvegicus GN=Rap2c PE=1 SV=2	D3ZK56_RAT		uniprot-rat.fasta	20744.6	1	2	2	15	2.43e-05	0.404	EIEVDSSPSVLEILDTAGTEQFASMR	K	D	0.997	47.9	25	0	47.9	0	0	0	2	2	3144.56	3871		18520.8	43	68	Empty	FALSE	A0A0G2JTW1_RAT,RAP2B_RAT
dsx	Isobaric Tag Samples	iTRAQ Sample 1	Mudpit_20180119-DXS-S1-1 (1)	RAP2C, member of RAS oncogene family OS=Rattus norvegicus GN=Rap2c PE=1 SV=2	D3ZK56_RAT		uniprot-rat.fasta	20744.6	1	2	2	15	2.43e-05	0.404	KEIEVDSSPSVLEILDTAGTEQFASMR	R	D	0.997	66.9	25	0	66.9	0	0	0	2	2	3560.86	3813.5		48372.1	42	68	Empty	FALSE	A0A0G2JTW1_RAT,RAP2B_RAT
dsx	Isobaric Tag Samples	iTRAQ Sample 1	Mudpit_20180119-DXS-S1-1 (1)	RAP2C, member of RAS oncogene family OS=Rattus norvegicus GN=Rap2c PE=1 SV=2	D3ZK56_RAT		uniprot-rat.fasta	20744.6	1	2	2	15	2.43e-05	0.404	SALTVQFVTGTFIEK	K	Y	0.997	59.3	25	23.6	59.3	0	0	1	0	2	2249.3	3017		23090.4	17	31	Empty	FALSE	A0A0G2JTW1_RAT
dsx	Isobaric Tag Samples	iTRAQ Sample 1	Mudpit_20180119-DXS-S1-1 (1)	RAP2C, member of RAS oncogene family OS=Rattus norvegicus GN=Rap2c PE=1 SV=2	D3ZK56_RAT		uniprot-rat.fasta	20744.6	1	2	2	15	2.43e-05	0.404	SMVDELFAEIVR	K	Q	0.997	57	25	0	57	0	2	0	0	2	1712.92	4118		34409.1	151	162	Empty	TRUE
dsx	Isobaric Tag Samples	iTRAQ Sample 1	Mudpit_20180119-DXS-S1-1 (1)	RAP2C, member of RAS oncogene family OS=Rattus norvegicus GN=Rap2c PE=1 SV=2	D3ZK56_RAT		uniprot-rat.fasta	20744.6	1	2	2	15	2.43e-05	0.404	VPLILVGNK	K	V	0.997	49.9	25	0	20.2	0	2	0	0	2	1561.03	1797.5		14446.7	109	117	Empty	TRUE
dsx	Isobaric Tag Samples	iTRAQ Sample 1	Mudpit_20180119-DXS-S1-1 (1)	RAP2C, member of RAS oncogene family OS=Rattus norvegicus GN=Rap2c PE=1 SV=2	D3ZK56_RAT		uniprot-rat.fasta	20744.6	1	2	2	15	2.43e-05	0.404	VVVLGSGGVGK	K	S	0.997	61.8	25	31.9	54.4	0	6	0	0	2	1580	1095.5		222632	6	16	Empty	FALSE	A0A0G2JTW1_RAT,RAP2B_RAT
dsx	Isobaric Tag Samples	iTRAQ Sample 1	Mudpit_20180119-DXS-S1-1 (1)	Guanine nucleotide-binding protein G(I)/G(S)/G(T) subunit beta-2 OS=Rattus norvegicus GN=Gnb2 PE=1 SV=4	GBB2_RAT		uniprot-rat.fasta	37331.8	1	7	8	114	0.000185	0.509	ACGDSTLTQITAGLDPVGR	K	I	0.997	87.5	25	0	87.5	0	0	6	0	2	2236.15	2620		656708	24	42	Empty	TRUE
dsx	Isobaric Tag Samples	iTRAQ Sample 1	Mudpit_20180119-DXS-S1-1 (1)	Guanine nucleotide-binding protein G(I)/G(S)/G(T) subunit beta-2 OS=Rattus norvegicus GN=Gnb2 PE=1 SV=4	GBB2_RAT		uniprot-rat.fasta	37331.8	1	7	8	114	0.000185	0.509	ADQELLMYSHDNIICGITSVAFSR	R	S	0.997	80.3	25	0	80.3	0	0	0	3	2	3044.51	3698		221450	257	280	Empty	TRUE
dsx	Isobaric Tag Samples	iTRAQ Sample 1	Mudpit_20180119-DXS-S1-1 (1)	Guanine nucleotide-binding protein G(I)/G(S)/G(T) subunit beta-2 OS=Rattus norvegicus GN=Gnb2 PE=1 SV=4	GBB2_RAT		uniprot-rat.fasta	37331.8	1	7	8	114	0.000185	0.509	ELPGHTGYLSCCR	R	F	0.997	38.1	25	0	38.1	0	0	2	0	2	1853.89	680		37489.7	138	150	Empty	FALSE	GBB4_RAT
dsx	Isobaric Tag Samples	iTRAQ Sample 1	Mudpit_20180119-DXS-S1-1 (1)	Guanine nucleotide-binding protein G(I)/G(S)/G(T) subunit beta-2 OS=Rattus norvegicus GN=Gnb2 PE=1 SV=4	GBB2_RAT		uniprot-rat.fasta	37331.8	1	7	8	114	0.000185	0.509	KACGDSTLTQITAGLDPVGR	R	I	0.997	35.4	25.2	0	35.4	0	0	0	4	2	2668.46	2121		346576	23	42	Empty	TRUE
dsx	Isobaric Tag Samples	iTRAQ Sample 1	Mudpit_20180119-DXS-S1-1 (1)	Guanine nucleotide-binding protein G(I)/G(S)/G(T) subunit beta-2 OS=Rattus norvegicus GN=Gnb2 PE=1 SV=4	GBB2_RAT		uniprot-rat.fasta	37331.8	1	7	8	114	0.000185	0.509	LIIWDSYTTNK	K	V	0.677	10.2	25.2	0	10.2	0	1	0	0	2	1962.12	2422		3607.06	79	89	Empty	FALSE	GBB4_RAT,GBB1_RAT
dsx	Isobaric Tag Samples	iTRAQ Sample 1	Mudpit_20180119-DXS-S1-1 (1)	Guanine nucleotide-binding protein G(I)/G(S)/G(T) subunit beta-2 OS=Rattus norvegicus GN=Gnb2 PE=1 SV=4	GBB2_RAT		uniprot-rat.fasta	37331.8	1	7	8	114	0.000185	0.509	LLLAGYDDFNCNIWDAMK	R	G	0.997	64.8	25	13.3	64.8	0	0	2	5	2	2767.4	4062		314733	284	301	Empty	TRUE
dsx	Isobaric Tag Samples	iTRAQ Sample 1	Mudpit_20180119-DXS-S1-1 (1)	Guanine nucleotide-binding protein G(I)/G(S)/G(T) subunit beta-2 OS=Rattus norvegicus GN=Gnb2 PE=1 SV=4	GBB2_RAT		uniprot-rat.fasta	37331.8	1	7	8	114	0.000185	0.509	LLLAGYDDFNCNIWDAMKGDR	R	A	0.997	32.3	25	0	26.3	0	0	0	1	2	3095.55	3901		22694.6	284	304	Empty	TRUE
dsx	Isobaric Tag Samples	iTRAQ Sample 1	Mudpit_20180119-DXS-S1-1 (1)	Guanine nucleotide-binding protein G(I)/G(S)/G(T) subunit beta-2 OS=Rattus norvegicus GN=Gnb2 PE=1 SV=4	GBB2_RAT		uniprot-rat.fasta	37331.8	1	7	8	114	0.000185	0.509	LLVSASQDGK	R	L	0.997	54.6	25.8	34.1	50.7	0	15	0	0	2	1625.97	934		706022	69	78	Empty	FALSE	GBB4_RAT,GBB1_RAT
dsx	Isobaric Tag Samples	iTRAQ Sample 1	Mudpit_20180119-DXS-S1-1 (1)	Guanine nucleotide-binding protein G(I)/G(S)/G(T) subunit beta-2 OS=Rattus norvegicus GN=Gnb2 PE=1 SV=4	GBB2_RAT		uniprot-rat.fasta	37331.8	1	7	8	114	0.000185	0.509	QEAEQLR	R	N	0.793	14.9	25	29.5	8.4	0	2	0	0	2	1177.65	458.5		82778	9	15	Empty	FALSE	GBB4_RAT
dsx	Isobaric Tag Samples	iTRAQ Sample 1	Mudpit_20180119-DXS-S1-1 (1)	Guanine nucleotide-binding protein G(I)/G(S)/G(T) subunit beta-2 OS=Rattus norvegicus GN=Gnb2 PE=1 SV=4	GBB2_RAT		uniprot-rat.fasta	37331.8	1	7	8	114	0.000185	0.509	QTFIGHESDINAVAFFPNGYAFTTGSDDATCR	R	L	0.997	28.9	25	0	28.9	0	0	0	0	2	4117.98	2947		245576	220	251	Empty	TRUE
dsx	Isobaric Tag Samples	iTRAQ Sample 1	Mudpit_20180119-DXS-S1-1 (1)	Guanine nucleotide-binding protein G(I)/G(S)/G(T) subunit beta-2 OS=Rattus norvegicus GN=Gnb2 PE=1 SV=4	GBB2_RAT		uniprot-rat.fasta	37331.8	1	7	8	114	0.000185	0.509	TFVSGACDASIK	R	L	0.997	42.2	25	0	40.1	0	0	3	0	2	1864.01	969		26635.4	198	209	Empty	TRUE
dsx	Isobaric Tag Samples	iTRAQ Sample 1	Mudpit_20180119-DXS-S1-1 (1)	Guanine nucleotide-binding protein G(I)/G(S)/G(T) subunit beta-2 OS=Rattus norvegicus GN=Gnb2 PE=1 SV=4	GBB2_RAT		uniprot-rat.fasta	37331.8	1	7	8	114	0.000185	0.509	VSCLGVTDDGMAVATGSWDSFLK	R	I	0.997	64.6	25	0	64.6	0	1	0	64	2	3024.53	4389		2077900	315	337	Empty	FALSE	GBB1_RAT
dsx	Isobaric Tag Samples	iTRAQ Sample 1	Mudpit_20180119-DXS-S1-1 (1)	ADP-ribosylation factor-like protein 1 OS=Rattus norvegicus GN=Arl1 PE=1 SV=1	ARL1_RAT		uniprot-rat.fasta	20412.2	1	3	4	6	9.73e-06	0.271	GTGLDEAMEWLVETLK	K	S	0.997	78.2	25	0	78.2	0	0	1	0	2	2400.29	4509		19129.2	163	178	Empty	TRUE
dsx	Isobaric Tag Samples	iTRAQ Sample 1	Mudpit_20180119-DXS-S1-1 (1)	ADP-ribosylation factor-like protein 1 OS=Rattus norvegicus GN=Arl1 PE=1 SV=1	ARL1_RAT		uniprot-rat.fasta	20412.2	1	3	4	6	9.73e-06	0.271	ILILGLDGAGK	R	T	0.892	13.5	25	13.7	13.5	0	3	0	0	2	1678.07	2603		87317.9	20	30	Empty	TRUE
dsx	Isobaric Tag Samples	iTRAQ Sample 1	Mudpit_20180119-DXS-S1-1 (1)	ADP-ribosylation factor-like protein 1 OS=Rattus norvegicus GN=Arl1 PE=1 SV=1	ARL1_RAT		uniprot-rat.fasta	20412.2	1	3	4	6	9.73e-06	0.271	QDMEQAMTPSEMANALGLPALK	K	D	0.997	50.9	25	0	50.9	0	0	1	1	2	2954.52	3685.5		24931	128	149	Empty	TRUE
dsx	Isobaric Tag Samples	iTRAQ Sample 1	Mudpit_20180119-DXS-S1-1 (1)	ATP synthase protein 8 OS=Rattus norvegicus GN=ATP8 PE=3 SV=1	Q5UAJ5_RAT		uniprot-rat.fasta	7642.6	1	2	2	46	7.46e-05	0.269	IYLPLSLPPQ	K	-	0.997	59.6	25	16	59.6	0	45	0	0	2	1444.87	3388		1789230	58	67	Empty	TRUE
dsx	Isobaric Tag Samples	iTRAQ Sample 1	Mudpit_20180119-DXS-S1-1 (1)	ATP synthase protein 8 OS=Rattus norvegicus GN=ATP8 PE=3 SV=1	Q5UAJ5_RAT		uniprot-rat.fasta	7642.6	1	2	2	46	7.46e-05	0.269	TNNPWESK	K	W	0.99	31	25	17.6	31	0	1	0	0	2	1583.86	604		16987	47	54	Empty	TRUE
dsx	Isobaric Tag Samples	iTRAQ Sample 1	Mudpit_20180119-DXS-S1-1 (1)	Splicing regulatory glutamine/lysine-rich protein 1 OS=Rattus norvegicus GN=Srek1 PE=1 SV=2	G3V9I9_RAT,SREK1_RAT		uniprot-rat.fasta	56850.6	0.939	1	1	1	1.62e-06	0.0361	TVYVGNLNSQTTTADQLLEFFK	R	Q	0.997	27.4	25	0	25.5	0	0	0	1	2	3097.67	3930		8246.01	70	91	Empty	TRUE
dsx	Isobaric Tag Samples	iTRAQ Sample 1	Mudpit_20180119-DXS-S1-1 (1)	ADP/ATP translocase 2 OS=Rattus norvegicus GN=Slc25a5 PE=1 SV=3	ADT2_RAT		uniprot-rat.fasta	32902.6	1	7	10	94	0.000152	0.329	DFLAGGVAAAISK	K	T	0.997	85.1	25	0	54.3	0	33	0	0	2	1828.08	2447		3192170	11	23	Empty	TRUE
dsx	Isobaric Tag Samples	iTRAQ Sample 1	Mudpit_20180119-DXS-S1-1 (1)	ADP/ATP translocase 2 OS=Rattus norvegicus GN=Slc25a5 PE=1 SV=3	ADT2_RAT		uniprot-rat.fasta	32902.6	1	7	10	94	0.000152	0.329	EQGVLSFWR	K	G	0.997	39.3	25	29.3	35.5	0	3	0	0	2	1425.78	2570		860464	64	72	Empty	TRUE
dsx	Isobaric Tag Samples	iTRAQ Sample 1	Mudpit_20180119-DXS-S1-1 (1)	ADP/ATP translocase 2 OS=Rattus norvegicus GN=Slc25a5 PE=1 SV=3	ADT2_RAT		uniprot-rat.fasta	32902.6	1	7	10	94	0.000152	0.329	GIIDCVVR	K	I	0.712	11.1	25	0	11.1	0	1	0	0	2	1235.71	1218		11108	53	60	Empty	FALSE	Q6P9Y4_RAT,ADT1_RAT
dsx	Isobaric Tag Samples	iTRAQ Sample 1	Mudpit_20180119-DXS-S1-1 (1)	ADP/ATP translocase 2 OS=Rattus norvegicus GN=Slc25a5 PE=1 SV=3	ADT2_RAT		uniprot-rat.fasta	32902.6	1	7	10	94	0.000152	0.329	GLGDCLVK	K	I	0.99	40.8	25.6	21.1	30.5	0	2	0	0	2	1469.86	872		273242	156	163	Empty	TRUE
dsx	Isobaric Tag Samples	iTRAQ Sample 1	Mudpit_20180119-DXS-S1-1 (1)	ADP/ATP translocase 2 OS=Rattus norvegicus GN=Slc25a5 PE=1 SV=3	ADT2_RAT		uniprot-rat.fasta	32902.6	1	7	10	94	0.000152	0.329	GMGGAFVLVLYDEIK	R	K	0.997	66.1	25	0	66.1	0	0	24	0	2	2220.26	4408.5		236088	281	295	Empty	FALSE	Q6P9Y4_RAT,ADT1_RAT
dsx	Isobaric Tag Samples	iTRAQ Sample 1	Mudpit_20180119-DXS-S1-1 (1)	ADP/ATP translocase 2 OS=Rattus norvegicus GN=Slc25a5 PE=1 SV=3	ADT2_RAT		uniprot-rat.fasta	32902.6	1	7	10	94	0.000152	0.329	GMGGAFVLVLYDEIKK	R	Y	0.997	53.4	25	0	53.4	0	0	1	0	2	2668.55	3535		11760.7	281	296	Empty	FALSE	Q6P9Y4_RAT,ADT1_RAT
dsx	Isobaric Tag Samples	iTRAQ Sample 1	Mudpit_20180119-DXS-S1-1 (1)	ADP/ATP translocase 2 OS=Rattus norvegicus GN=Slc25a5 PE=1 SV=3	ADT2_RAT		uniprot-rat.fasta	32902.6	1	7	10	94	0.000152	0.329	GMLPDPK	K	N	0.9	22.5	25	22.5	21.2	0	5	0	0	2	1365.8	673		467638	200	206	Empty	FALSE	Q6P9Y4_RAT,ADT1_RAT
dsx	Isobaric Tag Samples	iTRAQ Sample 1	Mudpit_20180119-DXS-S1-1 (1)	ADP/ATP translocase 2 OS=Rattus norvegicus GN=Slc25a5 PE=1 SV=3	ADT2_RAT		uniprot-rat.fasta	32902.6	1	7	10	94	0.000152	0.329	GTDIMYTGTLDCWR	K	K	0.997	52.8	25	0	52.8	0	0	3	0	2	2008.94	1906		38858.7	246	259	Empty	TRUE
dsx	Isobaric Tag Samples	iTRAQ Sample 1	Mudpit_20180119-DXS-S1-1 (1)	ADP/ATP translocase 2 OS=Rattus norvegicus GN=Slc25a5 PE=1 SV=3	ADT2_RAT		uniprot-rat.fasta	32902.6	1	7	10	94	0.000152	0.329	KGTDIMYTGTLDCWR	R	K	0.997	48.9	25	0	48.9	0	0	8	4	2	2425.25	1858.5		743703	245	259	Empty	TRUE
dsx	Isobaric Tag Samples	iTRAQ Sample 1	Mudpit_20180119-DXS-S1-1 (1)	ADP/ATP translocase 2 OS=Rattus norvegicus GN=Slc25a5 PE=1 SV=3	ADT2_RAT		uniprot-rat.fasta	32902.6	1	7	10	94	0.000152	0.329	QIFLGGVDK	K	R	0.997	48	25	28.6	33.4	0	3	0	0	2	1584.96	1459		87177	97	105	Empty	TRUE
dsx	Isobaric Tag Samples	iTRAQ Sample 1	Mudpit_20180119-DXS-S1-1 (1)	ADP/ATP translocase 2 OS=Rattus norvegicus GN=Slc25a5 PE=1 SV=3	ADT2_RAT		uniprot-rat.fasta	32902.6	1	7	10	94	0.000152	0.329	QIFLGGVDKR	K	T	0.997	29.1	25	30.3	29.1	0	4	0	0	2	1741.06	982.5		31312.5	97	106	Empty	TRUE
dsx	Isobaric Tag Samples	iTRAQ Sample 1	Mudpit_20180119-DXS-S1-1 (1)	ADP/ATP translocase 2 OS=Rattus norvegicus GN=Slc25a5 PE=1 SV=3	ADT2_RAT		uniprot-rat.fasta	32902.6	1	7	10	94	0.000152	0.329	YFPTQALNFAFK	R	D	0.997	57	25	0	57	0	0	3	0	2	2055.15	3298		2121830	81	92	Empty	FALSE	Q6P9Y4_RAT,ADT1_RAT
dsx	Isobaric Tag Samples	iTRAQ Sample 1	Mudpit_20180119-DXS-S1-1 (1)	14-3-3 protein zeta/delta OS=Rattus norvegicus GN=Ywhaz PE=1 SV=1	1433Z_RAT,A0A0G2JV65_RAT		uniprot-rat.fasta	27771.9	1	12	18	157	0.000255	0.714	DICNDVLSLLEK	R	F	0.997	60.1	25.4	0	58.2	0	2	31	0	2	2027.13	4898		1406310	92	103	Empty	TRUE
dsx	Isobaric Tag Samples	iTRAQ Sample 1	Mudpit_20180119-DXS-S1-1 (1)	14-3-3 protein zeta/delta OS=Rattus norvegicus GN=Ywhaz PE=1 SV=1	1433Z_RAT,A0A0G2JV65_RAT		uniprot-rat.fasta	27771.9	1	12	18	157	0.000255	0.714	DNLTLWTSDTQGDEAEAGEGGEN	R	-	0.993	22	25	0	22	0	0	2	1	2	2713.2	2273		22871.1	223	245	Empty	TRUE
dsx	Isobaric Tag Samples	iTRAQ Sample 1	Mudpit_20180119-DXS-S1-1 (1)	14-3-3 protein zeta/delta OS=Rattus norvegicus GN=Ywhaz PE=1 SV=1	1433Z_RAT,A0A0G2JV65_RAT		uniprot-rat.fasta	27771.9	1	12	18	157	0.000255	0.714	DSTLIMQLLR	K	D	0.997	44.9	25	18.2	44.9	0	38	0	0	2	1493.87	3409		4950660	213	222	Empty	FALSE	1433T_RAT,Q5EBB0_RAT,Q68FS0_RAT,1433G_RAT,1433F_RAT,1433B_RAT,1433E_RAT
dsx	Isobaric Tag Samples	iTRAQ Sample 1	Mudpit_20180119-DXS-S1-1 (1)	14-3-3 protein zeta/delta OS=Rattus norvegicus GN=Ywhaz PE=1 SV=1	1433Z_RAT,A0A0G2JV65_RAT		uniprot-rat.fasta	27771.9	1	12	18	157	0.000255	0.714	EMQPTHPIR	K	L	0.994	25.1	25	17.5	25.1	0	1	0	0	2	1412.76	400		64836.9	159	167	Empty	FALSE	1433T_RAT,1433B_RAT
dsx	Isobaric Tag Samples	iTRAQ Sample 1	Mudpit_20180119-DXS-S1-1 (1)	14-3-3 protein zeta/delta OS=Rattus norvegicus GN=Ywhaz PE=1 SV=1	1433Z_RAT,A0A0G2JV65_RAT		uniprot-rat.fasta	27771.9	1	12	18	157	0.000255	0.714	FLIPNASQPESK	K	V	0.997	45	25.4	29.6	45	0	0	4	0	2	1939.11	1485.5		1180840	104	115	Empty	TRUE
dsx	Isobaric Tag Samples	iTRAQ Sample 1	Mudpit_20180119-DXS-S1-1 (1)	14-3-3 protein zeta/delta OS=Rattus norvegicus GN=Ywhaz PE=1 SV=1	1433Z_RAT,A0A0G2JV65_RAT		uniprot-rat.fasta	27771.9	1	12	18	157	0.000255	0.714	GIVDQSQQAYQEAFEISK	K	K	0.997	63.7	25	0	63.7	0	0	0	23	2	2649.4	2704		1850900	140	157	Empty	TRUE
dsx	Isobaric Tag Samples	iTRAQ Sample 1	Mudpit_20180119-DXS-S1-1 (1)	14-3-3 protein zeta/delta OS=Rattus norvegicus GN=Ywhaz PE=1 SV=1	1433Z_RAT,A0A0G2JV65_RAT		uniprot-rat.fasta	27771.9	1	12	18	157	0.000255	0.714	GIVDQSQQAYQEAFEISKK	K	E	0.997	52.7	25	0	52	0	0	0	1	2	3081.7	2435		74919.3	140	158	Empty	TRUE
dsx	Isobaric Tag Samples	iTRAQ Sample 1	Mudpit_20180119-DXS-S1-1 (1)	14-3-3 protein zeta/delta OS=Rattus norvegicus GN=Ywhaz PE=1 SV=1	1433Z_RAT,A0A0G2JV65_RAT		uniprot-rat.fasta	27771.9	1	12	18	157	0.000255	0.714	KGIVDQSQQAYQEAFEISK	K	K	0.997	63.8	25	13.2	63.8	0	0	0	5	2	3081.7	2224		416031	139	157	Empty	TRUE
dsx	Isobaric Tag Samples	iTRAQ Sample 1	Mudpit_20180119-DXS-S1-1 (1)	14-3-3 protein zeta/delta OS=Rattus norvegicus GN=Ywhaz PE=1 SV=1	1433Z_RAT,A0A0G2JV65_RAT		uniprot-rat.fasta	27771.9	1	12	18	157	0.000255	0.714	LGLALNFSVFYYEILNSPEK	R	A	0.997	53.8	25	0	53.8	0	0	0	1	2	2925.62	4546		4077.22	168	187	Empty	FALSE	1433B_RAT
dsx	Isobaric Tag Samples	iTRAQ Sample 1	Mudpit_20180119-DXS-S1-1 (1)	14-3-3 protein zeta/delta OS=Rattus norvegicus GN=Ywhaz PE=1 SV=1	1433Z_RAT,A0A0G2JV65_RAT		uniprot-rat.fasta	27771.9	1	12	18	157	0.000255	0.714	NLLSVAYK	R	N	0.99	40.2	25	14.6	38.3	0	17	0	0	2	1515.94	1515		4142400	42	49	Empty	FALSE	1433T_RAT,Q5EBB0_RAT,Q68FS0_RAT,1433G_RAT,1433F_RAT,1433B_RAT,1433E_RAT
dsx	Isobaric Tag Samples	iTRAQ Sample 1	Mudpit_20180119-DXS-S1-1 (1)	14-3-3 protein zeta/delta OS=Rattus norvegicus GN=Ywhaz PE=1 SV=1	1433Z_RAT,A0A0G2JV65_RAT		uniprot-rat.fasta	27771.9	1	12	18	157	0.000255	0.714	SVTEQGAELSNEER	K	N	0.997	65.1	25	30.7	61.8	0	1	8	0	2	1852.92	4868		144220	28	41	Empty	TRUE
dsx	Isobaric Tag Samples	iTRAQ Sample 1	Mudpit_20180119-DXS-S1-1 (1)	14-3-3 protein zeta/delta OS=Rattus norvegicus GN=Ywhaz PE=1 SV=1	1433Z_RAT,A0A0G2JV65_RAT		uniprot-rat.fasta	27771.9	1	12	18	157	0.000255	0.714	TAFDEAIAELDTLSEESYK	K	D	0.997	74.8	25	0	74.8	0	0	0	3	2	2740.4	4052		465711	194	212	Empty	TRUE
dsx	Isobaric Tag Samples	iTRAQ Sample 1	Mudpit_20180119-DXS-S1-1 (1)	14-3-3 protein zeta/delta OS=Rattus norvegicus GN=Ywhaz PE=1 SV=1	1433Z_RAT,A0A0G2JV65_RAT		uniprot-rat.fasta	27771.9	1	12	18	157	0.000255	0.714	TAFDEAIAELDTLSEESYKDSTLIMQLLR	K	D	0.995	25	25	0	25	0	0	0	0	2	3911.05	4413		2402.9	194	222	Empty	TRUE
dsx	Isobaric Tag Samples	iTRAQ Sample 1	Mudpit_20180119-DXS-S1-1 (1)	14-3-3 protein zeta/delta OS=Rattus norvegicus GN=Ywhaz PE=1 SV=1	1433Z_RAT,A0A0G2JV65_RAT		uniprot-rat.fasta	27771.9	1	12	18	157	0.000255	0.714	VVSSIEQK	R	T	0.99	38.5	25.9	29.9	37.8	0	5	0	0	2	1497.91	830		1378850	61	68	Empty	TRUE
dsx	Isobaric Tag Samples	iTRAQ Sample 1	Mudpit_20180119-DXS-S1-1 (1)	14-3-3 protein zeta/delta OS=Rattus norvegicus GN=Ywhaz PE=1 SV=1	1433Z_RAT,A0A0G2JV65_RAT		uniprot-rat.fasta	27771.9	1	12	18	157	0.000255	0.714	YDDMAACMK	R	S	0.997	30.1	25	0	27.3	0	1	1	0	2	1728.82	618		44371.1	19	27	Empty	TRUE
dsx	Isobaric Tag Samples	iTRAQ Sample 1	Mudpit_20180119-DXS-S1-1 (1)	14-3-3 protein zeta/delta OS=Rattus norvegicus GN=Ywhaz PE=1 SV=1	1433Z_RAT,A0A0G2JV65_RAT		uniprot-rat.fasta	27771.9	1	12	18	157	0.000255	0.714	YLAEVAAGDDKK	R	G	0.997	47	25.3	0	47	0	0	7	0	2	2192.27	1023		937876	128	139	Empty	TRUE
dsx	Isobaric Tag Samples	iTRAQ Sample 1	Mudpit_20180119-DXS-S1-1 (1)	ATP synthase subunit delta, mitochondrial OS=Rattus norvegicus GN=Atp5d PE=1 SV=2	ATPD_RAT,G3V7Y3_RAT		uniprot-rat.fasta	17595	0.95	1	1	2	3.24e-06	0.0536	IEANEALVK	R	A	0.997	54.5	26.2	20.2	47.3	0	2	0	0	2	1594.96	970		16977.1	157	165	Empty	TRUE
dsx	Isobaric Tag Samples	iTRAQ Sample 1	Mudpit_20180119-DXS-S1-1 (1)	Solute carrier family 12 member 2 OS=Rattus norvegicus GN=Slc12a2 PE=1 SV=1	E9PTX9_RAT,Q9QX10_RAT		uniprot-rat.fasta	130371	1	5	5	14	2.27e-05	0.069	AAAAAAAAAAAAAAGAAGK	R	E	0.997	78.2	25.5	16.5	78.2	0	0	6	0	2	2006.16	2472		145864	89	107	Empty	TRUE
dsx	Isobaric Tag Samples	iTRAQ Sample 1	Mudpit_20180119-DXS-S1-1 (1)	Solute carrier family 12 member 2 OS=Rattus norvegicus GN=Slc12a2 PE=1 SV=1	E9PTX9_RAT,Q9QX10_RAT		uniprot-rat.fasta	130371	1	5	5	14	2.27e-05	0.069	DGDAPLTAAGVDLPGTAVLSGR	R	E	0.997	67.9	25	0	67.9	0	0	5	0	2	2357.26	2641		171968	18	39	Empty	TRUE
dsx	Isobaric Tag Samples	iTRAQ Sample 1	Mudpit_20180119-DXS-S1-1 (1)	Solute carrier family 12 member 2 OS=Rattus norvegicus GN=Slc12a2 PE=1 SV=1	E9PTX9_RAT,Q9QX10_RAT		uniprot-rat.fasta	130371	1	5	5	14	2.27e-05	0.069	IDFSDIMVLGDINTKPK	R	K	0.997	39.8	25	0	39.8	0	0	0	1	2	2818.62	3254		10321.7	1072	1088	Empty	TRUE
dsx	Isobaric Tag Samples	iTRAQ Sample 1	Mudpit_20180119-DXS-S1-1 (1)	Solute carrier family 12 member 2 OS=Rattus norvegicus GN=Slc12a2 PE=1 SV=1	E9PTX9_RAT,Q9QX10_RAT		uniprot-rat.fasta	130371	1	5	5	14	2.27e-05	0.069	KENIVAFDDMIEPYR	K	L	0.994	25.4	25	0	25.4	0	0	0	1	2	2448.31	2575		7877.73	1089	1103	Empty	TRUE
dsx	Isobaric Tag Samples	iTRAQ Sample 1	Mudpit_20180119-DXS-S1-1 (1)	Solute carrier family 12 member 2 OS=Rattus norvegicus GN=Slc12a2 PE=1 SV=1	E9PTX9_RAT,Q9QX10_RAT		uniprot-rat.fasta	130371	1	5	5	14	2.27e-05	0.069	LLEASTQFQK	K	K	0.981	18.5	25.4	0	18.5	0	1	0	0	2	1773.04	1780		3125.94	999	1008	Empty	TRUE
dsx	Isobaric Tag Samples	iTRAQ Sample 1	Mudpit_20180119-DXS-S1-1 (1)	RCG54610, isoform CRA_a OS=Rattus norvegicus GN=Timm50 PE=1 SV=2	D3ZJX5_RAT		uniprot-rat.fasta	39855.7	1	3	3	6	9.73e-06	0.142	IPDEFDSDPILVQQLR	K	R	0.997	51.7	25.1	0	51.7	0	0	2	0	2	2189.18	3106		43264.4	98	113	Empty	TRUE
dsx	Isobaric Tag Samples	iTRAQ Sample 1	Mudpit_20180119-DXS-S1-1 (1)	RCG54610, isoform CRA_a OS=Rattus norvegicus GN=Timm50 PE=1 SV=2	D3ZJX5_RAT		uniprot-rat.fasta	39855.7	1	3	3	6	9.73e-06	0.142	QMIIEPTSPCLLPDPLR	R	E	0.986	19.6	25.4	0	19.6	0	0	1	0	2	2284.24	3027		12316.1	124	140	Empty	TRUE
dsx	Isobaric Tag Samples	iTRAQ Sample 1	Mudpit_20180119-DXS-S1-1 (1)	RCG54610, isoform CRA_a OS=Rattus norvegicus GN=Timm50 PE=1 SV=2	D3ZJX5_RAT		uniprot-rat.fasta	39855.7	1	3	3	6	9.73e-06	0.142	TVLEHYALEDDPLEAFK	R	Q	0.997	45.9	25	0	45.9	0	0	0	3	2	2598.39	3420		38103	296	312	Empty	TRUE
dsx	Isobaric Tag Samples	iTRAQ Sample 1	Mudpit_20180119-DXS-S1-1 (1)	Glycerol-3-phosphate dehydrogenase, mitochondrial OS=Rattus norvegicus GN=Gpd2 PE=1 SV=1	A0A0G2K0Z7_RAT,A0A0G2K1F9_RAT,F1LNI0_RAT,GPDM_RAT		uniprot-rat.fasta	80973.7	1	11	15	23	3.73e-05	0.259	CVINATGPFTDSVR	K	K	0.995	25.2	25	0	25.2	0	1	1	0	2	1840.95	1596		23409.8	285	298	Empty	TRUE
dsx	Isobaric Tag Samples	iTRAQ Sample 1	Mudpit_20180119-DXS-S1-1 (1)	Glycerol-3-phosphate dehydrogenase, mitochondrial OS=Rattus norvegicus GN=Gpd2 PE=1 SV=1	A0A0G2K0Z7_RAT,A0A0G2K1F9_RAT,F1LNI0_RAT,GPDM_RAT		uniprot-rat.fasta	80973.7	1	11	15	23	3.73e-05	0.259	ELNWSELR	R	K	0.983	21.1	25	23.5	17.2	0	1	0	0	2	1350.73	1786		17829.4	580	587	Empty	TRUE
dsx	Isobaric Tag Samples	iTRAQ Sample 1	Mudpit_20180119-DXS-S1-1 (1)	Glycerol-3-phosphate dehydrogenase, mitochondrial OS=Rattus norvegicus GN=Gpd2 PE=1 SV=1	A0A0G2K0Z7_RAT,A0A0G2K1F9_RAT,F1LNI0_RAT,GPDM_RAT		uniprot-rat.fasta	80973.7	1	11	15	23	3.73e-05	0.259	EYACTAVDMISR	K	R	0.997	39.9	25	0	39.9	0	1	1	0	2	1719.83	1902.5		26364.6	543	554	Empty	TRUE
dsx	Isobaric Tag Samples	iTRAQ Sample 1	Mudpit_20180119-DXS-S1-1 (1)	Glycerol-3-phosphate dehydrogenase, mitochondrial OS=Rattus norvegicus GN=Gpd2 PE=1 SV=1	A0A0G2K0Z7_RAT,A0A0G2K1F9_RAT,F1LNI0_RAT,GPDM_RAT		uniprot-rat.fasta	80973.7	1	11	15	23	3.73e-05	0.259	FLYYEMGYK	R	S	0.993	22.5	25	0	22.5	0	2	0	0	2	1821.97	2697		13553	598	606	Empty	TRUE
dsx	Isobaric Tag Samples	iTRAQ Sample 1	Mudpit_20180119-DXS-S1-1 (1)	Glycerol-3-phosphate dehydrogenase, mitochondrial OS=Rattus norvegicus GN=Gpd2 PE=1 SV=1	A0A0G2K0Z7_RAT,A0A0G2K1F9_RAT,F1LNI0_RAT,GPDM_RAT		uniprot-rat.fasta	80973.7	1	11	15	23	3.73e-05	0.259	GFITIVDVQR	K	V	0.997	45.6	25	0	45.6	0	1	0	0	2	1451.85	2078		15858.8	641	650	Empty	TRUE
dsx	Isobaric Tag Samples	iTRAQ Sample 1	Mudpit_20180119-DXS-S1-1 (1)	Glycerol-3-phosphate dehydrogenase, mitochondrial OS=Rattus norvegicus GN=Gpd2 PE=1 SV=1	A0A0G2K0Z7_RAT,A0A0G2K1F9_RAT,F1LNI0_RAT,GPDM_RAT		uniprot-rat.fasta	80973.7	1	11	15	23	3.73e-05	0.259	LAFLNVQAAEEALPK	R	I	0.997	64.8	25	17.5	64.8	0	0	5	0	2	2222.3	3382		110867	558	572	Empty	TRUE
dsx	Isobaric Tag Samples	iTRAQ Sample 1	Mudpit_20180119-DXS-S1-1 (1)	Glycerol-3-phosphate dehydrogenase, mitochondrial OS=Rattus norvegicus GN=Gpd2 PE=1 SV=1	A0A0G2K0Z7_RAT,A0A0G2K1F9_RAT,F1LNI0_RAT,GPDM_RAT		uniprot-rat.fasta	80973.7	1	11	15	23	3.73e-05	0.259	LVGAIVYYDGQHNDAR	K	M	0.997	45.8	25	0	45.8	0	0	3	0	2	2095.09	2326		39922	212	227	Empty	TRUE
dsx	Isobaric Tag Samples	iTRAQ Sample 1	Mudpit_20180119-DXS-S1-1 (1)	Glycerol-3-phosphate dehydrogenase, mitochondrial OS=Rattus norvegicus GN=Gpd2 PE=1 SV=1	A0A0G2K0Z7_RAT,A0A0G2K1F9_RAT,F1LNI0_RAT,GPDM_RAT		uniprot-rat.fasta	80973.7	1	11	15	23	3.73e-05	0.259	LVQDYGLESEVAQHLAK	R	T	0.997	69.5	25.6	18.4	69.5	0	0	1	1	2	2508.39	2613		63262.1	483	499	Empty	TRUE
dsx	Isobaric Tag Samples	iTRAQ Sample 1	Mudpit_20180119-DXS-S1-1 (1)	Glycerol-3-phosphate dehydrogenase, mitochondrial OS=Rattus norvegicus GN=Gpd2 PE=1 SV=1	A0A0G2K0Z7_RAT,A0A0G2K1F9_RAT,F1LNI0_RAT,GPDM_RAT		uniprot-rat.fasta	80973.7	1	11	15	23	3.73e-05	0.259	MTIAGTTDSPTDVTHHPIPSEDDINFILNEVR	K	N	0.997	28.6	25	0	28.6	0	0	0	0	2	3839.91	3407.5		29439.4	349	380	Empty	TRUE
dsx	Isobaric Tag Samples	iTRAQ Sample 1	Mudpit_20180119-DXS-S1-1 (1)	Glycerol-3-phosphate dehydrogenase, mitochondrial OS=Rattus norvegicus GN=Gpd2 PE=1 SV=1	A0A0G2K0Z7_RAT,A0A0G2K1F9_RAT,F1LNI0_RAT,GPDM_RAT		uniprot-rat.fasta	80973.7	1	11	15	23	3.73e-05	0.259	TVGLFLQGGK	R	D	0.995	27.9	25	29.2	22.3	0	1	0	0	2	1628	1658		23920.2	464	473	Empty	TRUE
dsx	Isobaric Tag Samples	iTRAQ Sample 1	Mudpit_20180119-DXS-S1-1 (1)	Glycerol-3-phosphate dehydrogenase, mitochondrial OS=Rattus norvegicus GN=Gpd2 PE=1 SV=1	A0A0G2K0Z7_RAT,A0A0G2K1F9_RAT,F1LNI0_RAT,GPDM_RAT		uniprot-rat.fasta	80973.7	1	11	15	23	3.73e-05	0.259	YGAATANYMEVVSLLK	R	K	0.997	69.4	25	0	69.4	0	1	1	0	2	2338.29	3698		26106.3	239	254	Empty	TRUE
dsx	Isobaric Tag Samples	iTRAQ Sample 1	Mudpit_20180119-DXS-S1-1 (1)	RCG56631, isoform CRA_d OS=Rattus norvegicus GN=Sltm PE=1 SV=1	A0A0G2K904_RAT		uniprot-rat.fasta	117170	0.994	1	1	1	1.62e-06	0.0135	FPDTTSVQSSSFER	R	R	0.989	21.7	25	0	21.7	0	0	1	0	2	1891.93	1312		2165.37	779	792	Empty	TRUE
dsx	Isobaric Tag Samples	iTRAQ Sample 1	Mudpit_20180119-DXS-S1-1 (1)	p2X purinoceptor 7 OS=Rattus norvegicus GN=P2rx7 PE=1 SV=1	A0A0G2JZT0_RAT,C8YIX5_RAT		uniprot-rat.fasta	70781.8	0.989	1	1	1	1.62e-06	0.0325	YVSFVDEPHIWMVDQQLLGK	K	S	0.985	20.1	25	0	20.1	0	0	0	1	2	3012.61	3665		14627.6	421	440	Empty	TRUE
dsx	Isobaric Tag Samples	iTRAQ Sample 1	Mudpit_20180119-DXS-S1-1 (1)	Microtubule-associated protein RP/EB family member 1 OS=Rattus norvegicus GN=Mapre1 PE=1 SV=3	MARE1_RAT		uniprot-rat.fasta	30004.8	1	7	7	9	1.46e-05	0.328	EYDPVAAR	K	Q	0.969	17.9	25	0	17.9	0	1	0	0	2	1224.65	477		21170.6	123	130	Empty	TRUE
dsx	Isobaric Tag Samples	iTRAQ Sample 1	Mudpit_20180119-DXS-S1-1 (1)	Microtubule-associated protein RP/EB family member 1 OS=Rattus norvegicus GN=Mapre1 PE=1 SV=3	MARE1_RAT		uniprot-rat.fasta	30004.8	1	7	7	9	1.46e-05	0.328	FQDNFEFVQWFK	K	K	0.997	56	25	0	53.7	0	0	2	0	2	2243.17	3903		79231	101	112	Empty	TRUE
dsx	Isobaric Tag Samples	iTRAQ Sample 1	Mudpit_20180119-DXS-S1-1 (1)	Microtubule-associated protein RP/EB family member 1 OS=Rattus norvegicus GN=Mapre1 PE=1 SV=3	MARE1_RAT		uniprot-rat.fasta	30004.8	1	7	7	9	1.46e-05	0.328	GKFQDNFEFVQWFK	K	K	0.96	17.5	25.4	0	17.5	0	0	0	1	2	2732.5	3263		3770.75	99	112	Empty	TRUE
dsx	Isobaric Tag Samples	iTRAQ Sample 1	Mudpit_20180119-DXS-S1-1 (1)	Microtubule-associated protein RP/EB family member 1 OS=Rattus norvegicus GN=Mapre1 PE=1 SV=3	MARE1_RAT		uniprot-rat.fasta	30004.8	1	7	7	9	1.46e-05	0.328	ILQAGFK	K	R	0.9	17	25	26.5	13.2	0	1	0	0	2	1384.88	1497		11239.2	77	83	Empty	TRUE
dsx	Isobaric Tag Samples	iTRAQ Sample 1	Mudpit_20180119-DXS-S1-1 (1)	Microtubule-associated protein RP/EB family member 1 OS=Rattus norvegicus GN=Mapre1 PE=1 SV=3	MARE1_RAT		uniprot-rat.fasta	30004.8	1	7	7	9	1.46e-05	0.328	KNPGMGNGDDEAAELMQQVK	R	V	0.958	15.8	25	0	15.8	0	0	0	1	2	3044.59	1729		7318.51	182	201	Empty	TRUE
dsx	Isobaric Tag Samples	iTRAQ Sample 1	Mudpit_20180119-DXS-S1-1 (1)	Microtubule-associated protein RP/EB family member 1 OS=Rattus norvegicus GN=Mapre1 PE=1 SV=3	MARE1_RAT		uniprot-rat.fasta	30004.8	1	7	7	9	1.46e-05	0.328	NIELICQENEGENDPVLQR	R	I	0.997	69.1	25	13.7	69.1	0	0	2	0	2	2574.28	1797.5		110136	223	241	Empty	TRUE
dsx	Isobaric Tag Samples	iTRAQ Sample 1	Mudpit_20180119-DXS-S1-1 (1)	Microtubule-associated protein RP/EB family member 1 OS=Rattus norvegicus GN=Mapre1 PE=1 SV=3	MARE1_RAT		uniprot-rat.fasta	30004.8	1	7	7	9	1.46e-05	0.328	QGQETAVAPSLVAPALSKPK	R	K	0.997	39.4	25	0	39.4	0	0	0	1	2	2904.73	1289		30354.2	131	150	Empty	TRUE
dsx	Isobaric Tag Samples	iTRAQ Sample 1	Mudpit_20180119-DXS-S1-1 (1)	BolA family member 2 OS=Rattus norvegicus GN=Bola2 PE=1 SV=1	D4A9P7_RAT		uniprot-rat.fasta	10186.4	1	3	3	6	9.73e-06	0.523	LVNECLAEELPHIHAFEQK	R	T	0.997	37	25.2	0	37	0	0	0	2	2	2885.54	2652		33523.5	55	73	Empty	TRUE
dsx	Isobaric Tag Samples	iTRAQ Sample 1	Mudpit_20180119-DXS-S1-1 (1)	BolA family member 2 OS=Rattus norvegicus GN=Bola2 PE=1 SV=1	D4A9P7_RAT		uniprot-rat.fasta	10186.4	1	3	3	6	9.73e-06	0.523	QDLEAEHVEVEDTTLNR	R	C	0.997	52	25	0	52	0	0	2	0	2	2302.15	985.5		14492.7	14	30	Empty	TRUE
dsx	Isobaric Tag Samples	iTRAQ Sample 1	Mudpit_20180119-DXS-S1-1 (1)	BolA family member 2 OS=Rattus norvegicus GN=Bola2 PE=1 SV=1	D4A9P7_RAT		uniprot-rat.fasta	10186.4	1	3	3	6	9.73e-06	0.523	TLTPEQWTR	K	Q	0.991	21.4	25	0	21.4	0	2	0	0	2	1435.78	1053		14601.8	74	82	Empty	TRUE
dsx	Isobaric Tag Samples	iTRAQ Sample 1	Mudpit_20180119-DXS-S1-1 (1)	Endophilin-A2 OS=Rattus norvegicus GN=Sh3gl1 PE=1 SV=1	SH3G1_RAT		uniprot-rat.fasta	41493.1	1	5	5	9	1.46e-05	0.19	ALYDFEPENDGELGFR	K	E	0.997	42	25	0	42	0	0	1	0	2	2176.05	2816		55356.5	313	328	Empty	TRUE
dsx	Isobaric Tag Samples	iTRAQ Sample 1	Mudpit_20180119-DXS-S1-1 (1)	Endophilin-A2 OS=Rattus norvegicus GN=Sh3gl1 PE=1 SV=1	SH3G1_RAT		uniprot-rat.fasta	41493.1	1	5	5	9	1.46e-05	0.19	ASQLVSEK	K	V	0.915	19.6	26.2	27	13.4	0	1	0	0	2	1469.88	640		22810.1	13	20	Empty	TRUE
dsx	Isobaric Tag Samples	iTRAQ Sample 1	Mudpit_20180119-DXS-S1-1 (1)	Endophilin-A2 OS=Rattus norvegicus GN=Sh3gl1 PE=1 SV=1	SH3G1_RAT		uniprot-rat.fasta	41493.1	1	5	5	9	1.46e-05	0.19	LTMLNTVSK	K	I	0.963	16.2	25	0	16.2	0	1	0	0	2	1614.97	1631		18445.4	68	76	Empty	TRUE
dsx	Isobaric Tag Samples	iTRAQ Sample 1	Mudpit_20180119-DXS-S1-1 (1)	Endophilin-A2 OS=Rattus norvegicus GN=Sh3gl1 PE=1 SV=1	SH3G1_RAT		uniprot-rat.fasta	41493.1	1	5	5	9	1.46e-05	0.19	QAVQILEELADK	R	L	0.997	63.2	25.1	23.7	61.5	0	0	1	0	2	1965.15	3703		20664.1	228	239	Empty	TRUE
dsx	Isobaric Tag Samples	iTRAQ Sample 1	Mudpit_20180119-DXS-S1-1 (1)	Endophilin-A2 OS=Rattus norvegicus GN=Sh3gl1 PE=1 SV=1	SH3G1_RAT		uniprot-rat.fasta	41493.1	1	5	5	9	1.46e-05	0.19	QNFIDPLQNLCDK	K	D	0.997	53.4	25	0	53.4	0	0	1	0	2	2213.18	2511		17598.4	137	149	Empty	TRUE
dsx	Isobaric Tag Samples	iTRAQ Sample 1	Mudpit_20180119-DXS-S1-1 (1)	Endophilin-A2 OS=Rattus norvegicus GN=Sh3gl1 PE=1 SV=1	SH3G1_RAT		uniprot-rat.fasta	41493.1	1	5	5	9	1.46e-05	0.19	TIEYLQPNPASR	R	A	0.997	46.1	25	0	42.7	0	4	0	0	2	1692.92	1052.5		632916	54	65	Empty	FALSE	SH3G2_RAT
dsx	Isobaric Tag Samples	iTRAQ Sample 1	Mudpit_20180119-DXS-S1-1 (1)	Protein phosphatase 1, regulatory subunit 12C OS=Rattus norvegicus GN=Ppp1r12c PE=1 SV=1	A0A0G2K4R1_RAT		uniprot-rat.fasta	84767	0.998	1	1	1	1.62e-06	0.0268	AADPGPGSGAATDPAVPPPAR	R	A	0.997	38.3	25	0	38.3	0	0	1	0	2	2176.13	517		5660.38	75	95	Empty	TRUE
dsx	Isobaric Tag Samples	iTRAQ Sample 1	Mudpit_20180119-DXS-S1-1 (1)	Malate dehydrogenase, mitochondrial OS=Rattus norvegicus GN=Mdh2 PE=1 SV=2	MDHM_RAT		uniprot-rat.fasta	35684.2	1	16	23	110	0.000178	0.541	AGAGSATLSMAYAGAR	K	F	0.997	75.4	25	19.4	75.4	0	10	3	0	2	1758.91	1187		261806	242	257	Empty	TRUE
dsx	Isobaric Tag Samples	iTRAQ Sample 1	Mudpit_20180119-DXS-S1-1 (1)	Malate dehydrogenase, mitochondrial OS=Rattus norvegicus GN=Mdh2 PE=1 SV=2	MDHM_RAT		uniprot-rat.fasta	35684.2	1	16	23	110	0.000178	0.541	ANTFVAELK	R	G	0.997	61.7	25	25.2	61.7	0	4	0	0	2	1600.95	1767		496353	177	185	Empty	TRUE
dsx	Isobaric Tag Samples	iTRAQ Sample 1	Mudpit_20180119-DXS-S1-1 (1)	Malate dehydrogenase, mitochondrial OS=Rattus norvegicus GN=Mdh2 PE=1 SV=2	MDHM_RAT		uniprot-rat.fasta	35684.2	1	16	23	110	0.000178	0.541	EGVIECSFVQSK	K	E	0.91	15	25	0	15	0	0	1	0	2	1991.07	1609		8071.33	270	281	Empty	TRUE
dsx	Isobaric Tag Samples	iTRAQ Sample 1	Mudpit_20180119-DXS-S1-1 (1)	Malate dehydrogenase, mitochondrial OS=Rattus norvegicus GN=Mdh2 PE=1 SV=2	MDHM_RAT		uniprot-rat.fasta	35684.2	1	16	23	110	0.000178	0.541	ETECTYFSTPLLLGK	K	K	0.997	50.7	25	0	50.7	0	0	4	0	2	2367.27	2779.5		1160550	282	296	Empty	TRUE
dsx	Isobaric Tag Samples	iTRAQ Sample 1	Mudpit_20180119-DXS-S1-1 (1)	Malate dehydrogenase, mitochondrial OS=Rattus norvegicus GN=Mdh2 PE=1 SV=2	MDHM_RAT		uniprot-rat.fasta	35684.2	1	16	23	110	0.000178	0.541	FVFSLVDAMNGKEGVIECSFVQSK	R	E	0.997	31.1	25	0	30.2	0	0	0	0	2	3603.93	4141		54775.6	258	281	Empty	TRUE
dsx	Isobaric Tag Samples	iTRAQ Sample 1	Mudpit_20180119-DXS-S1-1 (1)	Malate dehydrogenase, mitochondrial OS=Rattus norvegicus GN=Mdh2 PE=1 SV=2	MDHM_RAT		uniprot-rat.fasta	35684.2	1	16	23	110	0.000178	0.541	GCDVVVIPAGVPR	K	K	0.997	55	25.7	25.2	55	0	5	0	0	2	1642.93	1484		129870	92	104	Empty	TRUE
dsx	Isobaric Tag Samples	iTRAQ Sample 1	Mudpit_20180119-DXS-S1-1 (1)	Malate dehydrogenase, mitochondrial OS=Rattus norvegicus GN=Mdh2 PE=1 SV=2	MDHM_RAT		uniprot-rat.fasta	35684.2	1	16	23	110	0.000178	0.541	GYLGPEQLPDCLK	K	G	0.997	35.4	25	0	35.4	0	0	5	0	2	2098.15	1916		206870	79	91	Empty	TRUE
dsx	Isobaric Tag Samples	iTRAQ Sample 1	Mudpit_20180119-DXS-S1-1 (1)	Malate dehydrogenase, mitochondrial OS=Rattus norvegicus GN=Mdh2 PE=1 SV=2	MDHM_RAT		uniprot-rat.fasta	35684.2	1	16	23	110	0.000178	0.541	GYLGPEQLPDCLKGCDVVVIPAGVPR	K	K	0.997	53.2	25	0	53.2	0	0	0	1	2	3417.85	2769.5		29662.6	79	104	Empty	TRUE
dsx	Isobaric Tag Samples	iTRAQ Sample 1	Mudpit_20180119-DXS-S1-1 (1)	Malate dehydrogenase, mitochondrial OS=Rattus norvegicus GN=Mdh2 PE=1 SV=2	MDHM_RAT		uniprot-rat.fasta	35684.2	1	16	23	110	0.000178	0.541	IFGVTTLDIVR	K	A	0.997	59.9	25	21.8	56.6	0	4	0	0	2	1537.93	3011		722947	166	176	Empty	TRUE
dsx	Isobaric Tag Samples	iTRAQ Sample 1	Mudpit_20180119-DXS-S1-1 (1)	Malate dehydrogenase, mitochondrial OS=Rattus norvegicus GN=Mdh2 PE=1 SV=2	MDHM_RAT		uniprot-rat.fasta	35684.2	1	16	23	110	0.000178	0.541	IQEAGTEVVK	R	A	0.997	63.8	26.2	20.4	54.9	0	19	0	0	2	1681.99	771		2053610	230	239	Empty	TRUE
dsx	Isobaric Tag Samples	iTRAQ Sample 1	Mudpit_20180119-DXS-S1-1 (1)	Malate dehydrogenase, mitochondrial OS=Rattus norvegicus GN=Mdh2 PE=1 SV=2	MDHM_RAT		uniprot-rat.fasta	35684.2	1	16	23	110	0.000178	0.541	ITPFEEK	K	M	0.9	18.8	25.3	15.9	18.8	0	3	0	0	2	1471.86	963		634650	308	314	Empty	TRUE
dsx	Isobaric Tag Samples	iTRAQ Sample 1	Mudpit_20180119-DXS-S1-1 (1)	Malate dehydrogenase, mitochondrial OS=Rattus norvegicus GN=Mdh2 PE=1 SV=2	MDHM_RAT		uniprot-rat.fasta	35684.2	1	16	23	110	0.000178	0.541	KGEDFVK	K	N	0.9	19.7	25	0	7.66	0	1	0	0	2	1735.05	488		10744.9	329	335	Empty	TRUE
dsx	Isobaric Tag Samples	iTRAQ Sample 1	Mudpit_20180119-DXS-S1-1 (1)	Malate dehydrogenase, mitochondrial OS=Rattus norvegicus GN=Mdh2 PE=1 SV=2	MDHM_RAT		uniprot-rat.fasta	35684.2	1	16	23	110	0.000178	0.541	LTLYDIAHTPGVAADLSHIETR	R	A	0.997	65.6	25	0	65.6	0	1	5	11	2	2697.45	2888		1789930	53	74	Empty	TRUE
dsx	Isobaric Tag Samples	iTRAQ Sample 1	Mudpit_20180119-DXS-S1-1 (1)	Malate dehydrogenase, mitochondrial OS=Rattus norvegicus GN=Mdh2 PE=1 SV=2	MDHM_RAT		uniprot-rat.fasta	35684.2	1	16	23	110	0.000178	0.541	MIAEAIPELK	K	A	0.997	61.6	25.2	0	61.6	0	16	2	0	2	1723.03	2548.5		1156900	315	324	Empty	TRUE
dsx	Isobaric Tag Samples	iTRAQ Sample 1	Mudpit_20180119-DXS-S1-1 (1)	Malate dehydrogenase, mitochondrial OS=Rattus norvegicus GN=Mdh2 PE=1 SV=2	MDHM_RAT		uniprot-rat.fasta	35684.2	1	16	23	110	0.000178	0.541	VDFPQDQLATLTGR	K	I	0.997	68.4	25	20.3	67.7	0	0	3	0	2	1865.01	2632		27811.4	216	229	Empty	TRUE
dsx	Isobaric Tag Samples	iTRAQ Sample 1	Mudpit_20180119-DXS-S1-1 (1)	Malate dehydrogenase, mitochondrial OS=Rattus norvegicus GN=Mdh2 PE=1 SV=2	MDHM_RAT		uniprot-rat.fasta	35684.2	1	16	23	110	0.000178	0.541	VNVPVIGGHAGK	R	T	0.997	69.1	25	0	69.1	0	8	0	0	2	1756.07	755.5		448792	192	203	Empty	TRUE
dsx	Isobaric Tag Samples	iTRAQ Sample 1	Mudpit_20180119-DXS-S1-1 (1)	Inositol-1-monophosphatase OS=Rattus norvegicus GN=Impa1 PE=1 SV=1	F1M978_RAT,IMPA1_RAT		uniprot-rat.fasta	30511.6	1	8	9	14	2.27e-05	0.336	ELEIIPLQR	K	D	0.996	25.8	25.5	0	25.8	0	2	0	0	2	1414.86	2082		60341.1	265	273	Empty	TRUE
dsx	Isobaric Tag Samples	iTRAQ Sample 1	Mudpit_20180119-DXS-S1-1 (1)	Inositol-1-monophosphatase OS=Rattus norvegicus GN=Impa1 PE=1 SV=1	F1M978_RAT,IMPA1_RAT		uniprot-rat.fasta	30511.6	1	8	9	14	2.27e-05	0.336	EMEFGVVYSCVEDK	K	M	0.997	63.2	25	18.2	63.2	0	1	2	0	2	2300.14	2454		62130.2	116	129	Empty	TRUE
dsx	Isobaric Tag Samples	iTRAQ Sample 1	Mudpit_20180119-DXS-S1-1 (1)	Inositol-1-monophosphatase OS=Rattus norvegicus GN=Impa1 PE=1 SV=1	F1M978_RAT,IMPA1_RAT		uniprot-rat.fasta	30511.6	1	8	9	14	2.27e-05	0.336	IIAASNIALAER	R	I	0.997	55.2	25	15.3	54.1	0	2	0	0	2	1545.93	1977		122939	250	261	Empty	TRUE
dsx	Isobaric Tag Samples	iTRAQ Sample 1	Mudpit_20180119-DXS-S1-1 (1)	Inositol-1-monophosphatase OS=Rattus norvegicus GN=Impa1 PE=1 SV=1	F1M978_RAT,IMPA1_RAT		uniprot-rat.fasta	30511.6	1	8	9	14	2.27e-05	0.336	IVLSNMER	R	L	0.988	22.5	25	17.1	19.3	0	1	0	0	2	1265.72	1175		68350	174	181	Empty	TRUE
dsx	Isobaric Tag Samples	iTRAQ Sample 1	Mudpit_20180119-DXS-S1-1 (1)	Inositol-1-monophosphatase OS=Rattus norvegicus GN=Impa1 PE=1 SV=1	F1M978_RAT,IMPA1_RAT		uniprot-rat.fasta	30511.6	1	8	9	14	2.27e-05	0.336	MLMSSIK	K	E	0.9	16.4	25.5	13.6	16.4	0	1	0	0	2	1417.84	1398		11531.7	53	59	Empty	TRUE
dsx	Isobaric Tag Samples	iTRAQ Sample 1	Mudpit_20180119-DXS-S1-1 (1)	Inositol-1-monophosphatase OS=Rattus norvegicus GN=Impa1 PE=1 SV=1	F1M978_RAT,IMPA1_RAT		uniprot-rat.fasta	30511.6	1	8	9	14	2.27e-05	0.336	SLLVTELGSSR	K	K	0.997	41.7	25	27.9	40.8	0	3	0	0	2	1465.85	1854		183356	157	167	Empty	TRUE
dsx	Isobaric Tag Samples	iTRAQ Sample 1	Mudpit_20180119-DXS-S1-1 (1)	Inositol-1-monophosphatase OS=Rattus norvegicus GN=Impa1 PE=1 SV=1	F1M978_RAT,IMPA1_RAT		uniprot-rat.fasta	30511.6	1	8	9	14	2.27e-05	0.336	TVFTEQPTWIIDPIDGTTNFVHR	K	F	0.997	89.7	25	0	89.7	0	0	0	1	2	2991.55	3563		81928.7	79	101	Empty	TRUE
dsx	Isobaric Tag Samples	iTRAQ Sample 1	Mudpit_20180119-DXS-S1-1 (1)	Inositol-1-monophosphatase OS=Rattus norvegicus GN=Impa1 PE=1 SV=1	F1M978_RAT,IMPA1_RAT		uniprot-rat.fasta	30511.6	1	8	9	14	2.27e-05	0.336	VSQQEDITK	R	S	0.997	40.5	25	24.4	39.8	0	1	0	0	2	1655.94	429		100201	148	156	Empty	TRUE
dsx	Isobaric Tag Samples	iTRAQ Sample 1	Mudpit_20180119-DXS-S1-1 (1)	Lipin 2 OS=Rattus norvegicus GN=Lpin2 PE=1 SV=1	A0A0G2JY62_RAT,D3ZYB4_RAT		uniprot-rat.fasta	99710.6	0.988	1	1	1	1.62e-06	0.0129	DPIPDVDLDDLA	R	-	0.978	18.3	25	0	18.3	0	1	0	0	2	1601.82	3158		5650.22	883	894	Empty	TRUE
dsx	Isobaric Tag Samples	iTRAQ Sample 1	Mudpit_20180119-DXS-S1-1 (1)	CDGSH iron sulfur domain 2 OS=Rattus norvegicus GN=Cisd2 PE=1 SV=1	D4AAE9_RAT		uniprot-rat.fasta	15293.8	1	3	3	7	1.14e-05	0.274	HNELTGDNVGPLILR	K	K	0.997	36.4	25	0	36.4	0	0	2	0	2	1952.09	1456.5		29486.7	117	131	Empty	TRUE
dsx	Isobaric Tag Samples	iTRAQ Sample 1	Mudpit_20180119-DXS-S1-1 (1)	CDGSH iron sulfur domain 2 OS=Rattus norvegicus GN=Cisd2 PE=1 SV=1	D4AAE9_RAT		uniprot-rat.fasta	15293.8	1	3	3	7	1.14e-05	0.274	VQLPAYLK	K	Q	0.99	35.8	25	44.9	29.8	0	2	0	0	2	1539.97	1786		48422.2	12	19	Empty	TRUE
dsx	Isobaric Tag Samples	iTRAQ Sample 1	Mudpit_20180119-DXS-S1-1 (1)	CDGSH iron sulfur domain 2 OS=Rattus norvegicus GN=Cisd2 PE=1 SV=1	D4AAE9_RAT		uniprot-rat.fasta	15293.8	1	3	3	7	1.14e-05	0.274	VVNEINIEDLNLTK	K	A	0.997	75.6	25	0	75.6	0	0	3	0	2	2222.29	2848		125536	82	95	Empty	TRUE
dsx	Isobaric Tag Samples	iTRAQ Sample 1	Mudpit_20180119-DXS-S1-1 (1)	Peptidyl-prolyl cis-trans isomerase FKBP1A OS=Rattus norvegicus GN=Fkbp1a PE=1 SV=3	FKB1A_RAT		uniprot-rat.fasta	11922.7	1	2	4	17	2.76e-05	0.25	GVQVETISSGDGR	M	T	0.997	57.7	25	0	57.7	0	4	0	0	1	1608.85	581		445835	2	14	Empty	TRUE
dsx	Isobaric Tag Samples	iTRAQ Sample 1	Mudpit_20180119-DXS-S1-1 (1)	Peptidyl-prolyl cis-trans isomerase FKBP1A OS=Rattus norvegicus GN=Fkbp1a PE=1 SV=3	FKB1A_RAT		uniprot-rat.fasta	11922.7	1	2	4	17	2.76e-05	0.25	GWEEGVAQMSVGQR	R	A	0.997	76.8	25	0	76.8	0	1	12	0	2	1837.92	1769		686908	59	72	Empty	TRUE
dsx	Isobaric Tag Samples	iTRAQ Sample 1	Mudpit_20180119-DXS-S1-1 (1)	Mitochondrial calcium uniporter OS=Rattus norvegicus GN=Mcu PE=1 SV=1	A0A0G2K059_RAT,M0RDI5_RAT		uniprot-rat.fasta	39758.4	1	5	5	6	9.73e-06	0.194	DAIAQAEMDLK	K	R	0.997	27.9	25	13.8	27.9	0	1	0	0	2	1813	1811		7739.39	321	331	Empty	TRUE
dsx	Isobaric Tag Samples	iTRAQ Sample 1	Mudpit_20180119-DXS-S1-1 (1)	Mitochondrial calcium uniporter OS=Rattus norvegicus GN=Mcu PE=1 SV=1	A0A0G2K059_RAT,M0RDI5_RAT		uniprot-rat.fasta	39758.4	1	5	5	6	9.73e-06	0.194	DLLSHENAETLNDVK	R	T	0.997	35.8	25.4	13.7	35.8	0	0	1	0	2	2306.24	1182		13723.2	165	179	Empty	TRUE
dsx	Isobaric Tag Samples	iTRAQ Sample 1	Mudpit_20180119-DXS-S1-1 (1)	Mitochondrial calcium uniporter OS=Rattus norvegicus GN=Mcu PE=1 SV=1	A0A0G2K059_RAT,M0RDI5_RAT		uniprot-rat.fasta	39758.4	1	5	5	6	9.73e-06	0.194	QQLAPLEK	R	V	0.96	16.5	25	0	16.5	0	1	0	0	2	1534.94	713		25652.2	211	218	Empty	TRUE
dsx	Isobaric Tag Samples	iTRAQ Sample 1	Mudpit_20180119-DXS-S1-1 (1)	Mitochondrial calcium uniporter OS=Rattus norvegicus GN=Mcu PE=1 SV=1	A0A0G2K059_RAT,M0RDI5_RAT		uniprot-rat.fasta	39758.4	1	5	5	6	9.73e-06	0.194	VAASTGIDLLLLDDFK	R	L	0.997	81.7	25	22.7	81.6	0	0	1	0	2	2299.34	4001		11070.2	134	149	Empty	TRUE
dsx	Isobaric Tag Samples	iTRAQ Sample 1	Mudpit_20180119-DXS-S1-1 (1)	Mitochondrial calcium uniporter OS=Rattus norvegicus GN=Mcu PE=1 SV=1	A0A0G2K059_RAT,M0RDI5_RAT		uniprot-rat.fasta	39758.4	1	5	5	6	9.73e-06	0.194	VAIYSPDGVR	R	V	0.997	40.2	25	22.8	40.1	0	2	0	0	2	1380.78	923		32234.4	124	133	Empty	TRUE
dsx	Isobaric Tag Samples	iTRAQ Sample 1	Mudpit_20180119-DXS-S1-1 (1)	Microtubule-associated protein RP/EB family member 2 OS=Rattus norvegicus GN=Mapre2 PE=1 SV=1	MARE2_RAT		uniprot-rat.fasta	36988.4	1	6	6	14	2.27e-05	0.304	FQDNLDFIQWFK	R	K	0.997	59.9	25	0	59.9	0	0	2	0	2	2209.19	3918		39511.9	143	154	Empty	TRUE
dsx	Isobaric Tag Samples	iTRAQ Sample 1	Mudpit_20180119-DXS-S1-1 (1)	Microtubule-associated protein RP/EB family member 2 OS=Rattus norvegicus GN=Mapre2 PE=1 SV=1	MARE2_RAT		uniprot-rat.fasta	36988.4	1	6	6	14	2.27e-05	0.304	FYDANYDGKEYDPVEAR	K	Q	0.993	25.7	25	0	25.7	0	0	0	1	2	2660.31	1508		15655.7	156	172	Empty	TRUE
dsx	Isobaric Tag Samples	iTRAQ Sample 1	Mudpit_20180119-DXS-S1-1 (1)	Microtubule-associated protein RP/EB family member 2 OS=Rattus norvegicus GN=Mapre2 PE=1 SV=1	MARE2_RAT		uniprot-rat.fasta	36988.4	1	6	6	14	2.27e-05	0.304	LALEGVEK	K	E	0.99	32.9	26.3	30.5	25.2	0	1	0	0	2	1466.9	993		46578.1	255	262	Empty	TRUE
dsx	Isobaric Tag Samples	iTRAQ Sample 1	Mudpit_20180119-DXS-S1-1 (1)	Microtubule-associated protein RP/EB family member 2 OS=Rattus norvegicus GN=Mapre2 PE=1 SV=1	MARE2_RAT		uniprot-rat.fasta	36988.4	1	6	6	14	2.27e-05	0.304	LLQASFK	K	R	0.9	32.3	25	25.3	31.7	0	3	0	0	2	1414.89	1583		26069.8	119	125	Empty	TRUE
dsx	Isobaric Tag Samples	iTRAQ Sample 1	Mudpit_20180119-DXS-S1-1 (1)	Microtubule-associated protein RP/EB family member 2 OS=Rattus norvegicus GN=Mapre2 PE=1 SV=1	MARE2_RAT		uniprot-rat.fasta	36988.4	1	6	6	14	2.27e-05	0.304	LMEVLYASDEQEGQTEEPEVEEQTHDQQPQQQEEY	R	-	0.997	31.3	25	0	31.3	0	0	0	0	2	4497.99	3372		17144.2	292	326	Empty	TRUE
dsx	Isobaric Tag Samples	iTRAQ Sample 1	Mudpit_20180119-DXS-S1-1 (1)	Microtubule-associated protein RP/EB family member 2 OS=Rattus norvegicus GN=Mapre2 PE=1 SV=1	MARE2_RAT		uniprot-rat.fasta	36988.4	1	6	6	14	2.27e-05	0.304	QGQDAIPPPDPGEQIFNLPK	R	K	0.997	28.9	25	0	28.9	0	0	0	6	2	2769.5	2518.5		109611	173	192	Empty	TRUE
dsx	Isobaric Tag Samples	iTRAQ Sample 1	Mudpit_20180119-DXS-S1-1 (1)	Unc-80 homolog, NALCN channel complex subunit (Fragment) OS=Rattus norvegicus GN=Unc80 PE=4 SV=3	D3ZXX3_RAT		uniprot-rat.fasta	287520	0.999	1	1	1	1.62e-06	0.00815	SSLSGLADGVEDLLDISSVDR	R	L	0.997	69.1	25	0	69.1	0	0	1	0	2	2452.27	4207		2655.16	343	363	Empty	TRUE
dsx	Isobaric Tag Samples	iTRAQ Sample 1	Mudpit_20180119-DXS-S1-1 (1)	N(alpha)-acetyltransferase 15, NatA auxiliary subunit OS=Rattus norvegicus GN=Naa15 PE=1 SV=2	D3ZD89_RAT		uniprot-rat.fasta	101016	1	4	4	5	8.11e-06	0.0555	GCPPVFNTLR	K	S	0.964	17.1	25	0	17.1	0	1	0	0	2	1464.79	1143		6562	321	330	Empty	TRUE
dsx	Isobaric Tag Samples	iTRAQ Sample 1	Mudpit_20180119-DXS-S1-1 (1)	N(alpha)-acetyltransferase 15, NatA auxiliary subunit OS=Rattus norvegicus GN=Naa15 PE=1 SV=2	D3ZD89_RAT		uniprot-rat.fasta	101016	1	4	4	5	8.11e-06	0.0555	NPENWAYYK	R	G	0.974	18.3	25	0	18.3	0	0	1	0	2	1792.95	1420		9532.03	254	262	Empty	TRUE
dsx	Isobaric Tag Samples	iTRAQ Sample 1	Mudpit_20180119-DXS-S1-1 (1)	N(alpha)-acetyltransferase 15, NatA auxiliary subunit OS=Rattus norvegicus GN=Naa15 PE=1 SV=2	D3ZD89_RAT		uniprot-rat.fasta	101016	1	4	4	5	8.11e-06	0.0555	VAIVEELVVGYETSLK	K	S	0.997	75.9	25	27.7	75.9	0	0	2	0	2	2357.38	4507		42915.4	339	354	Empty	TRUE
dsx	Isobaric Tag Samples	iTRAQ Sample 1	Mudpit_20180119-DXS-S1-1 (1)	N(alpha)-acetyltransferase 15, NatA auxiliary subunit OS=Rattus norvegicus GN=Naa15 PE=1 SV=2	D3ZD89_RAT		uniprot-rat.fasta	101016	1	4	4	5	8.11e-06	0.0555	WMDEAQALDTADR	R	F	0.979	18	25	0	18	0	1	0	0	2	1825.87	2274		5713.07	430	442	Empty	TRUE
dsx	Isobaric Tag Samples	iTRAQ Sample 1	Mudpit_20180119-DXS-S1-1 (1)	Coagulation factor VIII-associated 1 OS=Rattus norvegicus GN=F8a1 PE=1 SV=1	M0RDU0_RAT		uniprot-rat.fasta	40544.1	0.913	1	1	1	1.62e-06	0.042	KPNVAEAGEQFAQLAR	R	E	0.995	24.4	25	0	24.4	0	0	1	0	2	2337.31	1905		9169.12	40	55	Empty	TRUE
dsx	Isobaric Tag Samples	iTRAQ Sample 1	Mudpit_20180119-DXS-S1-1 (1)	Calcyclin-binding protein OS=Rattus norvegicus GN=Cacybp PE=1 SV=1	CYBP_RAT		uniprot-rat.fasta	26541.7	1	2	2	3	4.87e-06	0.0699	SFDLLVK	R	N	0.9	21	25	22.2	15.9	0	1	0	0	2	1429.89	1829		7742.95	113	119	Empty	TRUE
dsx	Isobaric Tag Samples	iTRAQ Sample 1	Mudpit_20180119-DXS-S1-1 (1)	Calcyclin-binding protein OS=Rattus norvegicus GN=Cacybp PE=1 SV=1	CYBP_RAT		uniprot-rat.fasta	26541.7	1	2	2	3	4.87e-06	0.0699	TDTVIILCR	K	K	0.997	33.6	25	0	31.2	0	2	0	0	2	1394.8	1275		30290.3	148	156	Empty	TRUE
dsx	Isobaric Tag Samples	iTRAQ Sample 1	Mudpit_20180119-DXS-S1-1 (1)	tr|A0A0G2K511|A0A0G2K511_RAT-DECOY	tr|A0A0G2K511|A0A0G2K511_RAT-DECOY			0	0.989	1	1	2	3.24e-06	0	EERVLYQDPPELR	?	?	0.979	20	25	24.7	17.2	0	2	0	0	2	1948.04	3250.5		7515.58	0	0	Empty	TRUE
dsx	Isobaric Tag Samples	iTRAQ Sample 1	Mudpit_20180119-DXS-S1-1 (1)	Plasminogen OS=Rattus norvegicus GN=Plg PE=2 SV=2	PLMN_RAT		uniprot-rat.fasta	90535.1	0.993	1	1	1	1.62e-06	0.0172	LVLEPNDADIALLK	K	L	0.99	20.9	25	0	20.9	0	0	1	0	2	2132.28	2993		24513.9	659	672	Empty	TRUE
dsx	Isobaric Tag Samples	iTRAQ Sample 1	Mudpit_20180119-DXS-S1-1 (1)	LDL receptor-related protein 1 OS=Rattus norvegicus GN=Lrp1 PE=1 SV=1	G3V928_RAT		uniprot-rat.fasta	504874	1	21	23	34	5.51e-05	0.062	ACACAHGMLAEDGASCR	R	E	0.994	24.2	25	0	24.2	0	0	1	0	2	2140.93	550		6918.95	2180	2196	Empty	TRUE
dsx	Isobaric Tag Samples	iTRAQ Sample 1	Mudpit_20180119-DXS-S1-1 (1)	LDL receptor-related protein 1 OS=Rattus norvegicus GN=Lrp1 PE=1 SV=1	G3V928_RAT		uniprot-rat.fasta	504874	1	21	23	34	5.51e-05	0.062	AEGSEYQVLYIADDNEIR	K	S	0.997	61.1	25	0	61.1	0	1	0	0	2	2389.18	2393		21213.7	3863	3880	Empty	TRUE
dsx	Isobaric Tag Samples	iTRAQ Sample 1	Mudpit_20180119-DXS-S1-1 (1)	LDL receptor-related protein 1 OS=Rattus norvegicus GN=Lrp1 PE=1 SV=1	G3V928_RAT		uniprot-rat.fasta	504874	1	21	23	34	5.51e-05	0.062	DGILFWTDWDASLPR	R	I	0.997	49.1	25	0	48.5	0	0	2	0	2	2096.08	4054.5		9245.77	1399	1413	Empty	TRUE
dsx	Isobaric Tag Samples	iTRAQ Sample 1	Mudpit_20180119-DXS-S1-1 (1)	LDL receptor-related protein 1 OS=Rattus norvegicus GN=Lrp1 PE=1 SV=1	G3V928_RAT		uniprot-rat.fasta	504874	1	21	23	34	5.51e-05	0.062	ETLVQDNIQWPTGLAVDYHNER	R	L	0.997	28.9	25	0	28.9	0	0	0	2	2	2902.46	2584.5		24450.7	4038	4059	Empty	TRUE
dsx	Isobaric Tag Samples	iTRAQ Sample 1	Mudpit_20180119-DXS-S1-1 (1)	LDL receptor-related protein 1 OS=Rattus norvegicus GN=Lrp1 PE=1 SV=1	G3V928_RAT		uniprot-rat.fasta	504874	1	21	23	34	5.51e-05	0.062	EYAGYLLYSER	R	T	0.997	44.2	25	0	44.2	0	3	0	0	2	1667.86	2079		39706.3	2197	2207	Empty	TRUE
dsx	Isobaric Tag Samples	iTRAQ Sample 1	Mudpit_20180119-DXS-S1-1 (1)	LDL receptor-related protein 1 OS=Rattus norvegicus GN=Lrp1 PE=1 SV=1	G3V928_RAT		uniprot-rat.fasta	504874	1	21	23	34	5.51e-05	0.062	FCSEAQFECQNHR	K	C	0.991	22.8	25	0	22.8	0	0	1	0	2	2016.9	746		5313.77	2734	2746	Empty	TRUE
dsx	Isobaric Tag Samples	iTRAQ Sample 1	Mudpit_20180119-DXS-S1-1 (1)	LDL receptor-related protein 1 OS=Rattus norvegicus GN=Lrp1 PE=1 SV=1	G3V928_RAT		uniprot-rat.fasta	504874	1	21	23	34	5.51e-05	0.062	GPEDEIGDPLA	R	-	0.997	52.9	25	0	52.9	0	3	0	0	2	1416.72	1743		15945.7	4535	4545	Empty	TRUE
dsx	Isobaric Tag Samples	iTRAQ Sample 1	Mudpit_20180119-DXS-S1-1 (1)	LDL receptor-related protein 1 OS=Rattus norvegicus GN=Lrp1 PE=1 SV=1	G3V928_RAT		uniprot-rat.fasta	504874	1	21	23	34	5.51e-05	0.062	GPVGLAIDFPESK	K	L	0.997	45.1	25.6	0	43.8	0	0	1	0	2	1938.12	2335		12623.3	1744	1756	Empty	TRUE
dsx	Isobaric Tag Samples	iTRAQ Sample 1	Mudpit_20180119-DXS-S1-1 (1)	LDL receptor-related protein 1 OS=Rattus norvegicus GN=Lrp1 PE=1 SV=1	G3V928_RAT		uniprot-rat.fasta	504874	1	21	23	34	5.51e-05	0.062	GQMIYWTDVTTQGSMIR	R	R	0.997	54.7	25	0	54.7	0	0	2	0	2	2291.15	2790		26365.6	3069	3085	Empty	TRUE
dsx	Isobaric Tag Samples	iTRAQ Sample 1	Mudpit_20180119-DXS-S1-1 (1)	LDL receptor-related protein 1 OS=Rattus norvegicus GN=Lrp1 PE=1 SV=1	G3V928_RAT		uniprot-rat.fasta	504874	1	21	23	34	5.51e-05	0.062	GVLFQPCER	K	T	0.996	26.1	25	0	26.1	0	1	0	0	2	1409.75	1000		11129.3	2655	2663	Empty	TRUE
dsx	Isobaric Tag Samples	iTRAQ Sample 1	Mudpit_20180119-DXS-S1-1 (1)	LDL receptor-related protein 1 OS=Rattus norvegicus GN=Lrp1 PE=1 SV=1	G3V928_RAT		uniprot-rat.fasta	504874	1	21	23	34	5.51e-05	0.062	IDLETGENR	R	E	0.991	29.5	25	0	15.9	0	1	0	0	2	1350.72	634		11427.3	2080	2088	Empty	TRUE
dsx	Isobaric Tag Samples	iTRAQ Sample 1	Mudpit_20180119-DXS-S1-1 (1)	LDL receptor-related protein 1 OS=Rattus norvegicus GN=Lrp1 PE=1 SV=1	G3V928_RAT		uniprot-rat.fasta	504874	1	21	23	34	5.51e-05	0.062	IEAASMSGAGR	R	R	0.958	16.4	25	16.7	16.4	0	1	0	0	2	1353.71	568		18916.1	1414	1424	Empty	TRUE
dsx	Isobaric Tag Samples	iTRAQ Sample 1	Mudpit_20180119-DXS-S1-1 (1)	LDL receptor-related protein 1 OS=Rattus norvegicus GN=Lrp1 PE=1 SV=1	G3V928_RAT		uniprot-rat.fasta	504874	1	21	23	34	5.51e-05	0.062	ITWPNGLTVDYVTER	K	I	0.833	11.9	25	0	11.9	0	1	0	0	2	2068.1	2973		4422.59	3189	3203	Empty	TRUE
dsx	Isobaric Tag Samples	iTRAQ Sample 1	Mudpit_20180119-DXS-S1-1 (1)	LDL receptor-related protein 1 OS=Rattus norvegicus GN=Lrp1 PE=1 SV=1	G3V928_RAT		uniprot-rat.fasta	504874	1	21	23	34	5.51e-05	0.062	MYDAQQQQVGTNK	R	C	0.997	45.8	25	0	45.8	0	0	1	0	2	2119.11	576		7838.08	795	807	Empty	TRUE
dsx	Isobaric Tag Samples	iTRAQ Sample 1	Mudpit_20180119-DXS-S1-1 (1)	LDL receptor-related protein 1 OS=Rattus norvegicus GN=Lrp1 PE=1 SV=1	G3V928_RAT		uniprot-rat.fasta	504874	1	21	23	34	5.51e-05	0.062	NVIALAFDYR	K	A	0.925	17.1	25.5	15.5	14.4	0	1	0	0	2	1485.84	2710		15183	2236	2245	Empty	TRUE
dsx	Isobaric Tag Samples	iTRAQ Sample 1	Mudpit_20180119-DXS-S1-1 (1)	LDL receptor-related protein 1 OS=Rattus norvegicus GN=Lrp1 PE=1 SV=1	G3V928_RAT		uniprot-rat.fasta	504874	1	21	23	34	5.51e-05	0.062	TGIGVQLK	R	D	0.987	26.3	25	30.3	14.4	0	1	0	0	2	1423.91	863		7069.12	2137	2144	Empty	TRUE
dsx	Isobaric Tag Samples	iTRAQ Sample 1	Mudpit_20180119-DXS-S1-1 (1)	LDL receptor-related protein 1 OS=Rattus norvegicus GN=Lrp1 PE=1 SV=1	G3V928_RAT		uniprot-rat.fasta	504874	1	21	23	34	5.51e-05	0.062	TLISGMIDEPHAIVVDPLR	K	G	0.997	98.5	25	0	97.5	0	1	2	0	2	2380.32	3090		96081.3	3995	4013	Empty	TRUE
dsx	Isobaric Tag Samples	iTRAQ Sample 1	Mudpit_20180119-DXS-S1-1 (1)	LDL receptor-related protein 1 OS=Rattus norvegicus GN=Lrp1 PE=1 SV=1	G3V928_RAT		uniprot-rat.fasta	504874	1	21	23	34	5.51e-05	0.062	TTIVENVGSVEGLAYHR	R	G	0.997	81.2	25	17.7	81.2	0	0	2	0	2	2149.16	2140		24020.7	2277	2293	Empty	TRUE
dsx	Isobaric Tag Samples	iTRAQ Sample 1	Mudpit_20180119-DXS-S1-1 (1)	LDL receptor-related protein 1 OS=Rattus norvegicus GN=Lrp1 PE=1 SV=1	G3V928_RAT		uniprot-rat.fasta	504874	1	21	23	34	5.51e-05	0.062	VFFTDYGQIPK	K	V	0.997	26.5	25	0	26.5	0	2	0	0	2	1923.08	2471		5406.09	338	348	Empty	TRUE
dsx	Isobaric Tag Samples	iTRAQ Sample 1	Mudpit_20180119-DXS-S1-1 (1)	LDL receptor-related protein 1 OS=Rattus norvegicus GN=Lrp1 PE=1 SV=1	G3V928_RAT		uniprot-rat.fasta	504874	1	21	23	34	5.51e-05	0.062	VPDEHMIPIENLMNPR	K	A	0.997	44	25	0	44	0	1	2	0	2	2209.14	2530		38635.3	548	563	Empty	TRUE
dsx	Isobaric Tag Samples	iTRAQ Sample 1	Mudpit_20180119-DXS-S1-1 (1)	LDL receptor-related protein 1 OS=Rattus norvegicus GN=Lrp1 PE=1 SV=1	G3V928_RAT		uniprot-rat.fasta	504874	1	21	23	34	5.51e-05	0.062	VYWSDVR	R	T	0.9	17.5	25	23.3	13.6	0	1	0	0	2	1228.66	1092		6827.22	1630	1636	Empty	TRUE
dsx	Isobaric Tag Samples	iTRAQ Sample 1	Mudpit_20180119-DXS-S1-1 (1)	Phosphodiesterase OS=Rattus norvegicus GN=Pde8b PE=2 SV=1	Q76KC5_RAT		uniprot-rat.fasta	86202.2	0.935	1	1	1	1.62e-06	0.0184	LTQDPIQVLLIFAK	R	E	0.989	20.6	25	0	20.6	0	0	1	0	2	2207.36	4230		6405.03	3	16	Empty	TRUE
dsx	Isobaric Tag Samples	iTRAQ Sample 1	Mudpit_20180119-DXS-S1-1 (1)	Microtubule-associated protein RP/EB family member 3 OS=Rattus norvegicus GN=Mapre3 PE=1 SV=1	MARE3_RAT		uniprot-rat.fasta	31966.9	1	7	7	12	1.95e-05	0.27	DYNPLLAR	K	Q	0.99	25.5	25	14	25.5	0	1	0	0	2	1265.72	999		71479.1	123	130	Empty	TRUE
dsx	Isobaric Tag Samples	iTRAQ Sample 1	Mudpit_20180119-DXS-S1-1 (1)	Microtubule-associated protein RP/EB family member 3 OS=Rattus norvegicus GN=Mapre3 PE=1 SV=1	MARE3_RAT		uniprot-rat.fasta	31966.9	1	7	7	12	1.95e-05	0.27	FFDANYDGKDYNPLLAR	K	Q	0.991	20.9	25	0	20.9	0	0	1	0	2	2627.37	2671		13960.6	114	130	Empty	TRUE
dsx	Isobaric Tag Samples	iTRAQ Sample 1	Mudpit_20180119-DXS-S1-1 (1)	Microtubule-associated protein RP/EB family member 3 OS=Rattus norvegicus GN=Mapre3 PE=1 SV=1	MARE3_RAT		uniprot-rat.fasta	31966.9	1	7	7	12	1.95e-05	0.27	FQDNFEFIQWFK	K	K	0.997	66.9	25	0	66.9	0	0	1	0	2	2257.19	3921		45620.5	101	112	Empty	TRUE
dsx	Isobaric Tag Samples	iTRAQ Sample 1	Mudpit_20180119-DXS-S1-1 (1)	Microtubule-associated protein RP/EB family member 3 OS=Rattus norvegicus GN=Mapre3 PE=1 SV=1	MARE3_RAT		uniprot-rat.fasta	31966.9	1	7	7	12	1.95e-05	0.27	LSNVAPPCILR	R	K	0.997	30.1	25.7	18.2	28.2	0	2	0	0	2	1543.89	1637		169512	175	185	Empty	TRUE
dsx	Isobaric Tag Samples	iTRAQ Sample 1	Mudpit_20180119-DXS-S1-1 (1)	Microtubule-associated protein RP/EB family member 3 OS=Rattus norvegicus GN=Mapre3 PE=1 SV=1	MARE3_RAT		uniprot-rat.fasta	31966.9	1	7	7	12	1.95e-05	0.27	LTVDGLEK	K	E	0.99	35.7	26.4	28	24.1	0	2	0	0	2	1482.9	1016		62310.5	214	221	Empty	TRUE
dsx	Isobaric Tag Samples	iTRAQ Sample 1	Mudpit_20180119-DXS-S1-1 (1)	Microtubule-associated protein RP/EB family member 3 OS=Rattus norvegicus GN=Mapre3 PE=1 SV=1	MARE3_RAT		uniprot-rat.fasta	31966.9	1	7	7	12	1.95e-05	0.27	NGGHEADAQILELNQQLLDLK	R	L	0.983	18.9	25	0	18.9	0	0	0	1	2	2927.61	3099		9253.48	193	213	Empty	TRUE
dsx	Isobaric Tag Samples	iTRAQ Sample 1	Mudpit_20180119-DXS-S1-1 (1)	Microtubule-associated protein RP/EB family member 3 OS=Rattus norvegicus GN=Mapre3 PE=1 SV=1	MARE3_RAT		uniprot-rat.fasta	31966.9	1	7	7	12	1.95e-05	0.27	VLQAAFK	K	K	0.9	26.8	25	23.1	20.9	0	4	0	0	2	1384.88	1560		49115.9	77	83	Empty	TRUE
dsx	Isobaric Tag Samples	iTRAQ Sample 1	Mudpit_20180119-DXS-S1-1 (1)	Heterogeneous nuclear ribonucleoprotein H2 OS=Rattus norvegicus GN=Hnrnph2 PE=1 SV=1	HNRH2_RAT		uniprot-rat.fasta	49294	1	3	4	9	1.46e-05	0.203	ATENDIYNFFSPLNPMR	R	V	0.997	79.2	25	0	79.2	0	0	1	0	2	2333.15	3724		73473.4	300	316	Empty	TRUE
dsx	Isobaric Tag Samples	iTRAQ Sample 1	Mudpit_20180119-DXS-S1-1 (1)	Heterogeneous nuclear ribonucleoprotein H2 OS=Rattus norvegicus GN=Hnrnph2 PE=1 SV=1	HNRH2_RAT		uniprot-rat.fasta	49294	1	3	4	9	1.46e-05	0.203	DLNYCFSGMSDHR	R	Y	0.974	18	25	0	18	0	0	1	0	2	1905.85	1189		8408.86	263	275	Empty	FALSE	A0A0G2JTG7_RAT
dsx	Isobaric Tag Samples	iTRAQ Sample 1	Mudpit_20180119-DXS-S1-1 (1)	Heterogeneous nuclear ribonucleoprotein H2 OS=Rattus norvegicus GN=Hnrnph2 PE=1 SV=1	HNRH2_RAT		uniprot-rat.fasta	49294	1	3	4	9	1.46e-05	0.203	EGRPSGEAFVELESEDEVK	R	L	0.926	14.6	25	0	14.6	0	0	0	1	2	2715.39	1454		35815.3	50	68	Empty	FALSE	A0A0G2JTG7_RAT
dsx	Isobaric Tag Samples	iTRAQ Sample 1	Mudpit_20180119-DXS-S1-1 (1)	Heterogeneous nuclear ribonucleoprotein H2 OS=Rattus norvegicus GN=Hnrnph2 PE=1 SV=1	HNRH2_RAT		uniprot-rat.fasta	49294	1	3	4	9	1.46e-05	0.203	SNSVEMDWVLK	K	H	0.997	39.9	25	0	39.9	0	1	2	0	2	1916.04	2293		21915.6	88	98	Empty	TRUE
dsx	Isobaric Tag Samples	iTRAQ Sample 1	Mudpit_20180119-DXS-S1-1 (1)	Heterogeneous nuclear ribonucleoprotein H2 OS=Rattus norvegicus GN=Hnrnph2 PE=1 SV=1	HNRH2_RAT		uniprot-rat.fasta	49294	1	3	4	9	1.46e-05	0.203	VHIEIGPDGR	R	V	0.997	26	25	0	26	0	2	0	0	2	1396.79	659		59936.3	317	326	Empty	FALSE	HNRPF_RAT,A0A0G2JTG7_RAT
dsx	Isobaric Tag Samples	iTRAQ Sample 1	Mudpit_20180119-DXS-S1-1 (1)	Heterogeneous nuclear ribonucleoprotein H2 OS=Rattus norvegicus GN=Hnrnph2 PE=1 SV=1	HNRH2_RAT		uniprot-rat.fasta	49294	1	3	4	9	1.46e-05	0.203	VTGEADVEFATHEDAVAAMAK	R	D	0.997	45.9	25	0	45.9	0	0	0	1	2	2770.42	2079		9587.98	327	347	Empty	TRUE
dsx	Isobaric Tag Samples	iTRAQ Sample 1	Mudpit_20180119-DXS-S1-1 (1)	Calsyntenin-3 OS=Rattus norvegicus GN=Clstn3 PE=2 SV=1	CSTN3_RAT,G3V7J1_RAT		uniprot-rat.fasta	105946	0.986	1	1	1	1.62e-06	0.0136	ADESWQGTVTDTR	K	M	0.973	17.4	25	0	17.4	0	1	0	0	2	1769.86	731		4335.77	685	697	Empty	TRUE
dsx	Isobaric Tag Samples	iTRAQ Sample 1	Mudpit_20180119-DXS-S1-1 (1)	PC4 and SFRS1 interacting protein 1 OS=Rattus norvegicus GN=Psip1 PE=1 SV=1	F1SW39_RAT,PSIP1_RAT,Q566D6_RAT		uniprot-rat.fasta	59639.4	1	3	3	4	6.49e-06	0.0587	AADITTPK	K	A	0.99	27	25.7	21.4	27	0	2	0	0	2	1424.86	524.5		18964.9	136	143	Empty	TRUE
dsx	Isobaric Tag Samples	iTRAQ Sample 1	Mudpit_20180119-DXS-S1-1 (1)	PC4 and SFRS1 interacting protein 1 OS=Rattus norvegicus GN=Psip1 PE=1 SV=1	F1SW39_RAT,PSIP1_RAT,Q566D6_RAT		uniprot-rat.fasta	59639.4	1	3	3	4	6.49e-06	0.0587	ASNEDVTK	K	A	0.99	24.8	25	14.2	19.5	0	1	0	0	2	1471.82	333		16942.1	128	135	Empty	TRUE
dsx	Isobaric Tag Samples	iTRAQ Sample 1	Mudpit_20180119-DXS-S1-1 (1)	PC4 and SFRS1 interacting protein 1 OS=Rattus norvegicus GN=Psip1 PE=1 SV=1	F1SW39_RAT,PSIP1_RAT,Q566D6_RAT		uniprot-rat.fasta	59639.4	1	3	3	4	6.49e-06	0.0587	QPCPSESDMVIDEDK	K	S	0.994	23.1	25	0	23.1	0	0	1	0	2	2358.14	910		14193.2	201	215	Empty	TRUE
dsx	Isobaric Tag Samples	iTRAQ Sample 1	Mudpit_20180119-DXS-S1-1 (1)	Coiled-coil domain-containing protein 22 OS=Rattus norvegicus GN=Ccdc22 PE=1 SV=2	CCD22_RAT		uniprot-rat.fasta	70855.6	1	3	3	3	4.87e-06	0.0542	ILEIVGNIR	R	K	0.975	18.8	25	14.2	18.8	0	1	0	0	2	1330.84	3494		7664	497	505	Empty	TRUE
dsx	Isobaric Tag Samples	iTRAQ Sample 1	Mudpit_20180119-DXS-S1-1 (1)	Coiled-coil domain-containing protein 22 OS=Rattus norvegicus GN=Ccdc22 PE=1 SV=2	CCD22_RAT		uniprot-rat.fasta	70855.6	1	3	3	3	4.87e-06	0.0542	SLGMNLVQVETECR	K	Q	0.997	55.4	25	0	55.4	0	0	1	0	2	1939.99	2065		7059.79	357	370	Empty	TRUE
dsx	Isobaric Tag Samples	iTRAQ Sample 1	Mudpit_20180119-DXS-S1-1 (1)	Coiled-coil domain-containing protein 22 OS=Rattus norvegicus GN=Ccdc22 PE=1 SV=2	CCD22_RAT		uniprot-rat.fasta	70855.6	1	3	3	3	4.87e-06	0.0542	TFAVTDELVFK	R	D	0.997	36	25	0	36	0	1	0	0	2	1878.08	2755		4521.15	535	545	Empty	TRUE
dsx	Isobaric Tag Samples	iTRAQ Sample 1	Mudpit_20180119-DXS-S1-1 (1)	Rab3 GTPase-activating protein catalytic subunit (Fragments) OS=Rattus norvegicus GN=Rab3gap1 PE=1 SV=2	RB3GP_RAT		uniprot-rat.fasta	86588.8	1	7	7	7	1.14e-05	0.141	ADNPQCLLGDFVTEFLK	K	I	0.997	55.4	25	0	55.4	0	0	1	0	2	2575.37	4454		5708.05	112	128	Empty	TRUE
dsx	Isobaric Tag Samples	iTRAQ Sample 1	Mudpit_20180119-DXS-S1-1 (1)	Rab3 GTPase-activating protein catalytic subunit (Fragments) OS=Rattus norvegicus GN=Rab3gap1 PE=1 SV=2	RB3GP_RAT		uniprot-rat.fasta	86588.8	1	7	7	7	1.14e-05	0.141	DYIEEEVTDEKGNVVLK	R	G	0.997	31.9	25	0	31.9	0	0	0	1	2	2892.6	2129		11720.5	500	516	Empty	TRUE
dsx	Isobaric Tag Samples	iTRAQ Sample 1	Mudpit_20180119-DXS-S1-1 (1)	Rab3 GTPase-activating protein catalytic subunit (Fragments) OS=Rattus norvegicus GN=Rab3gap1 PE=1 SV=2	RB3GP_RAT		uniprot-rat.fasta	86588.8	1	7	7	7	1.14e-05	0.141	FVSCLLEQPEVAVTGAGR	R	G	0.93	14.8	25	0	14.8	0	0	1	0	2	2237.19	3291		9384.47	664	681	Empty	TRUE
dsx	Isobaric Tag Samples	iTRAQ Sample 1	Mudpit_20180119-DXS-S1-1 (1)	Rab3 GTPase-activating protein catalytic subunit (Fragments) OS=Rattus norvegicus GN=Rab3gap1 PE=1 SV=2	RB3GP_RAT		uniprot-rat.fasta	86588.8	1	7	7	7	1.14e-05	0.141	LTEPAPVPIHK	K	L	0.907	14.8	25	0	14.8	0	0	1	0	2	1810.1	830		3895.02	161	171	Empty	TRUE
dsx	Isobaric Tag Samples	iTRAQ Sample 1	Mudpit_20180119-DXS-S1-1 (1)	Rab3 GTPase-activating protein catalytic subunit (Fragments) OS=Rattus norvegicus GN=Rab3gap1 PE=1 SV=2	RB3GP_RAT		uniprot-rat.fasta	86588.8	1	7	7	7	1.14e-05	0.141	MQSACLLSDMESFK	R	A	0.997	50.2	25	0	50.2	0	0	1	0	2	2255.13	3186		14604.6	468	481	Empty	TRUE
dsx	Isobaric Tag Samples	iTRAQ Sample 1	Mudpit_20180119-DXS-S1-1 (1)	Rab3 GTPase-activating protein catalytic subunit (Fragments) OS=Rattus norvegicus GN=Rab3gap1 PE=1 SV=2	RB3GP_RAT		uniprot-rat.fasta	86588.8	1	7	7	7	1.14e-05	0.141	VKEEESLENIPSVK	K	K	0.989	20.1	25	0	20.1	0	0	1	0	2	2513.46	1262		14459	586	599	Empty	TRUE
dsx	Isobaric Tag Samples	iTRAQ Sample 1	Mudpit_20180119-DXS-S1-1 (1)	Rab3 GTPase-activating protein catalytic subunit (Fragments) OS=Rattus norvegicus GN=Rab3gap1 PE=1 SV=2	RB3GP_RAT		uniprot-rat.fasta	86588.8	1	7	7	7	1.14e-05	0.141	WENNFLIPGLASGPPDLR	R	C	0.923	14.6	25.5	0	14.6	0	0	1	0	2	2300.23	3557		28949.1	285	302	Empty	TRUE
dsx	Isobaric Tag Samples	iTRAQ Sample 1	Mudpit_20180119-DXS-S1-1 (1)	Protein farnesyltransferase subunit beta OS=Rattus norvegicus GN=Fntb PE=1 SV=1	FNTB_RAT		uniprot-rat.fasta	48673.5	0.95	1	1	1	1.62e-06	0.0366	LQDDSVETVTSIEQAK	R	V	0.997	55.1	25	0	55.1	0	0	1	0	2	2371.28	2085		11000.7	35	50	Empty	TRUE
dsx	Isobaric Tag Samples	iTRAQ Sample 1	Mudpit_20180119-DXS-S1-1 (1)	ELMO domain-containing 1 OS=Rattus norvegicus GN=Elmod1 PE=4 SV=2	D3ZDJ3_RAT		uniprot-rat.fasta	39073.4	0.981	1	1	1	1.62e-06	0.0449	FWIEEDPMDIMEFNR	K	V	0.997	40.2	25	0	40.2	0	0	1	0	2	2276.07	4029		8818.97	287	301	Empty	TRUE
dsx	Isobaric Tag Samples	iTRAQ Sample 1	Mudpit_20180119-DXS-S1-1 (1)	Calcium-transporting ATPase type 2C member 1 OS=Rattus norvegicus GN=Atp2c1 PE=2 SV=1	AT2C1_RAT,Q5PQW5_RAT		uniprot-rat.fasta	100502	1	1	1	6	9.73e-06	0.0794	DLVPGDTVCLSVGDR	R	V	0.997	32.9	25	0	32.9	0	0	1	0	2	1906.98	1809		5820.21	154	168	Empty	TRUE
dsx	Isobaric Tag Samples	iTRAQ Sample 1	Mudpit_20180119-DXS-S1-1 (1)	Calcium-transporting ATPase type 2C member 1 OS=Rattus norvegicus GN=Atp2c1 PE=2 SV=1	AT2C1_RAT,Q5PQW5_RAT		uniprot-rat.fasta	100502	1	1	1	6	9.73e-06	0.0794	EAVTTLIASGVSIK	K	M	0.997	36.2	25	17.6	35.6	0	0	2	0	2	1997.21	2659.5		17474.9	554	567	Empty	TRUE
dsx	Isobaric Tag Samples	iTRAQ Sample 1	Mudpit_20180119-DXS-S1-1 (1)	Calcium-transporting ATPase type 2C member 1 OS=Rattus norvegicus GN=Atp2c1 PE=2 SV=1	AT2C1_RAT,Q5PQW5_RAT		uniprot-rat.fasta	100502	1	1	1	6	9.73e-06	0.0794	IPNVENETMIPVLTSK	K	R	0.78	11.1	25.1	0	11.1	0	0	1	0	2	2393.36	2720		44519.7	9	24	Empty	TRUE
dsx	Isobaric Tag Samples	iTRAQ Sample 1	Mudpit_20180119-DXS-S1-1 (1)	Calcium-transporting ATPase type 2C member 1 OS=Rattus norvegicus GN=Atp2c1 PE=2 SV=1	AT2C1_RAT,Q5PQW5_RAT		uniprot-rat.fasta	100502	1	1	1	6	9.73e-06	0.0794	MGLDGLQQDYIR	K	K	0.997	45.7	25	0	45.7	0	1	0	0	2	1712.89	1939		11883.8	437	448	Empty	TRUE
dsx	Isobaric Tag Samples	iTRAQ Sample 1	Mudpit_20180119-DXS-S1-1 (1)	Calcium-transporting ATPase type 2C member 1 OS=Rattus norvegicus GN=Atp2c1 PE=2 SV=1	AT2C1_RAT,Q5PQW5_RAT		uniprot-rat.fasta	100502	1	1	1	6	9.73e-06	0.0794	MITGDSQETAIAIASR	K	L	0.997	53.9	25	0	53.9	0	0	1	0	2	1968.04	1749		4774.02	568	583	Empty	TRUE
dsx	Isobaric Tag Samples	iTRAQ Sample 1	Mudpit_20180119-DXS-S1-1 (1)	WD repeat and FYVE domain-containing 3 OS=Rattus norvegicus GN=Wdfy3 PE=1 SV=1	A0A0G2K9M4_RAT		uniprot-rat.fasta	391570	1	5	5	8	1.3e-05	0.0231	AIVQFLEINQSEEASR	R	G	0.997	50.2	25	0	50.2	0	0	4	0	2	2138.14	3328.5		23584.3	107	122	Empty	TRUE
dsx	Isobaric Tag Samples	iTRAQ Sample 1	Mudpit_20180119-DXS-S1-1 (1)	WD repeat and FYVE domain-containing 3 OS=Rattus norvegicus GN=Wdfy3 PE=1 SV=1	A0A0G2K9M4_RAT		uniprot-rat.fasta	391570	1	5	5	8	1.3e-05	0.0231	EGLSGGGWLEQTDSVLTNK	K	I	0.997	38.6	25.2	0	38.6	0	0	1	0	2	2599.38	2857		8969.88	1704	1722	Empty	TRUE
dsx	Isobaric Tag Samples	iTRAQ Sample 1	Mudpit_20180119-DXS-S1-1 (1)	WD repeat and FYVE domain-containing 3 OS=Rattus norvegicus GN=Wdfy3 PE=1 SV=1	A0A0G2K9M4_RAT		uniprot-rat.fasta	391570	1	5	5	8	1.3e-05	0.0231	SEGIIPSPVSLVAEEK	K	V	0.981	18.8	25	14.4	18.8	0	0	1	0	2	2263.3	2620		4241.11	1304	1319	Empty	TRUE
dsx	Isobaric Tag Samples	iTRAQ Sample 1	Mudpit_20180119-DXS-S1-1 (1)	WD repeat and FYVE domain-containing 3 OS=Rattus norvegicus GN=Wdfy3 PE=1 SV=1	A0A0G2K9M4_RAT		uniprot-rat.fasta	391570	1	5	5	8	1.3e-05	0.0231	VQGLDTSEGLLLFGK	R	E	0.997	38.9	25	0	38.9	0	0	1	0	2	2185.27	3135		6158.6	2526	2540	Empty	TRUE
dsx	Isobaric Tag Samples	iTRAQ Sample 1	Mudpit_20180119-DXS-S1-1 (1)	WD repeat and FYVE domain-containing 3 OS=Rattus norvegicus GN=Wdfy3 PE=1 SV=1	A0A0G2K9M4_RAT		uniprot-rat.fasta	391570	1	5	5	8	1.3e-05	0.0231	YVTEEWCQIECELLR	K	E	0.997	28.2	25	0	28.2	0	0	1	0	2	2332.13	4113		3397.78	2337	2351	Empty	TRUE
dsx	Isobaric Tag Samples	iTRAQ Sample 1	Mudpit_20180119-DXS-S1-1 (1)	Endoplasmic reticulum-golgi intermediate compartment 1 OS=Rattus norvegicus GN=Ergic1 PE=1 SV=2	F1LU48_RAT		uniprot-rat.fasta	35012.1	1	4	4	5	8.11e-06	0.134	FEGQFSINK	R	V	0.846	12.2	25	0	12.2	0	1	0	0	2	1677.94	1607		7273.63	140	148	Empty	TRUE
dsx	Isobaric Tag Samples	iTRAQ Sample 1	Mudpit_20180119-DXS-S1-1 (1)	Endoplasmic reticulum-golgi intermediate compartment 1 OS=Rattus norvegicus GN=Ergic1 PE=1 SV=2	F1LU48_RAT		uniprot-rat.fasta	35012.1	1	4	4	5	8.11e-06	0.134	LTSNPLASHDYILK	R	I	0.997	39.8	25	16.9	39.8	0	0	1	0	2	2180.25	1851		9205.14	200	213	Empty	TRUE
dsx	Isobaric Tag Samples	iTRAQ Sample 1	Mudpit_20180119-DXS-S1-1 (1)	Endoplasmic reticulum-golgi intermediate compartment 1 OS=Rattus norvegicus GN=Ergic1 PE=1 SV=2	F1LU48_RAT		uniprot-rat.fasta	35012.1	1	4	4	5	8.11e-06	0.134	YDLSPITVK	R	Y	0.997	26.6	25	0	26.6	0	2	0	0	2	1643.98	1561		16572.7	256	264	Empty	TRUE
dsx	Isobaric Tag Samples	iTRAQ Sample 1	Mudpit_20180119-DXS-S1-1 (1)	Endoplasmic reticulum-golgi intermediate compartment 1 OS=Rattus norvegicus GN=Ergic1 PE=1 SV=2	F1LU48_RAT		uniprot-rat.fasta	35012.1	1	4	4	5	8.11e-06	0.134	YSYQYTVANK	R	E	0.994	23.8	25.2	0	23.8	0	1	0	0	2	1845	869		1969.54	228	237	Empty	TRUE
dsx	Isobaric Tag Samples	iTRAQ Sample 1	Mudpit_20180119-DXS-S1-1 (1)	Ribose-phosphate pyrophosphokinase 2 OS=Rattus norvegicus GN=Prps2 PE=1 SV=3	PRPS2_RAT		uniprot-rat.fasta	34813.5	0.999	1	1	6	9.73e-06	0.176	INNAAFEAVVVTNTIPQEDK	R	M	0.997	32	25	0	32	0	0	0	1	2	2781.52	2757		20278.6	261	280	Empty	TRUE
dsx	Isobaric Tag Samples	iTRAQ Sample 1	Mudpit_20180119-DXS-S1-1 (1)	Ribose-phosphate pyrophosphokinase 2 OS=Rattus norvegicus GN=Prps2 PE=1 SV=3	PRPS2_RAT		uniprot-rat.fasta	34813.5	0.999	1	1	6	9.73e-06	0.176	LGLELGK	R	V	0.9	29.2	25	21.3	0	0	1	0	0	2	1337.86	1332		21402.3	23	29	Empty	FALSE	D4A6A8_RAT,A0A0G2KB61_RAT,PRPS1_RAT,A0A0G2JSV3_RAT
dsx	Isobaric Tag Samples	iTRAQ Sample 1	Mudpit_20180119-DXS-S1-1 (1)	Ribose-phosphate pyrophosphokinase 2 OS=Rattus norvegicus GN=Prps2 PE=1 SV=3	PRPS2_RAT		uniprot-rat.fasta	34813.5	0.999	1	1	6	9.73e-06	0.176	MVLVGDVK	R	D	0.99	37.6	25.2	24.6	37.6	0	2	0	0	2	1468.9	1606.5		25477.8	205	212	Empty	FALSE	PRPS1_RAT,A0A0G2JSV3_RAT
dsx	Isobaric Tag Samples	iTRAQ Sample 1	Mudpit_20180119-DXS-S1-1 (1)	Ribose-phosphate pyrophosphokinase 2 OS=Rattus norvegicus GN=Prps2 PE=1 SV=3	PRPS2_RAT		uniprot-rat.fasta	34813.5	0.999	1	1	6	9.73e-06	0.176	VAILVDDMADTCGTICHAADK	R	L	0.997	64.4	25	14.7	58	0	0	0	2	2	2884.45	3531		100574	215	235	Empty	FALSE	PRPS1_RAT,A0A0G2JSV3_RAT
dsx	Isobaric Tag Samples	iTRAQ Sample 1	Mudpit_20180119-DXS-S1-1 (1)	Myosin, heavy polypeptide 10, non-muscle, isoform CRA_b OS=Rattus norvegicus GN=Myh10 PE=1 SV=1	G3V9Y1_RAT		uniprot-rat.fasta	229004	1	41	44	96	0.000156	0.29	ADFCIIHYAGK	K	V	0.997	34.4	25	0	34.4	0	0	1	0	2	1903.04	1525		27026.3	573	583	Empty	FALSE	G3V6P7_RAT
dsx	Isobaric Tag Samples	iTRAQ Sample 1	Mudpit_20180119-DXS-S1-1 (1)	Myosin, heavy polypeptide 10, non-muscle, isoform CRA_b OS=Rattus norvegicus GN=Myh10 PE=1 SV=1	G3V9Y1_RAT		uniprot-rat.fasta	229004	1	41	44	96	0.000156	0.29	ALEDETK	K	N	0.68	10.6	25	21.7	10	0	1	0	0	2	1413.8	410		16718.9	1182	1188	Empty	TRUE
dsx	Isobaric Tag Samples	iTRAQ Sample 1	Mudpit_20180119-DXS-S1-1 (1)	Myosin, heavy polypeptide 10, non-muscle, isoform CRA_b OS=Rattus norvegicus GN=Myh10 PE=1 SV=1	G3V9Y1_RAT		uniprot-rat.fasta	229004	1	41	44	96	0.000156	0.29	ALEEALEAKEEFER	R	Q	0.988	24.7	25	0	17.4	0	0	1	0	2	2272.23	3005		12586.3	1491	1504	Empty	TRUE
dsx	Isobaric Tag Samples	iTRAQ Sample 1	Mudpit_20180119-DXS-S1-1 (1)	Myosin, heavy polypeptide 10, non-muscle, isoform CRA_b OS=Rattus norvegicus GN=Myh10 PE=1 SV=1	G3V9Y1_RAT		uniprot-rat.fasta	229004	1	41	44	96	0.000156	0.29	ALELDPNLYR	R	I	0.997	34.3	25	0	31.3	0	2	0	0	2	1507.84	2036		135856	753	762	Empty	FALSE	A0A0G2K6S9_RAT,E9PTU4_RAT
dsx	Isobaric Tag Samples	iTRAQ Sample 1	Mudpit_20180119-DXS-S1-1 (1)	Myosin, heavy polypeptide 10, non-muscle, isoform CRA_b OS=Rattus norvegicus GN=Myh10 PE=1 SV=1	G3V9Y1_RAT		uniprot-rat.fasta	229004	1	41	44	96	0.000156	0.29	ALEQQVEEMR	R	T	0.997	58.1	25	25.2	57.9	0	6	0	0	2	1536.8	1470		71571	1536	1545	Empty	TRUE
dsx	Isobaric Tag Samples	iTRAQ Sample 1	Mudpit_20180119-DXS-S1-1 (1)	Myosin, heavy polypeptide 10, non-muscle, isoform CRA_b OS=Rattus norvegicus GN=Myh10 PE=1 SV=1	G3V9Y1_RAT		uniprot-rat.fasta	229004	1	41	44	96	0.000156	0.29	AVIYNPATQADWTAK	R	K	0.997	62.5	25.4	0	62.5	0	0	3	0	2	2257.24	1812		58918	19	33	Empty	TRUE
dsx	Isobaric Tag Samples	iTRAQ Sample 1	Mudpit_20180119-DXS-S1-1 (1)	Myosin, heavy polypeptide 10, non-muscle, isoform CRA_b OS=Rattus norvegicus GN=Myh10 PE=1 SV=1	G3V9Y1_RAT		uniprot-rat.fasta	229004	1	41	44	96	0.000156	0.29	CMLQDREDQSILCTGESGAGK	R	T	0.949	15.4	25	0	15.4	0	0	0	1	2	2963.45	1287		13645	164	184	Empty	TRUE
dsx	Isobaric Tag Samples	iTRAQ Sample 1	Mudpit_20180119-DXS-S1-1 (1)	Myosin, heavy polypeptide 10, non-muscle, isoform CRA_b OS=Rattus norvegicus GN=Myh10 PE=1 SV=1	G3V9Y1_RAT		uniprot-rat.fasta	229004	1	41	44	96	0.000156	0.29	DAAGLESQLQDTQELLQEETR	K	Q	0.997	82.7	25	14.4	82.7	0	0	3	1	2	2678.34	3315.5		250247	1309	1329	Empty	TRUE
dsx	Isobaric Tag Samples	iTRAQ Sample 1	Mudpit_20180119-DXS-S1-1 (1)	Myosin, heavy polypeptide 10, non-muscle, isoform CRA_b OS=Rattus norvegicus GN=Myh10 PE=1 SV=1	G3V9Y1_RAT		uniprot-rat.fasta	229004	1	41	44	96	0.000156	0.29	DEIFAQSK	R	E	0.99	35.5	26.1	0	35.5	0	1	0	0	2	1545.87	916		9337.39	1669	1676	Empty	TRUE
dsx	Isobaric Tag Samples	iTRAQ Sample 1	Mudpit_20180119-DXS-S1-1 (1)	Myosin, heavy polypeptide 10, non-muscle, isoform CRA_b OS=Rattus norvegicus GN=Myh10 PE=1 SV=1	G3V9Y1_RAT		uniprot-rat.fasta	229004	1	41	44	96	0.000156	0.29	DLEAQIEAANK	K	A	0.997	58.2	25	30.1	58.2	0	8	0	0	2	1810.02	1281.5		24625.8	1628	1638	Empty	TRUE
dsx	Isobaric Tag Samples	iTRAQ Sample 1	Mudpit_20180119-DXS-S1-1 (1)	Myosin, heavy polypeptide 10, non-muscle, isoform CRA_b OS=Rattus norvegicus GN=Myh10 PE=1 SV=1	G3V9Y1_RAT		uniprot-rat.fasta	229004	1	41	44	96	0.000156	0.29	EDQSILCTGESGAGK	R	T	0.997	48.6	25	0	48.6	0	0	2	0	2	2160.11	759		18872.6	170	184	Empty	FALSE	A0A0G2K6S9_RAT,G3V6P7_RAT,E9PTU4_RAT,F1LNF0_RAT
dsx	Isobaric Tag Samples	iTRAQ Sample 1	Mudpit_20180119-DXS-S1-1 (1)	Myosin, heavy polypeptide 10, non-muscle, isoform CRA_b OS=Rattus norvegicus GN=Myh10 PE=1 SV=1	G3V9Y1_RAT		uniprot-rat.fasta	229004	1	41	44	96	0.000156	0.29	EIFMQVEDER	K	R	0.997	37.1	25	0	37.1	0	1	0	0	2	1599.8	1814		27240.4	1853	1862	Empty	TRUE
dsx	Isobaric Tag Samples	iTRAQ Sample 1	Mudpit_20180119-DXS-S1-1 (1)	Myosin, heavy polypeptide 10, non-muscle, isoform CRA_b OS=Rattus norvegicus GN=Myh10 PE=1 SV=1	G3V9Y1_RAT		uniprot-rat.fasta	229004	1	41	44	96	0.000156	0.29	ELACEVK	K	V	0.9	25	25	20.6	17.5	0	1	0	0	2	1456.83	621		8909.58	1235	1241	Empty	TRUE
dsx	Isobaric Tag Samples	iTRAQ Sample 1	Mudpit_20180119-DXS-S1-1 (1)	Myosin, heavy polypeptide 10, non-muscle, isoform CRA_b OS=Rattus norvegicus GN=Myh10 PE=1 SV=1	G3V9Y1_RAT		uniprot-rat.fasta	229004	1	41	44	96	0.000156	0.29	ELEAELEDER	R	K	0.997	56.9	25	0	56.9	0	5	0	0	2	1536.77	1524		47558.1	1600	1609	Empty	TRUE
dsx	Isobaric Tag Samples	iTRAQ Sample 1	Mudpit_20180119-DXS-S1-1 (1)	Myosin, heavy polypeptide 10, non-muscle, isoform CRA_b OS=Rattus norvegicus GN=Myh10 PE=1 SV=1	G3V9Y1_RAT		uniprot-rat.fasta	229004	1	41	44	96	0.000156	0.29	FVAELWK	R	D	0.9	18.1	25	0	10.2	0	3	0	0	2	1500.9	2833		28850.2	614	620	Empty	TRUE
dsx	Isobaric Tag Samples	iTRAQ Sample 1	Mudpit_20180119-DXS-S1-1 (1)	Myosin, heavy polypeptide 10, non-muscle, isoform CRA_b OS=Rattus norvegicus GN=Myh10 PE=1 SV=1	G3V9Y1_RAT		uniprot-rat.fasta	229004	1	41	44	96	0.000156	0.29	GDDETLHK	R	N	0.99	35.2	25	0	35.2	0	1	0	0	2	1522.83	349		11888.5	1099	1106	Empty	TRUE
dsx	Isobaric Tag Samples	iTRAQ Sample 1	Mudpit_20180119-DXS-S1-1 (1)	Myosin, heavy polypeptide 10, non-muscle, isoform CRA_b OS=Rattus norvegicus GN=Myh10 PE=1 SV=1	G3V9Y1_RAT		uniprot-rat.fasta	229004	1	41	44	96	0.000156	0.29	IAECSSQLAEEEEK	R	A	0.997	54.8	25	0	54.8	0	0	1	0	2	2231.13	1166		21657.9	1008	1021	Empty	TRUE
dsx	Isobaric Tag Samples	iTRAQ Sample 1	Mudpit_20180119-DXS-S1-1 (1)	Myosin, heavy polypeptide 10, non-muscle, isoform CRA_b OS=Rattus norvegicus GN=Myh10 PE=1 SV=1	G3V9Y1_RAT		uniprot-rat.fasta	229004	1	41	44	96	0.000156	0.29	IAECSSQLAEEEEKAK	R	N	0.992	22.4	25	0	22.4	0	0	0	1	2	2734.47	1289		9442.65	1008	1023	Empty	TRUE
dsx	Isobaric Tag Samples	iTRAQ Sample 1	Mudpit_20180119-DXS-S1-1 (1)	Myosin, heavy polypeptide 10, non-muscle, isoform CRA_b OS=Rattus norvegicus GN=Myh10 PE=1 SV=1	G3V9Y1_RAT		uniprot-rat.fasta	229004	1	41	44	96	0.000156	0.29	IAQLEEELEEEQSNMELLNDR	R	F	0.997	36.9	25	0	36.9	0	0	0	1	2	2836.38	3951		8192.79	1738	1758	Empty	TRUE
dsx	Isobaric Tag Samples	iTRAQ Sample 1	Mudpit_20180119-DXS-S1-1 (1)	Myosin, heavy polypeptide 10, non-muscle, isoform CRA_b OS=Rattus norvegicus GN=Myh10 PE=1 SV=1	G3V9Y1_RAT		uniprot-rat.fasta	229004	1	41	44	96	0.000156	0.29	IGQLEEQLEQEAK	K	E	0.997	60	25	0	60	0	0	2	0	2	2123.18	2863		26767.8	1823	1835	Empty	TRUE
dsx	Isobaric Tag Samples	iTRAQ Sample 1	Mudpit_20180119-DXS-S1-1 (1)	Myosin, heavy polypeptide 10, non-muscle, isoform CRA_b OS=Rattus norvegicus GN=Myh10 PE=1 SV=1	G3V9Y1_RAT		uniprot-rat.fasta	229004	1	41	44	96	0.000156	0.29	KLDGETTDLQDQIAELQAQVDELK	R	V	0.997	57.2	25	0	56.2	0	0	0	0	2	3612.97	3841		97979.3	1059	1082	Empty	TRUE
dsx	Isobaric Tag Samples	iTRAQ Sample 1	Mudpit_20180119-DXS-S1-1 (1)	Myosin, heavy polypeptide 10, non-muscle, isoform CRA_b OS=Rattus norvegicus GN=Myh10 PE=1 SV=1	G3V9Y1_RAT		uniprot-rat.fasta	229004	1	41	44	96	0.000156	0.29	KLVWIPSER	K	H	0.889	13.8	25	0	13.8	0	1	0	0	2	1736.07	1418		6201.59	34	42	Empty	TRUE
dsx	Isobaric Tag Samples	iTRAQ Sample 1	Mudpit_20180119-DXS-S1-1 (1)	Myosin, heavy polypeptide 10, non-muscle, isoform CRA_b OS=Rattus norvegicus GN=Myh10 PE=1 SV=1	G3V9Y1_RAT		uniprot-rat.fasta	229004	1	41	44	96	0.000156	0.29	KTTLQVDTLNTELAAER	R	S	0.997	65.2	25.1	0	65.2	0	0	1	1	2	2511.42	1584.5		54074.8	1761	1777	Empty	TRUE
dsx	Isobaric Tag Samples	iTRAQ Sample 1	Mudpit_20180119-DXS-S1-1 (1)	Myosin, heavy polypeptide 10, non-muscle, isoform CRA_b OS=Rattus norvegicus GN=Myh10 PE=1 SV=1	G3V9Y1_RAT		uniprot-rat.fasta	229004	1	41	44	96	0.000156	0.29	LDPHLVLDQLR	K	C	0.997	31.2	25	0	31.2	0	1	0	0	2	1622.95	2384		87220.2	690	700	Empty	FALSE	G3V6P7_RAT
dsx	Isobaric Tag Samples	iTRAQ Sample 1	Mudpit_20180119-DXS-S1-1 (1)	Myosin, heavy polypeptide 10, non-muscle, isoform CRA_b OS=Rattus norvegicus GN=Myh10 PE=1 SV=1	G3V9Y1_RAT		uniprot-rat.fasta	229004	1	41	44	96	0.000156	0.29	LEVNMQAMK	R	A	0.997	47.7	25.4	17.3	36.5	0	1	1	0	2	1671.94	1408		35328.4	1565	1573	Empty	TRUE
dsx	Isobaric Tag Samples	iTRAQ Sample 1	Mudpit_20180119-DXS-S1-1 (1)	Myosin, heavy polypeptide 10, non-muscle, isoform CRA_b OS=Rattus norvegicus GN=Myh10 PE=1 SV=1	G3V9Y1_RAT		uniprot-rat.fasta	229004	1	41	44	96	0.000156	0.29	LQELEGAVK	K	S	0.996	33.1	26.1	26.9	19.8	0	2	0	0	2	1594.96	1843.5		48130.4	1801	1809	Empty	TRUE
dsx	Isobaric Tag Samples	iTRAQ Sample 1	Mudpit_20180119-DXS-S1-1 (1)	Myosin, heavy polypeptide 10, non-muscle, isoform CRA_b OS=Rattus norvegicus GN=Myh10 PE=1 SV=1	G3V9Y1_RAT		uniprot-rat.fasta	229004	1	41	44	96	0.000156	0.29	LQQELDDLTVDLDHQR	R	Q	0.997	64.9	25	14.9	64.9	0	0	4	0	2	2242.16	3511		120694	1425	1440	Empty	TRUE
dsx	Isobaric Tag Samples	iTRAQ Sample 1	Mudpit_20180119-DXS-S1-1 (1)	Myosin, heavy polypeptide 10, non-muscle, isoform CRA_b OS=Rattus norvegicus GN=Myh10 PE=1 SV=1	G3V9Y1_RAT		uniprot-rat.fasta	229004	1	41	44	96	0.000156	0.29	MEEEVLLLEDQNSK	K	F	0.997	66.5	25	0	66.5	0	0	1	0	2	2285.22	2703		42518.7	983	996	Empty	TRUE
dsx	Isobaric Tag Samples	iTRAQ Sample 1	Mudpit_20180119-DXS-S1-1 (1)	Myosin, heavy polypeptide 10, non-muscle, isoform CRA_b OS=Rattus norvegicus GN=Myh10 PE=1 SV=1	G3V9Y1_RAT		uniprot-rat.fasta	229004	1	41	44	96	0.000156	0.29	MEIDLKDLEAQIEAANK	K	A	0.941	15.3	25	13.5	15.3	0	0	0	1	2	2843.6	3654		7770.99	1622	1638	Empty	TRUE
dsx	Isobaric Tag Samples	iTRAQ Sample 1	Mudpit_20180119-DXS-S1-1 (1)	Myosin, heavy polypeptide 10, non-muscle, isoform CRA_b OS=Rattus norvegicus GN=Myh10 PE=1 SV=1	G3V9Y1_RAT		uniprot-rat.fasta	229004	1	41	44	96	0.000156	0.29	MQAHIQDLEEQLDEEEGAR	K	Q	0.997	49.6	25	0	49.6	0	0	0	1	2	2545.21	2502		18635.3	948	966	Empty	TRUE
dsx	Isobaric Tag Samples	iTRAQ Sample 1	Mudpit_20180119-DXS-S1-1 (1)	Myosin, heavy polypeptide 10, non-muscle, isoform CRA_b OS=Rattus norvegicus GN=Myh10 PE=1 SV=1	G3V9Y1_RAT		uniprot-rat.fasta	229004	1	41	44	96	0.000156	0.29	NCAAYLK	R	L	0.9	39.4	29.5	19.9	39.4	0	1	0	0	2	1447.82	528		19758.4	822	828	Empty	FALSE	A0A0G2K6S9_RAT,E9PTU4_RAT,F1LNF0_RAT
dsx	Isobaric Tag Samples	iTRAQ Sample 1	Mudpit_20180119-DXS-S1-1 (1)	Myosin, heavy polypeptide 10, non-muscle, isoform CRA_b OS=Rattus norvegicus GN=Myh10 PE=1 SV=1	G3V9Y1_RAT		uniprot-rat.fasta	229004	1	41	44	96	0.000156	0.29	NKQEVMISDLEER	R	L	0.997	55.9	25	0	55.9	0	0	1	0	2	2199.19	1272		16784	1030	1042	Empty	TRUE
dsx	Isobaric Tag Samples	iTRAQ Sample 1	Mudpit_20180119-DXS-S1-1 (1)	Myosin, heavy polypeptide 10, non-muscle, isoform CRA_b OS=Rattus norvegicus GN=Myh10 PE=1 SV=1	G3V9Y1_RAT		uniprot-rat.fasta	229004	1	41	44	96	0.000156	0.29	NMDPLNDNVATLLHQSSDR	K	F	0.997	79	25	0	79	0	0	1	0	2	2444.21	2343		46601.3	595	613	Empty	TRUE
dsx	Isobaric Tag Samples	iTRAQ Sample 1	Mudpit_20180119-DXS-S1-1 (1)	Myosin, heavy polypeptide 10, non-muscle, isoform CRA_b OS=Rattus norvegicus GN=Myh10 PE=1 SV=1	G3V9Y1_RAT		uniprot-rat.fasta	229004	1	41	44	96	0.000156	0.29	NSLQEQQEEEEEAR	K	K	0.997	40.1	25	0	40.1	0	0	1	0	2	2022.95	427		6505.58	1346	1359	Empty	TRUE
dsx	Isobaric Tag Samples	iTRAQ Sample 1	Mudpit_20180119-DXS-S1-1 (1)	Myosin, heavy polypeptide 10, non-muscle, isoform CRA_b OS=Rattus norvegicus GN=Myh10 PE=1 SV=1	G3V9Y1_RAT		uniprot-rat.fasta	229004	1	41	44	96	0.000156	0.29	NSLQEQQEEEEEARK	K	N	0.997	28.6	25	0	28.6	0	0	1	0	2	2455.25	434		21855.7	1346	1360	Empty	TRUE
dsx	Isobaric Tag Samples	iTRAQ Sample 1	Mudpit_20180119-DXS-S1-1 (1)	Myosin, heavy polypeptide 10, non-muscle, isoform CRA_b OS=Rattus norvegicus GN=Myh10 PE=1 SV=1	G3V9Y1_RAT		uniprot-rat.fasta	229004	1	41	44	96	0.000156	0.29	NTDQASMPENTVAQK	R	L	0.997	41.8	25	0	41.8	0	0	1	0	2	2242.16	514		7853.9	366	380	Empty	TRUE
dsx	Isobaric Tag Samples	iTRAQ Sample 1	Mudpit_20180119-DXS-S1-1 (1)	Myosin, heavy polypeptide 10, non-muscle, isoform CRA_b OS=Rattus norvegicus GN=Myh10 PE=1 SV=1	G3V9Y1_RAT		uniprot-rat.fasta	229004	1	41	44	96	0.000156	0.29	QLEEAEEEATR	R	A	0.997	44.6	25	0	41.9	0	4	0	0	2	1608.8	1052.5		40562	1885	1895	Empty	TRUE
dsx	Isobaric Tag Samples	iTRAQ Sample 1	Mudpit_20180119-DXS-S1-1 (1)	Myosin, heavy polypeptide 10, non-muscle, isoform CRA_b OS=Rattus norvegicus GN=Myh10 PE=1 SV=1	G3V9Y1_RAT		uniprot-rat.fasta	229004	1	41	44	96	0.000156	0.29	QLLQANPILESFGNAK	R	T	0.997	66.9	25	17.5	66.9	0	0	2	0	2	2351.35	2884		72693.8	217	232	Empty	TRUE
dsx	Isobaric Tag Samples	iTRAQ Sample 1	Mudpit_20180119-DXS-S1-1 (1)	Myosin, heavy polypeptide 10, non-muscle, isoform CRA_b OS=Rattus norvegicus GN=Myh10 PE=1 SV=1	G3V9Y1_RAT		uniprot-rat.fasta	229004	1	41	44	96	0.000156	0.29	QVLALQSQLADTK	K	K	0.997	70.1	25	0	70.1	0	0	3	0	2	2023.2	1825		68889.1	1365	1377	Empty	TRUE
dsx	Isobaric Tag Samples	iTRAQ Sample 1	Mudpit_20180119-DXS-S1-1 (1)	Myosin, heavy polypeptide 10, non-muscle, isoform CRA_b OS=Rattus norvegicus GN=Myh10 PE=1 SV=1	G3V9Y1_RAT		uniprot-rat.fasta	229004	1	41	44	96	0.000156	0.29	RQLEEAEEEATR	K	A	0.994	25.7	25	0	25.7	0	0	1	0	2	1764.9	744		7776.08	1884	1895	Empty	TRUE
dsx	Isobaric Tag Samples	iTRAQ Sample 1	Mudpit_20180119-DXS-S1-1 (1)	Myosin, heavy polypeptide 10, non-muscle, isoform CRA_b OS=Rattus norvegicus GN=Myh10 PE=1 SV=1	G3V9Y1_RAT		uniprot-rat.fasta	229004	1	41	44	96	0.000156	0.29	SALLDEK	K	R	0.9	27.6	25.9	22.5	0	0	1	0	0	2	1383.83	872		22304.1	1725	1731	Empty	TRUE
dsx	Isobaric Tag Samples	iTRAQ Sample 1	Mudpit_20180119-DXS-S1-1 (1)	Myosin, heavy polypeptide 10, non-muscle, isoform CRA_b OS=Rattus norvegicus GN=Myh10 PE=1 SV=1	G3V9Y1_RAT		uniprot-rat.fasta	229004	1	41	44	96	0.000156	0.29	SDLLLEGFNNYR	K	F	0.992	21.4	25	0	21.4	0	1	0	0	2	1744.92	2853		6310.68	297	308	Empty	TRUE
dsx	Isobaric Tag Samples	iTRAQ Sample 1	Mudpit_20180119-DXS-S1-1 (1)	Myosin, heavy polypeptide 10, non-muscle, isoform CRA_b OS=Rattus norvegicus GN=Myh10 PE=1 SV=1	G3V9Y1_RAT		uniprot-rat.fasta	229004	1	41	44	96	0.000156	0.29	TELEDTLDTTAAQQELR	K	T	0.997	91.6	25	0	91.6	0	0	1	0	2	2238.14	2129		24954.4	1153	1169	Empty	TRUE
dsx	Isobaric Tag Samples	iTRAQ Sample 1	Mudpit_20180119-DXS-S1-1 (1)	Myosin, heavy polypeptide 10, non-muscle, isoform CRA_b OS=Rattus norvegicus GN=Myh10 PE=1 SV=1	G3V9Y1_RAT		uniprot-rat.fasta	229004	1	41	44	96	0.000156	0.29	TGLEDPER	R	Y	0.99	22.2	25	13.9	21.4	0	1	0	0	2	1220.64	392		24400.3	5	12	Empty	TRUE
dsx	Isobaric Tag Samples	iTRAQ Sample 1	Mudpit_20180119-DXS-S1-1 (1)	Myosin, heavy polypeptide 10, non-muscle, isoform CRA_b OS=Rattus norvegicus GN=Myh10 PE=1 SV=1	G3V9Y1_RAT		uniprot-rat.fasta	229004	1	41	44	96	0.000156	0.29	TSDVNETQPPQSE	K	-	0.997	34	25	0	34	0	1	0	0	2	1735.83	428		15168.4	1964	1976	Empty	TRUE
dsx	Isobaric Tag Samples	iTRAQ Sample 1	Mudpit_20180119-DXS-S1-1 (1)	Myosin, heavy polypeptide 10, non-muscle, isoform CRA_b OS=Rattus norvegicus GN=Myh10 PE=1 SV=1	G3V9Y1_RAT		uniprot-rat.fasta	229004	1	41	44	96	0.000156	0.29	TTLQVDTLNTELAAER	K	S	0.997	81.5	25	0	77.8	0	0	2	0	2	2079.12	1864		77244.4	1762	1777	Empty	TRUE
dsx	Isobaric Tag Samples	iTRAQ Sample 1	Mudpit_20180119-DXS-S1-1 (1)	Myosin, heavy polypeptide 10, non-muscle, isoform CRA_b OS=Rattus norvegicus GN=Myh10 PE=1 SV=1	G3V9Y1_RAT		uniprot-rat.fasta	229004	1	41	44	96	0.000156	0.29	TVGQLYK	R	E	0.9	35.6	25	14.9	23.7	0	2	0	0	2	1416.87	670.5		14737.1	652	658	Empty	FALSE	A0A0G2K6S9_RAT,G3V6P7_RAT,E9PTU4_RAT,F1LNF0_RAT
dsx	Isobaric Tag Samples	iTRAQ Sample 1	Mudpit_20180119-DXS-S1-1 (1)	Myosin, heavy polypeptide 10, non-muscle, isoform CRA_b OS=Rattus norvegicus GN=Myh10 PE=1 SV=1	G3V9Y1_RAT		uniprot-rat.fasta	229004	1	41	44	96	0.000156	0.29	VEDMAELTCLNEASVLHNLK	K	D	0.997	65.1	25	14.6	65.1	0	0	1	4	2	2894.52	3502		61668	87	106	Empty	FALSE	G3V6P7_RAT
dsx	Isobaric Tag Samples	iTRAQ Sample 1	Mudpit_20180119-DXS-S1-1 (1)	Myosin, heavy polypeptide 10, non-muscle, isoform CRA_b OS=Rattus norvegicus GN=Myh10 PE=1 SV=1	G3V9Y1_RAT		uniprot-rat.fasta	229004	1	41	44	96	0.000156	0.29	VEDMAELTCLNEASVLHNLKDR	K	Y	0.778	11.3	25	0	11.3	0	0	0	1	2	3165.65	3327		18515.1	87	108	Empty	TRUE
dsx	Isobaric Tag Samples	iTRAQ Sample 1	Mudpit_20180119-DXS-S1-1 (1)	Myosin, heavy polypeptide 10, non-muscle, isoform CRA_b OS=Rattus norvegicus GN=Myh10 PE=1 SV=1	G3V9Y1_RAT		uniprot-rat.fasta	229004	1	41	44	96	0.000156	0.29	VEGELEEMER	K	K	0.997	56.2	25	0	56.2	0	1	0	0	2	1524.75	1864		63770	871	880	Empty	TRUE
dsx	Isobaric Tag Samples	iTRAQ Sample 1	Mudpit_20180119-DXS-S1-1 (1)	Myosin, heavy polypeptide 10, non-muscle, isoform CRA_b OS=Rattus norvegicus GN=Myh10 PE=1 SV=1	G3V9Y1_RAT		uniprot-rat.fasta	229004	1	41	44	96	0.000156	0.29	VVSSVLQFGNISFK	K	K	0.997	45	25	14.6	45	0	0	2	0	2	2133.25	3656		32009.8	349	362	Empty	TRUE
dsx	Isobaric Tag Samples	iTRAQ Sample 1	Mudpit_20180119-DXS-S1-1 (1)	Coronin OS=Rattus norvegicus GN=Coro1c PE=1 SV=1	G3V624_RAT		uniprot-rat.fasta	53179.1	1	6	6	11	1.78e-05	0.15	KTTDTASVQNEAK	K	L	0.997	31.3	25	0	31.3	0	0	1	0	2	2305.31	391		15475.4	428	440	Empty	TRUE
dsx	Isobaric Tag Samples	iTRAQ Sample 1	Mudpit_20180119-DXS-S1-1 (1)	Coronin OS=Rattus norvegicus GN=Coro1c PE=1 SV=1	G3V624_RAT		uniprot-rat.fasta	53179.1	1	6	6	11	1.78e-05	0.15	LEQQLAK	K	M	0.9	27.8	25.3	20.2	19.4	0	1	0	0	2	1437.89	746		50907.3	465	471	Empty	TRUE
dsx	Isobaric Tag Samples	iTRAQ Sample 1	Mudpit_20180119-DXS-S1-1 (1)	Coronin OS=Rattus norvegicus GN=Coro1c PE=1 SV=1	G3V624_RAT		uniprot-rat.fasta	53179.1	1	6	6	11	1.78e-05	0.15	NADPILISLK	K	H	0.997	49.8	25	0	49.8	0	2	0	0	2	1692.05	2035		55872	382	391	Empty	TRUE
dsx	Isobaric Tag Samples	iTRAQ Sample 1	Mudpit_20180119-DXS-S1-1 (1)	Coronin OS=Rattus norvegicus GN=Coro1c PE=1 SV=1	G3V624_RAT		uniprot-rat.fasta	53179.1	1	6	6	11	1.78e-05	0.15	QLALWNPK	R	N	0.99	38	25	0	38	0	2	0	0	2	1577.96	1690		25801.6	244	251	Empty	TRUE
dsx	Isobaric Tag Samples	iTRAQ Sample 1	Mudpit_20180119-DXS-S1-1 (1)	Coronin OS=Rattus norvegicus GN=Coro1c PE=1 SV=1	G3V624_RAT		uniprot-rat.fasta	53179.1	1	6	6	11	1.78e-05	0.15	VTWDSSFCAVNPR	R	F	0.997	59.6	25	0	59.6	0	3	0	0	2	1842.91	1878		18479.5	32	44	Empty	TRUE
dsx	Isobaric Tag Samples	iTRAQ Sample 1	Mudpit_20180119-DXS-S1-1 (1)	Coronin OS=Rattus norvegicus GN=Coro1c PE=1 SV=1	G3V624_RAT		uniprot-rat.fasta	53179.1	1	6	6	11	1.78e-05	0.15	YFEITDESPYVHYLNTFSSK	R	E	0.997	49.5	25	0	49.5	0	0	0	2	2	3048.55	3396		57912.7	292	311	Empty	TRUE
dsx	Isobaric Tag Samples	iTRAQ Sample 1	Mudpit_20180119-DXS-S1-1 (1)	Protein phosphatase 1 regulatory subunit 14C OS=Rattus norvegicus GN=Ppp1r14c PE=1 SV=1	PP14C_RAT		uniprot-rat.fasta	17979.7	0.908	1	1	1	1.62e-06	0.104	LQEALVDCYKPTEEFIR	K	E	0.995	23.8	25	0	23.8	0	0	1	0	2	2719.46	2731		3160.32	128	144	Empty	TRUE
dsx	Isobaric Tag Samples	iTRAQ Sample 1	Mudpit_20180119-DXS-S1-1 (1)	60S ribosomal protein L18 OS=Rattus norvegicus GN=Rpl18 PE=1 SV=1	A0A0H2UHS7_RAT,Q0QEW8_RAT,RL18_RAT		uniprot-rat.fasta	21659.5	1	2	2	5	8.11e-06	0.127	TAVVVGTITDDVR	K	I	0.997	68.4	25	30.8	68.4	0	4	0	0	2	1649.94	2139		217900	79	91	Empty	TRUE
dsx	Isobaric Tag Samples	iTRAQ Sample 1	Mudpit_20180119-DXS-S1-1 (1)	60S ribosomal protein L18 OS=Rattus norvegicus GN=Rpl18 PE=1 SV=1	A0A0H2UHS7_RAT,Q0QEW8_RAT,RL18_RAT		uniprot-rat.fasta	21659.5	1	2	2	5	8.11e-06	0.127	TNSTFNQVVLK	R	R	0.997	35.9	25	0	31.9	0	0	1	0	2	1859.08	1169		38561.4	39	49	Empty	TRUE
dsx	Isobaric Tag Samples	iTRAQ Sample 1	Mudpit_20180119-DXS-S1-1 (1)	Monoacylglycerol lipase ABHD6 OS=Rattus norvegicus GN=Abhd6 PE=1 SV=1	ABHD6_RAT		uniprot-rat.fasta	38311.7	1	2	2	2	3.24e-06	0.0831	QDQVLDVSGADILAK	K	S	0.997	59.1	25.1	0	59.1	0	0	1	0	2	2180.24	2109		30240.4	277	291	Empty	TRUE
dsx	Isobaric Tag Samples	iTRAQ Sample 1	Mudpit_20180119-DXS-S1-1 (1)	Monoacylglycerol lipase ABHD6 OS=Rattus norvegicus GN=Abhd6 PE=1 SV=1	ABHD6_RAT		uniprot-rat.fasta	38311.7	1	2	2	2	3.24e-06	0.0831	SSLDDLSIVGQVK	R	R	0.968	17	25	0	17	0	1	0	0	2	1969.14	2091		1273.45	114	126	Empty	TRUE
dsx	Isobaric Tag Samples	iTRAQ Sample 1	Mudpit_20180119-DXS-S1-1 (1)	LanC-like protein 1 OS=Rattus norvegicus GN=Lancl1 PE=1 SV=2	LANC1_RAT		uniprot-rat.fasta	45241.4	1	5	5	10	1.62e-05	0.19	AFPNPYADYNK	R	S	0.997	40.3	25	0	40.3	0	0	2	0	2	1908.01	1354.5		33800.7	5	15	Empty	TRUE
dsx	Isobaric Tag Samples	iTRAQ Sample 1	Mudpit_20180119-DXS-S1-1 (1)	LanC-like protein 1 OS=Rattus norvegicus GN=Lancl1 PE=1 SV=2	LANC1_RAT		uniprot-rat.fasta	45241.4	1	5	5	10	1.62e-05	0.19	ELLQQMER	R	G	0.99	33.8	25	32.2	31.6	0	4	0	0	2	1350.74	1314		118613	42	49	Empty	TRUE
dsx	Isobaric Tag Samples	iTRAQ Sample 1	Mudpit_20180119-DXS-S1-1 (1)	LanC-like protein 1 OS=Rattus norvegicus GN=Lancl1 PE=1 SV=2	LANC1_RAT		uniprot-rat.fasta	45241.4	1	5	5	10	1.62e-05	0.19	FPSGNYPSCLDDTR	K	D	0.997	48.1	25	0	48.1	0	0	1	0	2	1932.91	1411		25830.1	256	269	Empty	TRUE
dsx	Isobaric Tag Samples	iTRAQ Sample 1	Mudpit_20180119-DXS-S1-1 (1)	LanC-like protein 1 OS=Rattus norvegicus GN=Lancl1 PE=1 SV=2	LANC1_RAT		uniprot-rat.fasta	45241.4	1	5	5	10	1.62e-05	0.19	IPQSHIQQICETILTSGEK	K	L	0.997	38	25	0	38	0	0	0	1	2	2790.53	2377		105243	174	192	Empty	TRUE
dsx	Isobaric Tag Samples	iTRAQ Sample 1	Mudpit_20180119-DXS-S1-1 (1)	LanC-like protein 1 OS=Rattus norvegicus GN=Lancl1 PE=1 SV=2	LANC1_RAT		uniprot-rat.fasta	45241.4	1	5	5	10	1.62e-05	0.19	LHSLVKPSVDFVCQLK	K	F	0.851	13.6	25	0	13.6	0	0	0	1	2	2782.64	2080		13199	240	255	Empty	TRUE
dsx	Isobaric Tag Samples	iTRAQ Sample 1	Mudpit_20180119-DXS-S1-1 (1)	LanC-like protein 1 OS=Rattus norvegicus GN=Lancl1 PE=1 SV=2	LANC1_RAT		uniprot-rat.fasta	45241.4	1	5	5	10	1.62e-05	0.19	LTPEFSHR	R	L	0.988	31.4	25	27.8	0	0	1	0	0	2	1290.71	714		105343	28	35	Empty	TRUE
dsx	Isobaric Tag Samples	iTRAQ Sample 1	Mudpit_20180119-DXS-S1-1 (1)	NADH dehydrogenase [ubiquinone] 1 alpha subcomplex assembly factor 4 OS=Rattus norvegicus GN=Ndufaf4 PE=1 SV=1	NDUF4_RAT		uniprot-rat.fasta	20158.7	1	2	2	2	3.24e-06	0.144	IAQEYHLELEDVNSLLK	K	Y	0.992	22.9	25	0	22.9	0	0	0	1	2	2622.46	3360		3835.88	137	153	Empty	TRUE
dsx	Isobaric Tag Samples	iTRAQ Sample 1	Mudpit_20180119-DXS-S1-1 (1)	NADH dehydrogenase [ubiquinone] 1 alpha subcomplex assembly factor 4 OS=Rattus norvegicus GN=Ndufaf4 PE=1 SV=1	NDUF4_RAT		uniprot-rat.fasta	20158.7	1	2	2	2	3.24e-06	0.144	YFVTFEVK	K	I	0.933	16.2	25.8	0	16.2	0	1	0	0	2	1640.95	2420		6218.68	154	161	Empty	TRUE
dsx	Isobaric Tag Samples	iTRAQ Sample 1	Mudpit_20180119-DXS-S1-1 (1)	Netrin G2 OS=Rattus norvegicus GN=Ntng2 PE=4 SV=1	A0A0G2K5J5_RAT,D4A9F4_RAT		uniprot-rat.fasta	63603.8	1	3	3	3	4.87e-06	0.0852	EFFTFTDLR	K	M	0.988	20.3	25	0	20.3	0	1	0	0	2	1479.78	2949		10555	245	253	Empty	TRUE
dsx	Isobaric Tag Samples	iTRAQ Sample 1	Mudpit_20180119-DXS-S1-1 (1)	Netrin G2 OS=Rattus norvegicus GN=Ntng2 PE=4 SV=1	A0A0G2K5J5_RAT,D4A9F4_RAT		uniprot-rat.fasta	63603.8	1	3	3	3	4.87e-06	0.0852	SVELTDDVVMTFEYGRPTVMVLEK	K	S	0.877	12.7	25	0	12.7	0	0	0	1	2	3366.78	3969		7042.11	130	153	Empty	TRUE
dsx	Isobaric Tag Samples	iTRAQ Sample 1	Mudpit_20180119-DXS-S1-1 (1)	Netrin G2 OS=Rattus norvegicus GN=Ntng2 PE=4 SV=1	A0A0G2K5J5_RAT,D4A9F4_RAT		uniprot-rat.fasta	63603.8	1	3	3	3	4.87e-06	0.0852	VLCTEEYSR	R	W	0.997	27.2	25	0	27.2	0	1	0	0	2	1460.74	817		6240.47	193	201	Empty	TRUE
dsx	Isobaric Tag Samples	iTRAQ Sample 1	Mudpit_20180119-DXS-S1-1 (1)	Receptor-type tyrosine-protein phosphatase-like N OS=Rattus norvegicus GN=Ptprn PE=1 SV=2	PTPRN_RAT		uniprot-rat.fasta	106228	1	3	3	4	6.49e-06	0.0539	EIDIAATLEHVR	K	D	0.785	14	25.1	0	8.82	0	1	0	0	2	1670.94	2278		5928.35	939	950	Empty	TRUE
dsx	Isobaric Tag Samples	iTRAQ Sample 1	Mudpit_20180119-DXS-S1-1 (1)	Receptor-type tyrosine-protein phosphatase-like N OS=Rattus norvegicus GN=Ptprn PE=1 SV=2	PTPRN_RAT		uniprot-rat.fasta	106228	1	3	3	4	6.49e-06	0.0539	LAALGPEGAHGDTTFEYQDLCR	R	Q	0.968	17.1	25	0	17.1	0	0	0	2	2	2725.32	2377.5		11184.5	616	637	Empty	TRUE
dsx	Isobaric Tag Samples	iTRAQ Sample 1	Mudpit_20180119-DXS-S1-1 (1)	Receptor-type tyrosine-protein phosphatase-like N OS=Rattus norvegicus GN=Ptprn PE=1 SV=2	PTPRN_RAT		uniprot-rat.fasta	106228	1	3	3	4	6.49e-06	0.0539	SELEAQTGLQILQTGVGQR	K	E	0.99	21.8	25	0	21.8	0	1	0	0	2	2332.28	2678		3071.95	543	561	Empty	TRUE
dsx	Isobaric Tag Samples	iTRAQ Sample 1	Mudpit_20180119-DXS-S1-1 (1)	Succinate dehydrogenase [ubiquinone] cytochrome b small subunit OS=Rattus norvegicus GN=Lrrp1 PE=2 SV=1	Q812B0_RAT		uniprot-rat.fasta	17119.5	0.958	1	1	1	1.62e-06	0.044	AVAMLWK	R	-	0.9	25.8	26.7	21	24.7	0	1	0	0	2	1426.87	1910		13620.8	152	158	Empty	TRUE
dsx	Isobaric Tag Samples	iTRAQ Sample 1	Mudpit_20180119-DXS-S1-1 (1)	Syntaxin-binding protein 5-like OS=Rattus norvegicus GN=Stxbp5l PE=1 SV=3	D3ZU84_RAT		uniprot-rat.fasta	122020	1	7	7	9	1.46e-05	0.106	FTEPVVVLPSGTFLSLK	R	G	0.997	36.8	25	0	36.8	0	0	1	0	2	2442.45	3533		38253	781	797	Empty	TRUE
dsx	Isobaric Tag Samples	iTRAQ Sample 1	Mudpit_20180119-DXS-S1-1 (1)	Syntaxin-binding protein 5-like OS=Rattus norvegicus GN=Stxbp5l PE=1 SV=3	D3ZU84_RAT		uniprot-rat.fasta	122020	1	7	7	9	1.46e-05	0.106	GAAGGVMGELTR	K	A	0.997	57.3	25	0	51.5	0	2	0	0	2	1422.77	1210.5		13035	1031	1042	Empty	TRUE
dsx	Isobaric Tag Samples	iTRAQ Sample 1	Mudpit_20180119-DXS-S1-1 (1)	Syntaxin-binding protein 5-like OS=Rattus norvegicus GN=Stxbp5l PE=1 SV=3	D3ZU84_RAT		uniprot-rat.fasta	122020	1	7	7	9	1.46e-05	0.106	NSEPFIIFSGGLSYDK	R	A	0.992	22.2	25	0	22.2	0	0	1	0	2	2382.28	3176		14455.8	223	238	Empty	TRUE
dsx	Isobaric Tag Samples	iTRAQ Sample 1	Mudpit_20180119-DXS-S1-1 (1)	Syntaxin-binding protein 5-like OS=Rattus norvegicus GN=Stxbp5l PE=1 SV=3	D3ZU84_RAT		uniprot-rat.fasta	122020	1	7	7	9	1.46e-05	0.106	QFIADNFCMR	R	G	0.997	34.5	25	0	34.5	0	1	0	0	2	1605.78	2001		7617.19	604	613	Empty	TRUE
dsx	Isobaric Tag Samples	iTRAQ Sample 1	Mudpit_20180119-DXS-S1-1 (1)	Syntaxin-binding protein 5-like OS=Rattus norvegicus GN=Stxbp5l PE=1 SV=3	D3ZU84_RAT		uniprot-rat.fasta	122020	1	7	7	9	1.46e-05	0.106	QTCEIVEEDPFAVQMIYWCPESR	K	I	0.997	49.8	25	0	49.8	0	0	0	1	2	3191.48	3840		8380.63	410	432	Empty	TRUE
dsx	Isobaric Tag Samples	iTRAQ Sample 1	Mudpit_20180119-DXS-S1-1 (1)	Syntaxin-binding protein 5-like OS=Rattus norvegicus GN=Stxbp5l PE=1 SV=3	D3ZU84_RAT		uniprot-rat.fasta	122020	1	7	7	9	1.46e-05	0.106	SLSGSTNTVSSEGVTK	R	D	0.997	28.5	25	0	28.5	0	0	2	0	2	2162.18	556		35446.8	493	508	Empty	TRUE
dsx	Isobaric Tag Samples	iTRAQ Sample 1	Mudpit_20180119-DXS-S1-1 (1)	Syntaxin-binding protein 5-like OS=Rattus norvegicus GN=Stxbp5l PE=1 SV=3	D3ZU84_RAT		uniprot-rat.fasta	122020	1	7	7	9	1.46e-05	0.106	TFCFTNEGQALYLVSPTEIQR	R	L	0.933	15	25	0	15	0	0	0	1	2	2778.41	3164		6070.05	934	954	Empty	TRUE
dsx	Isobaric Tag Samples	iTRAQ Sample 1	Mudpit_20180119-DXS-S1-1 (1)	Single-stranded DNA-binding protein 2 OS=Rattus norvegicus GN=Ssbp2 PE=1 SV=3	F1M3J3_RAT		uniprot-rat.fasta	38900.3	0.991	1	1	1	1.62e-06	0.0272	SAQTFLSEIR	K	W	0.986	19.7	25	0	19.7	0	1	0	0	2	1455.81	2121		11609	44	53	Empty	TRUE
dsx	Isobaric Tag Samples	iTRAQ Sample 1	Mudpit_20180119-DXS-S1-1 (1)	SRSF protein kinase 2 OS=Rattus norvegicus GN=Srpk2 PE=1 SV=1	A0A0G2JX62_RAT,B1WBT4_RAT		uniprot-rat.fasta	76949.2	1	3	3	3	4.87e-06	0.0871	AADLLVNPLDPQNADK	R	I	0.997	42.1	25.8	16.8	42.1	0	0	1	0	2	2302.29	2561		16167.5	501	516	Empty	TRUE
dsx	Isobaric Tag Samples	iTRAQ Sample 1	Mudpit_20180119-DXS-S1-1 (1)	SRSF protein kinase 2 OS=Rattus norvegicus GN=Srpk2 PE=1 SV=1	A0A0G2JX62_RAT,B1WBT4_RAT		uniprot-rat.fasta	76949.2	1	3	3	3	4.87e-06	0.0871	IIHTDIKPENILMCVDGAYVR	K	R	0.997	38.2	25	0	37.5	0	0	0	1	2	3065.67	2790		18089.3	208	228	Empty	TRUE
dsx	Isobaric Tag Samples	iTRAQ Sample 1	Mudpit_20180119-DXS-S1-1 (1)	SRSF protein kinase 2 OS=Rattus norvegicus GN=Srpk2 PE=1 SV=1	A0A0G2JX62_RAT,B1WBT4_RAT		uniprot-rat.fasta	76949.2	1	3	3	3	4.87e-06	0.0871	YGWPHEDAAQFTDFLIPMLEMVPEK	K	R	0.772	11.6	25	0	11.6	0	0	0	0	2	3572.81	4324		1429.65	642	666	Empty	TRUE
dsx	Isobaric Tag Samples	iTRAQ Sample 1	Mudpit_20180119-DXS-S1-1 (1)	RCG62582, isoform CRA_c OS=Rattus norvegicus GN=Ubap2l PE=1 SV=1	A0A0G2JYC6_RAT,E9PTR4_RAT		uniprot-rat.fasta	112508	1	5	5	5	8.11e-06	0.0599	AINVLLEGNPDTHSWEMVGK	R	K	0.922	14.5	25	0	14.5	0	0	0	1	2	2818.5	2991		5495.68	82	101	Empty	TRUE
dsx	Isobaric Tag Samples	iTRAQ Sample 1	Mudpit_20180119-DXS-S1-1 (1)	RCG62582, isoform CRA_c OS=Rattus norvegicus GN=Ubap2l PE=1 SV=1	A0A0G2JYC6_RAT,E9PTR4_RAT		uniprot-rat.fasta	112508	1	5	5	5	8.11e-06	0.0599	DGGQTESNEEGK	K	E	0.997	44.8	25	0	44.8	0	0	1	0	2	1858.92	348		4909.47	110	121	Empty	TRUE
dsx	Isobaric Tag Samples	iTRAQ Sample 1	Mudpit_20180119-DXS-S1-1 (1)	RCG62582, isoform CRA_c OS=Rattus norvegicus GN=Ubap2l PE=1 SV=1	A0A0G2JYC6_RAT,E9PTR4_RAT		uniprot-rat.fasta	112508	1	5	5	5	8.11e-06	0.0599	DGSLASNPYSGDLTK	R	F	0.997	45.3	25	0	45.3	0	0	1	0	2	2133.13	1132		15410	850	864	Empty	TRUE
dsx	Isobaric Tag Samples	iTRAQ Sample 1	Mudpit_20180119-DXS-S1-1 (1)	RCG62582, isoform CRA_c OS=Rattus norvegicus GN=Ubap2l PE=1 SV=1	A0A0G2JYC6_RAT,E9PTR4_RAT		uniprot-rat.fasta	112508	1	5	5	5	8.11e-06	0.0599	IDLAVLLGK	R	T	0.997	37.4	25	28.3	37.4	0	1	0	0	2	1550.01	3098		18070.9	282	290	Empty	TRUE
dsx	Isobaric Tag Samples	iTRAQ Sample 1	Mudpit_20180119-DXS-S1-1 (1)	RCG62582, isoform CRA_c OS=Rattus norvegicus GN=Ubap2l PE=1 SV=1	A0A0G2JYC6_RAT,E9PTR4_RAT		uniprot-rat.fasta	112508	1	5	5	5	8.11e-06	0.0599	QLIDITGK	K	N	0.887	14.5	25	15	13	0	1	0	0	2	1495.93	1296		16297.4	56	63	Empty	TRUE
dsx	Isobaric Tag Samples	iTRAQ Sample 1	Mudpit_20180119-DXS-S1-1 (1)	Isocitrate dehydrogenase [NADP] cytoplasmic OS=Rattus norvegicus GN=Idh1 PE=1 SV=1	IDHC_RAT		uniprot-rat.fasta	46735.8	1	7	8	16	2.6e-05	0.21	ATDFVVPGPGK	R	V	0.997	34.5	25.1	15.2	34.5	0	2	0	0	2	1695.99	1273		20302.1	141	151	Empty	TRUE
dsx	Isobaric Tag Samples	iTRAQ Sample 1	Mudpit_20180119-DXS-S1-1 (1)	Isocitrate dehydrogenase [NADP] cytoplasmic OS=Rattus norvegicus GN=Idh1 PE=1 SV=1	IDHC_RAT		uniprot-rat.fasta	46735.8	1	7	8	16	2.6e-05	0.21	DLAACIK	K	G	0.9	31.9	25.2	42.4	19.3	0	2	0	0	2	1398.82	809		20502.8	375	381	Empty	TRUE
dsx	Isobaric Tag Samples	iTRAQ Sample 1	Mudpit_20180119-DXS-S1-1 (1)	Isocitrate dehydrogenase [NADP] cytoplasmic OS=Rattus norvegicus GN=Idh1 PE=1 SV=1	IDHC_RAT		uniprot-rat.fasta	46735.8	1	7	8	16	2.6e-05	0.21	GQETSTNPIASIFAWSR	K	G	0.997	67.7	25	0	67.7	0	0	2	0	2	2169.12	3679		56010.7	322	338	Empty	TRUE
dsx	Isobaric Tag Samples	iTRAQ Sample 1	Mudpit_20180119-DXS-S1-1 (1)	Isocitrate dehydrogenase [NADP] cytoplasmic OS=Rattus norvegicus GN=Idh1 PE=1 SV=1	IDHC_RAT		uniprot-rat.fasta	46735.8	1	7	8	16	2.6e-05	0.21	IIWELIK	R	E	0.9	20.5	25	21.5	20.5	0	2	0	0	2	1522.98	3449.5		39886.2	21	27	Empty	TRUE
dsx	Isobaric Tag Samples	iTRAQ Sample 1	Mudpit_20180119-DXS-S1-1 (1)	Isocitrate dehydrogenase [NADP] cytoplasmic OS=Rattus norvegicus GN=Idh1 PE=1 SV=1	IDHC_RAT		uniprot-rat.fasta	46735.8	1	7	8	16	2.6e-05	0.21	SDYLNTFEFMDK	R	L	0.997	42.6	25	0	42.3	0	0	2	0	2	2118.07	2985		66256	389	400	Empty	TRUE
dsx	Isobaric Tag Samples	iTRAQ Sample 1	Mudpit_20180119-DXS-S1-1 (1)	Isocitrate dehydrogenase [NADP] cytoplasmic OS=Rattus norvegicus GN=Idh1 PE=1 SV=1	IDHC_RAT		uniprot-rat.fasta	46735.8	1	7	8	16	2.6e-05	0.21	SEGGFIWACK	K	N	0.997	51.1	25	0	48.5	0	1	3	0	2	1762.94	1708.5		46428.1	261	270	Empty	TRUE
dsx	Isobaric Tag Samples	iTRAQ Sample 1	Mudpit_20180119-DXS-S1-1 (1)	Isocitrate dehydrogenase [NADP] cytoplasmic OS=Rattus norvegicus GN=Idh1 PE=1 SV=1	IDHC_RAT		uniprot-rat.fasta	46735.8	1	7	8	16	2.6e-05	0.21	VTYLVHDFEEGGGVAMGMYNQDK	K	S	0.997	81.5	25	0	81.5	0	0	0	2	2	3168.56	3842		86242	165	187	Empty	TRUE
dsx	Isobaric Tag Samples	iTRAQ Sample 1	Mudpit_20180119-DXS-S1-1 (1)	Spectrin beta chain OS=Rattus norvegicus GN=Sptb PE=1 SV=1	A0A140UHX6_RAT		uniprot-rat.fasta	268029	1	14	15	18	2.92e-05	0.0936	AQEVTALLK	K	D	0.73	10.7	25.1	13.6	10.7	0	1	0	0	2	1580.98	1994		5993.89	1263	1271	Empty	TRUE
dsx	Isobaric Tag Samples	iTRAQ Sample 1	Mudpit_20180119-DXS-S1-1 (1)	Spectrin beta chain OS=Rattus norvegicus GN=Sptb PE=1 SV=1	A0A140UHX6_RAT		uniprot-rat.fasta	268029	1	14	15	18	2.92e-05	0.0936	DASVAEAWLIAQEPYLASR	R	D	0.997	47	25	0	47	0	0	1	0	2	2394.26	3704		13344.5	2017	2035	Empty	TRUE
dsx	Isobaric Tag Samples	iTRAQ Sample 1	Mudpit_20180119-DXS-S1-1 (1)	Spectrin beta chain OS=Rattus norvegicus GN=Sptb PE=1 SV=1	A0A140UHX6_RAT		uniprot-rat.fasta	268029	1	14	15	18	2.92e-05	0.0936	DLGQDLAGVIAIQR	K	K	0.997	63.2	25.6	24.4	63.2	0	1	1	0	2	1773.02	2797.5		35754.9	982	995	Empty	TRUE
dsx	Isobaric Tag Samples	iTRAQ Sample 1	Mudpit_20180119-DXS-S1-1 (1)	Spectrin beta chain OS=Rattus norvegicus GN=Sptb PE=1 SV=1	A0A140UHX6_RAT		uniprot-rat.fasta	268029	1	14	15	18	2.92e-05	0.0936	EADDLEQWITEK	R	E	0.888	13.8	25	21.2	13.8	0	0	2	0	2	2085.1	2849		17390.7	1698	1709	Empty	TRUE
dsx	Isobaric Tag Samples	iTRAQ Sample 1	Mudpit_20180119-DXS-S1-1 (1)	Spectrin beta chain OS=Rattus norvegicus GN=Sptb PE=1 SV=1	A0A140UHX6_RAT		uniprot-rat.fasta	268029	1	14	15	18	2.92e-05	0.0936	EQEVSAAWQALLDACAGR	K	R	0.905	14	25	0	14	0	0	1	0	2	2279.14	3911		13439.1	1878	1895	Empty	TRUE
dsx	Isobaric Tag Samples	iTRAQ Sample 1	Mudpit_20180119-DXS-S1-1 (1)	Spectrin beta chain OS=Rattus norvegicus GN=Sptb PE=1 SV=1	A0A140UHX6_RAT		uniprot-rat.fasta	268029	1	14	15	18	2.92e-05	0.0936	FLDLLEPLGR	R	R	0.993	22.4	25	0	22.4	0	1	0	0	2	1476.87	3951		12059.4	1460	1469	Empty	TRUE
dsx	Isobaric Tag Samples	iTRAQ Sample 1	Mudpit_20180119-DXS-S1-1 (1)	Spectrin beta chain OS=Rattus norvegicus GN=Sptb PE=1 SV=1	A0A140UHX6_RAT		uniprot-rat.fasta	268029	1	14	15	18	2.92e-05	0.0936	GLQDALQGQELSLGEASK	K	L	0.997	40.5	25.5	0	40.5	0	0	1	0	2	2452.35	2229		17484.2	1045	1062	Empty	TRUE
dsx	Isobaric Tag Samples	iTRAQ Sample 1	Mudpit_20180119-DXS-S1-1 (1)	Spectrin beta chain OS=Rattus norvegicus GN=Sptb PE=1 SV=1	A0A140UHX6_RAT		uniprot-rat.fasta	268029	1	14	15	18	2.92e-05	0.0936	LMEADIAIQGDK	K	V	0.991	24.6	25	0	24.6	0	1	0	0	2	1912.07	1856		5215.15	572	583	Empty	TRUE
dsx	Isobaric Tag Samples	iTRAQ Sample 1	Mudpit_20180119-DXS-S1-1 (1)	Spectrin beta chain OS=Rattus norvegicus GN=Sptb PE=1 SV=1	A0A140UHX6_RAT		uniprot-rat.fasta	268029	1	14	15	18	2.92e-05	0.0936	LVTQDNFGYDLAAVEAAK	R	K	0.997	69.2	25.4	0	69.2	0	0	2	0	2	2533.38	3146.5		29777.4	444	461	Empty	TRUE
dsx	Isobaric Tag Samples	iTRAQ Sample 1	Mudpit_20180119-DXS-S1-1 (1)	Spectrin beta chain OS=Rattus norvegicus GN=Sptb PE=1 SV=1	A0A140UHX6_RAT		uniprot-rat.fasta	268029	1	14	15	18	2.92e-05	0.0936	NLALGVPYHGEEPLALR	K	H	0.997	27.5	25.7	0	27.5	0	0	1	0	2	2153.2	2059		12674.4	2224	2240	Empty	TRUE
dsx	Isobaric Tag Samples	iTRAQ Sample 1	Mudpit_20180119-DXS-S1-1 (1)	Spectrin beta chain OS=Rattus norvegicus GN=Sptb PE=1 SV=1	A0A140UHX6_RAT		uniprot-rat.fasta	268029	1	14	15	18	2.92e-05	0.0936	QAEAILSNQEYTLAHLEPPDSLAAAEAGIR	K	K	0.927	14.3	25	0	14.3	0	0	0	1	2	3482.81	3592		3626.22	1179	1208	Empty	TRUE
dsx	Isobaric Tag Samples	iTRAQ Sample 1	Mudpit_20180119-DXS-S1-1 (1)	Spectrin beta chain OS=Rattus norvegicus GN=Sptb PE=1 SV=1	A0A140UHX6_RAT		uniprot-rat.fasta	268029	1	14	15	18	2.92e-05	0.0936	VDNVNSIIER	R	L	0.997	40	25.2	19.3	15.7	0	1	0	0	2	1462.82	1149		21867.3	1747	1756	Empty	TRUE
dsx	Isobaric Tag Samples	iTRAQ Sample 1	Mudpit_20180119-DXS-S1-1 (1)	Spectrin beta chain OS=Rattus norvegicus GN=Sptb PE=1 SV=1	A0A140UHX6_RAT		uniprot-rat.fasta	268029	1	14	15	18	2.92e-05	0.0936	WDAPDDELDNDSSSAR	R	L	0.991	21.3	25	0	21.3	0	0	1	0	2	2096.93	1119		4630.81	23	38	Empty	TRUE
dsx	Isobaric Tag Samples	iTRAQ Sample 1	Mudpit_20180119-DXS-S1-1 (1)	Spectrin beta chain OS=Rattus norvegicus GN=Sptb PE=1 SV=1	A0A140UHX6_RAT		uniprot-rat.fasta	268029	1	14	15	18	2.92e-05	0.0936	YFYTGTEILGLIDEK	R	H	0.997	34.1	25.3	0	34.1	0	0	2	0	2	2370.31	4041		34148.2	1802	1816	Empty	TRUE
dsx	Isobaric Tag Samples	iTRAQ Sample 1	Mudpit_20180119-DXS-S1-1 (1)	Transglutaminase 2, C polypeptide OS=Rattus norvegicus GN=Tgm2 PE=2 SV=1	Q6P6R6_RAT,Q9WVJ6_RAT		uniprot-rat.fasta	76935.3	1	5	5	5	8.11e-06	0.12	GLLVEPAANSYLLAER	R	D	0.997	55.2	25	0	53.3	0	0	1	0	2	2020.14	2579		6742.48	564	579	Empty	TRUE
dsx	Isobaric Tag Samples	iTRAQ Sample 1	Mudpit_20180119-DXS-S1-1 (1)	Transglutaminase 2, C polypeptide OS=Rattus norvegicus GN=Tgm2 PE=2 SV=1	Q6P6R6_RAT,Q9WVJ6_RAT		uniprot-rat.fasta	76935.3	1	5	5	5	8.11e-06	0.12	NPLSDSLYDCVFTVEGAGLTK	K	E	0.997	51	25	0	51	0	0	1	0	2	2894.51	3610		10782.4	610	630	Empty	TRUE
dsx	Isobaric Tag Samples	iTRAQ Sample 1	Mudpit_20180119-DXS-S1-1 (1)	Transglutaminase 2, C polypeptide OS=Rattus norvegicus GN=Tgm2 PE=2 SV=1	Q6P6R6_RAT,Q9WVJ6_RAT		uniprot-rat.fasta	76935.3	1	5	5	5	8.11e-06	0.12	SVEVSDPVPAGDAVK	K	V	0.997	56.2	25	0	56.2	0	0	1	0	2	2078.16	954		9164.79	634	648	Empty	TRUE
dsx	Isobaric Tag Samples	iTRAQ Sample 1	Mudpit_20180119-DXS-S1-1 (1)	Transglutaminase 2, C polypeptide OS=Rattus norvegicus GN=Tgm2 PE=2 SV=1	Q6P6R6_RAT,Q9WVJ6_RAT		uniprot-rat.fasta	76935.3	1	5	5	5	8.11e-06	0.12	VVSGMVNCNDDQGVLLGR	R	W	0.997	74.3	27.1	0	74.3	0	1	0	0	2	2237.13	2084		9973.12	223	240	Empty	TRUE
dsx	Isobaric Tag Samples	iTRAQ Sample 1	Mudpit_20180119-DXS-S1-1 (1)	Transglutaminase 2, C polypeptide OS=Rattus norvegicus GN=Tgm2 PE=2 SV=1	Q6P6R6_RAT,Q9WVJ6_RAT		uniprot-rat.fasta	76935.3	1	5	5	5	8.11e-06	0.12	YSGCLTESNLIK	K	V	0.994	24.6	25	0	24.6	0	0	1	0	2	1993.09	1557		11376.6	550	561	Empty	TRUE
dsx	Isobaric Tag Samples	iTRAQ Sample 1	Mudpit_20180119-DXS-S1-1 (1)	Aspartoacylase OS=Rattus norvegicus GN=Aspa PE=1 SV=1	A0A0H2UHY8_RAT,ACY2_RAT		uniprot-rat.fasta	35314	1	3	3	3	4.87e-06	0.127	VFDLENLSK	R	E	0.993	25.9	25.4	34.5	20.1	0	1	0	0	2	1672.97	2502		14804.8	71	79	Empty	TRUE
dsx	Isobaric Tag Samples	iTRAQ Sample 1	Mudpit_20180119-DXS-S1-1 (1)	Aspartoacylase OS=Rattus norvegicus GN=Aspa PE=1 SV=1	A0A0H2UHY8_RAT,ACY2_RAT		uniprot-rat.fasta	35314	1	3	3	3	4.87e-06	0.127	VIPLGGDCTVYPVFVNEAAYYEK	K	K	0.997	36.2	28.1	0	36.2	0	1	0	0	2	3212.68	3563		4986.09	268	290	Empty	TRUE
dsx	Isobaric Tag Samples	iTRAQ Sample 1	Mudpit_20180119-DXS-S1-1 (1)	Aspartoacylase OS=Rattus norvegicus GN=Aspa PE=1 SV=1	A0A0H2UHY8_RAT,ACY2_RAT		uniprot-rat.fasta	35314	1	3	3	3	4.87e-06	0.127	YIDCDLNR	R	V	0.989	21.3	25	0	21.3	0	1	0	0	2	1372.68	760		10058.6	63	70	Empty	TRUE
dsx	Isobaric Tag Samples	iTRAQ Sample 1	Mudpit_20180119-DXS-S1-1 (1)	RCG43475 OS=Rattus norvegicus GN=Tomm6 PE=1 SV=1	D3ZJS3_RAT		uniprot-rat.fasta	7894	0.95	1	2	4	6.49e-06	0.189	NLSDIDLMAPQPGV	R	-	0.997	74.5	25	0	74.5	0	4	0	0	2	1773.94	2619		124174	61	74	Empty	TRUE
dsx	Isobaric Tag Samples	iTRAQ Sample 1	Mudpit_20180119-DXS-S1-1 (1)	Phosphatidylinositol 5-phosphate 4-kinase type-2 alpha OS=Rattus norvegicus GN=Pip4k2a PE=1 SV=1	PI42A_RAT		uniprot-rat.fasta	46210.8	1	4	5	10	1.62e-05	0.182	DNDFINEGQK	K	I	0.995	38.3	25	0	0	0	1	0	0	2	1787.94	728		7584.97	235	244	Empty	FALSE	PI42B_RAT
dsx	Isobaric Tag Samples	iTRAQ Sample 1	Mudpit_20180119-DXS-S1-1 (1)	Phosphatidylinositol 5-phosphate 4-kinase type-2 alpha OS=Rattus norvegicus GN=Pip4k2a PE=1 SV=1	PI42A_RAT		uniprot-rat.fasta	46210.8	1	4	5	10	1.62e-05	0.182	DVEFLAQLK	K	L	0.997	54.1	25	23.5	53.2	0	3	0	0	2	1670.99	2515		123794	262	270	Empty	FALSE	PI42B_RAT
dsx	Isobaric Tag Samples	iTRAQ Sample 1	Mudpit_20180119-DXS-S1-1 (1)	Phosphatidylinositol 5-phosphate 4-kinase type-2 alpha OS=Rattus norvegicus GN=Pip4k2a PE=1 SV=1	PI42A_RAT		uniprot-rat.fasta	46210.8	1	4	5	10	1.62e-05	0.182	FGIDDQDFQNSLTR	R	S	0.997	53.8	25	0	53.8	0	1	2	0	2	1959.97	2287		21985.3	105	118	Empty	TRUE
dsx	Isobaric Tag Samples	iTRAQ Sample 1	Mudpit_20180119-DXS-S1-1 (1)	Phosphatidylinositol 5-phosphate 4-kinase type-2 alpha OS=Rattus norvegicus GN=Pip4k2a PE=1 SV=1	PI42A_RAT		uniprot-rat.fasta	46210.8	1	4	5	10	1.62e-05	0.182	LMDYSLLVGIHDVER	K	A	0.997	72.9	25	0	72.9	0	0	1	0	2	2064.11	3313		6077.27	271	285	Empty	TRUE
dsx	Isobaric Tag Samples	iTRAQ Sample 1	Mudpit_20180119-DXS-S1-1 (1)	Phosphatidylinositol 5-phosphate 4-kinase type-2 alpha OS=Rattus norvegicus GN=Pip4k2a PE=1 SV=1	PI42A_RAT		uniprot-rat.fasta	46210.8	1	4	5	10	1.62e-05	0.182	SAPLPNDSQAR	R	S	0.997	46.3	25	0	46.3	0	1	0	0	2	1459.78	349		22971.9	119	129	Empty	TRUE
dsx	Isobaric Tag Samples	iTRAQ Sample 1	Mudpit_20180119-DXS-S1-1 (1)	Phosphatidylinositol 5-phosphate 4-kinase type-2 alpha OS=Rattus norvegicus GN=Pip4k2a PE=1 SV=1	PI42A_RAT		uniprot-rat.fasta	46210.8	1	4	5	10	1.62e-05	0.182	TITSEDVAEMHNILK	K	K	0.983	20.9	25	0	20.9	0	0	0	1	2	2309.26	2136		25250.8	146	160	Empty	TRUE
dsx	Isobaric Tag Samples	iTRAQ Sample 1	Mudpit_20180119-DXS-S1-1 (1)	Active BCR-related OS=Rattus norvegicus GN=Abr PE=1 SV=1	A0A0G2JTR4_RAT		uniprot-rat.fasta	95642.9	1	9	9	21	3.41e-05	0.145	AFVDNYK	K	V	0.861	12.5	25	0	12.5	0	1	0	0	2	1464.83	839		11401.9	169	175	Empty	TRUE
dsx	Isobaric Tag Samples	iTRAQ Sample 1	Mudpit_20180119-DXS-S1-1 (1)	Active BCR-related OS=Rattus norvegicus GN=Abr PE=1 SV=1	A0A0G2JTR4_RAT		uniprot-rat.fasta	95642.9	1	9	9	21	3.41e-05	0.145	DNNEIVDK	K	I	0.99	35.3	25	21.4	35.3	0	1	0	0	2	1554.86	410		9845.04	565	572	Empty	TRUE
dsx	Isobaric Tag Samples	iTRAQ Sample 1	Mudpit_20180119-DXS-S1-1 (1)	Active BCR-related OS=Rattus norvegicus GN=Abr PE=1 SV=1	A0A0G2JTR4_RAT		uniprot-rat.fasta	95642.9	1	9	9	21	3.41e-05	0.145	ELPEPLLTDR	R	L	0.96	17.6	25.6	22.3	16.1	0	1	0	0	2	1486.84	1677		44860	710	719	Empty	TRUE
dsx	Isobaric Tag Samples	iTRAQ Sample 1	Mudpit_20180119-DXS-S1-1 (1)	Active BCR-related OS=Rattus norvegicus GN=Abr PE=1 SV=1	A0A0G2JTR4_RAT		uniprot-rat.fasta	95642.9	1	9	9	21	3.41e-05	0.145	HTPVDHPDYPLLQDALR	K	I	0.997	46.1	25	0	46.1	0	0	0	1	2	2291.21	1706		8581.64	239	255	Empty	TRUE
dsx	Isobaric Tag Samples	iTRAQ Sample 1	Mudpit_20180119-DXS-S1-1 (1)	Active BCR-related OS=Rattus norvegicus GN=Abr PE=1 SV=1	A0A0G2JTR4_RAT		uniprot-rat.fasta	95642.9	1	9	9	21	3.41e-05	0.145	ISGVATDIQALK	R	A	0.997	58.6	25.3	15.6	58.6	0	0	2	0	2	1824.11	2522		32895.8	667	678	Empty	TRUE
dsx	Isobaric Tag Samples	iTRAQ Sample 1	Mudpit_20180119-DXS-S1-1 (1)	Active BCR-related OS=Rattus norvegicus GN=Abr PE=1 SV=1	A0A0G2JTR4_RAT		uniprot-rat.fasta	95642.9	1	9	9	21	3.41e-05	0.145	ISQNFLSSINEDIDPR	R	R	0.997	74	25	0	74	0	0	4	0	2	2152.12	3249.5		80072.4	256	271	Empty	TRUE
dsx	Isobaric Tag Samples	iTRAQ Sample 1	Mudpit_20180119-DXS-S1-1 (1)	Active BCR-related OS=Rattus norvegicus GN=Abr PE=1 SV=1	A0A0G2JTR4_RAT		uniprot-rat.fasta	95642.9	1	9	9	21	3.41e-05	0.145	LASQLGVYK	K	A	0.997	45.3	25	18.4	45.3	0	1	0	0	2	1586.97	1628		7480.01	160	168	Empty	TRUE
dsx	Isobaric Tag Samples	iTRAQ Sample 1	Mudpit_20180119-DXS-S1-1 (1)	Active BCR-related OS=Rattus norvegicus GN=Abr PE=1 SV=1	A0A0G2JTR4_RAT		uniprot-rat.fasta	95642.9	1	9	9	21	3.41e-05	0.145	NTLYFSTDV	R	-	0.997	39.7	25	0	39.7	0	2	0	0	2	1363.7	2197.5		29253.7	834	842	Empty	TRUE
dsx	Isobaric Tag Samples	iTRAQ Sample 1	Mudpit_20180119-DXS-S1-1 (1)	Active BCR-related OS=Rattus norvegicus GN=Abr PE=1 SV=1	A0A0G2JTR4_RAT		uniprot-rat.fasta	95642.9	1	9	9	21	3.41e-05	0.145	SQGGGESISPTPPEGLAPGVEAGK	R	G	0.997	44.7	25	0	44.7	0	0	0	3	2	2830.5	1237		44294	47	70	Empty	TRUE
dsx	Isobaric Tag Samples	iTRAQ Sample 1	Mudpit_20180119-DXS-S1-1 (1)	Active BCR-related OS=Rattus norvegicus GN=Abr PE=1 SV=1	A0A0G2JTR4_RAT		uniprot-rat.fasta	95642.9	1	9	9	21	3.41e-05	0.145	STLVLHDLLK	R	H	0.997	31	25	0	31	0	5	0	0	2	1747.09	2135		49716.4	229	238	Empty	FALSE	F1LXF1_RAT
dsx	Isobaric Tag Samples	iTRAQ Sample 1	Mudpit_20180119-DXS-S1-1 (1)	NEDD8-activating enzyme E1 regulatory subunit OS=Rattus norvegicus GN=Nae1 PE=1 SV=1	ULA1_RAT		uniprot-rat.fasta	60384.2	1	1	1	3	4.87e-06	0.109	GTIPDMIADSNK	R	Y	0.997	31.2	25.1	0	31.2	0	0	1	0	2	1870.02	1423		21004.2	327	338	Empty	TRUE
dsx	Isobaric Tag Samples	iTRAQ Sample 1	Mudpit_20180119-DXS-S1-1 (1)	NEDD8-activating enzyme E1 regulatory subunit OS=Rattus norvegicus GN=Nae1 PE=1 SV=1	ULA1_RAT		uniprot-rat.fasta	60384.2	1	1	1	3	4.87e-06	0.109	NVNTALNTTQIPSSIEDIFNDDR	K	C	0.997	71	25	0	71	0	0	0	1	2	2881.45	3666		12569.3	271	293	Empty	FALSE	A1L122_RAT,F1M7W7_RAT
dsx	Isobaric Tag Samples	iTRAQ Sample 1	Mudpit_20180119-DXS-S1-1 (1)	NEDD8-activating enzyme E1 regulatory subunit OS=Rattus norvegicus GN=Nae1 PE=1 SV=1	ULA1_RAT		uniprot-rat.fasta	60384.2	1	1	1	3	4.87e-06	0.109	YGAAEPHTVAAFLGGAAAQEVIK	R	I	0.992	22.2	25	0	22.2	0	0	1	0	2	2879.59	2696		10501.6	485	507	Empty	FALSE	A1L122_RAT,F1M7W7_RAT
dsx	Isobaric Tag Samples	iTRAQ Sample 1	Mudpit_20180119-DXS-S1-1 (1)	Protein ERGIC-53 OS=Rattus norvegicus GN=Lman1 PE=1 SV=1	A0A0G2JXC1_RAT,F1LRA1_RAT,LMAN1_RAT		uniprot-rat.fasta	57957.3	0.974	1	1	4	6.49e-06	0.0213	YVSSLTEEISR	R	R	0.995	24.5	25	0	24.5	0	4	0	0	2	1587.85	2172		42955.7	370	380	Empty	TRUE
dsx	Isobaric Tag Samples	iTRAQ Sample 1	Mudpit_20180119-DXS-S1-1 (1)	Glyceraldehyde-3-phosphate dehydrogenase OS=Rattus norvegicus PE=1 SV=1	M0R660_RAT		uniprot-rat.fasta	35783.2	1	4	6	114	0.000185	0.544	AAFSCDK	R	V	0.9	31.5	25	21.3	31.5	0	2	0	0	2	1406.76	504		722094	19	25	Empty	FALSE	E9PTV9_RAT,E9PTN6_RAT
dsx	Isobaric Tag Samples	iTRAQ Sample 1	Mudpit_20180119-DXS-S1-1 (1)	Glyceraldehyde-3-phosphate dehydrogenase OS=Rattus norvegicus PE=1 SV=1	M0R660_RAT		uniprot-rat.fasta	35783.2	1	4	6	114	0.000185	0.544	GAAQNIIPASTGAAK	R	A	0.997	64.9	25	0	64.9	0	3	23	1	2	1978.15	4839		484073	199	213	Empty	TRUE
dsx	Isobaric Tag Samples	iTRAQ Sample 1	Mudpit_20180119-DXS-S1-1 (1)	Glyceraldehyde-3-phosphate dehydrogenase OS=Rattus norvegicus PE=1 SV=1	M0R660_RAT		uniprot-rat.fasta	35783.2	1	4	6	114	0.000185	0.544	GILGYTEDQVVSCDFNSNSHSSTFDAGAGIALNDNFVK	K	L	0.997	52.7	25	0	52.7	0	0	0	0	2	4658.26	3788		178365	270	307	Empty	FALSE	F1M269_RAT
dsx	Isobaric Tag Samples	iTRAQ Sample 1	Mudpit_20180119-DXS-S1-1 (1)	Glyceraldehyde-3-phosphate dehydrogenase OS=Rattus norvegicus PE=1 SV=1	M0R660_RAT		uniprot-rat.fasta	35783.2	1	4	6	114	0.000185	0.544	IVSNASCTTNCLAPLAK	K	V	0.997	63.9	25.1	0	63.9	0	0	12	0	2	2428.31	1625		4381550	144	160	Empty	FALSE	A0A0G2K7M1_RAT,E9PTV9_RAT,E9PTN6_RAT
dsx	Isobaric Tag Samples	iTRAQ Sample 1	Mudpit_20180119-DXS-S1-1 (1)	Glyceraldehyde-3-phosphate dehydrogenase OS=Rattus norvegicus PE=1 SV=1	M0R660_RAT		uniprot-rat.fasta	35783.2	1	4	6	114	0.000185	0.544	LISWYDNEYGYSNR	K	V	0.997	51	25	0	51	0	0	9	0	2	2084	2976		421009	308	321	Empty	FALSE	E9PTV9_RAT,E9PTN6_RAT,Q498M9_RAT,F1M4G6_RAT,F1M2N4_RAT
dsx	Isobaric Tag Samples	iTRAQ Sample 1	Mudpit_20180119-DXS-S1-1 (1)	Glyceraldehyde-3-phosphate dehydrogenase OS=Rattus norvegicus PE=1 SV=1	M0R660_RAT		uniprot-rat.fasta	35783.2	1	4	6	114	0.000185	0.544	LVNNGKPITIFQERDPANIK	K	W	0.897	13.6	25	0	13.6	0	0	0	1	2	3179.87	2310		474105	65	84	Empty	TRUE
dsx	Isobaric Tag Samples	iTRAQ Sample 1	Mudpit_20180119-DXS-S1-1 (1)	Glyceraldehyde-3-phosphate dehydrogenase OS=Rattus norvegicus PE=1 SV=1	M0R660_RAT		uniprot-rat.fasta	35783.2	1	4	6	114	0.000185	0.544	QAAEGPLK	K	G	0.99	34.7	25	24.5	34.7	0	3	0	0	2	1421.86	395		854737	262	269	Empty	FALSE	E9PTN6_RAT
dsx	Isobaric Tag Samples	iTRAQ Sample 1	Mudpit_20180119-DXS-S1-1 (1)	Glyceraldehyde-3-phosphate dehydrogenase OS=Rattus norvegicus PE=1 SV=1	M0R660_RAT		uniprot-rat.fasta	35783.2	1	4	6	114	0.000185	0.544	RVIISAPSADAPMFVMGVNHEK	K	Y	0.997	71.4	25	0	71.4	0	0	0	3	2	2977.62	1703		587680	116	137	Empty	TRUE
dsx	Isobaric Tag Samples	iTRAQ Sample 1	Mudpit_20180119-DXS-S1-1 (1)	Glyceraldehyde-3-phosphate dehydrogenase OS=Rattus norvegicus PE=1 SV=1	M0R660_RAT		uniprot-rat.fasta	35783.2	1	4	6	114	0.000185	0.544	TVDGPSGK	K	L	0.99	27.6	25.4	19.2	25.9	0	2	0	0	2	1368.79	383		176779	185	192	Empty	FALSE	E9PTV9_RAT,E9PTN6_RAT,F1M269_RAT
dsx	Isobaric Tag Samples	iTRAQ Sample 1	Mudpit_20180119-DXS-S1-1 (1)	Glyceraldehyde-3-phosphate dehydrogenase OS=Rattus norvegicus PE=1 SV=1	M0R660_RAT		uniprot-rat.fasta	35783.2	1	4	6	114	0.000185	0.544	VIISAPSADAPMFVMGVNHEK	R	Y	0.997	65.4	25	16.2	65.4	0	0	0	15	2	2837.52	2447		3578900	117	137	Empty	TRUE
dsx	Isobaric Tag Samples	iTRAQ Sample 1	Mudpit_20180119-DXS-S1-1 (1)	Glyceraldehyde-3-phosphate dehydrogenase OS=Rattus norvegicus PE=1 SV=1	M0R660_RAT		uniprot-rat.fasta	35783.2	1	4	6	114	0.000185	0.544	VIISAPSADAPMFVMGVNHEKYDNSLK	R	I	0.948	15.4	25	0	15.4	0	0	0	0	2	3846.07	2428		90262	117	143	Empty	TRUE
dsx	Isobaric Tag Samples	iTRAQ Sample 1	Mudpit_20180119-DXS-S1-1 (1)	Glyceraldehyde-3-phosphate dehydrogenase OS=Rattus norvegicus PE=1 SV=1	M0R660_RAT		uniprot-rat.fasta	35783.2	1	4	6	114	0.000185	0.544	VPTPNVSVVDLTCR	R	L	0.997	63.5	25	0	63.5	0	11	0	0	2	1861.02	2075		174231	233	246	Empty	FALSE	E9PTN6_RAT
dsx	Isobaric Tag Samples	iTRAQ Sample 1	Mudpit_20180119-DXS-S1-1 (1)	Glyceraldehyde-3-phosphate dehydrogenase OS=Rattus norvegicus PE=1 SV=1	M0R660_RAT		uniprot-rat.fasta	35783.2	1	4	6	114	0.000185	0.544	VVDLMAYMASK	R	-	0.997	40	28.7	0	40	0	2	1	0	2	1868.01	1523		32574.6	322	332	Empty	FALSE	A0A0G2K7M1_RAT,E9PTV9_RAT,E9PTN6_RAT
dsx	Isobaric Tag Samples	iTRAQ Sample 1	Mudpit_20180119-DXS-S1-1 (1)	Glyceraldehyde-3-phosphate dehydrogenase OS=Rattus norvegicus PE=1 SV=1	M0R660_RAT		uniprot-rat.fasta	35783.2	1	4	6	114	0.000185	0.544	VVDLMAYMASKE	R	-	0.997	50.8	25	0	35.6	0	2	6	0	2	1981.06	2647.5		90360.2	322	333	Empty	FALSE	A0A0G2K7M1_RAT,E9PTV9_RAT,E9PTN6_RAT
dsx	Isobaric Tag Samples	iTRAQ Sample 1	Mudpit_20180119-DXS-S1-1 (1)	Cullin 9 OS=Rattus norvegicus GN=Cul9 PE=1 SV=2	D3ZZP8_RAT		uniprot-rat.fasta	280694	0.998	1	1	1	1.62e-06	0.00398	LQAYPEELIR	R	Q	0.994	24.5	25	16.5	23.8	0	1	0	0	2	1535.87	2185		5685.72	18	27	Empty	TRUE
dsx	Isobaric Tag Samples	iTRAQ Sample 1	Mudpit_20180119-DXS-S1-1 (1)	Wolfram syndrome 1 homolog (Human) OS=Rattus norvegicus GN=Wfs1 PE=1 SV=2	E9PT53_RAT,Q9JLT5_RAT		uniprot-rat.fasta	100566	1	7	8	13	2.11e-05	0.133	ADVEIPFEEILEK	K	A	0.988	23.4	25.2	0	19.7	0	0	2	0	2	2140.2	3375		36313.5	83	95	Empty	TRUE
dsx	Isobaric Tag Samples	iTRAQ Sample 1	Mudpit_20180119-DXS-S1-1 (1)	Wolfram syndrome 1 homolog (Human) OS=Rattus norvegicus GN=Wfs1 PE=1 SV=2	E9PT53_RAT,Q9JLT5_RAT		uniprot-rat.fasta	100566	1	7	8	13	2.11e-05	0.133	ASSEFKDVLLNLR	R	Q	0.986	20.4	25	0	20.4	0	0	1	0	2	2100.23	2812		9048.15	806	818	Empty	TRUE
dsx	Isobaric Tag Samples	iTRAQ Sample 1	Mudpit_20180119-DXS-S1-1 (1)	Wolfram syndrome 1 homolog (Human) OS=Rattus norvegicus GN=Wfs1 PE=1 SV=2	E9PT53_RAT,Q9JLT5_RAT		uniprot-rat.fasta	100566	1	7	8	13	2.11e-05	0.133	GIIPNNLFLQDEDEDEDELSGKSPEDLPLR	K	Q	0.997	32.1	25	0	32.1	0	0	0	0	2	4006.04	3289.5		30192.8	258	287	Empty	TRUE
dsx	Isobaric Tag Samples	iTRAQ Sample 1	Mudpit_20180119-DXS-S1-1 (1)	Wolfram syndrome 1 homolog (Human) OS=Rattus norvegicus GN=Wfs1 PE=1 SV=2	E9PT53_RAT,Q9JLT5_RAT		uniprot-rat.fasta	100566	1	7	8	13	2.11e-05	0.133	KQVAVSELLENVGQVNEQDGGAQPGPVPK	K	S	0.985	19.3	25	0	19.3	0	0	0	0	2	3900.16	2707		16670.2	194	222	Empty	TRUE
dsx	Isobaric Tag Samples	iTRAQ Sample 1	Mudpit_20180119-DXS-S1-1 (1)	Wolfram syndrome 1 homolog (Human) OS=Rattus norvegicus GN=Wfs1 PE=1 SV=2	E9PT53_RAT,Q9JLT5_RAT		uniprot-rat.fasta	100566	1	7	8	13	2.11e-05	0.133	LANDADEELNSCSAVAWLILAAK	R	Q	0.997	58.7	25	13.1	58.7	0	0	0	1	2	3082.63	4157		19149.2	114	136	Empty	TRUE
dsx	Isobaric Tag Samples	iTRAQ Sample 1	Mudpit_20180119-DXS-S1-1 (1)	Wolfram syndrome 1 homolog (Human) OS=Rattus norvegicus GN=Wfs1 PE=1 SV=2	E9PT53_RAT,Q9JLT5_RAT		uniprot-rat.fasta	100566	1	7	8	13	2.11e-05	0.133	QLSSETDLER	K	A	0.997	39.9	25	0	39.9	0	1	0	0	2	1481.78	580		12657.1	166	175	Empty	TRUE
dsx	Isobaric Tag Samples	iTRAQ Sample 1	Mudpit_20180119-DXS-S1-1 (1)	Wolfram syndrome 1 homolog (Human) OS=Rattus norvegicus GN=Wfs1 PE=1 SV=2	E9PT53_RAT,Q9JLT5_RAT		uniprot-rat.fasta	100566	1	7	8	13	2.11e-05	0.133	QVAVSELLENVGQVNEQDGGAQPGPVPK	K	S	0.997	32.3	25	0	32.3	0	0	0	4	2	3467.86	3320		49678.2	195	222	Empty	TRUE
dsx	Isobaric Tag Samples	iTRAQ Sample 1	Mudpit_20180119-DXS-S1-1 (1)	Fatty-acid amide hydrolase 1 OS=Rattus norvegicus GN=Faah PE=1 SV=1	FAAH1_RAT		uniprot-rat.fasta	63358.1	1	3	3	3	4.87e-06	0.0864	DVESLALCLK	R	A	0.997	30.5	25.3	0	30.5	0	1	0	0	2	1756.01	2356		11969.9	286	295	Empty	TRUE
dsx	Isobaric Tag Samples	iTRAQ Sample 1	Mudpit_20180119-DXS-S1-1 (1)	Fatty-acid amide hydrolase 1 OS=Rattus norvegicus GN=Faah PE=1 SV=1	FAAH1_RAT		uniprot-rat.fasta	63358.1	1	3	3	3	4.87e-06	0.0864	NSVGLPVAVQCVALPWQEELCLR	K	F	0.838	12	25	0	12	0	0	0	1	2	2942.55	3744		10808.5	541	563	Empty	TRUE
dsx	Isobaric Tag Samples	iTRAQ Sample 1	Mudpit_20180119-DXS-S1-1 (1)	Fatty-acid amide hydrolase 1 OS=Rattus norvegicus GN=Faah PE=1 SV=1	FAAH1_RAT		uniprot-rat.fasta	63358.1	1	3	3	3	4.87e-06	0.0864	VGYYETDNYTMPSPAMR	R	R	0.997	53.3	25	0	53.3	0	0	1	0	2	2299.07	1893		12743.6	327	343	Empty	TRUE
dsx	Isobaric Tag Samples	iTRAQ Sample 1	Mudpit_20180119-DXS-S1-1 (1)	Serine-threonine kinase receptor-associated protein OS=Rattus norvegicus GN=Strap PE=1 SV=1	STRAP_RAT		uniprot-rat.fasta	38457.3	1	3	3	7	1.14e-05	0.149	FSPDGELYASGSEDGTLR	R	L	0.997	36.3	25	0	36.3	0	0	1	0	2	2205.06	1746		14717.3	273	290	Empty	TRUE
dsx	Isobaric Tag Samples	iTRAQ Sample 1	Mudpit_20180119-DXS-S1-1 (1)	Serine-threonine kinase receptor-associated protein OS=Rattus norvegicus GN=Strap PE=1 SV=1	STRAP_RAT		uniprot-rat.fasta	38457.3	1	3	3	7	1.14e-05	0.149	TVDFTQDSNYLLTGGQDK	K	L	0.988	20.5	25	0	20.5	0	0	0	2	2	2610.35	2427		12262.5	105	122	Empty	TRUE
dsx	Isobaric Tag Samples	iTRAQ Sample 1	Mudpit_20180119-DXS-S1-1 (1)	Serine-threonine kinase receptor-associated protein OS=Rattus norvegicus GN=Strap PE=1 SV=1	STRAP_RAT		uniprot-rat.fasta	38457.3	1	3	3	7	1.14e-05	0.149	VWDAVSGDELMTLAHK	K	H	0.997	56.2	25	0	56.2	0	0	4	0	2	2380.28	3227.5		111965	85	100	Empty	TRUE
dsx	Isobaric Tag Samples	iTRAQ Sample 1	Mudpit_20180119-DXS-S1-1 (1)	Dynamin-1 OS=Rattus norvegicus GN=Dnm1 PE=1 SV=2	DYN1_RAT		uniprot-rat.fasta	97297.5	1	24	29	97	0.000157	0.505	APAVPPARPGSR	R	G	0.987	20.6	25	0	20.6	0	1	0	0	2	1479.87	377		7309.11	785	796	Empty	TRUE
dsx	Isobaric Tag Samples	iTRAQ Sample 1	Mudpit_20180119-DXS-S1-1 (1)	Dynamin-1 OS=Rattus norvegicus GN=Dnm1 PE=1 SV=2	DYN1_RAT		uniprot-rat.fasta	97297.5	1	24	29	97	0.000157	0.505	CVDMVVSELTSTIR	K	K	0.997	53.1	25	0	53.1	0	5	0	0	2	1929.99	3627		38341.9	427	440	Empty	TRUE
dsx	Isobaric Tag Samples	iTRAQ Sample 1	Mudpit_20180119-DXS-S1-1 (1)	Dynamin-1 OS=Rattus norvegicus GN=Dnm1 PE=1 SV=2	DYN1_RAT		uniprot-rat.fasta	97297.5	1	24	29	97	0.000157	0.505	DITAALAAER	K	K	0.997	47.3	25	40.3	46.9	0	5	0	0	2	1334.76	1328		315312	247	256	Empty	TRUE
dsx	Isobaric Tag Samples	iTRAQ Sample 1	Mudpit_20180119-DXS-S1-1 (1)	Dynamin-1 OS=Rattus norvegicus GN=Dnm1 PE=1 SV=2	DYN1_RAT		uniprot-rat.fasta	97297.5	1	24	29	97	0.000157	0.505	EALSIIGDINTTTVSTPMPPPVDDSWLQVQSVPAGR	K	R	0.997	51.2	25	13.2	51.2	0	0	0	0	2	4096.12	3929		31271.5	737	772	Empty	TRUE
dsx	Isobaric Tag Samples	iTRAQ Sample 1	Mudpit_20180119-DXS-S1-1 (1)	Dynamin-1 OS=Rattus norvegicus GN=Dnm1 PE=1 SV=2	DYN1_RAT		uniprot-rat.fasta	97297.5	1	24	29	97	0.000157	0.505	EISYAIK	R	N	0.9	31.6	25	28	17.7	0	2	0	0	2	1431.87	915		148792	387	393	Empty	FALSE	A0A0A0MY48_RAT,A0A0A0MY49_RAT,DYN2_RAT,DYN3_RAT
dsx	Isobaric Tag Samples	iTRAQ Sample 1	Mudpit_20180119-DXS-S1-1 (1)	Dynamin-1 OS=Rattus norvegicus GN=Dnm1 PE=1 SV=2	DYN1_RAT		uniprot-rat.fasta	97297.5	1	24	29	97	0.000157	0.505	ENCLILAVSPANSDLANSDALK	K	I	0.997	48.2	25	15.8	48.2	0	0	0	3	2	2923.57	2669		106200	167	188	Empty	TRUE
dsx	Isobaric Tag Samples	iTRAQ Sample 1	Mudpit_20180119-DXS-S1-1 (1)	Dynamin-1 OS=Rattus norvegicus GN=Dnm1 PE=1 SV=2	DYN1_RAT		uniprot-rat.fasta	97297.5	1	24	29	97	0.000157	0.505	EVDPQGQR	K	T	0.98	22.1	25	0	17.6	0	1	0	0	2	1232.65	329		39285	192	199	Empty	TRUE
dsx	Isobaric Tag Samples	iTRAQ Sample 1	Mudpit_20180119-DXS-S1-1 (1)	Dynamin-1 OS=Rattus norvegicus GN=Dnm1 PE=1 SV=2	DYN1_RAT		uniprot-rat.fasta	97297.5	1	24	29	97	0.000157	0.505	FPFELVK	R	M	0.755	16.7	25	14.5	0	0	3	0	0	2	1487.91	2803		132001	370	376	Empty	FALSE	A0A0A0MY48_RAT,A0A0A0MY49_RAT,DYN2_RAT
dsx	Isobaric Tag Samples	iTRAQ Sample 1	Mudpit_20180119-DXS-S1-1 (1)	Dynamin-1 OS=Rattus norvegicus GN=Dnm1 PE=1 SV=2	DYN1_RAT		uniprot-rat.fasta	97297.5	1	24	29	97	0.000157	0.505	FTDFEEVR	K	L	0.99	35.4	25	0	35.4	0	2	0	0	2	1346.69	1748		97084.5	91	98	Empty	TRUE
dsx	Isobaric Tag Samples	iTRAQ Sample 1	Mudpit_20180119-DXS-S1-1 (1)	Dynamin-1 OS=Rattus norvegicus GN=Dnm1 PE=1 SV=2	DYN1_RAT		uniprot-rat.fasta	97297.5	1	24	29	97	0.000157	0.505	GISPVPINLR	K	V	0.994	31.2	27.9	27.2	31.2	0	3	0	0	2	1369.85	1289		470116	114	123	Empty	FALSE	A0A0A0MY48_RAT,A0A0A0MY49_RAT,DYN2_RAT
dsx	Isobaric Tag Samples	iTRAQ Sample 1	Mudpit_20180119-DXS-S1-1 (1)	Dynamin-1 OS=Rattus norvegicus GN=Dnm1 PE=1 SV=2	DYN1_RAT		uniprot-rat.fasta	97297.5	1	24	29	97	0.000157	0.505	GMEDLIPLVNR	R	L	0.997	43.1	25	0	43.1	0	11	0	0	2	1560.87	2640		3401200	5	15	Empty	TRUE
dsx	Isobaric Tag Samples	iTRAQ Sample 1	Mudpit_20180119-DXS-S1-1 (1)	Dynamin-1 OS=Rattus norvegicus GN=Dnm1 PE=1 SV=2	DYN1_RAT		uniprot-rat.fasta	97297.5	1	24	29	97	0.000157	0.505	GPAPGPPPAGSALGGAPPVPSRPGASPDPFGPPPQVPSRPNR	R	A	0.99	21.1	25	0	21.1	0	0	0	0	2	4262.25	1506		249932	797	838	Empty	TRUE
dsx	Isobaric Tag Samples	iTRAQ Sample 1	Mudpit_20180119-DXS-S1-1 (1)	Dynamin-1 OS=Rattus norvegicus GN=Dnm1 PE=1 SV=2	DYN1_RAT		uniprot-rat.fasta	97297.5	1	24	29	97	0.000157	0.505	IEGSGDQIDTYELSGGAR	R	I	0.997	94.7	25	0	94.7	0	1	4	0	2	2172.07	1503		302282	344	361	Empty	TRUE
dsx	Isobaric Tag Samples	iTRAQ Sample 1	Mudpit_20180119-DXS-S1-1 (1)	Dynamin-1 OS=Rattus norvegicus GN=Dnm1 PE=1 SV=2	DYN1_RAT		uniprot-rat.fasta	97297.5	1	24	29	97	0.000157	0.505	KDITAALAAER	K	K	0.997	33.9	25	0	33.9	0	1	0	0	2	1767.06	1014		5796.12	246	256	Empty	TRUE
dsx	Isobaric Tag Samples	iTRAQ Sample 1	Mudpit_20180119-DXS-S1-1 (1)	Dynamin-1 OS=Rattus norvegicus GN=Dnm1 PE=1 SV=2	DYN1_RAT		uniprot-rat.fasta	97297.5	1	24	29	97	0.000157	0.505	KTSGNQDEILVIR	K	K	0.997	49.5	25	0	49.5	0	0	1	0	2	2081.22	775		46918.8	510	522	Empty	TRUE
dsx	Isobaric Tag Samples	iTRAQ Sample 1	Mudpit_20180119-DXS-S1-1 (1)	Dynamin-1 OS=Rattus norvegicus GN=Dnm1 PE=1 SV=2	DYN1_RAT		uniprot-rat.fasta	97297.5	1	24	29	97	0.000157	0.505	KYMLSVDNLK	K	L	0.707	10.7	25	0	10.7	0	0	1	0	2	2123.27	1588		10212.8	562	571	Empty	TRUE
dsx	Isobaric Tag Samples	iTRAQ Sample 1	Mudpit_20180119-DXS-S1-1 (1)	Dynamin-1 OS=Rattus norvegicus GN=Dnm1 PE=1 SV=2	DYN1_RAT		uniprot-rat.fasta	97297.5	1	24	29	97	0.000157	0.505	LDLMDEGTDAR	K	D	0.997	54.5	25	30.5	54	0	12	0	0	2	1539.76	1622.5		625983	207	217	Empty	FALSE	A0A0A0MY48_RAT,A0A0A0MY49_RAT,DYN2_RAT,DYN3_RAT
dsx	Isobaric Tag Samples	iTRAQ Sample 1	Mudpit_20180119-DXS-S1-1 (1)	Dynamin-1 OS=Rattus norvegicus GN=Dnm1 PE=1 SV=2	DYN1_RAT		uniprot-rat.fasta	97297.5	1	24	29	97	0.000157	0.505	LEIEAETDR	R	V	0.997	42	25	33.5	42	0	3	0	0	2	1379.73	873		118970	99	107	Empty	TRUE
dsx	Isobaric Tag Samples	iTRAQ Sample 1	Mudpit_20180119-DXS-S1-1 (1)	Dynamin-1 OS=Rattus norvegicus GN=Dnm1 PE=1 SV=2	DYN1_RAT		uniprot-rat.fasta	97297.5	1	24	29	97	0.000157	0.505	LQDAFSAIGQNADLDLPQIAVVGGQSAGK	R	S	0.997	72.2	25	0	72.2	0	0	0	0	2	3491.9	3883		84903.2	16	44	Empty	TRUE
dsx	Isobaric Tag Samples	iTRAQ Sample 1	Mudpit_20180119-DXS-S1-1 (1)	Dynamin-1 OS=Rattus norvegicus GN=Dnm1 PE=1 SV=2	DYN1_RAT		uniprot-rat.fasta	97297.5	1	24	29	97	0.000157	0.505	LQSQLLSIEK	K	E	0.995	38.4	25	35.1	0	0	1	0	0	2	1767.08	2237		5022.57	300	309	Empty	TRUE
dsx	Isobaric Tag Samples	iTRAQ Sample 1	Mudpit_20180119-DXS-S1-1 (1)	Dynamin-1 OS=Rattus norvegicus GN=Dnm1 PE=1 SV=2	DYN1_RAT		uniprot-rat.fasta	97297.5	1	24	29	97	0.000157	0.505	LQSQLLSIEKEVDEYK	K	N	0.997	44.6	25	0	44.6	0	0	1	1	2	2834.63	3717.5		25159.5	300	315	Empty	TRUE
dsx	Isobaric Tag Samples	iTRAQ Sample 1	Mudpit_20180119-DXS-S1-1 (1)	Dynamin-1 OS=Rattus norvegicus GN=Dnm1 PE=1 SV=2	DYN1_RAT		uniprot-rat.fasta	97297.5	1	24	29	97	0.000157	0.505	MGTPYLQK	R	V	0.99	23.6	26.1	0	23.6	0	4	0	0	2	1545.89	929.5		94570.2	272	279	Empty	TRUE
dsx	Isobaric Tag Samples	iTRAQ Sample 1	Mudpit_20180119-DXS-S1-1 (1)	Dynamin-1 OS=Rattus norvegicus GN=Dnm1 PE=1 SV=2	DYN1_RAT		uniprot-rat.fasta	97297.5	1	24	29	97	0.000157	0.505	NFRPDDPAR	K	K	0.997	46.9	25	28.9	46.5	0	1	0	0	2	1391.73	373		25407.3	316	324	Empty	TRUE
dsx	Isobaric Tag Samples	iTRAQ Sample 1	Mudpit_20180119-DXS-S1-1 (1)	Dynamin-1 OS=Rattus norvegicus GN=Dnm1 PE=1 SV=2	DYN1_RAT		uniprot-rat.fasta	97297.5	1	24	29	97	0.000157	0.505	NLVDSYMAIVNK	R	T	0.997	56.1	26	15.3	56.1	0	0	1	0	2	1991.11	2111		11274.4	664	675	Empty	TRUE
dsx	Isobaric Tag Samples	iTRAQ Sample 1	Mudpit_20180119-DXS-S1-1 (1)	Dynamin-1 OS=Rattus norvegicus GN=Dnm1 PE=1 SV=2	DYN1_RAT		uniprot-rat.fasta	97297.5	1	24	29	97	0.000157	0.505	QLELACETQEEVDSWK	R	A	0.997	70.5	25	0	70.5	0	0	4	0	2	2573.3	2895.5		613980	602	617	Empty	TRUE
dsx	Isobaric Tag Samples	iTRAQ Sample 1	Mudpit_20180119-DXS-S1-1 (1)	Dynamin-1 OS=Rattus norvegicus GN=Dnm1 PE=1 SV=2	DYN1_RAT		uniprot-rat.fasta	97297.5	1	24	29	97	0.000157	0.505	RIEGSGDQIDTYELSGGAR	K	I	0.997	54.6	25	0	54.6	0	0	2	0	2	2328.17	934		19555.5	343	361	Empty	TRUE
dsx	Isobaric Tag Samples	iTRAQ Sample 1	Mudpit_20180119-DXS-S1-1 (1)	Dynamin-1 OS=Rattus norvegicus GN=Dnm1 PE=1 SV=2	DYN1_RAT		uniprot-rat.fasta	97297.5	1	24	29	97	0.000157	0.505	SGQASPSRPESPRPPFDL	R	-	0.629	9.88	25	0	9.88	0	0	1	0	2	2229.16	1123		36813.9	847	864	Empty	TRUE
dsx	Isobaric Tag Samples	iTRAQ Sample 1	Mudpit_20180119-DXS-S1-1 (1)	Dynamin-1 OS=Rattus norvegicus GN=Dnm1 PE=1 SV=2	DYN1_RAT		uniprot-rat.fasta	97297.5	1	24	29	97	0.000157	0.505	SSVLENFVGR	K	D	0.997	39.3	25	21.9	39.3	0	5	0	0	2	1411.78	2089		719267	45	54	Empty	FALSE	A0A0A0MY48_RAT,A0A0A0MY49_RAT,DYN2_RAT,DYN3_RAT
dsx	Isobaric Tag Samples	iTRAQ Sample 1	Mudpit_20180119-DXS-S1-1 (1)	Dynamin-1 OS=Rattus norvegicus GN=Dnm1 PE=1 SV=2	DYN1_RAT		uniprot-rat.fasta	97297.5	1	24	29	97	0.000157	0.505	TGLFTPDLAFEATVK	R	K	0.997	60.5	25	0	60.5	0	0	2	0	2	2218.26	3102.5		151373	400	414	Empty	TRUE
dsx	Isobaric Tag Samples	iTRAQ Sample 1	Mudpit_20180119-DXS-S1-1 (1)	Dynamin-1 OS=Rattus norvegicus GN=Dnm1 PE=1 SV=2	DYN1_RAT		uniprot-rat.fasta	97297.5	1	24	29	97	0.000157	0.505	TGLFTPDLAFEATVKK	R	Q	0.997	27.4	25	0	27.4	0	0	1	0	2	2650.56	2613		19826.3	400	415	Empty	TRUE
dsx	Isobaric Tag Samples	iTRAQ Sample 1	Mudpit_20180119-DXS-S1-1 (1)	Dynamin-1 OS=Rattus norvegicus GN=Dnm1 PE=1 SV=2	DYN1_RAT		uniprot-rat.fasta	97297.5	1	24	29	97	0.000157	0.505	TIGVITK	R	L	0.9	27.6	25	20.4	19.6	0	2	0	0	2	1339.88	726.5		92347.2	200	206	Empty	FALSE	A0A0A0MY48_RAT,A0A0A0MY49_RAT,DYN2_RAT,DYN3_RAT
dsx	Isobaric Tag Samples	iTRAQ Sample 1	Mudpit_20180119-DXS-S1-1 (1)	Dynamin-1 OS=Rattus norvegicus GN=Dnm1 PE=1 SV=2	DYN1_RAT		uniprot-rat.fasta	97297.5	1	24	29	97	0.000157	0.505	VLNQQLTNHIR	K	D	0.997	28.9	26.5	0	28.9	0	1	0	0	2	1639.95	884		50479.3	280	290	Empty	FALSE	DYN3_RAT
dsx	Isobaric Tag Samples	iTRAQ Sample 1	Mudpit_20180119-DXS-S1-1 (1)	Dynamin-1 OS=Rattus norvegicus GN=Dnm1 PE=1 SV=2	DYN1_RAT		uniprot-rat.fasta	97297.5	1	24	29	97	0.000157	0.505	VPVGDQPPDIEFQIR	K	D	0.99	21	25.1	0	21	0	0	1	0	2	2014.09	2365		8627.72	143	157	Empty	TRUE
dsx	Isobaric Tag Samples	iTRAQ Sample 1	Mudpit_20180119-DXS-S1-1 (1)	Dynamin-1 OS=Rattus norvegicus GN=Dnm1 PE=1 SV=2	DYN1_RAT		uniprot-rat.fasta	97297.5	1	24	29	97	0.000157	0.505	VYSPHVLNLTLVDLPGMTK	R	V	0.997	38.2	25	0	38.2	0	0	0	2	2	2705.55	2827.5		25607.8	124	142	Empty	TRUE
dsx	Isobaric Tag Samples	iTRAQ Sample 1	Mudpit_20180119-DXS-S1-1 (1)	Dynamin-1 OS=Rattus norvegicus GN=Dnm1 PE=1 SV=2	DYN1_RAT		uniprot-rat.fasta	97297.5	1	24	29	97	0.000157	0.505	YMLSVDNLK	K	L	0.997	41.6	25.2	0	41.6	0	1	0	0	2	1690.97	1856		18509.4	563	571	Empty	TRUE
dsx	Isobaric Tag Samples	iTRAQ Sample 1	Mudpit_20180119-DXS-S1-1 (1)	STE20/SPS1-related proline-alanine-rich protein kinase OS=Rattus norvegicus GN=Stk39 PE=1 SV=1	A0A0G2K007_RAT,STK39_RAT		uniprot-rat.fasta	60051.3	1	2	2	5	8.11e-06	0.0792	EGPCAVNLVLR	R	L	0.997	43.8	25.5	17.8	43.8	0	1	0	0	2	1531.86	1470		22362.7	455	465	Empty	TRUE
dsx	Isobaric Tag Samples	iTRAQ Sample 1	Mudpit_20180119-DXS-S1-1 (1)	STE20/SPS1-related proline-alanine-rich protein kinase OS=Rattus norvegicus GN=Stk39 PE=1 SV=1	A0A0G2K007_RAT,STK39_RAT		uniprot-rat.fasta	60051.3	1	2	2	5	8.11e-06	0.0792	KTFVGTPCWMAPEVMEQVR	R	G	0.993	23.3	25	0	23.3	0	0	0	1	2	2874.49	2600		7622.26	239	257	Empty	FALSE	D3ZUC9_RAT
dsx	Isobaric Tag Samples	iTRAQ Sample 1	Mudpit_20180119-DXS-S1-1 (1)	STE20/SPS1-related proline-alanine-rich protein kinase OS=Rattus norvegicus GN=Stk39 PE=1 SV=1	A0A0G2K007_RAT,STK39_RAT		uniprot-rat.fasta	60051.3	1	2	2	5	8.11e-06	0.0792	LIGFAQLSVS	K	-	0.997	46.5	25	0	46.5	0	3	0	0	2	1338.79	3494		43410.2	544	553	Empty	TRUE
dsx	Isobaric Tag Samples	iTRAQ Sample 1	Mudpit_20180119-DXS-S1-1 (1)	Choline transporter-like protein 2 OS=Rattus norvegicus GN=Slc44a2 PE=2 SV=1	CTL2_RAT		uniprot-rat.fasta	79900	0.998	1	1	2	3.24e-06	0.017	IVDDTPCPLLGK	K	T	0.997	39.6	25	16.2	39.6	0	0	2	0	2	1936.1	1986		25074.4	395	406	Empty	TRUE
dsx	Isobaric Tag Samples	iTRAQ Sample 1	Mudpit_20180119-DXS-S1-1 (1)	Gene-rich cluster, C10 gene OS=Rattus norvegicus GN=LOC100911713 PE=1 SV=1	D3ZMS0_RAT		uniprot-rat.fasta	13194.2	0.984	1	1	1	1.62e-06	0.103	AYGFSCDGEGVLK	K	F	0.997	39.1	25	0	39.1	0	0	1	0	2	2011.04	1464		16181.9	68	80	Empty	TRUE
dsx	Isobaric Tag Samples	iTRAQ Sample 1	Mudpit_20180119-DXS-S1-1 (1)	Caytaxin OS=Rattus norvegicus GN=Atcay PE=1 SV=1	ATCAY_RAT		uniprot-rat.fasta	42118.4	1	3	3	3	4.87e-06	0.0968	AAEVTEDQETSMS	R	-	0.997	62	25	0	62	0	1	0	0	2	1701.78	748		6021.28	360	372	Empty	TRUE
dsx	Isobaric Tag Samples	iTRAQ Sample 1	Mudpit_20180119-DXS-S1-1 (1)	Caytaxin OS=Rattus norvegicus GN=Atcay PE=1 SV=1	ATCAY_RAT		uniprot-rat.fasta	42118.4	1	3	3	3	4.87e-06	0.0968	SEEKPETVEEEDR	R	A	0.997	30	25	0	30	0	0	1	0	2	2185.11	406		11865.1	347	359	Empty	TRUE
dsx	Isobaric Tag Samples	iTRAQ Sample 1	Mudpit_20180119-DXS-S1-1 (1)	Caytaxin OS=Rattus norvegicus GN=Atcay PE=1 SV=1	ATCAY_RAT		uniprot-rat.fasta	42118.4	1	3	3	3	4.87e-06	0.0968	TVIIGEQEHR	R	I	0.997	31.7	25.8	17.8	31.1	0	1	0	0	2	1485.83	497		9324.3	156	165	Empty	TRUE
dsx	Isobaric Tag Samples	iTRAQ Sample 1	Mudpit_20180119-DXS-S1-1 (1)	GTP-binding protein 1 OS=Rattus norvegicus GN=Gtpbp1 PE=1 SV=1	GTPB1_RAT		uniprot-rat.fasta	72489.5	1	3	3	3	4.87e-06	0.0703	IDMCPANILQETLK	K	L	0.997	42.3	25	0	42.3	0	0	1	0	2	2254.24	3308		10552.5	310	323	Empty	TRUE
dsx	Isobaric Tag Samples	iTRAQ Sample 1	Mudpit_20180119-DXS-S1-1 (1)	GTP-binding protein 1 OS=Rattus norvegicus GN=Gtpbp1 PE=1 SV=1	GTPB1_RAT		uniprot-rat.fasta	72489.5	1	3	3	3	4.87e-06	0.0703	MCPIFQISNVTGENLDLLK	R	M	0.937	15.5	25	0	15.5	0	0	0	1	2	2800.52	3757		6208.98	359	377	Empty	TRUE
dsx	Isobaric Tag Samples	iTRAQ Sample 1	Mudpit_20180119-DXS-S1-1 (1)	GTP-binding protein 1 OS=Rattus norvegicus GN=Gtpbp1 PE=1 SV=1	GTPB1_RAT		uniprot-rat.fasta	72489.5	1	3	3	3	4.87e-06	0.0703	SMAEQIEADVILLR	K	E	0.997	41.5	25	0	41.5	0	0	1	0	2	1892.05	3857		8672.39	122	135	Empty	TRUE
dsx	Isobaric Tag Samples	iTRAQ Sample 1	Mudpit_20180119-DXS-S1-1 (1)	Heterogeneous nuclear ribonucleoprotein U OS=Rattus norvegicus GN=Hnrnpu PE=1 SV=1	A0A0G2JZ52_RAT,HNRPU_RAT,Q63555_RAT		uniprot-rat.fasta	87733.4	1	12	14	22	3.57e-05	0.193	AVVVCPK	K	D	0.9	20.6	25	13.8	20.6	0	2	0	0	2	1380.85	493		26895.4	577	583	Empty	TRUE
dsx	Isobaric Tag Samples	iTRAQ Sample 1	Mudpit_20180119-DXS-S1-1 (1)	Heterogeneous nuclear ribonucleoprotein U OS=Rattus norvegicus GN=Hnrnpu PE=1 SV=1	A0A0G2JZ52_RAT,HNRPU_RAT,Q63555_RAT		uniprot-rat.fasta	87733.4	1	12	14	22	3.57e-05	0.193	EKPYFPIPEDCTFIQNVPLEDR	K	V	0.997	56.3	25	0	56.3	0	0	0	2	2	3315.72	2967		592472	437	458	Empty	TRUE
dsx	Isobaric Tag Samples	iTRAQ Sample 1	Mudpit_20180119-DXS-S1-1 (1)	Heterogeneous nuclear ribonucleoprotein U OS=Rattus norvegicus GN=Hnrnpu PE=1 SV=1	A0A0G2JZ52_RAT,HNRPU_RAT,Q63555_RAT		uniprot-rat.fasta	87733.4	1	12	14	22	3.57e-05	0.193	GNFTLPEVAECFDEITYVELQK	K	E	0.997	70.8	25	17	70.8	0	0	0	2	2	3210.65	4206.5		20855.9	612	633	Empty	TRUE
dsx	Isobaric Tag Samples	iTRAQ Sample 1	Mudpit_20180119-DXS-S1-1 (1)	Heterogeneous nuclear ribonucleoprotein U OS=Rattus norvegicus GN=Hnrnpu PE=1 SV=1	A0A0G2JZ52_RAT,HNRPU_RAT,Q63555_RAT		uniprot-rat.fasta	87733.4	1	12	14	22	3.57e-05	0.193	GNFTLPEVAECFDEITYVELQKEEAQK	K	L	0.997	31.4	25	0	31.4	0	0	0	0	2	4100.13	4048.5		103676	612	638	Empty	TRUE
dsx	Isobaric Tag Samples	iTRAQ Sample 1	Mudpit_20180119-DXS-S1-1 (1)	Heterogeneous nuclear ribonucleoprotein U OS=Rattus norvegicus GN=Hnrnpu PE=1 SV=1	A0A0G2JZ52_RAT,HNRPU_RAT,Q63555_RAT		uniprot-rat.fasta	87733.4	1	12	14	22	3.57e-05	0.193	KDCEVVMMIGLPGAGK	K	T	0.997	34.4	25.3	0	34.4	0	0	0	1	2	2617.46	2212		30857.3	469	484	Empty	TRUE
dsx	Isobaric Tag Samples	iTRAQ Sample 1	Mudpit_20180119-DXS-S1-1 (1)	Heterogeneous nuclear ribonucleoprotein U OS=Rattus norvegicus GN=Hnrnpu PE=1 SV=1	A0A0G2JZ52_RAT,HNRPU_RAT,Q63555_RAT		uniprot-rat.fasta	87733.4	1	12	14	22	3.57e-05	0.193	MCLFAGFQR	K	K	0.939	15	25	0	15	0	1	0	0	2	1433.73	2693		14751.3	567	575	Empty	TRUE
dsx	Isobaric Tag Samples	iTRAQ Sample 1	Mudpit_20180119-DXS-S1-1 (1)	Heterogeneous nuclear ribonucleoprotein U OS=Rattus norvegicus GN=Hnrnpu PE=1 SV=1	A0A0G2JZ52_RAT,HNRPU_RAT,Q63555_RAT		uniprot-rat.fasta	87733.4	1	12	14	22	3.57e-05	0.193	MMVAGFK	K	K	0.9	21.8	25.9	0	21.8	0	2	0	0	2	1391.8	1411		50959.7	511	517	Empty	TRUE
dsx	Isobaric Tag Samples	iTRAQ Sample 1	Mudpit_20180119-DXS-S1-1 (1)	Heterogeneous nuclear ribonucleoprotein U OS=Rattus norvegicus GN=Hnrnpu PE=1 SV=1	A0A0G2JZ52_RAT,HNRPU_RAT,Q63555_RAT		uniprot-rat.fasta	87733.4	1	12	14	22	3.57e-05	0.193	NFILDQTNVSAAAQR	R	R	0.997	60.8	25	0	60.8	0	0	1	0	2	1952.05	1595		32841.4	550	564	Empty	TRUE
dsx	Isobaric Tag Samples	iTRAQ Sample 1	Mudpit_20180119-DXS-S1-1 (1)	Heterogeneous nuclear ribonucleoprotein U OS=Rattus norvegicus GN=Hnrnpu PE=1 SV=1	A0A0G2JZ52_RAT,HNRPU_RAT,Q63555_RAT		uniprot-rat.fasta	87733.4	1	12	14	22	3.57e-05	0.193	QGQQQAGGDGKTEQK	R	A	0.777	11.1	25	0	11.1	0	0	1	0	2	2472.36	314		3513.73	198	212	Empty	TRUE
dsx	Isobaric Tag Samples	iTRAQ Sample 1	Mudpit_20180119-DXS-S1-1 (1)	Heterogeneous nuclear ribonucleoprotein U OS=Rattus norvegicus GN=Hnrnpu PE=1 SV=1	A0A0G2JZ52_RAT,HNRPU_RAT,Q63555_RAT		uniprot-rat.fasta	87733.4	1	12	14	22	3.57e-05	0.193	QMADTGK	K	L	0.9	31.2	25	37.8	26.8	0	1	0	0	2	1358.76	387		25167.6	519	525	Empty	TRUE
dsx	Isobaric Tag Samples	iTRAQ Sample 1	Mudpit_20180119-DXS-S1-1 (1)	Heterogeneous nuclear ribonucleoprotein U OS=Rattus norvegicus GN=Hnrnpu PE=1 SV=1	A0A0G2JZ52_RAT,HNRPU_RAT,Q63555_RAT		uniprot-rat.fasta	87733.4	1	12	14	22	3.57e-05	0.193	SSGPTSLFAVTVAPPGAR	K	Q	0.997	78.8	25.1	0	78.8	0	0	2	0	2	2019.12	2206		138464	180	197	Empty	TRUE
dsx	Isobaric Tag Samples	iTRAQ Sample 1	Mudpit_20180119-DXS-S1-1 (1)	Heterogeneous nuclear ribonucleoprotein U OS=Rattus norvegicus GN=Hnrnpu PE=1 SV=1	A0A0G2JZ52_RAT,HNRPU_RAT,Q63555_RAT		uniprot-rat.fasta	87733.4	1	12	14	22	3.57e-05	0.193	YNILGTNTIMDK	K	M	0.997	49.5	26.4	24.8	49.3	0	0	4	0	2	1991.11	2223.5		91466.7	499	510	Empty	TRUE
dsx	Isobaric Tag Samples	iTRAQ Sample 1	Mudpit_20180119-DXS-S1-1 (1)	Rap guanine nucleotide exchange factor 2 OS=Rattus norvegicus GN=Rapgef2 PE=1 SV=1	A0A0G2JU11_RAT		uniprot-rat.fasta	185561	1	8	8	12	1.95e-05	0.102	EAPLPFILLGGSEK	R	G	0.997	40	25.2	21.5	40	0	0	1	0	2	2079.23	3412		5055.08	555	568	Empty	TRUE
dsx	Isobaric Tag Samples	iTRAQ Sample 1	Mudpit_20180119-DXS-S1-1 (1)	Rap guanine nucleotide exchange factor 2 OS=Rattus norvegicus GN=Rapgef2 PE=1 SV=1	A0A0G2JU11_RAT		uniprot-rat.fasta	185561	1	8	8	12	1.95e-05	0.102	EFAVTATPEQYSLCEVSVTPEGVIK	R	Q	0.997	53.5	25	0	53.5	0	0	0	1	2	3362.77	2957		63584.4	801	825	Empty	TRUE
dsx	Isobaric Tag Samples	iTRAQ Sample 1	Mudpit_20180119-DXS-S1-1 (1)	Rap guanine nucleotide exchange factor 2 OS=Rattus norvegicus GN=Rapgef2 PE=1 SV=1	A0A0G2JU11_RAT		uniprot-rat.fasta	185561	1	8	8	12	1.95e-05	0.102	EVVIQAIR	K	E	0.973	23.5	25.4	15.8	14.7	0	1	0	0	2	1231.77	1261		10886.3	793	800	Empty	TRUE
dsx	Isobaric Tag Samples	iTRAQ Sample 1	Mudpit_20180119-DXS-S1-1 (1)	Rap guanine nucleotide exchange factor 2 OS=Rattus norvegicus GN=Rapgef2 PE=1 SV=1	A0A0G2JU11_RAT		uniprot-rat.fasta	185561	1	8	8	12	1.95e-05	0.102	KFEEVINQETFWVASEILR	K	E	0.997	49.8	25.1	0	49.8	0	0	0	2	2	2946.62	4288		15786.7	920	938	Empty	TRUE
dsx	Isobaric Tag Samples	iTRAQ Sample 1	Mudpit_20180119-DXS-S1-1 (1)	Rap guanine nucleotide exchange factor 2 OS=Rattus norvegicus GN=Rapgef2 PE=1 SV=1	A0A0G2JU11_RAT		uniprot-rat.fasta	185561	1	8	8	12	1.95e-05	0.102	NIEPTEYIDDLFK	R	L	0.997	55.4	25	0	55.4	0	0	2	0	2	2205.19	3411		74437.8	896	908	Empty	TRUE
dsx	Isobaric Tag Samples	iTRAQ Sample 1	Mudpit_20180119-DXS-S1-1 (1)	Rap guanine nucleotide exchange factor 2 OS=Rattus norvegicus GN=Rapgef2 PE=1 SV=1	A0A0G2JU11_RAT		uniprot-rat.fasta	185561	1	8	8	12	1.95e-05	0.102	NVLSGQNLQPPVIPLFPVIK	R	K	0.997	48.4	25	0	48.4	0	0	0	1	2	2781.69	3726		24844.5	1016	1035	Empty	TRUE
dsx	Isobaric Tag Samples	iTRAQ Sample 1	Mudpit_20180119-DXS-S1-1 (1)	Rap guanine nucleotide exchange factor 2 OS=Rattus norvegicus GN=Rapgef2 PE=1 SV=1	A0A0G2JU11_RAT		uniprot-rat.fasta	185561	1	8	8	12	1.95e-05	0.102	QTIIDTVDPYPVGKPPLPR	R	G	0.679	10.9	25	0	10.9	0	0	0	1	2	2714.57	2332		10254.5	153	171	Empty	TRUE
dsx	Isobaric Tag Samples	iTRAQ Sample 1	Mudpit_20180119-DXS-S1-1 (1)	Rap guanine nucleotide exchange factor 2 OS=Rattus norvegicus GN=Rapgef2 PE=1 SV=1	A0A0G2JU11_RAT		uniprot-rat.fasta	185561	1	8	8	12	1.95e-05	0.102	SLGSLSQGSANATVLDVAQTGGHK	R	K	0.997	50	25	0	14.6	0	0	0	1	2	2906.58	1642		30771.5	1091	1114	Empty	TRUE
dsx	Isobaric Tag Samples	iTRAQ Sample 1	Mudpit_20180119-DXS-S1-1 (1)	Rap guanine nucleotide exchange factor 2 OS=Rattus norvegicus GN=Rapgef2 PE=1 SV=1	A0A0G2JU11_RAT		uniprot-rat.fasta	185561	1	8	8	12	1.95e-05	0.102	TKVDDCQFVCIAQQDYCR	R	I	0.997	47.4	25	0	47.4	0	0	0	1	2	2914.41	1707		15832.9	377	394	Empty	TRUE
dsx	Isobaric Tag Samples	iTRAQ Sample 1	Mudpit_20180119-DXS-S1-1 (1)	Rap guanine nucleotide exchange factor 2 OS=Rattus norvegicus GN=Rapgef2 PE=1 SV=1	A0A0G2JU11_RAT		uniprot-rat.fasta	185561	1	8	8	12	1.95e-05	0.102	VDGLVNFEK	K	L	0.997	31.9	25.2	16.8	28.2	0	1	0	0	2	1628.95	1974		6396.27	1049	1057	Empty	TRUE
dsx	Isobaric Tag Samples	iTRAQ Sample 1	Mudpit_20180119-DXS-S1-1 (1)	Tumor suppressor candidate 3 OS=Rattus norvegicus GN=Tusc3 PE=4 SV=1	A0A0G2KAE2_RAT,Q6AY49_RAT		uniprot-rat.fasta	39539.6	0.991	2	2	3	4.87e-06	0.0519	VEQLMEWSSR	K	R	0.959	17.7	25	0	15.4	0	2	0	0	2	1568.8	2911.5		18412.6	53	62	Empty	TRUE
dsx	Isobaric Tag Samples	iTRAQ Sample 1	Mudpit_20180119-DXS-S1-1 (1)	Tumor suppressor candidate 3 OS=Rattus norvegicus GN=Tusc3 PE=4 SV=1	A0A0G2KAE2_RAT,Q6AY49_RAT		uniprot-rat.fasta	39539.6	0.991	2	2	3	4.87e-06	0.0519	YSSAFCNK	R	L	0.749	11	25	0	11	0	1	0	0	2	1584.83	728		4829.8	118	125	Empty	TRUE
dsx	Isobaric Tag Samples	iTRAQ Sample 1	Mudpit_20180119-DXS-S1-1 (1)	Protein arginine methyltransferase NDUFAF7, mitochondrial OS=Rattus norvegicus GN=Ndufaf7 PE=2 SV=1	NDUF7_RAT		uniprot-rat.fasta	48716.1	0.982	1	2	3	4.87e-06	0.0413	LSEIQALTLTEETVPLER	K	D	0.997	56.1	25	0	56.1	0	1	2	0	2	2346.31	3690		31703.7	156	173	Empty	TRUE
dsx	Isobaric Tag Samples	iTRAQ Sample 1	Mudpit_20180119-DXS-S1-1 (1)	Tropomyosin alpha-3 chain OS=Rattus norvegicus GN=Tpm3 PE=1 SV=2	TPM3_RAT		uniprot-rat.fasta	29007.2	1	3	4	50	8.11e-05	0.347	EQAEAEVASLNR	R	R	0.997	50.5	25	23.3	15.6	0	4	0	0	2	1620.85	987		190451	43	54	Empty	TRUE
dsx	Isobaric Tag Samples	iTRAQ Sample 1	Mudpit_20180119-DXS-S1-1 (1)	Tropomyosin alpha-3 chain OS=Rattus norvegicus GN=Tpm3 PE=1 SV=2	TPM3_RAT		uniprot-rat.fasta	29007.2	1	3	4	50	8.11e-05	0.347	IQLVEEELDR	R	A	0.997	54.2	25	22.3	54.2	0	17	0	0	2	1547.86	3329		967063	56	65	Empty	FALSE	A0A0G2K2G8_RAT,Q923Z2_RAT,A0A140TAF0_RAT,Q91XN7_RAT,TPM4_RAT
dsx	Isobaric Tag Samples	iTRAQ Sample 1	Mudpit_20180119-DXS-S1-1 (1)	Tropomyosin alpha-3 chain OS=Rattus norvegicus GN=Tpm3 PE=1 SV=2	TPM3_RAT		uniprot-rat.fasta	29007.2	1	3	4	50	8.11e-05	0.347	IQLVEEELDRAQER	R	L	0.961	17.4	25	0	17.4	0	1	2	0	2	2032.1	2867		34547.4	56	69	Empty	FALSE	A0A0G2K2G8_RAT,Q923Z2_RAT,A0A140TAF0_RAT,Q91XN7_RAT,TPM4_RAT
dsx	Isobaric Tag Samples	iTRAQ Sample 1	Mudpit_20180119-DXS-S1-1 (1)	Tropomyosin alpha-3 chain OS=Rattus norvegicus GN=Tpm3 PE=1 SV=2	TPM3_RAT		uniprot-rat.fasta	29007.2	1	3	4	50	8.11e-05	0.347	KLVIIEGDLER	R	T	0.997	41.1	25	0	41.1	0	0	4	0	2	1893.16	2277		41870.3	132	142	Empty	FALSE	A0A140TAF0_RAT
dsx	Isobaric Tag Samples	iTRAQ Sample 1	Mudpit_20180119-DXS-S1-1 (1)	Tropomyosin alpha-3 chain OS=Rattus norvegicus GN=Tpm3 PE=1 SV=2	TPM3_RAT		uniprot-rat.fasta	29007.2	1	3	4	50	8.11e-05	0.347	LATALQK	R	L	0.9	32.7	25	37.2	25.6	0	2	0	0	2	1352.87	1013.5		126677	70	76	Empty	FALSE	A0A0G2K2G8_RAT,Q923Z2_RAT,A0A140TAF0_RAT,Q91XN7_RAT,TPM4_RAT
dsx	Isobaric Tag Samples	iTRAQ Sample 1	Mudpit_20180119-DXS-S1-1 (1)	Tropomyosin alpha-3 chain OS=Rattus norvegicus GN=Tpm3 PE=1 SV=2	TPM3_RAT		uniprot-rat.fasta	29007.2	1	3	4	50	8.11e-05	0.347	LEEAEKAADESER	K	G	0.851	12.4	25	0	12.4	0	0	1	0	2	2085.09	1038		3169.61	77	89	Empty	FALSE	A0A0G2K2G8_RAT,Q923Z2_RAT,A0A140TAF0_RAT,Q91XN7_RAT,TPM4_RAT
dsx	Isobaric Tag Samples	iTRAQ Sample 1	Mudpit_20180119-DXS-S1-1 (1)	Tropomyosin alpha-3 chain OS=Rattus norvegicus GN=Tpm3 PE=1 SV=2	TPM3_RAT		uniprot-rat.fasta	29007.2	1	3	4	50	8.11e-05	0.347	LVIIEGDLER	K	T	0.997	54.1	25	46	46.8	0	5	0	0	2	1460.86	3052		243901	133	142	Empty	FALSE	A0A140TAF0_RAT
dsx	Isobaric Tag Samples	iTRAQ Sample 1	Mudpit_20180119-DXS-S1-1 (1)	Tropomyosin alpha-3 chain OS=Rattus norvegicus GN=Tpm3 PE=1 SV=2	TPM3_RAT		uniprot-rat.fasta	29007.2	1	3	4	50	8.11e-05	0.347	MELQEIQLK	K	E	0.997	60.6	25.2	19.8	0	0	2	0	0	2	1740.02	1629.5		18192.8	105	113	Empty	FALSE	A0A140TAF0_RAT
dsx	Isobaric Tag Samples	iTRAQ Sample 1	Mudpit_20180119-DXS-S1-1 (1)	Tropomyosin alpha-3 chain OS=Rattus norvegicus GN=Tpm3 PE=1 SV=2	TPM3_RAT		uniprot-rat.fasta	29007.2	1	3	4	50	8.11e-05	0.347	MLDQTLLDLNEM	R	-	0.997	65.7	25	0	65.7	0	11	0	0	2	1739.89	4100		443381	237	248	Empty	TRUE
dsx	Isobaric Tag Samples	iTRAQ Sample 1	Mudpit_20180119-DXS-S1-1 (1)	Tropomyosin alpha-3 chain OS=Rattus norvegicus GN=Tpm3 PE=1 SV=2	TPM3_RAT		uniprot-rat.fasta	29007.2	1	3	4	50	8.11e-05	0.347	TIDDLEDK	K	L	0.99	43.7	25	17.9	38.4	0	1	0	0	2	1556.86	920		15905.1	216	223	Empty	TRUE
dsx	Isobaric Tag Samples	iTRAQ Sample 1	Mudpit_20180119-DXS-S1-1 (1)	TBC1 domain family, member 17 OS=Rattus norvegicus GN=Tbc1d17 PE=1 SV=1	B1H264_RAT		uniprot-rat.fasta	72796.7	1	3	3	3	4.87e-06	0.0743	APPVTEEEWNR	R	H	0.997	51.5	28	20.6	51.5	0	0	1	0	2	1631.83	837		8578.52	279	289	Empty	TRUE
dsx	Isobaric Tag Samples	iTRAQ Sample 1	Mudpit_20180119-DXS-S1-1 (1)	TBC1 domain family, member 17 OS=Rattus norvegicus GN=Tbc1d17 PE=1 SV=1	B1H264_RAT		uniprot-rat.fasta	72796.7	1	3	3	3	4.87e-06	0.0743	LSVEDVLTR	K	A	0.996	26.6	25	0	26.6	0	1	0	0	2	1335.78	1924		9951.45	563	571	Empty	TRUE
dsx	Isobaric Tag Samples	iTRAQ Sample 1	Mudpit_20180119-DXS-S1-1 (1)	TBC1 domain family, member 17 OS=Rattus norvegicus GN=Tbc1d17 PE=1 SV=1	B1H264_RAT		uniprot-rat.fasta	72796.7	1	3	3	3	4.87e-06	0.0743	VVEKDNDVLLHWAPVEEAGDPTQIFFSK	R	K	0.991	21.1	25	0	21.1	0	0	0	0	2	4096.22	3569		17217.8	37	64	Empty	TRUE
dsx	Isobaric Tag Samples	iTRAQ Sample 1	Mudpit_20180119-DXS-S1-1 (1)	Ab1-133 OS=Rattus norvegicus GN=Znfx1 PE=1 SV=1	Q7TP99_RAT		uniprot-rat.fasta	230726	0.999	1	1	1	1.62e-06	0.0104	IVIVEEAAEVLEAHTIATLSK	R	A	0.997	42.1	25	22.7	42.1	0	0	0	1	2	2844.65	4547		2276.49	1106	1126	Empty	TRUE
dsx	Isobaric Tag Samples	iTRAQ Sample 1	Mudpit_20180119-DXS-S1-1 (1)	Brain acid soluble protein 1 OS=Rattus norvegicus GN=Basp1 PE=1 SV=2	BASP1_RAT		uniprot-rat.fasta	21790.1	1	1	2	87	0.000141	0.832	AAAKEEAPK	K	A	0.959	17.1	25	0	17.1	0	1	0	0	2	1827.11	362		6758.97	77	85	Empty	FALSE	A0A0G2K1L8_RAT
dsx	Isobaric Tag Samples	iTRAQ Sample 1	Mudpit_20180119-DXS-S1-1 (1)	Brain acid soluble protein 1 OS=Rattus norvegicus GN=Basp1 PE=1 SV=2	BASP1_RAT		uniprot-rat.fasta	21790.1	1	1	2	87	0.000141	0.832	AEEKEADK	K	A	0.966	19.3	25	21.8	15	0	1	0	0	2	1832.05	337		15510.6	69	76	Empty	FALSE	A0A0G2K1L8_RAT
dsx	Isobaric Tag Samples	iTRAQ Sample 1	Mudpit_20180119-DXS-S1-1 (1)	Brain acid soluble protein 1 OS=Rattus norvegicus GN=Basp1 PE=1 SV=2	BASP1_RAT		uniprot-rat.fasta	21790.1	1	1	2	87	0.000141	0.832	AEGAGTEEEGTQK	K	E	0.997	72.6	25	0	72.6	0	1	2	0	2	1914.99	368		1103800	26	38	Empty	FALSE	A0A0G2K1L8_RAT
dsx	Isobaric Tag Samples	iTRAQ Sample 1	Mudpit_20180119-DXS-S1-1 (1)	Brain acid soluble protein 1 OS=Rattus norvegicus GN=Basp1 PE=1 SV=2	BASP1_RAT		uniprot-rat.fasta	21790.1	1	1	2	87	0.000141	0.832	AEGAGTEEEGTQKESEPQAAADATEVK	K	E	0.991	21.6	25	0	21.6	0	0	0	0	2	3645.85	599		38302.3	26	52	Empty	FALSE	A0A0G2K1L8_RAT
dsx	Isobaric Tag Samples	iTRAQ Sample 1	Mudpit_20180119-DXS-S1-1 (1)	Brain acid soluble protein 1 OS=Rattus norvegicus GN=Basp1 PE=1 SV=2	BASP1_RAT		uniprot-rat.fasta	21790.1	1	1	2	87	0.000141	0.832	AEPEKSEGAAEEQPEPAPAPEQEAAAPGPAAGGEAPK	K	A	0.989	20.9	25	0	20.9	0	0	0	0	2	4478.27	650		101886	86	122	Empty	FALSE	A0A0G2K1L8_RAT
dsx	Isobaric Tag Samples	iTRAQ Sample 1	Mudpit_20180119-DXS-S1-1 (1)	Brain acid soluble protein 1 OS=Rattus norvegicus GN=Basp1 PE=1 SV=2	BASP1_RAT		uniprot-rat.fasta	21790.1	1	1	2	87	0.000141	0.832	AGEASAESTGAADGAPQEEGEAK	K	K	0.997	82.1	25	0	82.1	0	0	5	7	2	2741.33	535.5		277967	123	145	Empty	TRUE
dsx	Isobaric Tag Samples	iTRAQ Sample 1	Mudpit_20180119-DXS-S1-1 (1)	Brain acid soluble protein 1 OS=Rattus norvegicus GN=Basp1 PE=1 SV=2	BASP1_RAT		uniprot-rat.fasta	21790.1	1	1	2	87	0.000141	0.832	APAPAAPAAEPQAEAPVASSEQSVAVK	K	-	0.997	56.9	25.1	14.8	56.9	0	0	0	2	2	3152.7	988		28492.1	193	219	Empty	FALSE	A0A0G2K1L8_RAT
dsx	Isobaric Tag Samples	iTRAQ Sample 1	Mudpit_20180119-DXS-S1-1 (1)	Brain acid soluble protein 1 OS=Rattus norvegicus GN=Basp1 PE=1 SV=2	BASP1_RAT		uniprot-rat.fasta	21790.1	1	1	2	87	0.000141	0.832	APAPAAPAAEPQAEAPVASSEQSVAVKE	K	-	0.997	64.1	25	0	64.1	0	1	0	27	2	3281.75	1121		4544270	193	220	Empty	FALSE	A0A0G2K1L8_RAT
dsx	Isobaric Tag Samples	iTRAQ Sample 1	Mudpit_20180119-DXS-S1-1 (1)	Brain acid soluble protein 1 OS=Rattus norvegicus GN=Basp1 PE=1 SV=2	BASP1_RAT		uniprot-rat.fasta	21790.1	1	1	2	87	0.000141	0.832	DAADGEAK	K	A	0.99	40.8	25	18.3	36	0	4	0	0	2	1384.75	342.5		552219	61	68	Empty	FALSE	A0A0G2K1L8_RAT
dsx	Isobaric Tag Samples	iTRAQ Sample 1	Mudpit_20180119-DXS-S1-1 (1)	Brain acid soluble protein 1 OS=Rattus norvegicus GN=Basp1 PE=1 SV=2	BASP1_RAT		uniprot-rat.fasta	21790.1	1	1	2	87	0.000141	0.832	EADKAAAK	K	E	0.97	19.6	25	13.4	15.2	0	1	0	0	2	1716.04	352		15723.3	73	80	Empty	FALSE	A0A0G2K1L8_RAT
dsx	Isobaric Tag Samples	iTRAQ Sample 1	Mudpit_20180119-DXS-S1-1 (1)	Brain acid soluble protein 1 OS=Rattus norvegicus GN=Basp1 PE=1 SV=2	BASP1_RAT		uniprot-rat.fasta	21790.1	1	1	2	87	0.000141	0.832	ESEPQAAADATEVK	K	E	0.997	73.1	25	0	69.9	0	0	15	1	2	2054.09	4845.5		1270960	39	52	Empty	FALSE	A0A0G2K1L8_RAT
dsx	Isobaric Tag Samples	iTRAQ Sample 1	Mudpit_20180119-DXS-S1-1 (1)	Brain acid soluble protein 1 OS=Rattus norvegicus GN=Basp1 PE=1 SV=2	BASP1_RAT		uniprot-rat.fasta	21790.1	1	1	2	87	0.000141	0.832	ESEPQAAADATEVKESAEEKPK	K	D	0.982	19.1	25	20.5	18.7	0	0	0	0	2	3560.94	1110		40272.7	39	60	Empty	FALSE	A0A0G2K1L8_RAT
dsx	Isobaric Tag Samples	iTRAQ Sample 1	Mudpit_20180119-DXS-S1-1 (1)	Brain acid soluble protein 1 OS=Rattus norvegicus GN=Basp1 PE=1 SV=2	BASP1_RAT		uniprot-rat.fasta	21790.1	1	1	2	87	0.000141	0.832	ETPAASEAPSSAAK	K	A	0.997	53.9	25	19.3	53.9	0	0	5	0	2	1925.04	387		184667	179	192	Empty	FALSE	A0A0G2K1L8_RAT
dsx	Isobaric Tag Samples	iTRAQ Sample 1	Mudpit_20180119-DXS-S1-1 (1)	Brain acid soluble protein 1 OS=Rattus norvegicus GN=Basp1 PE=1 SV=2	BASP1_RAT		uniprot-rat.fasta	21790.1	1	1	2	87	0.000141	0.832	GYNVNDEK	K	A	0.99	38.8	25	36	38.8	0	1	0	0	2	1546.83	395		497444	11	18	Empty	FALSE	A0A0G2K1L8_RAT
dsx	Isobaric Tag Samples	iTRAQ Sample 1	Mudpit_20180119-DXS-S1-1 (1)	Brain acid soluble protein 1 OS=Rattus norvegicus GN=Basp1 PE=1 SV=2	BASP1_RAT		uniprot-rat.fasta	21790.1	1	1	2	87	0.000141	0.832	KAEGAGTEEEGTQK	K	E	0.997	45	25.1	0	45	0	0	1	0	2	2347.29	327		860300	25	38	Empty	FALSE	A0A0G2K1L8_RAT
dsx	Isobaric Tag Samples	iTRAQ Sample 1	Mudpit_20180119-DXS-S1-1 (1)	Brain acid soluble protein 1 OS=Rattus norvegicus GN=Basp1 PE=1 SV=2	BASP1_RAT		uniprot-rat.fasta	21790.1	1	1	2	87	0.000141	0.832	KGYNVNDEK	K	A	0.94	20.3	25.5	15.2	10.6	0	1	0	0	2	1979.13	346		31009.5	10	18	Empty	FALSE	A0A0G2K1L8_RAT
dsx	Isobaric Tag Samples	iTRAQ Sample 1	Mudpit_20180119-DXS-S1-1 (1)	Brain acid soluble protein 1 OS=Rattus norvegicus GN=Basp1 PE=1 SV=2	BASP1_RAT		uniprot-rat.fasta	21790.1	1	1	2	87	0.000141	0.832	SEGAAEEQPEPAPAPEQEAAAPGPAAGGEAPK	K	A	0.997	33.2	25	15.2	33.2	0	0	0	0	2	3619.8	628		39686.3	91	122	Empty	FALSE	A0A0G2K1L8_RAT
dsx	Isobaric Tag Samples	iTRAQ Sample 1	Mudpit_20180119-DXS-S1-1 (1)	Brain acid soluble protein 1 OS=Rattus norvegicus GN=Basp1 PE=1 SV=2	BASP1_RAT		uniprot-rat.fasta	21790.1	1	1	2	87	0.000141	0.832	TEAPAAGPEAK	K	S	0.997	50.1	25	0	50.1	0	1	0	0	2	1649.93	372		85491	147	157	Empty	FALSE	A0A0G2K1L8_RAT
dsx	Isobaric Tag Samples	iTRAQ Sample 1	Mudpit_20180119-DXS-S1-1 (1)	Galectin OS=Rattus norvegicus GN=Lgalsl PE=1 SV=1	B4F7A3_RAT		uniprot-rat.fasta	18956.1	0.984	1	1	1	1.62e-06	0.128	LDDGHLNNSLGSPVQADVYFPR	K	L	0.997	50.5	25	0	50.5	0	0	0	1	2	2718.38	2282		17852.5	14	35	Empty	TRUE
dsx	Isobaric Tag Samples	iTRAQ Sample 1	Mudpit_20180119-DXS-S1-1 (1)	NHP2-like protein 1 OS=Rattus norvegicus GN=Snu13 PE=2 SV=4	NH2L1_RAT		uniprot-rat.fasta	14173.8	0.95	1	1	1	1.62e-06	0.0938	QQIQSIQQSIER	K	L	0.997	63.1	25.1	24.6	56.6	0	1	0	0	2	1761.98	1333		7518.1	114	125	Empty	TRUE
dsx	Isobaric Tag Samples	iTRAQ Sample 1	Mudpit_20180119-DXS-S1-1 (1)	Peptidyl-glycine alpha-amidating monooxygenase OS=Rattus norvegicus GN=Pam PE=1 SV=1	AMD_RAT		uniprot-rat.fasta	108675	0.95	1	1	1	1.62e-06	0.0266	GLGPIEEDTILVIDPNNAEILQSSGK	R	N	0.997	49.5	25	0	49.5	0	0	0	1	2	3330.83	3757		8912.22	553	578	Empty	TRUE
dsx	Isobaric Tag Samples	iTRAQ Sample 1	Mudpit_20180119-DXS-S1-1 (1)	Enoyl-CoA delta isomerase 1, mitochondrial OS=Rattus norvegicus GN=Eci1 PE=1 SV=1	ECI1_RAT		uniprot-rat.fasta	32255.8	1	4	4	6	9.73e-06	0.18	ALQLGTLFPPAEALK	R	V	0.997	54	25	27.3	51.8	0	0	3	0	2	2177.32	3211		56701.3	192	206	Empty	TRUE
dsx	Isobaric Tag Samples	iTRAQ Sample 1	Mudpit_20180119-DXS-S1-1 (1)	Enoyl-CoA delta isomerase 1, mitochondrial OS=Rattus norvegicus GN=Eci1 PE=1 SV=1	ECI1_RAT		uniprot-rat.fasta	32255.8	1	4	4	6	9.73e-06	0.18	ATADNLIK	K	Q	0.974	28.4	27.6	31.4	21.8	0	1	0	0	2	1453.88	696		5268.72	248	255	Empty	TRUE
dsx	Isobaric Tag Samples	iTRAQ Sample 1	Mudpit_20180119-DXS-S1-1 (1)	Enoyl-CoA delta isomerase 1, mitochondrial OS=Rattus norvegicus GN=Eci1 PE=1 SV=1	ECI1_RAT		uniprot-rat.fasta	32255.8	1	4	4	6	9.73e-06	0.18	EADIQNFTSFISR	R	D	0.997	40.2	25	0	40.2	0	1	0	0	2	1831.95	3037		17958.8	258	270	Empty	TRUE
dsx	Isobaric Tag Samples	iTRAQ Sample 1	Mudpit_20180119-DXS-S1-1 (1)	Enoyl-CoA delta isomerase 1, mitochondrial OS=Rattus norvegicus GN=Eci1 PE=1 SV=1	ECI1_RAT		uniprot-rat.fasta	32255.8	1	4	4	6	9.73e-06	0.18	VGLVDEVVPEDQVHSK	K	A	0.997	38.5	25	0	38.5	0	0	1	0	2	2358.31	1846		25484.4	207	222	Empty	TRUE
dsx	Isobaric Tag Samples	iTRAQ Sample 1	Mudpit_20180119-DXS-S1-1 (1)	Anion exchange protein OS=Rattus norvegicus GN=Slc4a8 PE=3 SV=3	F1LUB7_RAT,S4A8_RAT		uniprot-rat.fasta	119554	0.996	1	1	9	1.46e-05	0.0458	ELSWLDDLMPESK	R	K	0.997	61.6	25.1	0	61.6	0	0	1	0	2	2171.15	3847		36565.5	975	987	Empty	FALSE	D4ADV4_RAT,A0A097PID6_RAT,D3ZY00_RAT,S4A10_RAT,A0A0G2JYF0_RAT,D3ZGB5_RAT,D4AD03_RAT,J7FTX0_RAT
dsx	Isobaric Tag Samples	iTRAQ Sample 1	Mudpit_20180119-DXS-S1-1 (1)	Anion exchange protein OS=Rattus norvegicus GN=Slc4a8 PE=3 SV=3	F1LUB7_RAT,S4A8_RAT		uniprot-rat.fasta	119554	0.996	1	1	9	1.46e-05	0.0458	HQPDFIYLR	K	H	0.983	19	25	14.6	19	0	7	0	0	2	1492.82	1090		34662.3	912	920	Empty	FALSE	D4ADV4_RAT,A0A097PID6_RAT,D3ZY00_RAT,S4A10_RAT,A0A0G2JYF0_RAT,D3ZGB5_RAT,D4AD03_RAT,A0A0H2UHB7_RAT,J7FTX0_RAT
dsx	Isobaric Tag Samples	iTRAQ Sample 1	Mudpit_20180119-DXS-S1-1 (1)	Anion exchange protein OS=Rattus norvegicus GN=Slc4a8 PE=3 SV=3	F1LUB7_RAT,S4A8_RAT		uniprot-rat.fasta	119554	0.996	1	1	9	1.46e-05	0.0458	KIPAGAEASNVLVGEVDTLDRPIVAFVR	K	L	0.993	24.5	25	0	24.5	0	0	0	0	2	3545.03	3758		16594.1	293	320	Empty	TRUE
dsx	Isobaric Tag Samples	iTRAQ Sample 1	Mudpit_20180119-DXS-S1-1 (1)	Family with sequence similarity 219, member A OS=Rattus norvegicus GN=Fam219a PE=1 SV=2	D4AAI7_RAT		uniprot-rat.fasta	18686.1	0.95	1	1	2	3.24e-06	0.0952	LDEIPDDEDLDLIPPK	R	S	0.997	31.2	25	15.5	31.2	0	0	2	0	2	2445.32	2946.5		22513.8	133	148	Empty	TRUE
dsx	Isobaric Tag Samples	iTRAQ Sample 1	Mudpit_20180119-DXS-S1-1 (1)	ATP synthase subunit f, mitochondrial OS=Rattus norvegicus GN=Atp5j2 PE=1 SV=1	ATPK_RAT		uniprot-rat.fasta	10453	1	2	3	5	8.11e-06	0.239	DFTPSGIAGAFR	R	R	0.997	38.9	25	0	24.9	0	2	0	0	2	1542.82	2320		137458	28	39	Empty	TRUE
dsx	Isobaric Tag Samples	iTRAQ Sample 1	Mudpit_20180119-DXS-S1-1 (1)	ATP synthase subunit f, mitochondrial OS=Rattus norvegicus GN=Atp5j2 PE=1 SV=1	ATPK_RAT		uniprot-rat.fasta	10453	1	2	3	5	8.11e-06	0.239	ELPSWILMR	R	D	0.996	26.6	25.4	21.4	26.6	0	3	0	0	2	1448.82	2817		517507	19	27	Empty	TRUE
dsx	Isobaric Tag Samples	iTRAQ Sample 1	Mudpit_20180119-DXS-S1-1 (1)	Similar to ribosomal protein S23 OS=Rattus norvegicus GN=RGD1563570 PE=3 SV=1	D4A9Q3_RAT,RS23_RAT		uniprot-rat.fasta	15807.7	0.95	1	1	1	1.62e-06	0.196	KITAFVPNDGCLNFIEENDEVLVAGFGR	K	K	0.997	42.1	25	0	42.1	0	0	0	1	2	3732.95	3856		20617	80	107	Empty	TRUE
dsx	Isobaric Tag Samples	iTRAQ Sample 1	Mudpit_20180119-DXS-S1-1 (1)	RCG61894, isoform CRA_a OS=Rattus norvegicus GN=Strn PE=1 SV=1	G3V6L8_RAT,STRN_RAT		uniprot-rat.fasta	86227.9	1	7	7	12	1.95e-05	0.141	ALAFHPIEPVLITASEDHTLK	R	M	0.997	37	25	0	37	0	0	0	1	2	2910.66	2596		18176.3	468	488	Empty	TRUE
dsx	Isobaric Tag Samples	iTRAQ Sample 1	Mudpit_20180119-DXS-S1-1 (1)	RCG61894, isoform CRA_a OS=Rattus norvegicus GN=Strn PE=1 SV=1	G3V6L8_RAT,STRN_RAT		uniprot-rat.fasta	86227.9	1	7	7	12	1.95e-05	0.141	CYIASAGADALAK	K	V	0.997	34.5	25	0	34.5	0	0	1	0	2	1919.05	1486		10143.3	765	777	Empty	TRUE
dsx	Isobaric Tag Samples	iTRAQ Sample 1	Mudpit_20180119-DXS-S1-1 (1)	RCG61894, isoform CRA_a OS=Rattus norvegicus GN=Strn PE=1 SV=1	G3V6L8_RAT,STRN_RAT		uniprot-rat.fasta	86227.9	1	7	7	12	1.95e-05	0.141	GLGPLAEAAAAGDGAAAAGAAR	K	A	0.994	26.4	25	0	26.4	0	1	0	0	2	2113.13	2102		7686.08	23	44	Empty	TRUE
dsx	Isobaric Tag Samples	iTRAQ Sample 1	Mudpit_20180119-DXS-S1-1 (1)	RCG61894, isoform CRA_a OS=Rattus norvegicus GN=Strn PE=1 SV=1	G3V6L8_RAT,STRN_RAT		uniprot-rat.fasta	86227.9	1	7	7	12	1.95e-05	0.141	ILTLESNVDSTASSSCQINR	R	V	0.997	38.8	25	0	38.8	0	0	1	0	2	2499.27	2386		7461.62	650	669	Empty	TRUE
dsx	Isobaric Tag Samples	iTRAQ Sample 1	Mudpit_20180119-DXS-S1-1 (1)	RCG61894, isoform CRA_a OS=Rattus norvegicus GN=Strn PE=1 SV=1	G3V6L8_RAT,STRN_RAT		uniprot-rat.fasta	86227.9	1	7	7	12	1.95e-05	0.141	LLSCSADGTLR	R	L	0.997	38.2	25	0	38.2	0	2	0	0	2	1496.8	1183		23465.5	584	594	Empty	TRUE
dsx	Isobaric Tag Samples	iTRAQ Sample 1	Mudpit_20180119-DXS-S1-1 (1)	RCG61894, isoform CRA_a OS=Rattus norvegicus GN=Strn PE=1 SV=1	G3V6L8_RAT,STRN_RAT		uniprot-rat.fasta	86227.9	1	7	7	12	1.95e-05	0.141	LQDMLANLR	K	D	0.939	17.2	25.1	16.5	16.7	0	1	0	0	2	1377.78	2860		14855.4	354	362	Empty	TRUE
dsx	Isobaric Tag Samples	iTRAQ Sample 1	Mudpit_20180119-DXS-S1-1 (1)	RCG61894, isoform CRA_a OS=Rattus norvegicus GN=Strn PE=1 SV=1	G3V6L8_RAT,STRN_RAT		uniprot-rat.fasta	86227.9	1	7	7	12	1.95e-05	0.141	SELTDSASVLDNFK	K	F	0.997	54.7	25	19.5	54.2	0	0	5	0	2	2134.15	2480		49208.7	222	235	Empty	TRUE
dsx	Isobaric Tag Samples	iTRAQ Sample 1	Mudpit_20180119-DXS-S1-1 (1)	Cholinephosphotransferase 1 OS=Rattus norvegicus GN=Chpt1 PE=2 SV=1	CHPT1_RAT		uniprot-rat.fasta	44602.2	0.95	1	1	2	3.24e-06	0.0302	ALGEPLSAAQLR	K	R	0.997	29.5	26.6	14.3	29.5	0	2	0	0	2	1529.9	1422		6349.86	16	27	Empty	TRUE
dsx	Isobaric Tag Samples	iTRAQ Sample 1	Mudpit_20180119-DXS-S1-1 (1)	tr|D3ZRN8|D3ZRN8_RAT-DECOY	tr|D3ZRN8|D3ZRN8_RAT-DECOY			0	0.997	3	3	4	6.49e-06	0	GDIVINTQK	?	?	0.807	12.2	25.1	37.9	12.2	0	1	0	0	2	1595.96	3786		11524.5	0	0	Empty	TRUE
dsx	Isobaric Tag Samples	iTRAQ Sample 1	Mudpit_20180119-DXS-S1-1 (1)	tr|D3ZRN8|D3ZRN8_RAT-DECOY	tr|D3ZRN8|D3ZRN8_RAT-DECOY			0	0.997	3	3	4	6.49e-06	0	LELITGGCLK	?	?	0.763	14.5	25	32.5	9.34	0	0	1	0	2	1712.02	1453		79364.1	0	0	Empty	TRUE
dsx	Isobaric Tag Samples	iTRAQ Sample 1	Mudpit_20180119-DXS-S1-1 (1)	tr|D3ZRN8|D3ZRN8_RAT-DECOY	tr|D3ZRN8|D3ZRN8_RAT-DECOY			0	0.997	3	3	4	6.49e-06	0	MPAYSPETGLK	?	?	0.923	14.5	25.5	23.7	14.5	0	2	0	0	2	1817.99	4543.5		4523.48	0	0	Empty	TRUE
dsx	Isobaric Tag Samples	iTRAQ Sample 1	Mudpit_20180119-DXS-S1-1 (1)	Protein lin-7 homolog B OS=Rattus norvegicus GN=Lin7b PE=1 SV=1	LIN7B_RAT		uniprot-rat.fasta	22899.7	0.998	1	1	7	1.14e-05	0.179	EQNSPIYISR	K	V	0.997	53.5	25	0	51.9	0	1	0	0	2	1510.82	637		73528.8	112	121	Empty	FALSE	LIN7C_RAT,LIN7A_RAT,F1LQV9_RAT,M0R7K1_RAT
dsx	Isobaric Tag Samples	iTRAQ Sample 1	Mudpit_20180119-DXS-S1-1 (1)	Protein lin-7 homolog B OS=Rattus norvegicus GN=Lin7b PE=1 SV=1	LIN7B_RAT		uniprot-rat.fasta	22899.7	0.998	1	1	7	1.14e-05	0.179	EVYEQLYDTLDITGSAEVR	R	A	0.997	61	25	0	61	0	0	1	0	2	2505.27	3681		7015.79	52	70	Empty	TRUE
dsx	Isobaric Tag Samples	iTRAQ Sample 1	Mudpit_20180119-DXS-S1-1 (1)	Protein lin-7 homolog B OS=Rattus norvegicus GN=Lin7b PE=1 SV=1	LIN7B_RAT		uniprot-rat.fasta	22899.7	0.998	1	1	7	1.14e-05	0.179	VLEEMEAR	R	F	0.99	35	25	0	25.6	0	5	0	0	2	1280.68	1565		78583.2	177	184	Empty	FALSE	LIN7A_RAT,F1LQV9_RAT,M0R7K1_RAT
dsx	Isobaric Tag Samples	iTRAQ Sample 1	Mudpit_20180119-DXS-S1-1 (1)	60S acidic ribosomal protein P0 OS=Rattus norvegicus GN=Rplp0 PE=1 SV=2	RLA0_RAT		uniprot-rat.fasta	34216.4	1	6	6	14	2.27e-05	0.268	AGAIAPCEVTVPAQNTGLGPEK	R	T	0.997	79.3	25	0	79.3	0	0	0	3	2	2788.51	1611		132631	113	134	Empty	TRUE
dsx	Isobaric Tag Samples	iTRAQ Sample 1	Mudpit_20180119-DXS-S1-1 (1)	60S acidic ribosomal protein P0 OS=Rattus norvegicus GN=Rplp0 PE=1 SV=2	RLA0_RAT		uniprot-rat.fasta	34216.4	1	6	6	14	2.27e-05	0.268	DMLLANK	R	V	0.9	19.7	26.3	0	19.7	0	1	0	0	2	1412.84	1027		14527.6	100	106	Empty	TRUE
dsx	Isobaric Tag Samples	iTRAQ Sample 1	Mudpit_20180119-DXS-S1-1 (1)	60S acidic ribosomal protein P0 OS=Rattus norvegicus GN=Rplp0 PE=1 SV=2	RLA0_RAT		uniprot-rat.fasta	34216.4	1	6	6	14	2.27e-05	0.268	GNVGFVFTK	R	E	0.997	34	25	0	34	0	1	0	0	2	1576.93	1557		37085.9	84	92	Empty	TRUE
dsx	Isobaric Tag Samples	iTRAQ Sample 1	Mudpit_20180119-DXS-S1-1 (1)	60S acidic ribosomal protein P0 OS=Rattus norvegicus GN=Rplp0 PE=1 SV=2	RLA0_RAT		uniprot-rat.fasta	34216.4	1	6	6	14	2.27e-05	0.268	GNVGFVFTKEDLTEIR	R	D	0.861	13.2	25	0	13.2	0	0	0	1	2	2433.36	2460		8072.08	84	99	Empty	TRUE
dsx	Isobaric Tag Samples	iTRAQ Sample 1	Mudpit_20180119-DXS-S1-1 (1)	60S acidic ribosomal protein P0 OS=Rattus norvegicus GN=Rplp0 PE=1 SV=2	RLA0_RAT		uniprot-rat.fasta	34216.4	1	6	6	14	2.27e-05	0.268	GTIEILSDVQLIK	R	T	0.997	66.5	25	15.9	62.4	0	0	1	0	2	2037.24	3230		23836.9	150	162	Empty	TRUE
dsx	Isobaric Tag Samples	iTRAQ Sample 1	Mudpit_20180119-DXS-S1-1 (1)	60S acidic ribosomal protein P0 OS=Rattus norvegicus GN=Rplp0 PE=1 SV=2	RLA0_RAT		uniprot-rat.fasta	34216.4	1	6	6	14	2.27e-05	0.268	IIQLLDDYPK	K	C	0.997	47.3	25	16.9	47.3	0	4	0	0	2	1826.09	3582.5		114141	17	26	Empty	TRUE
dsx	Isobaric Tag Samples	iTRAQ Sample 1	Mudpit_20180119-DXS-S1-1 (1)	60S acidic ribosomal protein P0 OS=Rattus norvegicus GN=Rplp0 PE=1 SV=2	RLA0_RAT		uniprot-rat.fasta	34216.4	1	6	6	14	2.27e-05	0.268	VLALSVETDYTFPLAEK	R	V	0.997	80.7	25	0	80.7	0	0	3	0	2	2504.41	3715		202603	248	264	Empty	TRUE
dsx	Isobaric Tag Samples	iTRAQ Sample 1	Mudpit_20180119-DXS-S1-1 (1)	Epoxide hydrolase 1 OS=Rattus norvegicus GN=Ephx1 PE=1 SV=1	HYEP_RAT		uniprot-rat.fasta	52583.7	0.997	1	1	1	1.62e-06	0.0198	ELEDGGLER	R	K	0.982	20.7	25	19.1	17.5	0	1	0	0	2	1321.69	590		5459.79	339	347	Empty	TRUE
dsx	Isobaric Tag Samples	iTRAQ Sample 1	Mudpit_20180119-DXS-S1-1 (1)	Syntaxin 1A OS=Rattus norvegicus GN=Stx1a PE=3 SV=1	A0A1E1ERK2_RAT,Q9QXG3_RAT,STX1A_RAT		uniprot-rat.fasta	33068.5	1	8	10	23	3.73e-05	0.417	ELHDMFMDMAMLVESQGEMIDR	R	I	0.995	37.1	25	0	11.3	0	0	0	3	2	2948.33	4326		13075	211	232	Empty	TRUE
dsx	Isobaric Tag Samples	iTRAQ Sample 1	Mudpit_20180119-DXS-S1-1 (1)	Syntaxin 1A OS=Rattus norvegicus GN=Stx1a PE=3 SV=1	A0A1E1ERK2_RAT,Q9QXG3_RAT,STX1A_RAT		uniprot-rat.fasta	33068.5	1	8	10	23	3.73e-05	0.417	FMDEFFEQVEEIR	R	G	0.997	52.8	25	0	52.8	0	0	3	0	2	2038.97	3618		5666.71	29	41	Empty	TRUE
dsx	Isobaric Tag Samples	iTRAQ Sample 1	Mudpit_20180119-DXS-S1-1 (1)	Syntaxin 1A OS=Rattus norvegicus GN=Stx1a PE=3 SV=1	A0A1E1ERK2_RAT,Q9QXG3_RAT,STX1A_RAT		uniprot-rat.fasta	33068.5	1	8	10	23	3.73e-05	0.417	FVEVMSEYNATQSDYR	K	E	0.997	90.1	25	0	90.1	0	0	4	0	2	2243.06	3187		137171	127	142	Empty	TRUE
dsx	Isobaric Tag Samples	iTRAQ Sample 1	Mudpit_20180119-DXS-S1-1 (1)	Syntaxin 1A OS=Rattus norvegicus GN=Stx1a PE=3 SV=1	A0A1E1ERK2_RAT,Q9QXG3_RAT,STX1A_RAT		uniprot-rat.fasta	33068.5	1	8	10	23	3.73e-05	0.417	IAENVEEVK	K	R	0.997	50	25.8	36.3	38.3	0	4	0	0	2	1638.95	952.5		173055	47	55	Empty	TRUE
dsx	Isobaric Tag Samples	iTRAQ Sample 1	Mudpit_20180119-DXS-S1-1 (1)	Syntaxin 1A OS=Rattus norvegicus GN=Stx1a PE=3 SV=1	A0A1E1ERK2_RAT,Q9QXG3_RAT,STX1A_RAT		uniprot-rat.fasta	33068.5	1	8	10	23	3.73e-05	0.417	IEYNVEHAVDYVER	R	A	0.997	58.5	25	0	58.5	0	0	2	0	2	2040.03	2402.5		81044.9	233	246	Empty	TRUE
dsx	Isobaric Tag Samples	iTRAQ Sample 1	Mudpit_20180119-DXS-S1-1 (1)	Syntaxin 1A OS=Rattus norvegicus GN=Stx1a PE=3 SV=1	A0A1E1ERK2_RAT,Q9QXG3_RAT,STX1A_RAT		uniprot-rat.fasta	33068.5	1	8	10	23	3.73e-05	0.417	KFVEVMSEYNATQSDYR	R	E	0.997	52	25	0	52	0	0	0	3	2	2675.36	2349		165004	126	142	Empty	TRUE
dsx	Isobaric Tag Samples	iTRAQ Sample 1	Mudpit_20180119-DXS-S1-1 (1)	Syntaxin 1A OS=Rattus norvegicus GN=Stx1a PE=3 SV=1	A0A1E1ERK2_RAT,Q9QXG3_RAT,STX1A_RAT		uniprot-rat.fasta	33068.5	1	8	10	23	3.73e-05	0.417	SIEQSIEQEEGLNR	K	S	0.997	59.6	25	0	59.6	0	0	3	0	2	1935.99	1665		380243	95	108	Empty	TRUE
dsx	Isobaric Tag Samples	iTRAQ Sample 1	Mudpit_20180119-DXS-S1-1 (1)	Syntaxin 1A OS=Rattus norvegicus GN=Stx1a PE=3 SV=1	A0A1E1ERK2_RAT,Q9QXG3_RAT,STX1A_RAT		uniprot-rat.fasta	33068.5	1	8	10	23	3.73e-05	0.417	TTTSEELEDMLESGNPAIFASGIIMDSSISK	R	Q	0.989	20.1	25	14.9	20.1	0	0	0	0	2	3881.95	4319		6547.75	159	189	Empty	TRUE
dsx	Isobaric Tag Samples	iTRAQ Sample 1	Mudpit_20180119-DXS-S1-1 (1)	MYC-binding protein 2, E3 ubiquitin protein ligase OS=Rattus norvegicus GN=Mycbp2 PE=1 SV=3	D4A2D3_RAT		uniprot-rat.fasta	498913	0.998	1	1	1	1.62e-06	0.00353	GTYTTDDSPSDIAEIR	K	L	0.967	17.1	25	0	17.1	0	0	1	0	2	2045	1123		2905.04	1608	1623	Empty	TRUE
dsx	Isobaric Tag Samples	iTRAQ Sample 1	Mudpit_20180119-DXS-S1-1 (1)	Sortilin-related VPS10 domain-containing receptor 2 OS=Rattus norvegicus GN=Sorcs2 PE=4 SV=3	D3ZW09_RAT		uniprot-rat.fasta	128825	1	2	2	2	3.24e-06	0.0432	DHVFWAVSGVDDDPNLVHMEAR	K	D	0.988	19.8	25	0	19.8	0	0	0	1	2	2813.36	2539		9977.34	291	312	Empty	TRUE
dsx	Isobaric Tag Samples	iTRAQ Sample 1	Mudpit_20180119-DXS-S1-1 (1)	Sortilin-related VPS10 domain-containing receptor 2 OS=Rattus norvegicus GN=Sorcs2 PE=4 SV=3	D3ZW09_RAT		uniprot-rat.fasta	128825	1	2	2	2	3.24e-06	0.0432	KVVSNVCEGGVDLQQSPVQLQCPLQAPR	R	G	0.997	47	25	0	47	0	0	0	0	2	3714.99	2056		19566.5	753	780	Empty	TRUE
dsx	Isobaric Tag Samples	iTRAQ Sample 1	Mudpit_20180119-DXS-S1-1 (1)	Lambda-crystallin homolog OS=Rattus norvegicus GN=Cryl1 PE=1 SV=3	CRYL1_RAT		uniprot-rat.fasta	35341.4	1	2	2	2	3.24e-06	0.0815	LYDIEQQQITNALESIR	K	K	0.997	45.5	25	0	45.5	0	0	1	0	2	2338.26	3962		9867.33	34	50	Empty	TRUE
dsx	Isobaric Tag Samples	iTRAQ Sample 1	Mudpit_20180119-DXS-S1-1 (1)	Lambda-crystallin homolog OS=Rattus norvegicus GN=Cryl1 PE=1 SV=3	CRYL1_RAT		uniprot-rat.fasta	35341.4	1	2	2	2	3.24e-06	0.0815	SLEQSGSLK	K	G	0.98	19.4	25.1	29.3	17.6	0	1	0	0	2	1556.91	537		19859.4	55	63	Empty	TRUE
dsx	Isobaric Tag Samples	iTRAQ Sample 1	Mudpit_20180119-DXS-S1-1 (1)	OCIA domain-containing protein 1 OS=Rattus norvegicus GN=Ociad1 PE=1 SV=1	OCAD1_RAT		uniprot-rat.fasta	27659.8	1	4	4	6	9.73e-06	0.219	LENSPLGEALR	K	S	0.982	18.8	25	0	18.8	0	1	0	0	2	1502.85	2017		15341.6	105	115	Empty	TRUE
dsx	Isobaric Tag Samples	iTRAQ Sample 1	Mudpit_20180119-DXS-S1-1 (1)	OCIA domain-containing protein 1 OS=Rattus norvegicus GN=Ociad1 PE=1 SV=1	OCAD1_RAT		uniprot-rat.fasta	27659.8	1	4	4	6	9.73e-06	0.219	LFAECHEECFWFR	R	S	0.997	34.3	25	0	34.3	0	0	2	0	2	2134.98	2916		26756.7	34	46	Empty	TRUE
dsx	Isobaric Tag Samples	iTRAQ Sample 1	Mudpit_20180119-DXS-S1-1 (1)	OCIA domain-containing protein 1 OS=Rattus norvegicus GN=Ociad1 PE=1 SV=1	OCAD1_RAT		uniprot-rat.fasta	27659.8	1	4	4	6	9.73e-06	0.219	SVTYEELR	K	N	0.99	49.3	25	28.4	34.2	0	2	0	0	2	1300.7	680		16346	198	205	Empty	TRUE
dsx	Isobaric Tag Samples	iTRAQ Sample 1	Mudpit_20180119-DXS-S1-1 (1)	OCIA domain-containing protein 1 OS=Rattus norvegicus GN=Ociad1 PE=1 SV=1	OCAD1_RAT		uniprot-rat.fasta	27659.8	1	4	4	6	9.73e-06	0.219	YDSNVSGQSSFGTSPAADNIEK	K	E	0.997	30.9	25	15.1	30.9	0	0	0	1	2	2882.43	1182		7331.92	134	155	Empty	TRUE
dsx	Isobaric Tag Samples	iTRAQ Sample 1	Mudpit_20180119-DXS-S1-1 (1)	Long-chain specific acyl-CoA dehydrogenase, mitochondrial OS=Rattus norvegicus GN=Acadl PE=1 SV=1	ACADL_RAT		uniprot-rat.fasta	47873.9	1	7	7	11	1.78e-05	0.223	AFVDSCLQLHETK	R	R	0.997	30.5	25	0	30.5	0	0	1	0	2	2156.16	1366		5046.91	346	358	Empty	TRUE
dsx	Isobaric Tag Samples	iTRAQ Sample 1	Mudpit_20180119-DXS-S1-1 (1)	Long-chain specific acyl-CoA dehydrogenase, mitochondrial OS=Rattus norvegicus GN=Acadl PE=1 SV=1	ACADL_RAT		uniprot-rat.fasta	47873.9	1	7	7	11	1.78e-05	0.223	CIGAIAMTEPGAGSDLQGVR	K	T	0.997	87.6	25	18.4	87.6	0	0	1	0	2	2307.17	2006		25169.9	166	185	Empty	TRUE
dsx	Isobaric Tag Samples	iTRAQ Sample 1	Mudpit_20180119-DXS-S1-1 (1)	Long-chain specific acyl-CoA dehydrogenase, mitochondrial OS=Rattus norvegicus GN=Acadl PE=1 SV=1	ACADL_RAT		uniprot-rat.fasta	47873.9	1	7	7	11	1.78e-05	0.223	EQIEQFIPQMTAGK	K	C	0.997	55.9	25.2	15.6	54	0	0	4	0	2	2228.22	2591.5		78941.2	152	165	Empty	TRUE
dsx	Isobaric Tag Samples	iTRAQ Sample 1	Mudpit_20180119-DXS-S1-1 (1)	Long-chain specific acyl-CoA dehydrogenase, mitochondrial OS=Rattus norvegicus GN=Acadl PE=1 SV=1	ACADL_RAT		uniprot-rat.fasta	47873.9	1	7	7	11	1.78e-05	0.223	GFYYLMQELPQER	K	L	0.997	59.2	25	0	58.2	0	0	2	0	2	1978	3532		12314.4	280	292	Empty	TRUE
dsx	Isobaric Tag Samples	iTRAQ Sample 1	Mudpit_20180119-DXS-S1-1 (1)	Long-chain specific acyl-CoA dehydrogenase, mitochondrial OS=Rattus norvegicus GN=Acadl PE=1 SV=1	ACADL_RAT		uniprot-rat.fasta	47873.9	1	7	7	11	1.78e-05	0.223	LPASALLGEENK	R	G	0.977	19	25	0	19	0	0	1	0	2	1850.08	1754		16167.8	268	279	Empty	TRUE
dsx	Isobaric Tag Samples	iTRAQ Sample 1	Mudpit_20180119-DXS-S1-1 (1)	Long-chain specific acyl-CoA dehydrogenase, mitochondrial OS=Rattus norvegicus GN=Acadl PE=1 SV=1	ACADL_RAT		uniprot-rat.fasta	47873.9	1	7	7	11	1.78e-05	0.223	QGLLGINIAEK	K	H	0.997	53.3	25	0	53.3	0	1	0	0	2	1764.08	2110		14028.4	96	106	Empty	TRUE
dsx	Isobaric Tag Samples	iTRAQ Sample 1	Mudpit_20180119-DXS-S1-1 (1)	Long-chain specific acyl-CoA dehydrogenase, mitochondrial OS=Rattus norvegicus GN=Acadl PE=1 SV=1	ACADL_RAT		uniprot-rat.fasta	47873.9	1	7	7	11	1.78e-05	0.223	VQPIYGGTNEIMK	R	E	0.991	22.9	25.8	0	22.9	0	0	1	0	2	2058.15	1537		4365.36	407	419	Empty	TRUE
dsx	Isobaric Tag Samples	iTRAQ Sample 1	Mudpit_20180119-DXS-S1-1 (1)	Mrpl16 protein (Fragment) OS=Rattus norvegicus GN=Mrpl16 PE=2 SV=1	Q6PEC2_RAT,RM16_RAT		uniprot-rat.fasta	28895.7	0.896	1	1	1	1.62e-06	0.0766	TLLPVPTFENVSIPER	K	S	0.994	25.6	25	0	25.6	0	0	1	0	2	2116.2	2823		13390.3	32	47	Empty	TRUE
dsx	Isobaric Tag Samples	iTRAQ Sample 1	Mudpit_20180119-DXS-S1-1 (1)	CPG2 protein OS=Rattus norvegicus GN=cpg2 PE=2 SV=1	Q63128_RAT,Q6PLD8_RAT		uniprot-rat.fasta	111839	1	3	3	4	6.49e-06	0.0308	EAAEMPLGPR	K	N	0.991	21.5	25	0	21.5	0	2	0	0	2	1374.74	750		14051.3	924	933	Empty	TRUE
dsx	Isobaric Tag Samples	iTRAQ Sample 1	Mudpit_20180119-DXS-S1-1 (1)	CPG2 protein OS=Rattus norvegicus GN=cpg2 PE=2 SV=1	Q63128_RAT,Q6PLD8_RAT		uniprot-rat.fasta	111839	1	3	3	4	6.49e-06	0.0308	FMNETTAQWR	K	N	0.714	10.4	25	0	10.4	0	1	0	0	2	1587.79	1629		10663.8	110	119	Empty	TRUE
dsx	Isobaric Tag Samples	iTRAQ Sample 1	Mudpit_20180119-DXS-S1-1 (1)	CPG2 protein OS=Rattus norvegicus GN=cpg2 PE=2 SV=1	Q63128_RAT,Q6PLD8_RAT		uniprot-rat.fasta	111839	1	3	3	4	6.49e-06	0.0308	FSAAVEECR	R	A	0.993	29.1	25	0	20.7	0	1	0	0	2	1372.68	780		8973.1	555	563	Empty	TRUE
dsx	Isobaric Tag Samples	iTRAQ Sample 1	Mudpit_20180119-DXS-S1-1 (1)	COP9 signalosome complex subunit 8 OS=Rattus norvegicus GN=Cops8 PE=2 SV=1	CSN8_RAT		uniprot-rat.fasta	23236.1	1	2	3	4	6.49e-06	0.12	LTDYVAFLEN	R	-	0.997	73	25	0	73	0	2	0	0	2	1488.79	3882		109029	200	209	Empty	TRUE
dsx	Isobaric Tag Samples	iTRAQ Sample 1	Mudpit_20180119-DXS-S1-1 (1)	COP9 signalosome complex subunit 8 OS=Rattus norvegicus GN=Cops8 PE=2 SV=1	CSN8_RAT		uniprot-rat.fasta	23236.1	1	2	3	4	6.49e-06	0.12	SANSELGGIWSVGQR	K	I	0.997	69.9	25	0	69.9	0	1	1	0	2	1864.98	1922.5		37974.7	66	80	Empty	TRUE
dsx	Isobaric Tag Samples	iTRAQ Sample 1	Mudpit_20180119-DXS-S1-1 (1)	Catechol O-methyltransferase OS=Rattus norvegicus GN=Comt PE=1 SV=2	COMT_RAT,F2W8B0_RAT		uniprot-rat.fasta	29598.6	1	4	4	4	6.49e-06	0.254	GQIMDAVIR	K	E	0.995	26.6	26	16.9	26.6	0	1	0	0	2	1306.75	1539		5180.03	90	98	Empty	TRUE
dsx	Isobaric Tag Samples	iTRAQ Sample 1	Mudpit_20180119-DXS-S1-1 (1)	Catechol O-methyltransferase OS=Rattus norvegicus GN=Comt PE=1 SV=2	COMT_RAT,F2W8B0_RAT		uniprot-rat.fasta	29598.6	1	4	4	4	6.49e-06	0.254	KGTVLLADNVIVPGTPDFLAYVR	R	G	0.99	20.5	25	0	20.5	0	0	0	1	2	3066.78	3419		17903.5	205	227	Empty	TRUE
dsx	Isobaric Tag Samples	iTRAQ Sample 1	Mudpit_20180119-DXS-S1-1 (1)	Catechol O-methyltransferase OS=Rattus norvegicus GN=Comt PE=1 SV=2	COMT_RAT,F2W8B0_RAT		uniprot-rat.fasta	29598.6	1	4	4	4	6.49e-06	0.254	YLPDTLLLEK	R	C	0.996	28.3	25	19.6	25.9	0	0	1	0	2	1813.09	2703		19305	190	199	Empty	TRUE
dsx	Isobaric Tag Samples	iTRAQ Sample 1	Mudpit_20180119-DXS-S1-1 (1)	Catechol O-methyltransferase OS=Rattus norvegicus GN=Comt PE=1 SV=2	COMT_RAT,F2W8B0_RAT		uniprot-rat.fasta	29598.6	1	4	4	4	6.49e-06	0.254	YVQQNAKPGDPQSVLEAIDTYCTQK	R	E	0.965	16.9	25	0	16.9	0	0	0	0	2	3765.99	2721		17068	55	79	Empty	TRUE
dsx	Isobaric Tag Samples	iTRAQ Sample 1	Mudpit_20180119-DXS-S1-1 (1)	Protein disulfide-isomerase A4 OS=Rattus norvegicus GN=Pdia4 PE=1 SV=1	G3V6T7_RAT,PDIA4_RAT		uniprot-rat.fasta	72721.8	1	4	5	5	8.11e-06	0.0995	EVSQPDWTPPPEVTLTLTK	R	E	0.997	45.9	25	0	45.9	0	0	1	1	2	2746.51	2754.5		20243.5	164	182	Empty	TRUE
dsx	Isobaric Tag Samples	iTRAQ Sample 1	Mudpit_20180119-DXS-S1-1 (1)	Protein disulfide-isomerase A4 OS=Rattus norvegicus GN=Pdia4 PE=1 SV=1	G3V6T7_RAT,PDIA4_RAT		uniprot-rat.fasta	72721.8	1	4	5	5	8.11e-06	0.0995	LVLMQPEK	K	F	0.963	16.7	25	17.4	16.7	0	1	0	0	2	1565.95	1482		7242.28	353	360	Empty	TRUE
dsx	Isobaric Tag Samples	iTRAQ Sample 1	Mudpit_20180119-DXS-S1-1 (1)	Protein disulfide-isomerase A4 OS=Rattus norvegicus GN=Pdia4 PE=1 SV=1	G3V6T7_RAT,PDIA4_RAT		uniprot-rat.fasta	72721.8	1	4	5	5	8.11e-06	0.0995	MHVMDVQGSTEASAIKDYVVK	R	H	0.992	23	25	0	23	0	0	0	0	2	3220.75	2162		12318.5	369	389	Empty	TRUE
dsx	Isobaric Tag Samples	iTRAQ Sample 1	Mudpit_20180119-DXS-S1-1 (1)	Protein disulfide-isomerase A4 OS=Rattus norvegicus GN=Pdia4 PE=1 SV=1	G3V6T7_RAT,PDIA4_RAT		uniprot-rat.fasta	72721.8	1	4	5	5	8.11e-06	0.0995	YGIVDYMVEQSGPPSK	K	E	0.997	29.4	25	0	29.4	0	0	1	0	2	2378.25	2750		21623.6	271	286	Empty	TRUE
dsx	Isobaric Tag Samples	iTRAQ Sample 1	Mudpit_20180119-DXS-S1-1 (1)	SLIT-ROBO Rho GTPase-activating protein 2 OS=Rattus norvegicus GN=Srgap2 PE=1 SV=1	SRGP2_RAT		uniprot-rat.fasta	120880	1	7	7	7	1.14e-05	0.084	ANQQETEQFYFTK	R	M	0.997	51.3	25	0	51.3	0	0	1	0	2	2242.16	1236		12346.2	441	453	Empty	TRUE
dsx	Isobaric Tag Samples	iTRAQ Sample 1	Mudpit_20180119-DXS-S1-1 (1)	SLIT-ROBO Rho GTPase-activating protein 2 OS=Rattus norvegicus GN=Srgap2 PE=1 SV=1	SRGP2_RAT		uniprot-rat.fasta	120880	1	7	7	7	1.14e-05	0.084	ELEGPIYSR	R	G	0.988	20.3	25	17.2	20.3	0	1	0	0	2	1367.75	846		11544.3	684	692	Empty	TRUE
dsx	Isobaric Tag Samples	iTRAQ Sample 1	Mudpit_20180119-DXS-S1-1 (1)	SLIT-ROBO Rho GTPase-activating protein 2 OS=Rattus norvegicus GN=Srgap2 PE=1 SV=1	SRGP2_RAT		uniprot-rat.fasta	120880	1	7	7	7	1.14e-05	0.084	FVQVSEDSGR	R	L	0.997	37	25	0	37	0	1	0	0	2	1427.74	756		23763.3	128	137	Empty	TRUE
dsx	Isobaric Tag Samples	iTRAQ Sample 1	Mudpit_20180119-DXS-S1-1 (1)	SLIT-ROBO Rho GTPase-activating protein 2 OS=Rattus norvegicus GN=Srgap2 PE=1 SV=1	SRGP2_RAT		uniprot-rat.fasta	120880	1	7	7	7	1.14e-05	0.084	HTPDVVLDTLEPLK	K	T	0.688	10.1	25	0	10.1	0	0	1	0	2	2185.27	2224		7472.01	968	981	Empty	TRUE
dsx	Isobaric Tag Samples	iTRAQ Sample 1	Mudpit_20180119-DXS-S1-1 (1)	SLIT-ROBO Rho GTPase-activating protein 2 OS=Rattus norvegicus GN=Srgap2 PE=1 SV=1	SRGP2_RAT		uniprot-rat.fasta	120880	1	7	7	7	1.14e-05	0.084	NEYLLALEATNASVFK	R	Y	0.997	53.9	25	15.5	53.9	0	0	1	0	2	2391.34	3422		25999.8	251	266	Empty	TRUE
dsx	Isobaric Tag Samples	iTRAQ Sample 1	Mudpit_20180119-DXS-S1-1 (1)	SLIT-ROBO Rho GTPase-activating protein 2 OS=Rattus norvegicus GN=Srgap2 PE=1 SV=1	SRGP2_RAT		uniprot-rat.fasta	120880	1	7	7	7	1.14e-05	0.084	STVSETFMSKPSIAK	K	R	0.997	32.1	25	0	32.1	0	0	0	1	2	2525.44	1308		7166.34	424	438	Empty	TRUE
dsx	Isobaric Tag Samples	iTRAQ Sample 1	Mudpit_20180119-DXS-S1-1 (1)	SLIT-ROBO Rho GTPase-activating protein 2 OS=Rattus norvegicus GN=Srgap2 PE=1 SV=1	SRGP2_RAT		uniprot-rat.fasta	120880	1	7	7	7	1.14e-05	0.084	TFLSAELNLEQSK	R	H	0.997	41.2	25.4	23.8	41.2	0	0	1	0	2	2088.18	2414		6967.98	294	306	Empty	TRUE
dsx	Isobaric Tag Samples	iTRAQ Sample 1	Mudpit_20180119-DXS-S1-1 (1)	NADH dehydrogenase (Ubiquinone) 1 beta subcomplex, 11 (Predicted) OS=Rattus norvegicus GN=Ndufb11 PE=1 SV=1	D4A7L4_RAT		uniprot-rat.fasta	17634.2	0.999	1	1	1	1.62e-06	0.132	EPTMVWQEDPEPEDENLYAK	R	N	0.997	26.8	25	0	26.8	0	0	0	1	2	3028.47	2179		44861.7	48	67	Empty	TRUE
dsx	Isobaric Tag Samples	iTRAQ Sample 1	Mudpit_20180119-DXS-S1-1 (1)	Thimet oligopeptidase OS=Rattus norvegicus GN=Thop1 PE=1 SV=4	THOP1_RAT		uniprot-rat.fasta	78386.7	1	12	13	22	3.57e-05	0.185	ALADVEVTYTVQR	K	N	0.997	47.4	25	0	47.4	0	1	1	0	2	1768.97	1919		9896.34	67	79	Empty	TRUE
dsx	Isobaric Tag Samples	iTRAQ Sample 1	Mudpit_20180119-DXS-S1-1 (1)	Thimet oligopeptidase OS=Rattus norvegicus GN=Thop1 PE=1 SV=4	THOP1_RAT		uniprot-rat.fasta	78386.7	1	12	13	22	3.57e-05	0.185	AVILELK	R	E	0.9	22.5	25	22.1	14.1	0	2	0	0	2	1393.92	1884		24991.8	311	317	Empty	TRUE
dsx	Isobaric Tag Samples	iTRAQ Sample 1	Mudpit_20180119-DXS-S1-1 (1)	Thimet oligopeptidase OS=Rattus norvegicus GN=Thop1 PE=1 SV=4	THOP1_RAT		uniprot-rat.fasta	78386.7	1	12	13	22	3.57e-05	0.185	DAASGEEIGK	R	F	0.997	32.7	25	0	30.4	0	1	0	0	2	1584.87	394		23913.3	401	410	Empty	TRUE
dsx	Isobaric Tag Samples	iTRAQ Sample 1	Mudpit_20180119-DXS-S1-1 (1)	Thimet oligopeptidase OS=Rattus norvegicus GN=Thop1 PE=1 SV=4	THOP1_RAT		uniprot-rat.fasta	78386.7	1	12	13	22	3.57e-05	0.185	DFVEAPSQMLENWVWEK	R	E	0.989	21.2	25	14.8	21.2	0	0	0	1	2	2716.39	3951		10326.2	499	515	Empty	TRUE
dsx	Isobaric Tag Samples	iTRAQ Sample 1	Mudpit_20180119-DXS-S1-1 (1)	Thimet oligopeptidase OS=Rattus norvegicus GN=Thop1 PE=1 SV=4	THOP1_RAT		uniprot-rat.fasta	78386.7	1	12	13	22	3.57e-05	0.185	EYFPMQVVTR	K	G	0.969	17.3	25	23.2	17.3	0	1	0	0	2	1573.84	1956		12703.6	358	367	Empty	TRUE
dsx	Isobaric Tag Samples	iTRAQ Sample 1	Mudpit_20180119-DXS-S1-1 (1)	Thimet oligopeptidase OS=Rattus norvegicus GN=Thop1 PE=1 SV=4	THOP1_RAT		uniprot-rat.fasta	78386.7	1	12	13	22	3.57e-05	0.185	FYLDLYPR	K	E	0.99	22.6	25	0	22.6	0	2	0	0	2	1390.77	2449.5		33130	411	418	Empty	TRUE
dsx	Isobaric Tag Samples	iTRAQ Sample 1	Mudpit_20180119-DXS-S1-1 (1)	Thimet oligopeptidase OS=Rattus norvegicus GN=Thop1 PE=1 SV=4	THOP1_RAT		uniprot-rat.fasta	78386.7	1	12	13	22	3.57e-05	0.185	GLQVEGCEPPAC	K	-	0.997	53.6	25	0	53.6	0	3	0	0	2	1620.77	824		24716.1	676	687	Empty	TRUE
dsx	Isobaric Tag Samples	iTRAQ Sample 1	Mudpit_20180119-DXS-S1-1 (1)	Thimet oligopeptidase OS=Rattus norvegicus GN=Thop1 PE=1 SV=4	THOP1_RAT		uniprot-rat.fasta	78386.7	1	12	13	22	3.57e-05	0.185	LLEEAFNCR	R	C	0.989	21.1	25	0	20.2	0	2	0	0	2	1455.76	2553		16038.8	239	247	Empty	TRUE
dsx	Isobaric Tag Samples	iTRAQ Sample 1	Mudpit_20180119-DXS-S1-1 (1)	Thimet oligopeptidase OS=Rattus norvegicus GN=Thop1 PE=1 SV=4	THOP1_RAT		uniprot-rat.fasta	78386.7	1	12	13	22	3.57e-05	0.185	QANAGLFNLR	R	Q	0.958	17	25	33.7	17	0	2	0	0	2	1407.8	1427		15747.8	544	553	Empty	TRUE
dsx	Isobaric Tag Samples	iTRAQ Sample 1	Mudpit_20180119-DXS-S1-1 (1)	Thimet oligopeptidase OS=Rattus norvegicus GN=Thop1 PE=1 SV=4	THOP1_RAT		uniprot-rat.fasta	78386.7	1	12	13	22	3.57e-05	0.185	QDAFLLSK	K	G	0.964	18.3	26.2	0	18.3	0	1	0	0	2	1529.91	1362		5697.3	668	675	Empty	TRUE
dsx	Isobaric Tag Samples	iTRAQ Sample 1	Mudpit_20180119-DXS-S1-1 (1)	Thimet oligopeptidase OS=Rattus norvegicus GN=Thop1 PE=1 SV=4	THOP1_RAT		uniprot-rat.fasta	78386.7	1	12	13	22	3.57e-05	0.185	TSQTVATFLDELAR	K	K	0.997	72.1	25	0	72.1	0	4	0	0	2	1856.01	3851		90494.9	287	300	Empty	TRUE
dsx	Isobaric Tag Samples	iTRAQ Sample 1	Mudpit_20180119-DXS-S1-1 (1)	Thimet oligopeptidase OS=Rattus norvegicus GN=Thop1 PE=1 SV=4	THOP1_RAT		uniprot-rat.fasta	78386.7	1	12	13	22	3.57e-05	0.185	WDLSAQQIR	R	A	0.987	22.8	25	18.8	17.5	0	1	0	0	2	1420.79	1351		10485.1	26	34	Empty	TRUE
dsx	Isobaric Tag Samples	iTRAQ Sample 1	Mudpit_20180119-DXS-S1-1 (1)	Peripherin OS=Rattus norvegicus GN=Prph PE=1 SV=1	F1M7P4_RAT,PERI_RAT,Q496Z5_RAT		uniprot-rat.fasta	53550.9	0.989	1	1	3	4.87e-06	0.0655	ADQLCQQELR	R	E	0.983	18.5	25	21	18.5	0	1	0	0	2	1564.81	650		7787.97	137	146	Empty	TRUE
dsx	Isobaric Tag Samples	iTRAQ Sample 1	Mudpit_20180119-DXS-S1-1 (1)	Peripherin OS=Rattus norvegicus GN=Prph PE=1 SV=1	F1M7P4_RAT,PERI_RAT,Q496Z5_RAT		uniprot-rat.fasta	53550.9	0.989	1	1	3	4.87e-06	0.0655	MALDIEIATYR	K	K	0.966	19.3	25	0	14.9	0	1	0	0	2	1599.87	2664		10965.2	384	394	Empty	FALSE	G3V8C3_RAT,VIME_RAT
dsx	Isobaric Tag Samples	iTRAQ Sample 1	Mudpit_20180119-DXS-S1-1 (1)	Peripherin OS=Rattus norvegicus GN=Prph PE=1 SV=1	F1M7P4_RAT,PERI_RAT,Q496Z5_RAT		uniprot-rat.fasta	53550.9	0.989	1	1	3	4.87e-06	0.0655	NLQEAEEWYK	K	S	0.997	36.3	25	14.3	36.3	0	1	0	0	2	1918.02	1764		3604.51	276	285	Empty	FALSE	G3V8C3_RAT,VIME_RAT
dsx	Isobaric Tag Samples	iTRAQ Sample 1	Mudpit_20180119-DXS-S1-1 (1)	Unconventional myosin-Ic OS=Rattus norvegicus GN=Myo1c PE=1 SV=2	MYO1C_RAT		uniprot-rat.fasta	119815	1	3	3	3	4.87e-06	0.046	GEELLSPLNLEQAAYAR	K	D	0.996	25.3	25	31.1	25.3	0	0	1	0	2	2178.17	3034		2412.19	343	359	Empty	TRUE
dsx	Isobaric Tag Samples	iTRAQ Sample 1	Mudpit_20180119-DXS-S1-1 (1)	Unconventional myosin-Ic OS=Rattus norvegicus GN=Myo1c PE=1 SV=2	MYO1C_RAT		uniprot-rat.fasta	119815	1	3	3	3	4.87e-06	0.046	LLQSNPVLEAFGNAK	R	T	0.632	9.84	25	0	9.84	0	0	1	0	2	2209.28	3204		6732.25	155	169	Empty	TRUE
dsx	Isobaric Tag Samples	iTRAQ Sample 1	Mudpit_20180119-DXS-S1-1 (1)	Unconventional myosin-Ic OS=Rattus norvegicus GN=Myo1c PE=1 SV=2	MYO1C_RAT		uniprot-rat.fasta	119815	1	3	3	3	4.87e-06	0.046	QLLLTPSAVVIVEDAK	R	V	0.997	50	25	30.1	50	0	0	1	0	2	2304.4	3176		11974.5	920	935	Empty	TRUE
dsx	Isobaric Tag Samples	iTRAQ Sample 1	Mudpit_20180119-DXS-S1-1 (1)	Cytochrome c oxidase subunit 1 OS=Rattus norvegicus GN=COX1 PE=3 SV=1	A0A0A1FZ34_RAT,COX1_RAT,Q06QA9_RAT,Q06QK0_RAT,Q8HIC9_RAT,Q8SEZ6_RAT,Q95938_RAT		uniprot-rat.fasta	56847	1	2	2	2	3.24e-06	0.0953	AYFTSATMIIAIPTGVK	R	V	0.997	51.8	25	0	49.7	0	0	1	0	2	2392.38	3338		31172.8	303	319	Empty	TRUE
dsx	Isobaric Tag Samples	iTRAQ Sample 1	Mudpit_20180119-DXS-S1-1 (1)	Cytochrome c oxidase subunit 1 OS=Rattus norvegicus GN=COX1 PE=3 SV=1	A0A0A1FZ34_RAT,COX1_RAT,Q06QA9_RAT,Q06QK0_RAT,Q8HIC9_RAT,Q8SEZ6_RAT,Q95938_RAT		uniprot-rat.fasta	56847	1	2	2	2	3.24e-06	0.0953	EVLSISYSSTNLEWLHGCPPPYHTFEEPSYVK	R	V	0.979	18.1	25	0	18.1	0	0	0	0	2	4375.18	3086		28439.4	481	512	Empty	TRUE
dsx	Isobaric Tag Samples	iTRAQ Sample 1	Mudpit_20180119-DXS-S1-1 (1)	Ubiquitin-like-conjugating enzyme ATG3 OS=Rattus norvegicus GN=Atg3 PE=2 SV=1	ATG3_RAT		uniprot-rat.fasta	35822.2	1	4	4	4	6.49e-06	0.143	ALEVAEYLTPVLK	K	E	0.997	46.8	25	0	44.8	0	0	1	0	2	2054.24	3821		33809.8	12	24	Empty	TRUE
dsx	Isobaric Tag Samples	iTRAQ Sample 1	Mudpit_20180119-DXS-S1-1 (1)	Ubiquitin-like-conjugating enzyme ATG3 OS=Rattus norvegicus GN=Atg3 PE=2 SV=1	ATG3_RAT		uniprot-rat.fasta	35822.2	1	4	4	4	6.49e-06	0.143	EITLESK	K	D	0.9	19.7	25.5	26.6	15.8	0	1	0	0	2	1427.86	707		18275.1	125	131	Empty	TRUE
dsx	Isobaric Tag Samples	iTRAQ Sample 1	Mudpit_20180119-DXS-S1-1 (1)	Ubiquitin-like-conjugating enzyme ATG3 OS=Rattus norvegicus GN=Atg3 PE=2 SV=1	ATG3_RAT		uniprot-rat.fasta	35822.2	1	4	4	4	6.49e-06	0.143	FVQAVIPTIEYDYTR	K	H	0.989	21.1	25.4	0	20.6	0	0	1	0	2	2119.14	3328		12494.6	296	310	Empty	TRUE
dsx	Isobaric Tag Samples	iTRAQ Sample 1	Mudpit_20180119-DXS-S1-1 (1)	Ubiquitin-like-conjugating enzyme ATG3 OS=Rattus norvegicus GN=Atg3 PE=2 SV=1	ATG3_RAT		uniprot-rat.fasta	35822.2	1	4	4	4	6.49e-06	0.143	TYDLYITYDK	R	Y	0.997	27.8	25	0	27.8	0	0	1	0	2	1903.03	1905		7363.22	199	208	Empty	TRUE
dsx	Isobaric Tag Samples	iTRAQ Sample 1	Mudpit_20180119-DXS-S1-1 (1)	Hypoxanthine-guanine phosphoribosyltransferase OS=Rattus norvegicus GN=Hprt1 PE=1 SV=1	HPRT_RAT		uniprot-rat.fasta	24478.1	1	5	7	13	2.11e-05	0.289	DLNHVCVISESGK	R	A	0.997	55	25	0	55	0	0	1	0	2	2066.12	782		36043.7	201	213	Empty	TRUE
dsx	Isobaric Tag Samples	iTRAQ Sample 1	Mudpit_20180119-DXS-S1-1 (1)	Hypoxanthine-guanine phosphoribosyltransferase OS=Rattus norvegicus GN=Hprt1 PE=1 SV=1	HPRT_RAT		uniprot-rat.fasta	24478.1	1	5	7	13	2.11e-05	0.289	FVVGYALDYNEHFR	K	D	0.997	45.8	25	0	45.8	0	1	2	0	2	2034.04	2643		25589.1	187	200	Empty	TRUE
dsx	Isobaric Tag Samples	iTRAQ Sample 1	Mudpit_20180119-DXS-S1-1 (1)	Hypoxanthine-guanine phosphoribosyltransferase OS=Rattus norvegicus GN=Hprt1 PE=1 SV=1	HPRT_RAT		uniprot-rat.fasta	24478.1	1	5	7	13	2.11e-05	0.289	NVLIVEDIIDTGK	K	T	0.997	62.4	25	0	61	0	0	3	0	2	2037.21	3474		116854	129	141	Empty	TRUE
dsx	Isobaric Tag Samples	iTRAQ Sample 1	Mudpit_20180119-DXS-S1-1 (1)	Hypoxanthine-guanine phosphoribosyltransferase OS=Rattus norvegicus GN=Hprt1 PE=1 SV=1	HPRT_RAT		uniprot-rat.fasta	24478.1	1	5	7	13	2.11e-05	0.289	SIPMTVDFIR	R	L	0.997	42.3	25	25.8	42.3	0	3	0	0	2	1482.83	2402		171755	92	101	Empty	TRUE
dsx	Isobaric Tag Samples	iTRAQ Sample 1	Mudpit_20180119-DXS-S1-1 (1)	Hypoxanthine-guanine phosphoribosyltransferase OS=Rattus norvegicus GN=Hprt1 PE=1 SV=1	HPRT_RAT		uniprot-rat.fasta	24478.1	1	5	7	13	2.11e-05	0.289	VIGGDDLSTLTGK	K	N	0.997	56	25	0	53.3	0	1	2	0	2	1884.09	1930		54640.4	116	128	Empty	TRUE
dsx	Isobaric Tag Samples	iTRAQ Sample 1	Mudpit_20180119-DXS-S1-1 (1)	Far upstream element-binding protein 2 OS=Rattus norvegicus GN=Khsrp PE=1 SV=1	A0A0G2K2B3_RAT,FUBP2_RAT,M0R961_RAT		uniprot-rat.fasta	74226.5	1	8	8	10	1.62e-05	0.143	AINQQTGAFVEISR	K	Q	0.792	12.2	25	0	12.2	0	0	1	0	2	1838.01	1410		6424.92	450	463	Empty	TRUE
dsx	Isobaric Tag Samples	iTRAQ Sample 1	Mudpit_20180119-DXS-S1-1 (1)	Far upstream element-binding protein 2 OS=Rattus norvegicus GN=Khsrp PE=1 SV=1	A0A0G2K2B3_RAT,FUBP2_RAT,M0R961_RAT		uniprot-rat.fasta	74226.5	1	8	8	10	1.62e-05	0.143	IGGDAATTVNNNTPDFGFGGQK	K	R	0.967	17.1	25	0	17.1	0	0	0	1	2	2789.43	1887		9008.92	89	110	Empty	TRUE
dsx	Isobaric Tag Samples	iTRAQ Sample 1	Mudpit_20180119-DXS-S1-1 (1)	Far upstream element-binding protein 2 OS=Rattus norvegicus GN=Khsrp PE=1 SV=1	A0A0G2K2B3_RAT,FUBP2_RAT,M0R961_RAT		uniprot-rat.fasta	74226.5	1	8	8	10	1.62e-05	0.143	IINDLLQSLR	R	S	0.997	26.6	25	0	26.6	0	1	0	0	2	1488.91	4163		11108.9	386	395	Empty	TRUE
dsx	Isobaric Tag Samples	iTRAQ Sample 1	Mudpit_20180119-DXS-S1-1 (1)	Far upstream element-binding protein 2 OS=Rattus norvegicus GN=Khsrp PE=1 SV=1	A0A0G2K2B3_RAT,FUBP2_RAT,M0R961_RAT		uniprot-rat.fasta	74226.5	1	8	8	10	1.62e-05	0.143	LASQGDSIGSQLGPIHPPPR	K	T	0.997	76.1	25.3	0	76.1	0	0	1	0	2	2331.27	1474		11636.7	124	143	Empty	TRUE
dsx	Isobaric Tag Samples	iTRAQ Sample 1	Mudpit_20180119-DXS-S1-1 (1)	Far upstream element-binding protein 2 OS=Rattus norvegicus GN=Khsrp PE=1 SV=1	A0A0G2K2B3_RAT,FUBP2_RAT,M0R961_RAT		uniprot-rat.fasta	74226.5	1	8	8	10	1.62e-05	0.143	MMLDDIVSR	K	G	0.997	46	25	20.6	46	0	2	0	0	2	1383.73	2082		30242.6	207	215	Empty	TRUE
dsx	Isobaric Tag Samples	iTRAQ Sample 1	Mudpit_20180119-DXS-S1-1 (1)	Far upstream element-binding protein 2 OS=Rattus norvegicus GN=Khsrp PE=1 SV=1	A0A0G2K2B3_RAT,FUBP2_RAT,M0R961_RAT		uniprot-rat.fasta	74226.5	1	8	8	10	1.62e-05	0.143	QDDGTGPEK	K	I	0.997	45.9	25	0	45.9	0	1	0	0	2	1554.82	345		8450.66	361	369	Empty	TRUE
dsx	Isobaric Tag Samples	iTRAQ Sample 1	Mudpit_20180119-DXS-S1-1 (1)	Far upstream element-binding protein 2 OS=Rattus norvegicus GN=Khsrp PE=1 SV=1	A0A0G2K2B3_RAT,FUBP2_RAT,M0R961_RAT		uniprot-rat.fasta	74226.5	1	8	8	10	1.62e-05	0.143	VGGGIDVPVPR	R	H	0.99	21.2	25.2	16.3	21.2	0	2	0	0	2	1369.81	1215		18819.4	322	332	Empty	TRUE
dsx	Isobaric Tag Samples	iTRAQ Sample 1	Mudpit_20180119-DXS-S1-1 (1)	Far upstream element-binding protein 2 OS=Rattus norvegicus GN=Khsrp PE=1 SV=1	A0A0G2K2B3_RAT,FUBP2_RAT,M0R961_RAT		uniprot-rat.fasta	74226.5	1	8	8	10	1.62e-05	0.143	VPDGMVGLIIGR	R	G	0.876	16.7	25.6	0	11	0	1	0	0	2	1530.9	2830		25949.1	152	163	Empty	TRUE
dsx	Isobaric Tag Samples	iTRAQ Sample 1	Mudpit_20180119-DXS-S1-1 (1)	Mitochondrial import inner membrane translocase subunit TIM44 OS=Rattus norvegicus GN=Timm44 PE=1 SV=1	G3V640_RAT,TIM44_RAT		uniprot-rat.fasta	51062.2	1	4	4	12	1.95e-05	0.117	ILDISNVDLAMGK	R	M	0.997	63.6	25	0	61.3	0	5	0	0	2	1997.16	3147		28610.2	370	382	Empty	TRUE
dsx	Isobaric Tag Samples	iTRAQ Sample 1	Mudpit_20180119-DXS-S1-1 (1)	Mitochondrial import inner membrane translocase subunit TIM44 OS=Rattus norvegicus GN=Timm44 PE=1 SV=1	G3V640_RAT,TIM44_RAT		uniprot-rat.fasta	51062.2	1	4	4	12	1.95e-05	0.117	LLDISASSTEQIL	R	-	0.997	47.6	25.4	13.2	47.6	0	2	0	0	2	1693.95	3715		17456.1	441	453	Empty	TRUE
dsx	Isobaric Tag Samples	iTRAQ Sample 1	Mudpit_20180119-DXS-S1-1 (1)	Mitochondrial import inner membrane translocase subunit TIM44 OS=Rattus norvegicus GN=Timm44 PE=1 SV=1	G3V640_RAT,TIM44_RAT		uniprot-rat.fasta	51062.2	1	4	4	12	1.95e-05	0.117	TEMSEVLTEILR	K	V	0.997	50.9	25	0	50.9	0	2	0	0	2	1724.94	3928		38768.9	295	306	Empty	TRUE
dsx	Isobaric Tag Samples	iTRAQ Sample 1	Mudpit_20180119-DXS-S1-1 (1)	Mitochondrial import inner membrane translocase subunit TIM44 OS=Rattus norvegicus GN=Timm44 PE=1 SV=1	G3V640_RAT,TIM44_RAT		uniprot-rat.fasta	51062.2	1	4	4	12	1.95e-05	0.117	VFEANEEALGVVLHK	K	D	0.997	64.3	25	0	64.3	0	0	3	0	2	2263.29	2963		19487.9	224	238	Empty	TRUE
dsx	Isobaric Tag Samples	iTRAQ Sample 1	Mudpit_20180119-DXS-S1-1 (1)	Aquaporin-4 OS=Rattus norvegicus GN=Aqp4 PE=1 SV=1	AQP4_RAT		uniprot-rat.fasta	34480.1	1	4	5	11	1.78e-05	0.167	DSSGEVLSSV	K	-	0.997	64.1	25	0	64.1	0	6	0	0	2	1283.66	1105		296214	314	323	Empty	TRUE
dsx	Isobaric Tag Samples	iTRAQ Sample 1	Mudpit_20180119-DXS-S1-1 (1)	Aquaporin-4 OS=Rattus norvegicus GN=Aqp4 PE=1 SV=1	AQP4_RAT		uniprot-rat.fasta	34480.1	1	4	5	11	1.78e-05	0.167	ESIMVAFK	R	G	0.928	14.7	25.4	0	14.7	0	1	0	0	2	1532.9	2061		9682.56	20	27	Empty	TRUE
dsx	Isobaric Tag Samples	iTRAQ Sample 1	Mudpit_20180119-DXS-S1-1 (1)	Aquaporin-4 OS=Rattus norvegicus GN=Aqp4 PE=1 SV=1	AQP4_RAT		uniprot-rat.fasta	34480.1	1	4	5	11	1.78e-05	0.167	GSYMEVEDNR	K	S	0.997	67.3	25	0	67.3	0	2	0	0	2	1503.71	567		49913.2	275	284	Empty	TRUE
dsx	Isobaric Tag Samples	iTRAQ Sample 1	Mudpit_20180119-DXS-S1-1 (1)	Aquaporin-4 OS=Rattus norvegicus GN=Aqp4 PE=1 SV=1	AQP4_RAT		uniprot-rat.fasta	34480.1	1	4	5	11	1.78e-05	0.167	SQVETEDLILKPGVVHVIDIDRGDEK	R	K	0.995	25.1	25	0	25.1	0	0	0	0	2	3817.15	2377		259411	285	310	Empty	TRUE
dsx	Isobaric Tag Samples	iTRAQ Sample 1	Mudpit_20180119-DXS-S1-1 (1)	SCY1-like pseudokinase 2 OS=Rattus norvegicus GN=Scyl2 PE=1 SV=1	A0A0G2JVC2_RAT,D4A1Y0_RAT		uniprot-rat.fasta	103772	1	2	2	3	4.87e-06	0.03	NACLQTSSLAVR	K	V	0.883	13.1	25	13.7	13.1	0	1	0	0	2	1623.88	683		7521.09	498	509	Empty	TRUE
dsx	Isobaric Tag Samples	iTRAQ Sample 1	Mudpit_20180119-DXS-S1-1 (1)	SCY1-like pseudokinase 2 OS=Rattus norvegicus GN=Scyl2 PE=1 SV=1	A0A0G2JVC2_RAT,D4A1Y0_RAT		uniprot-rat.fasta	103772	1	2	2	3	4.87e-06	0.03	VTADVTSAVMGNPVTR	K	E	0.997	45.8	25	0	45.6	0	2	0	0	2	1922.03	2151.5		8266.96	15	30	Empty	TRUE
dsx	Isobaric Tag Samples	iTRAQ Sample 1	Mudpit_20180119-DXS-S1-1 (1)	Ribulose-phosphate 3-epimerase OS=Rattus norvegicus GN=Rpe PE=1 SV=1	A0A0G2JW38_RAT		uniprot-rat.fasta	24944.8	0.984	1	1	1	1.62e-06	0.0833	IGPSILNSDLANLGAECLR	K	M	0.997	47.6	25	0	47.6	0	0	1	0	2	2317.25	3452		9090.26	7	25	Empty	TRUE
dsx	Isobaric Tag Samples	iTRAQ Sample 1	Mudpit_20180119-DXS-S1-1 (1)	Major prion protein OS=Rattus norvegicus GN=Prnp PE=1 SV=2	PRIO_RAT		uniprot-rat.fasta	27803.6	1	2	3	5	8.11e-06	0.0827	ESQAYYDGR	K	R	0.997	34.4	25	0	34.4	0	1	0	0	2	1392.67	374		174211	221	229	Empty	TRUE
dsx	Isobaric Tag Samples	iTRAQ Sample 1	Mudpit_20180119-DXS-S1-1 (1)	Major prion protein OS=Rattus norvegicus GN=Prnp PE=1 SV=2	PRIO_RAT		uniprot-rat.fasta	27803.6	1	2	3	5	8.11e-06	0.0827	VVEQMCVTQYQK	R	E	0.997	50.6	25	14.9	50.6	0	0	4	0	2	2121.13	1284		116265	209	220	Empty	TRUE
dsx	Isobaric Tag Samples	iTRAQ Sample 1	Mudpit_20180119-DXS-S1-1 (1)	Cadherin 13 OS=Rattus norvegicus GN=Cdh13 PE=1 SV=3	F1M7X3_RAT,Q8R490_RAT		uniprot-rat.fasta	78086.1	1	4	4	6	9.73e-06	0.0985	ETIATYQLFVETTDASGR	R	T	0.997	77.1	25	13.6	77.1	0	0	2	0	2	2306.18	3060		58051.4	206	223	Empty	TRUE
dsx	Isobaric Tag Samples	iTRAQ Sample 1	Mudpit_20180119-DXS-S1-1 (1)	Cadherin 13 OS=Rattus norvegicus GN=Cdh13 PE=1 SV=3	F1M7X3_RAT,Q8R490_RAT		uniprot-rat.fasta	78086.1	1	4	4	6	9.73e-06	0.0985	INENTGSVSVTR	R	T	0.997	54	25	0	54	0	2	0	0	2	1580.85	514		91367.2	190	201	Empty	TRUE
dsx	Isobaric Tag Samples	iTRAQ Sample 1	Mudpit_20180119-DXS-S1-1 (1)	Cadherin 13 OS=Rattus norvegicus GN=Cdh13 PE=1 SV=3	F1M7X3_RAT,Q8R490_RAT		uniprot-rat.fasta	78086.1	1	4	4	6	9.73e-06	0.0985	TLEGPVPLEVIVIDQNDNRPIFR	R	E	0.997	47.7	25	0	47.7	0	0	0	1	2	2938.63	3485		79054.6	224	246	Empty	TRUE
dsx	Isobaric Tag Samples	iTRAQ Sample 1	Mudpit_20180119-DXS-S1-1 (1)	Cadherin 13 OS=Rattus norvegicus GN=Cdh13 PE=1 SV=3	F1M7X3_RAT,Q8R490_RAT		uniprot-rat.fasta	78086.1	1	4	4	6	9.73e-06	0.0985	VQVCSCK	R	N	0.9	26.2	25	21.5	25.4	0	1	0	0	2	1488.81	431		19759.8	677	683	Empty	TRUE
dsx	Isobaric Tag Samples	iTRAQ Sample 1	Mudpit_20180119-DXS-S1-1 (1)	LUC7-like 2 (S. cerevisiae) OS=Rattus norvegicus GN=Luc7l2 PE=1 SV=1	B2RYP6_RAT		uniprot-rat.fasta	46583.6	1	2	2	2	3.24e-06	0.0689	LAETQEEISAEVAAK	R	A	0.996	25.3	25	15.7	25.3	0	1	0	0	2	2197.22	2435		2706.12	108	122	Empty	TRUE
dsx	Isobaric Tag Samples	iTRAQ Sample 1	Mudpit_20180119-DXS-S1-1 (1)	LUC7-like 2 (S. cerevisiae) OS=Rattus norvegicus GN=Luc7l2 PE=1 SV=1	B2RYP6_RAT		uniprot-rat.fasta	46583.6	1	2	2	2	3.24e-06	0.0689	NSMPASSFQQQK	R	L	0.836	12.8	25	0	12.8	0	0	1	0	2	1961.04	573		4325.73	175	186	Empty	TRUE
dsx	Isobaric Tag Samples	iTRAQ Sample 1	Mudpit_20180119-DXS-S1-1 (1)	Ubiquitin-conjugating enzyme E2O OS=Rattus norvegicus GN=Ube2o PE=1 SV=2	F1M403_RAT		uniprot-rat.fasta	125276	1	10	11	14	2.27e-05	0.125	AALLEAGMPESTEDK	R	-	0.997	36.1	25	0	36.1	0	0	1	0	2	2170.15	1770		11032.9	1124	1138	Empty	TRUE
dsx	Isobaric Tag Samples	iTRAQ Sample 1	Mudpit_20180119-DXS-S1-1 (1)	Ubiquitin-conjugating enzyme E2O OS=Rattus norvegicus GN=Ube2o PE=1 SV=2	F1M403_RAT		uniprot-rat.fasta	125276	1	10	11	14	2.27e-05	0.125	EMALLATSLPDGIMVK	K	T	0.997	42.7	25	0	40.2	0	0	2	0	2	2297.31	3612		32834.7	808	823	Empty	TRUE
dsx	Isobaric Tag Samples	iTRAQ Sample 1	Mudpit_20180119-DXS-S1-1 (1)	Ubiquitin-conjugating enzyme E2O OS=Rattus norvegicus GN=Ube2o PE=1 SV=2	F1M403_RAT		uniprot-rat.fasta	125276	1	10	11	14	2.27e-05	0.125	IESWLETHVVLER	R	A	0.991	24.5	25	17.5	18.8	0	0	1	0	2	1915.06	3521		15295	989	1001	Empty	TRUE
dsx	Isobaric Tag Samples	iTRAQ Sample 1	Mudpit_20180119-DXS-S1-1 (1)	Ubiquitin-conjugating enzyme E2O OS=Rattus norvegicus GN=Ube2o PE=1 SV=2	F1M403_RAT		uniprot-rat.fasta	125276	1	10	11	14	2.27e-05	0.125	IGNTEDGALPKEDEPSVGQVAR	R	V	0.997	38.5	25	0	38.5	0	0	0	1	2	2890.54	992		39139.8	507	528	Empty	TRUE
dsx	Isobaric Tag Samples	iTRAQ Sample 1	Mudpit_20180119-DXS-S1-1 (1)	Ubiquitin-conjugating enzyme E2O OS=Rattus norvegicus GN=Ube2o PE=1 SV=2	F1M403_RAT		uniprot-rat.fasta	125276	1	10	11	14	2.27e-05	0.125	KEMALLATSLPDGIMVK	R	T	0.99	22.5	25	0	22.5	0	0	0	1	2	2729.61	3063		3742.62	807	823	Empty	TRUE
[truncated: 19,502 more rows]
