# Supplementary material for: Identification of biomarkers and therapeutic targets related to Sepsis-associated encephalopathy in rats by quantitative proteomics
Source: BMC Genomics. 2023 Jan 4;24:4. doi: 10.1186/s12864-022-09101-7 (PMC9814352; doi:10.1186/s12864-022-09101-7)
Supplement: Supplementary file 3 — Additional file 3. Protein report. [file 12864_2022_9101_MOESM3_ESM.xlsx]

## Sheet: Protein Report for dsx
Experiment: dsx
	Peak List Generator: unknown
		Version: unknown
		Charge States Calculated: unknown
		Deisotoped: unknown
		Textual Annotation: unknown
	Database Set: 1 Database
		Database Name: the uniprot-rat database
			Version: unknown
			Taxonomy: All Entries
			Number of Proteins: 36080
		Does database contain common contaminants?: unknown
	Search Engine Set: 1 Search Engine
		Search Engine: Mascot
			Version: 2.3.0
			Samples: All Samples
			Fragment Tolerance: 0.050 Da (Monoisotopic)
			Parent Tolerance: 10.0 PPM (Monoisotopic)
			Fixed Modifications: +57 on C (Carbamidomethyl), +304 on Kn (iTRAQ8plex)
			Variable Modifications: +16 on M (Oxidation), +304 on Y (iTRAQ8plex)
			Database: the uniprot-rat database (unknown version, 36080 entries)
			Digestion Enzyme: Trypsin
			Max Missed Cleavages: 1
			Probability Model:
				Mudpit_20180119-DXS-S1-1 (1): LFDR Model, Classifier data: Bayes, Good (50%) IonScore - IdentityScore m:55.9/s:16.7 Ion Score m:25.1/s:0.380 Identity Score m:0.000/s:0.0000000000000000000000374 Homology Score m:54.0/s:18.2, Bad (50%) IonScore - IdentityScore m:4.39/s:4.16 Ion Score m:25.3/s:0.796 Identity Score m:0.000/s:0.0000000000000000000000374 Homology Score m:3.12/s:3.40 [all charge states]
	Scaffold: Version: Scaffold_5.2.0
		Modification Metadata Set: 1541 modifications
			Source: C:\Program Files\Scaffold 4\parameters\unimod.xml
			Comment:
		Protein Grouping Strategy: Experiment-wide grouping with protein cluster analysis
		Peptide Thresholds: 62.0% minimum
		Protein Thresholds: 90.0% minimum and 1 peptide minimum
		Peptide FDR: 0.7% (Decoy)
		Protein FDR: 3.0% (Decoy)
		GO Annotation Source(s):
		Pathway Annotation Source(s): Unknown
		Alternate ID Source(s):
Experiment name	Biological sample category	Biological sample name	MS/MS sample name	Cluster	Protein name	Protein accession numbers	Alternate IDs	Database sources	Protein molecular weight (Da)	Protein identification probability	Exclusive unique peptide count	Exclusive unique spectrum count	Total spectrum count	Percentage of total spectra	Percentage sequence coverage	Length
dsx	Isobaric Tag Samples	iTRAQ Sample 1	Mudpit_20180119-DXS-S1-1 (1)	Cluster of RCG41580, isoform CRA_a OS=Rattus norvegicus GN=Rpl22l1 PE=2 SV=1 (B2RZD5_RAT)	RCG41580, isoform CRA_a OS=Rattus norvegicus GN=Rpl22l1 PE=2 SV=1	B2RZD5_RAT,D3ZSF9_RAT		uniprot-rat.fasta	14467.9	0.95	1	1	1	1.62e-06	0.197	122
dsx	Isobaric Tag Samples	iTRAQ Sample 1	Mudpit_20180119-DXS-S1-1 (1)	Cluster of E3 ubiquitin-protein ligase TRIP12 OS=Rattus norvegicus GN=Trip12 PE=1 SV=2 (A0A0A0MXY4_RAT)	E3 ubiquitin-protein ligase TRIP12 OS=Rattus norvegicus GN=Trip12 PE=1 SV=2	A0A0A0MXY4_RAT,A0A0G2JU73_RAT,A0A1W2Q676_RAT,TRIPC_RAT		uniprot-rat.fasta	223932	1	2	2	2	3.24e-06	0.0197	2025
dsx	Isobaric Tag Samples	iTRAQ Sample 1	Mudpit_20180119-DXS-S1-1 (1)	Cluster of FUN14 domain-containing 2 OS=Rattus norvegicus GN=Fundc2 PE=1 SV=1 (D3ZAQ0_RAT)	FUN14 domain-containing 2 OS=Rattus norvegicus GN=Fundc2 PE=1 SV=1	D3ZAQ0_RAT		uniprot-rat.fasta	16344.3	0.95	1	1	2	3.24e-06	0.0662	151
dsx	Isobaric Tag Samples	iTRAQ Sample 1	Mudpit_20180119-DXS-S1-1 (1)	Cluster of Elongation factor 1-gamma OS=Rattus norvegicus GN=Eef1g PE=2 SV=3 (EF1G_RAT)	Elongation factor 1-gamma OS=Rattus norvegicus GN=Eef1g PE=2 SV=3	EF1G_RAT		uniprot-rat.fasta	50061.4	1	14	16	19	3.08e-05	0.318	437
dsx	Isobaric Tag Samples	iTRAQ Sample 1	Mudpit_20180119-DXS-S1-1 (1)	Cluster of Neurofilament light polypeptide OS=Rattus norvegicus GN=Nefl PE=1 SV=3 (NFL_RAT)	Neurofilament light polypeptide OS=Rattus norvegicus GN=Nefl PE=1 SV=3	NFL_RAT		uniprot-rat.fasta	61336.5	1	22	25	130	0.000211	0.472	542
dsx	Isobaric Tag Samples	iTRAQ Sample 1	Mudpit_20180119-DXS-S1-1 (1)	Cluster of Similar to 60S ribosomal protein L8 OS=Rattus norvegicus GN=RGD1561333 PE=3 SV=1 (D4A6W6_RAT)	Similar to 60S ribosomal protein L8 OS=Rattus norvegicus GN=RGD1561333 PE=3 SV=1	D4A6W6_RAT,RL8_RAT		uniprot-rat.fasta	28024.8	0.998	1	1	2	3.24e-06	0.0778	257
dsx	Isobaric Tag Samples	iTRAQ Sample 1	Mudpit_20180119-DXS-S1-1 (1)	Cluster of YTH N(6)-methyladenosine RNA-binding protein 3 OS=Rattus norvegicus GN=Ythdf3 PE=1 SV=1 (D3ZIY3_RAT)	YTH N(6)-methyladenosine RNA-binding protein 1 OS=Rattus norvegicus GN=Ythdf1 PE=1 SV=1	Q4V8J6_RAT		uniprot-rat.fasta	60909.2	0.903	1	1	2	3.24e-06	0.0429	559
dsx	Isobaric Tag Samples	iTRAQ Sample 1	Mudpit_20180119-DXS-S1-1 (1)	Cluster of Alpha-endosulfine OS=Rattus norvegicus GN=Ensa PE=1 SV=1 (ENSA_RAT)	Alpha-endosulfine OS=Rattus norvegicus GN=Ensa PE=1 SV=1	ENSA_RAT		uniprot-rat.fasta	13335.4	1	3	3	5	8.11e-06	0.273	121
dsx	Isobaric Tag Samples	iTRAQ Sample 1	Mudpit_20180119-DXS-S1-1 (1)	Cluster of Reticulon 4-interacting protein 1 OS=Rattus norvegicus GN=Rtn4ip1 PE=1 SV=1 (B2GUZ6_RAT)	Reticulon 4-interacting protein 1 OS=Rattus norvegicus GN=Rtn4ip1 PE=1 SV=1	B2GUZ6_RAT		uniprot-rat.fasta	43605.4	1	2	2	2	3.24e-06	0.0783	396
dsx	Isobaric Tag Samples	iTRAQ Sample 1	Mudpit_20180119-DXS-S1-1 (1)	Cluster of Alpha-synuclein OS=Rattus norvegicus GN=Snca PE=1 SV=1 (SYUA_RAT)	Alpha-synuclein OS=Rattus norvegicus GN=Snca PE=1 SV=1	SYUA_RAT		uniprot-rat.fasta	14514.3	1	3	4	32	5.19e-05	0.414	140
dsx	Isobaric Tag Samples	iTRAQ Sample 1	Mudpit_20180119-DXS-S1-1 (1)	Cluster of Tight junction protein 1 OS=Rattus norvegicus GN=Tjp1 PE=1 SV=2 (F1M4A0_RAT)	Tight junction protein 1 OS=Rattus norvegicus GN=Tjp1 PE=1 SV=2	F1M4A0_RAT		uniprot-rat.fasta	194032	1	12	12	13	2.11e-05	0.0981	1733
dsx	Isobaric Tag Samples	iTRAQ Sample 1	Mudpit_20180119-DXS-S1-1 (1)	Cluster of Mitochondrial import receptor subunit TOM20 homolog OS=Rattus norvegicus GN=Tomm20 PE=1 SV=2 (TOM20_RAT)	Mitochondrial import receptor subunit TOM20 homolog OS=Rattus norvegicus GN=Tomm20 PE=1 SV=2	TOM20_RAT		uniprot-rat.fasta	16284.4	1	2	2	10	1.62e-05	0.228	145
dsx	Isobaric Tag Samples	iTRAQ Sample 1	Mudpit_20180119-DXS-S1-1 (1)	Cluster of Acyl-coenzyme A thioesterase 1 OS=Rattus norvegicus GN=Acot1 PE=1 SV=1 (ACOT1_RAT)	Acyl-coenzyme A thioesterase 1 OS=Rattus norvegicus GN=Acot1 PE=1 SV=1	ACOT1_RAT		uniprot-rat.fasta	46014	0.995	0	0	5	8.11e-06	0.0979	419
dsx	Isobaric Tag Samples	iTRAQ Sample 1	Mudpit_20180119-DXS-S1-1 (1)	Cluster of Serine and arginine repetitive matrix 1 OS=Rattus norvegicus GN=Srrm1 PE=1 SV=1 (A0A0G2K4F6_RAT)	Serine and arginine repetitive matrix 1 OS=Rattus norvegicus GN=Srrm1 PE=1 SV=1	A0A0G2K4F6_RAT,B2RYB3_RAT		uniprot-rat.fasta	102436	0.998	1	1	1	1.62e-06	0.0373	908
dsx	Isobaric Tag Samples	iTRAQ Sample 1	Mudpit_20180119-DXS-S1-1 (1)	Cluster of D-aminoacyl-tRNA deacylase OS=Rattus norvegicus GN=Dtd1 PE=1 SV=1 (B0K014_RAT)	D-aminoacyl-tRNA deacylase OS=Rattus norvegicus GN=Dtd1 PE=1 SV=1	B0K014_RAT,D4A9K3_RAT		uniprot-rat.fasta	19636.6	0.95	1	1	1	1.62e-06	0.0718	174
dsx	Isobaric Tag Samples	iTRAQ Sample 1	Mudpit_20180119-DXS-S1-1 (1)	Cluster of HECT, C2 and WW domain-containing E3 ubiquitin protein ligase 2 OS=Rattus norvegicus GN=Hecw2 PE=1 SV=1 (D4ADD3_RAT)	HECT, C2 and WW domain-containing E3 ubiquitin protein ligase 2 OS=Rattus norvegicus GN=Hecw2 PE=1 SV=1	D4ADD3_RAT		uniprot-rat.fasta	176519	1	1	2	5	8.11e-06	0.0171	1578
dsx	Isobaric Tag Samples	iTRAQ Sample 1	Mudpit_20180119-DXS-S1-1 (1)	Cluster of Protein LYRIC OS=Rattus norvegicus GN=Mtdh PE=1 SV=2 (LYRIC_RAT)	Protein LYRIC OS=Rattus norvegicus GN=Mtdh PE=1 SV=2	LYRIC_RAT		uniprot-rat.fasta	63970.6	1	6	6	7	1.14e-05	0.16	581
dsx	Isobaric Tag Samples	iTRAQ Sample 1	Mudpit_20180119-DXS-S1-1 (1)	Cluster of L-lactate dehydrogenase B chain OS=Rattus norvegicus GN=Ldhb PE=1 SV=2 (LDHB_RAT)	L-lactate dehydrogenase B chain OS=Rattus norvegicus GN=Ldhb PE=1 SV=2	LDHB_RAT		uniprot-rat.fasta	36612.5	1	10	12	38	6.16e-05	0.293	334
dsx	Isobaric Tag Samples	iTRAQ Sample 1	Mudpit_20180119-DXS-S1-1 (1)	Cluster of Leucine-rich repeat transmembrane neuronal protein 4 OS=Rattus norvegicus GN=Lrrtm4 PE=4 SV=3 (F1LNW2_RAT)	Leucine-rich repeat transmembrane neuronal protein 4 OS=Rattus norvegicus GN=Lrrtm4 PE=4 SV=3	F1LNW2_RAT,LRRT4_RAT		uniprot-rat.fasta	67172.9	0.997	1	1	2	3.24e-06	0.0212	590
dsx	Isobaric Tag Samples	iTRAQ Sample 1	Mudpit_20180119-DXS-S1-1 (1)	Cluster of Proteasome subunit alpha type-4 OS=Rattus norvegicus GN=Psma4 PE=1 SV=1 (PSA4_RAT)	Proteasome subunit alpha type-4 OS=Rattus norvegicus GN=Psma4 PE=1 SV=1	PSA4_RAT,Q6P505_RAT		uniprot-rat.fasta	29498.6	1	7	8	18	2.92e-05	0.333	261
dsx	Isobaric Tag Samples	iTRAQ Sample 1	Mudpit_20180119-DXS-S1-1 (1)	Cluster of Retinaldehyde binding protein 1 (Predicted), isoform CRA_a OS=Rattus norvegicus GN=Rlbp1 PE=4 SV=1 (D3Z956_RAT)	Retinaldehyde binding protein 1 (Predicted), isoform CRA_a OS=Rattus norvegicus GN=Rlbp1 PE=4 SV=1	D3Z956_RAT		uniprot-rat.fasta	36450.8	1	3	3	7	1.14e-05	0.155	317
dsx	Isobaric Tag Samples	iTRAQ Sample 1	Mudpit_20180119-DXS-S1-1 (1)	Cluster of Myosin, heavy polypeptide 9, non-muscle OS=Rattus norvegicus GN=Myh9 PE=1 SV=1 (G3V6P7_RAT)	Myosin, heavy polypeptide 9, non-muscle OS=Rattus norvegicus GN=Myh9 PE=1 SV=1	G3V6P7_RAT		uniprot-rat.fasta	226419	1	22	25	53	8.6e-05	0.204	1960
dsx	Isobaric Tag Samples	iTRAQ Sample 1	Mudpit_20180119-DXS-S1-1 (1)	Cluster of T-complex protein 1 subunit alpha OS=Rattus norvegicus GN=Tcp1 PE=1 SV=1 (TCPA_RAT)	T-complex protein 1 subunit alpha OS=Rattus norvegicus GN=Tcp1 PE=1 SV=1	TCPA_RAT		uniprot-rat.fasta	60361.2	1	15	18	41	6.65e-05	0.351	556
dsx	Isobaric Tag Samples	iTRAQ Sample 1	Mudpit_20180119-DXS-S1-1 (1)	Cluster of Spectrin beta chain OS=Rattus norvegicus GN=Sptbn2 PE=1 SV=2 (F1MA36_RAT)	Spectrin beta chain OS=Rattus norvegicus GN=Sptbn2 PE=1 SV=2	F1MA36_RAT		uniprot-rat.fasta	271017	1	56	59	138	0.000224	0.359	2388
dsx	Isobaric Tag Samples	iTRAQ Sample 1	Mudpit_20180119-DXS-S1-1 (1)	Cluster of Mitochondrial carrier 2 OS=Rattus norvegicus GN=Mtch2 PE=1 SV=1 (A0A0G2K459_RAT)	Mitochondrial carrier 2 OS=Rattus norvegicus GN=Mtch2 PE=1 SV=1	A0A0G2K459_RAT,A0A0G2K7P7_RAT,B0BN52_RAT		uniprot-rat.fasta	33529.1	1	4	4	11	1.78e-05	0.201	303
dsx	Isobaric Tag Samples	iTRAQ Sample 1	Mudpit_20180119-DXS-S1-1 (1)	Cluster of tr|M0R4C0|M0R4C0_RAT-DECOY	tr|M0R4C0|M0R4C0_RAT-DECOY	tr|M0R4C0|M0R4C0_RAT-DECOY			0	0.911	1	1	1	1.62e-06	0
dsx	Isobaric Tag Samples	iTRAQ Sample 1	Mudpit_20180119-DXS-S1-1 (1)	Cluster of Laminin subunit alpha 5 OS=Rattus norvegicus GN=Lama5 PE=1 SV=2 (F1MAN8_RAT)	Laminin subunit alpha 5 OS=Rattus norvegicus GN=Lama5 PE=1 SV=2	F1MAN8_RAT		uniprot-rat.fasta	403765	1	3	3	3	4.87e-06	0.0156	3713
dsx	Isobaric Tag Samples	iTRAQ Sample 1	Mudpit_20180119-DXS-S1-1 (1)	Cluster of sp|B3DMA2|ACD11_RAT-DECOY	sp|B3DMA2|ACD11_RAT-DECOY	sp|B3DMA2|ACD11_RAT-DECOY			0	0.968	2	2	2	3.24e-06	0
dsx	Isobaric Tag Samples	iTRAQ Sample 1	Mudpit_20180119-DXS-S1-1 (1)	Cluster of Phytanoyl-CoA hydroxylase-interacting protein-like OS=Rattus norvegicus GN=Phyhipl PE=1 SV=2 (PHIPL_RAT)	Phytanoyl-CoA hydroxylase-interacting protein-like OS=Rattus norvegicus GN=Phyhipl PE=1 SV=2	PHIPL_RAT		uniprot-rat.fasta	42412.9	1	3	4	7	1.14e-05	0.112	375
dsx	Isobaric Tag Samples	iTRAQ Sample 1	Mudpit_20180119-DXS-S1-1 (1)	Cluster of Polyadenylate-binding protein 1 OS=Rattus norvegicus GN=Pabpc1 PE=1 SV=1 (PABP1_RAT)	Polyadenylate-binding protein 1 OS=Rattus norvegicus GN=Pabpc1 PE=1 SV=1	PABP1_RAT		uniprot-rat.fasta	70701.3	1	1	1	15	2.43e-05	0.171	636
dsx	Isobaric Tag Samples	iTRAQ Sample 1	Mudpit_20180119-DXS-S1-1 (1)	Cluster of Heterogeneous nuclear ribonucleoprotein Q OS=Rattus norvegicus GN=Syncrip PE=1 SV=2 (M0R735_RAT)	Heterogeneous nuclear ribonucleoprotein Q OS=Rattus norvegicus GN=Syncrip PE=1 SV=2	M0R735_RAT		uniprot-rat.fasta	62673.2	1	3	4	17	2.76e-05	0.254	562
dsx	Isobaric Tag Samples	iTRAQ Sample 1	Mudpit_20180119-DXS-S1-1 (1)	Cluster of Core histone macro-H2A OS=Rattus norvegicus GN=H2afy2 PE=1 SV=1 (B1WC28_RAT)	Core histone macro-H2A OS=Rattus norvegicus GN=H2afy2 PE=1 SV=1	B1WC28_RAT		uniprot-rat.fasta	40094.1	1	4	6	7	1.14e-05	0.188	372
dsx	Isobaric Tag Samples	iTRAQ Sample 1	Mudpit_20180119-DXS-S1-1 (1)	Cluster of Glycine decarboxylase OS=Rattus norvegicus GN=Gldc PE=1 SV=1 (D4A5Q9_RAT)	Glycine decarboxylase OS=Rattus norvegicus GN=Gldc PE=1 SV=1	D4A5Q9_RAT		uniprot-rat.fasta	98550.9	1	1	1	5	8.11e-06	0.0814	884
dsx	Isobaric Tag Samples	iTRAQ Sample 1	Mudpit_20180119-DXS-S1-1 (1)	Cluster of Nucleoporin 188 OS=Rattus norvegicus GN=Nup188 PE=1 SV=2 (F1LRC6_RAT)	Nucleoporin 188 OS=Rattus norvegicus GN=Nup188 PE=1 SV=2	F1LRC6_RAT		uniprot-rat.fasta	171487	0.998	1	1	1	1.62e-06	0.011	1541
dsx	Isobaric Tag Samples	iTRAQ Sample 1	Mudpit_20180119-DXS-S1-1 (1)	Cluster of Succinyl-CoA:3-ketoacid coenzyme A transferase 1, mitochondrial OS=Rattus norvegicus GN=Oxct1 PE=1 SV=1 (SCOT1_RAT)	Succinyl-CoA:3-ketoacid coenzyme A transferase 1, mitochondrial OS=Rattus norvegicus GN=Oxct1 PE=1 SV=1	SCOT1_RAT		uniprot-rat.fasta	56205.4	1	15	20	56	9.08e-05	0.429	520
dsx	Isobaric Tag Samples	iTRAQ Sample 1	Mudpit_20180119-DXS-S1-1 (1)	Cluster of Ribosome-binding protein 1 OS=Rattus norvegicus GN=Rrbp1 PE=1 SV=3 (F1M853_RAT)	Ribosome-binding protein 1 OS=Rattus norvegicus GN=Rrbp1 PE=1 SV=3	F1M853_RAT		uniprot-rat.fasta	157502	1	8	8	11	1.78e-05	0.0654	1453
dsx	Isobaric Tag Samples	iTRAQ Sample 1	Mudpit_20180119-DXS-S1-1 (1)	Cluster of Mitochondrial import inner membrane translocase subunit Tim10 OS=Rattus norvegicus GN=Timm10 PE=3 SV=1 (TIM10_RAT)	Mitochondrial import inner membrane translocase subunit Tim10 OS=Rattus norvegicus GN=Timm10 PE=3 SV=1	TIM10_RAT		uniprot-rat.fasta	10332.9	1	3	5	7	1.14e-05	0.444	90
dsx	Isobaric Tag Samples	iTRAQ Sample 1	Mudpit_20180119-DXS-S1-1 (1)	Cluster of Testis-expressed 13B OS=Rattus norvegicus GN=Tex13b PE=4 SV=1 (A0A0G2JYV7_RAT)	Testis-expressed 13B OS=Rattus norvegicus GN=Tex13b PE=4 SV=1	A0A0G2JYV7_RAT		uniprot-rat.fasta	22444.9	0.959	1	1	1	1.62e-06	0.0515	194
dsx	Isobaric Tag Samples	iTRAQ Sample 1	Mudpit_20180119-DXS-S1-1 (1)	Cluster of Patatin-like phospholipase domain-containing 8 OS=Rattus norvegicus GN=Pnpla8 PE=1 SV=1 (A0A0G2K621_RAT)	Patatin-like phospholipase domain-containing 8 OS=Rattus norvegicus GN=Pnpla8 PE=1 SV=1	A0A0G2K621_RAT,D3ZRC4_RAT		uniprot-rat.fasta	87964.5	1	4	4	4	6.49e-06	0.0774	776
dsx	Isobaric Tag Samples	iTRAQ Sample 1	Mudpit_20180119-DXS-S1-1 (1)	Cluster of Sodium/potassium-transporting ATPase subunit beta-2 OS=Rattus norvegicus GN=Atp1b2 PE=2 SV=1 (AT1B2_RAT)	Sodium/potassium-transporting ATPase subunit beta-2 OS=Rattus norvegicus GN=Atp1b2 PE=2 SV=1	AT1B2_RAT,Q5M9H4_RAT		uniprot-rat.fasta	33412.2	1	4	5	9	1.46e-05	0.203	290
dsx	Isobaric Tag Samples	iTRAQ Sample 1	Mudpit_20180119-DXS-S1-1 (1)	Cluster of Ephexin-1 OS=Rattus norvegicus GN=Ngef PE=1 SV=1 (G3V856_RAT)	Ephexin-1 OS=Rattus norvegicus GN=Ngef PE=1 SV=1	G3V856_RAT,NGEF_RAT		uniprot-rat.fasta	81010.2	1	10	10	17	2.76e-05	0.19	701
dsx	Isobaric Tag Samples	iTRAQ Sample 1	Mudpit_20180119-DXS-S1-1 (1)	Cluster of D-ribitol-5-phosphate cytidylyltransferase OS=Rattus norvegicus GN=Ispd PE=2 SV=1 (ISPD_RAT)	D-ribitol-5-phosphate cytidylyltransferase OS=Rattus norvegicus GN=Ispd PE=2 SV=1	ISPD_RAT		uniprot-rat.fasta	49191.3	1	2	2	2	3.24e-06	0.047	447
dsx	Isobaric Tag Samples	iTRAQ Sample 1	Mudpit_20180119-DXS-S1-1 (1)	Cluster of Serine/threonine-protein kinase PAK 1 OS=Rattus norvegicus GN=Pak1 PE=1 SV=3 (PAK1_RAT)	Serine/threonine-protein kinase PAK 1 OS=Rattus norvegicus GN=Pak1 PE=1 SV=3	PAK1_RAT		uniprot-rat.fasta	60579.2	1	6	6	32	5.19e-05	0.27	544
dsx	Isobaric Tag Samples	iTRAQ Sample 1	Mudpit_20180119-DXS-S1-1 (1)	Cluster of Probable lysosomal cobalamin transporter OS=Rattus norvegicus GN=Lmbrd1 PE=1 SV=1 (LMBD1_RAT)	Probable lysosomal cobalamin transporter OS=Rattus norvegicus GN=Lmbrd1 PE=1 SV=1	LMBD1_RAT		uniprot-rat.fasta	61021.6	0.95	1	1	1	1.62e-06	0.0335	537
dsx	Isobaric Tag Samples	iTRAQ Sample 1	Mudpit_20180119-DXS-S1-1 (1)	Cluster of Cullin-associated NEDD8-dissociated protein 1 OS=Rattus norvegicus GN=Cand1 PE=1 SV=1 (CAND1_RAT)	Cullin-associated NEDD8-dissociated protein 1 OS=Rattus norvegicus GN=Cand1 PE=1 SV=1	CAND1_RAT		uniprot-rat.fasta	136367	1	29	33	58	9.41e-05	0.291	1230
dsx	Isobaric Tag Samples	iTRAQ Sample 1	Mudpit_20180119-DXS-S1-1 (1)	Cluster of AFG1-like ATPase OS=Rattus norvegicus GN=Afg1l PE=2 SV=1 (AFG1L_RAT)	AFG1-like ATPase OS=Rattus norvegicus GN=Afg1l PE=2 SV=1	AFG1L_RAT		uniprot-rat.fasta	54503.8	1	2	2	2	3.24e-06	0.05	480
dsx	Isobaric Tag Samples	iTRAQ Sample 1	Mudpit_20180119-DXS-S1-1 (1)	Cluster of Disks large homolog 3 OS=Rattus norvegicus GN=Dlg3 PE=1 SV=1 (DLG3_RAT)	Disks large homolog 3 OS=Rattus norvegicus GN=Dlg3 PE=1 SV=1	DLG3_RAT		uniprot-rat.fasta	93541.2	1	1	1	10	1.62e-05	0.17	849
dsx	Isobaric Tag Samples	iTRAQ Sample 1	Mudpit_20180119-DXS-S1-1 (1)	Cluster of Myelin basic protein transcript variant N (Fragment) OS=Rattus norvegicus GN=Mbp PE=2 SV=1 (I7EFB0_RAT)	Myelin basic protein transcript variant N (Fragment) OS=Rattus norvegicus GN=Mbp PE=2 SV=1	I7EFB0_RAT		uniprot-rat.fasta	22940.1	1	9	14	143	0.000232	0.522	209
dsx	Isobaric Tag Samples	iTRAQ Sample 1	Mudpit_20180119-DXS-S1-1 (1)	Cluster of Cofilin-1 OS=Rattus norvegicus GN=Cfl1 PE=1 SV=3 (COF1_RAT)	Cofilin-1 OS=Rattus norvegicus GN=Cfl1 PE=1 SV=3	COF1_RAT		uniprot-rat.fasta	18533.2	1	7	9	48	7.79e-05	0.669	166
dsx	Isobaric Tag Samples	iTRAQ Sample 1	Mudpit_20180119-DXS-S1-1 (1)	Cluster of Ac2-125 OS=Rattus norvegicus GN=Fdps PE=1 SV=1 (Q7TPK0_RAT)	Ac2-125 OS=Rattus norvegicus GN=Fdps PE=1 SV=1	Q7TPK0_RAT		uniprot-rat.fasta	97521.1	1	1	1	5	8.11e-06	0.041	879
dsx	Isobaric Tag Samples	iTRAQ Sample 1	Mudpit_20180119-DXS-S1-1 (1)	Cluster of Neuronal cell adhesion molecule OS=Rattus norvegicus GN=Nrcam PE=1 SV=1 (A0A0G2K3Q5_RAT)	Neuronal cell adhesion molecule OS=Rattus norvegicus GN=Nrcam PE=1 SV=1	A0A0G2K329_RAT		uniprot-rat.fasta	130905	1	1	1	23	3.73e-05	0.177	1183
dsx	Isobaric Tag Samples	iTRAQ Sample 1	Mudpit_20180119-DXS-S1-1 (1)	Cluster of Drebrin-like protein OS=Rattus norvegicus GN=Dbnl PE=1 SV=1 (DBNL_RAT)	Drebrin-like protein OS=Rattus norvegicus GN=Dbnl PE=1 SV=1	DBNL_RAT		uniprot-rat.fasta	48611.5	1	5	5	8	1.3e-05	0.154	436
dsx	Isobaric Tag Samples	iTRAQ Sample 1	Mudpit_20180119-DXS-S1-1 (1)	Cluster of Programmed cell death 2-like OS=Rattus norvegicus GN=Pdcd2l PE=1 SV=1 (D3ZSC2_RAT)	Programmed cell death 2-like OS=Rattus norvegicus GN=Pdcd2l PE=1 SV=1	D3ZSC2_RAT		uniprot-rat.fasta	39732.1	0.95	1	1	1	1.62e-06	0.0472	360
dsx	Isobaric Tag Samples	iTRAQ Sample 1	Mudpit_20180119-DXS-S1-1 (1)	Cluster of ATP-dependent 6-phosphofructokinase OS=Rattus norvegicus GN=Pfkm PE=1 SV=1 (A0A0G2KBC7_RAT)	ATP-dependent 6-phosphofructokinase OS=Rattus norvegicus GN=Pfkm PE=1 SV=1	A0A0G2KBC7_RAT,Q52KS1_RAT		uniprot-rat.fasta	85343.6	1	5	5	46	7.46e-05	0.334	780
dsx	Isobaric Tag Samples	iTRAQ Sample 1	Mudpit_20180119-DXS-S1-1 (1)	Cluster of Glial fibrillary acidic protein OS=Rattus norvegicus GN=Gfap PE=1 SV=2 (GFAP_RAT)	Keratin, type II cytoskeletal 8 OS=Rattus norvegicus GN=Krt8 PE=1 SV=3	K2C8_RAT		uniprot-rat.fasta	54020.5	0.999	1	1	5	8.11e-06	0.0476	483
dsx	Isobaric Tag Samples	iTRAQ Sample 1	Mudpit_20180119-DXS-S1-1 (1)	Cluster of Exocyst complex component 1 OS=Rattus norvegicus GN=Exoc1 PE=1 SV=1 (A0A0G2K2V5_RAT)	Exocyst complex component 1 OS=Rattus norvegicus GN=Exoc1 PE=1 SV=1	A0A0G2K2V5_RAT		uniprot-rat.fasta	81997.5	1	2	2	10	1.62e-05	0.0999	721
dsx	Isobaric Tag Samples	iTRAQ Sample 1	Mudpit_20180119-DXS-S1-1 (1)	Cluster of Proliferation-associated protein 2G4 OS=Rattus norvegicus GN=Pa2g4 PE=1 SV=1 (PA2G4_RAT)	Proliferation-associated protein 2G4 OS=Rattus norvegicus GN=Pa2g4 PE=1 SV=1	PA2G4_RAT		uniprot-rat.fasta	43656.7	1	6	6	7	1.14e-05	0.162	394
dsx	Isobaric Tag Samples	iTRAQ Sample 1	Mudpit_20180119-DXS-S1-1 (1)	Cluster of PEX5-related protein OS=Rattus norvegicus GN=Pex5l PE=1 SV=2 (F1LMT5_RAT)	PEX5-related protein OS=Rattus norvegicus GN=Pex5l PE=1 SV=2	F1LMT5_RAT,PEX5R_RAT		uniprot-rat.fasta	66873.7	1	2	3	4	6.49e-06	0.0731	602
dsx	Isobaric Tag Samples	iTRAQ Sample 1	Mudpit_20180119-DXS-S1-1 (1)	Cluster of LSM4 homolog, U6 small nuclear RNA and mRNA degradation-associated OS=Rattus norvegicus GN=Lsm4 PE=1 SV=1 (D4A2C6_RAT)	LSM4 homolog, U6 small nuclear RNA and mRNA degradation-associated OS=Rattus norvegicus GN=Lsm4 PE=1 SV=1	D4A2C6_RAT		uniprot-rat.fasta	15204.8	0.95	1	1	4	6.49e-06	0.0725	138
dsx	Isobaric Tag Samples	iTRAQ Sample 1	Mudpit_20180119-DXS-S1-1 (1)	Cluster of Rho GTPase-activating protein 32 OS=Rattus norvegicus GN=Arhgap32 PE=1 SV=2 (F1MAK3_RAT)	Rho GTPase-activating protein 32 OS=Rattus norvegicus GN=Arhgap32 PE=1 SV=2	F1MAK3_RAT		uniprot-rat.fasta	231192	1	6	6	11	1.78e-05	0.0509	2101
dsx	Isobaric Tag Samples	iTRAQ Sample 1	Mudpit_20180119-DXS-S1-1 (1)	Cluster of tr|F1M8I7|F1M8I7_RAT-DECOY	tr|F1M8I7|F1M8I7_RAT-DECOY	tr|F1M8I7|F1M8I7_RAT-DECOY			0	0.896	1	1	1	1.62e-06	0
dsx	Isobaric Tag Samples	iTRAQ Sample 1	Mudpit_20180119-DXS-S1-1 (1)	Cluster of Plectin OS=Rattus norvegicus GN=Plec PE=1 SV=1 (Q6S396_RAT)	Plectin OS=Rattus norvegicus GN=Plec PE=1 SV=1	Q6S3A3_RAT		uniprot-rat.fasta	515108	1	0	0	142	0.00023	0.249	4523
dsx	Isobaric Tag Samples	iTRAQ Sample 1	Mudpit_20180119-DXS-S1-1 (1)	Cluster of AP-1 complex subunit mu-1 OS=Rattus norvegicus GN=Ap1m1 PE=1 SV=3 (AP1M1_RAT)	AP-1 complex subunit mu-1 OS=Rattus norvegicus GN=Ap1m1 PE=1 SV=3	AP1M1_RAT		uniprot-rat.fasta	48557.7	1	8	8	10	1.62e-05	0.274	423
dsx	Isobaric Tag Samples	iTRAQ Sample 1	Mudpit_20180119-DXS-S1-1 (1)	Cluster of Cold shock domain-containing protein E1 OS=Rattus norvegicus GN=Csde1 PE=2 SV=1 (CSDE1_RAT)	Cold shock domain-containing protein E1 OS=Rattus norvegicus GN=Csde1 PE=2 SV=1	CSDE1_RAT		uniprot-rat.fasta	88895.4	1	4	4	4	6.49e-06	0.0551	798
dsx	Isobaric Tag Samples	iTRAQ Sample 1	Mudpit_20180119-DXS-S1-1 (1)	Cluster of MAP kinase-activating death domain protein OS=Rattus norvegicus GN=Madd PE=1 SV=1 (A0A0G2KA27_RAT)	MAP kinase-activating death domain protein OS=Rattus norvegicus GN=Madd PE=1 SV=1	A0A0G2KA27_RAT,MADD_RAT		uniprot-rat.fasta	177994	1	13	13	17	2.76e-05	0.108	1602
dsx	Isobaric Tag Samples	iTRAQ Sample 1	Mudpit_20180119-DXS-S1-1 (1)	Cluster of Eukaryotic translation elongation factor 1 beta 2 OS=Rattus norvegicus GN=Eef1b2 PE=1 SV=1 (B5DEN5_RAT)	Eukaryotic translation elongation factor 1 beta 2 OS=Rattus norvegicus GN=Eef1b2 PE=1 SV=1	B5DEN5_RAT		uniprot-rat.fasta	24676.2	1	4	4	17	2.76e-05	0.418	225
dsx	Isobaric Tag Samples	iTRAQ Sample 1	Mudpit_20180119-DXS-S1-1 (1)	Cluster of Dihydropyrimidinase-related protein 5 OS=Rattus norvegicus GN=Dpysl5 PE=1 SV=1 (DPYL5_RAT)	Dihydropyrimidinase-related protein 5 OS=Rattus norvegicus GN=Dpysl5 PE=1 SV=1	DPYL5_RAT,Q9JMG8_RAT		uniprot-rat.fasta	61539.8	1	2	2	42	6.81e-05	0.367	564
dsx	Isobaric Tag Samples	iTRAQ Sample 1	Mudpit_20180119-DXS-S1-1 (1)	Cluster of Phenylalanyl-tRNA synthetase, beta subunit OS=Rattus norvegicus GN=Farsb PE=1 SV=1 (Q68FT7_RAT)	Phenylalanyl-tRNA synthetase, beta subunit OS=Rattus norvegicus GN=Farsb PE=1 SV=1	Q68FT7_RAT		uniprot-rat.fasta	65653.9	1	8	8	9	1.46e-05	0.158	589
dsx	Isobaric Tag Samples	iTRAQ Sample 1	Mudpit_20180119-DXS-S1-1 (1)	Cluster of NADH:ubiquinone oxidoreductase subunit B3 OS=Rattus norvegicus GN=Ndufb3 PE=1 SV=1 (D4A4P3_RAT)	NADH:ubiquinone oxidoreductase subunit B3 OS=Rattus norvegicus GN=Ndufb3 PE=1 SV=1	D4A4P3_RAT,M0RA24_RAT		uniprot-rat.fasta	11267	0.95	1	1	2	3.24e-06	0.111	99
dsx	Isobaric Tag Samples	iTRAQ Sample 1	Mudpit_20180119-DXS-S1-1 (1)	Cluster of Actin-related protein 2/3 complex subunit 4 OS=Rattus norvegicus GN=Arpc4 PE=1 SV=1 (B2RZ72_RAT)	Actin-related protein 2/3 complex subunit 4 OS=Rattus norvegicus GN=Arpc4 PE=1 SV=1	B2RZ72_RAT		uniprot-rat.fasta	19667.4	1	4	4	9	1.46e-05	0.351	168
dsx	Isobaric Tag Samples	iTRAQ Sample 1	Mudpit_20180119-DXS-S1-1 (1)	Cluster of 78 kDa glucose-regulated protein OS=Rattus norvegicus GN=Hspa5 PE=1 SV=1 (GRP78_RAT)	78 kDa glucose-regulated protein OS=Rattus norvegicus GN=Hspa5 PE=1 SV=1	GRP78_RAT		uniprot-rat.fasta	72348.5	1	22	24	88	0.000143	0.427	654
dsx	Isobaric Tag Samples	iTRAQ Sample 1	Mudpit_20180119-DXS-S1-1 (1)	Cluster of Protein rogdi homolog OS=Rattus norvegicus GN=Rogdi PE=2 SV=1 (ROGDI_RAT)	Protein rogdi homolog OS=Rattus norvegicus GN=Rogdi PE=2 SV=1	ROGDI_RAT		uniprot-rat.fasta	32205.5	1	4	4	8	1.3e-05	0.202	287
dsx	Isobaric Tag Samples	iTRAQ Sample 1	Mudpit_20180119-DXS-S1-1 (1)	Cluster of tr|D3ZKH6|D3ZKH6_RAT-DECOY	tr|D3ZKH6|D3ZKH6_RAT-DECOY	tr|D3ZKH6|D3ZKH6_RAT-DECOY			0	0.95	1	1	1	1.62e-06	0
dsx	Isobaric Tag Samples	iTRAQ Sample 1	Mudpit_20180119-DXS-S1-1 (1)	Cluster of Vacuolar protein sorting 13C OS=Rattus norvegicus GN=Vps13c PE=1 SV=2 (D4A4K4_RAT)	Vacuolar protein sorting 13C OS=Rattus norvegicus GN=Vps13c PE=1 SV=2	D4A4K4_RAT		uniprot-rat.fasta	418626	1	5	5	6	9.73e-06	0.0171	3739
dsx	Isobaric Tag Samples	iTRAQ Sample 1	Mudpit_20180119-DXS-S1-1 (1)	Cluster of Pentatricopeptide repeat domain 3 OS=Rattus norvegicus GN=Ptcd3 PE=1 SV=1 (A0A0G2JU15_RAT)	Pentatricopeptide repeat domain 3 OS=Rattus norvegicus GN=Ptcd3 PE=1 SV=1	A0A0G2JU15_RAT,D3ZGM1_RAT		uniprot-rat.fasta	84560.4	0.999	2	2	2	3.24e-06	0.0589	747
dsx	Isobaric Tag Samples	iTRAQ Sample 1	Mudpit_20180119-DXS-S1-1 (1)	Cluster of Macrophage migration inhibitory factor OS=Rattus norvegicus GN=Mif PE=4 SV=1 (A0A0F7RQL3_RAT)	Macrophage migration inhibitory factor OS=Rattus norvegicus GN=Mif PE=4 SV=1	A0A0F7RQL3_RAT,D3ZE63_RAT,MIF_RAT		uniprot-rat.fasta	12477.4	1	2	2	4	6.49e-06	0.261	115
dsx	Isobaric Tag Samples	iTRAQ Sample 1	Mudpit_20180119-DXS-S1-1 (1)	Cluster of Maturin OS=Rattus norvegicus GN=Mturn PE=2 SV=1 (MTURN_RAT)	Maturin OS=Rattus norvegicus GN=Mturn PE=2 SV=1	MTURN_RAT		uniprot-rat.fasta	14832.2	0.9	1	1	2	3.24e-06	0.13	131
dsx	Isobaric Tag Samples	iTRAQ Sample 1	Mudpit_20180119-DXS-S1-1 (1)	Cluster of Carbonyl reductase [NADPH] 1 OS=Rattus norvegicus GN=Cbr1 PE=1 SV=2 (CBR1_RAT)	Carbonyl reductase [NADPH] 1 OS=Rattus norvegicus GN=Cbr1 PE=1 SV=2	CBR1_RAT		uniprot-rat.fasta	30578.2	1	6	6	12	1.95e-05	0.408	277
dsx	Isobaric Tag Samples	iTRAQ Sample 1	Mudpit_20180119-DXS-S1-1 (1)	Cluster of Ganglioside-induced differentiation-associated protein 1-like 1 OS=Rattus norvegicus GN=Gdap1l1 PE=2 SV=1 (B4F774_RAT)	Ganglioside-induced differentiation-associated protein 1-like 1 OS=Rattus norvegicus GN=Gdap1l1 PE=2 SV=1	B4F774_RAT		uniprot-rat.fasta	41698.5	1	5	6	8	1.3e-05	0.254	366
dsx	Isobaric Tag Samples	iTRAQ Sample 1	Mudpit_20180119-DXS-S1-1 (1)	Cluster of Ab1-205 OS=Rattus norvegicus GN=Surf4 PE=1 SV=1 (Q7TP91_RAT)	Ab1-205 OS=Rattus norvegicus GN=Surf4 PE=1 SV=1	Q7TP91_RAT		uniprot-rat.fasta	83264	1	2	2	6	9.73e-06	0.0819	733
dsx	Isobaric Tag Samples	iTRAQ Sample 1	Mudpit_20180119-DXS-S1-1 (1)	Cluster of Leucine-rich repeat-containing 47 OS=Rattus norvegicus GN=Lrrc47 PE=1 SV=2 (F1LT49_RAT)	Leucine-rich repeat-containing 47 OS=Rattus norvegicus GN=Lrrc47 PE=1 SV=2	F1LT49_RAT		uniprot-rat.fasta	63533	1	4	4	4	6.49e-06	0.069	580
dsx	Isobaric Tag Samples	iTRAQ Sample 1	Mudpit_20180119-DXS-S1-1 (1)	Cluster of Phosphodiesterase OS=Rattus norvegicus GN=Pde1a PE=2 SV=1 (Q9EPR9_RAT)	Phosphodiesterase OS=Rattus norvegicus GN=Pde1a PE=2 SV=1	Q9EPR9_RAT		uniprot-rat.fasta	61864.8	1	8	8	10	1.62e-05	0.166	542
dsx	Isobaric Tag Samples	iTRAQ Sample 1	Mudpit_20180119-DXS-S1-1 (1)	Cluster of Mitogen-activated protein kinase 3 OS=Rattus norvegicus GN=Mapk3 PE=1 SV=5 (MK03_RAT)	Mitogen-activated protein kinase 3 OS=Rattus norvegicus GN=Mapk3 PE=1 SV=5	MK03_RAT		uniprot-rat.fasta	43082.2	1	5	5	13	2.11e-05	0.318	380
dsx	Isobaric Tag Samples	iTRAQ Sample 1	Mudpit_20180119-DXS-S1-1 (1)	Cluster of Transcription intermediary factor 1-beta OS=Rattus norvegicus GN=Trim28 PE=1 SV=2 (TIF1B_RAT)	Transcription intermediary factor 1-beta OS=Rattus norvegicus GN=Trim28 PE=1 SV=2	TIF1B_RAT		uniprot-rat.fasta	88955.5	1	9	9	13	2.11e-05	0.171	835
dsx	Isobaric Tag Samples	iTRAQ Sample 1	Mudpit_20180119-DXS-S1-1 (1)	Cluster of RAS related protein 2a OS=Rattus norvegicus GN=Rap2a PE=4 SV=1 (A0A0G2JTW1_RAT)	RAP2C, member of RAS oncogene family OS=Rattus norvegicus GN=Rap2c PE=1 SV=2	D3ZK56_RAT		uniprot-rat.fasta	20744.6	1	2	2	15	2.43e-05	0.404	183
dsx	Isobaric Tag Samples	iTRAQ Sample 1	Mudpit_20180119-DXS-S1-1 (1)	Cluster of Guanine nucleotide-binding protein G(I)/G(S)/G(T) subunit beta-2 OS=Rattus norvegicus GN=Gnb2 PE=1 SV=4 (GBB2_RAT)	Guanine nucleotide-binding protein G(I)/G(S)/G(T) subunit beta-2 OS=Rattus norvegicus GN=Gnb2 PE=1 SV=4	GBB2_RAT		uniprot-rat.fasta	37331.8	1	7	8	114	0.000185	0.509	340
dsx	Isobaric Tag Samples	iTRAQ Sample 1	Mudpit_20180119-DXS-S1-1 (1)	Cluster of ADP-ribosylation factor-like protein 1 OS=Rattus norvegicus GN=Arl1 PE=1 SV=1 (ARL1_RAT)	ADP-ribosylation factor-like protein 1 OS=Rattus norvegicus GN=Arl1 PE=1 SV=1	ARL1_RAT		uniprot-rat.fasta	20412.2	1	3	4	6	9.73e-06	0.271	181
dsx	Isobaric Tag Samples	iTRAQ Sample 1	Mudpit_20180119-DXS-S1-1 (1)	Cluster of ATP synthase protein 8 OS=Rattus norvegicus GN=ATP8 PE=3 SV=1 (Q5UAJ5_RAT)	ATP synthase protein 8 OS=Rattus norvegicus GN=ATP8 PE=3 SV=1	Q5UAJ5_RAT		uniprot-rat.fasta	7642.6	1	2	2	46	7.46e-05	0.269	67
dsx	Isobaric Tag Samples	iTRAQ Sample 1	Mudpit_20180119-DXS-S1-1 (1)	Cluster of Splicing regulatory glutamine/lysine-rich protein 1 OS=Rattus norvegicus GN=Srek1 PE=1 SV=2 (G3V9I9_RAT)	Splicing regulatory glutamine/lysine-rich protein 1 OS=Rattus norvegicus GN=Srek1 PE=1 SV=2	G3V9I9_RAT,SREK1_RAT		uniprot-rat.fasta	56850.6	0.939	1	1	1	1.62e-06	0.0361	494
dsx	Isobaric Tag Samples	iTRAQ Sample 1	Mudpit_20180119-DXS-S1-1 (1)	Cluster of ADP/ATP translocase 2 OS=Rattus norvegicus GN=Slc25a5 PE=1 SV=3 (ADT2_RAT)	ADP/ATP translocase 2 OS=Rattus norvegicus GN=Slc25a5 PE=1 SV=3	ADT2_RAT		uniprot-rat.fasta	32902.6	1	7	10	94	0.000152	0.329	298
dsx	Isobaric Tag Samples	iTRAQ Sample 1	Mudpit_20180119-DXS-S1-1 (1)	Cluster of 14-3-3 protein zeta/delta OS=Rattus norvegicus GN=Ywhaz PE=1 SV=1 (1433Z_RAT)	14-3-3 protein zeta/delta OS=Rattus norvegicus GN=Ywhaz PE=1 SV=1	1433Z_RAT,A0A0G2JV65_RAT		uniprot-rat.fasta	27771.9	1	12	18	157	0.000255	0.714	245
dsx	Isobaric Tag Samples	iTRAQ Sample 1	Mudpit_20180119-DXS-S1-1 (1)	Cluster of ATP synthase subunit delta, mitochondrial OS=Rattus norvegicus GN=Atp5d PE=1 SV=2 (ATPD_RAT)	ATP synthase subunit delta, mitochondrial OS=Rattus norvegicus GN=Atp5d PE=1 SV=2	ATPD_RAT,G3V7Y3_RAT		uniprot-rat.fasta	17595	0.95	1	1	2	3.24e-06	0.0536	168
dsx	Isobaric Tag Samples	iTRAQ Sample 1	Mudpit_20180119-DXS-S1-1 (1)	Cluster of Solute carrier family 12 member 2 OS=Rattus norvegicus GN=Slc12a2 PE=1 SV=1 (E9PTX9_RAT)	Solute carrier family 12 member 2 OS=Rattus norvegicus GN=Slc12a2 PE=1 SV=1	E9PTX9_RAT,Q9QX10_RAT		uniprot-rat.fasta	130371	1	5	5	14	2.27e-05	0.069	1203
dsx	Isobaric Tag Samples	iTRAQ Sample 1	Mudpit_20180119-DXS-S1-1 (1)	Cluster of RCG54610, isoform CRA_a OS=Rattus norvegicus GN=Timm50 PE=1 SV=2 (D3ZJX5_RAT)	RCG54610, isoform CRA_a OS=Rattus norvegicus GN=Timm50 PE=1 SV=2	D3ZJX5_RAT		uniprot-rat.fasta	39855.7	1	3	3	6	9.73e-06	0.142	353
dsx	Isobaric Tag Samples	iTRAQ Sample 1	Mudpit_20180119-DXS-S1-1 (1)	Cluster of Glycerol-3-phosphate dehydrogenase, mitochondrial OS=Rattus norvegicus GN=Gpd2 PE=1 SV=1 (A0A0G2K0Z7_RAT)	Glycerol-3-phosphate dehydrogenase, mitochondrial OS=Rattus norvegicus GN=Gpd2 PE=1 SV=1	A0A0G2K0Z7_RAT,A0A0G2K1F9_RAT,F1LNI0_RAT,GPDM_RAT		uniprot-rat.fasta	80973.7	1	11	15	23	3.73e-05	0.259	727
dsx	Isobaric Tag Samples	iTRAQ Sample 1	Mudpit_20180119-DXS-S1-1 (1)	Cluster of RCG56631, isoform CRA_d OS=Rattus norvegicus GN=Sltm PE=1 SV=1 (A0A0G2K904_RAT)	RCG56631, isoform CRA_d OS=Rattus norvegicus GN=Sltm PE=1 SV=1	A0A0G2K904_RAT		uniprot-rat.fasta	117170	0.994	1	1	1	1.62e-06	0.0135	1034
dsx	Isobaric Tag Samples	iTRAQ Sample 1	Mudpit_20180119-DXS-S1-1 (1)	Cluster of p2X purinoceptor 7 OS=Rattus norvegicus GN=P2rx7 PE=1 SV=1 (A0A0G2JZT0_RAT)	p2X purinoceptor 7 OS=Rattus norvegicus GN=P2rx7 PE=1 SV=1	A0A0G2JZT0_RAT,C8YIX5_RAT		uniprot-rat.fasta	70781.8	0.989	1	1	1	1.62e-06	0.0325	616
dsx	Isobaric Tag Samples	iTRAQ Sample 1	Mudpit_20180119-DXS-S1-1 (1)	Cluster of Microtubule-associated protein RP/EB family member 1 OS=Rattus norvegicus GN=Mapre1 PE=1 SV=3 (MARE1_RAT)	Microtubule-associated protein RP/EB family member 1 OS=Rattus norvegicus GN=Mapre1 PE=1 SV=3	MARE1_RAT		uniprot-rat.fasta	30004.8	1	7	7	9	1.46e-05	0.328	268
dsx	Isobaric Tag Samples	iTRAQ Sample 1	Mudpit_20180119-DXS-S1-1 (1)	Cluster of BolA family member 2 OS=Rattus norvegicus GN=Bola2 PE=1 SV=1 (D4A9P7_RAT)	BolA family member 2 OS=Rattus norvegicus GN=Bola2 PE=1 SV=1	D4A9P7_RAT		uniprot-rat.fasta	10186.4	1	3	3	6	9.73e-06	0.523	86
dsx	Isobaric Tag Samples	iTRAQ Sample 1	Mudpit_20180119-DXS-S1-1 (1)	Cluster of Endophilin-A2 OS=Rattus norvegicus GN=Sh3gl1 PE=1 SV=1 (SH3G1_RAT)	Endophilin-A2 OS=Rattus norvegicus GN=Sh3gl1 PE=1 SV=1	SH3G1_RAT		uniprot-rat.fasta	41493.1	1	5	5	9	1.46e-05	0.19	368
dsx	Isobaric Tag Samples	iTRAQ Sample 1	Mudpit_20180119-DXS-S1-1 (1)	Cluster of Protein phosphatase 1, regulatory subunit 12C OS=Rattus norvegicus GN=Ppp1r12c PE=1 SV=1 (A0A0G2K4R1_RAT)	Protein phosphatase 1, regulatory subunit 12C OS=Rattus norvegicus GN=Ppp1r12c PE=1 SV=1	A0A0G2K4R1_RAT		uniprot-rat.fasta	84767	0.998	1	1	1	1.62e-06	0.0268	784
dsx	Isobaric Tag Samples	iTRAQ Sample 1	Mudpit_20180119-DXS-S1-1 (1)	Cluster of Malate dehydrogenase, mitochondrial OS=Rattus norvegicus GN=Mdh2 PE=1 SV=2 (MDHM_RAT)	Malate dehydrogenase, mitochondrial OS=Rattus norvegicus GN=Mdh2 PE=1 SV=2	MDHM_RAT		uniprot-rat.fasta	35684.2	1	16	23	110	0.000178	0.541	338
dsx	Isobaric Tag Samples	iTRAQ Sample 1	Mudpit_20180119-DXS-S1-1 (1)	Cluster of Inositol-1-monophosphatase OS=Rattus norvegicus GN=Impa1 PE=1 SV=1 (F1M978_RAT)	Inositol-1-monophosphatase OS=Rattus norvegicus GN=Impa1 PE=1 SV=1	F1M978_RAT,IMPA1_RAT		uniprot-rat.fasta	30511.6	1	8	9	14	2.27e-05	0.336	277
dsx	Isobaric Tag Samples	iTRAQ Sample 1	Mudpit_20180119-DXS-S1-1 (1)	Cluster of Lipin 2 OS=Rattus norvegicus GN=Lpin2 PE=1 SV=1 (A0A0G2JY62_RAT)	Lipin 2 OS=Rattus norvegicus GN=Lpin2 PE=1 SV=1	A0A0G2JY62_RAT,D3ZYB4_RAT		uniprot-rat.fasta	99710.6	0.988	1	1	1	1.62e-06	0.0129	894
dsx	Isobaric Tag Samples	iTRAQ Sample 1	Mudpit_20180119-DXS-S1-1 (1)	Cluster of CDGSH iron sulfur domain 2 OS=Rattus norvegicus GN=Cisd2 PE=1 SV=1 (D4AAE9_RAT)	CDGSH iron sulfur domain 2 OS=Rattus norvegicus GN=Cisd2 PE=1 SV=1	D4AAE9_RAT		uniprot-rat.fasta	15293.8	1	3	3	7	1.14e-05	0.274	135
dsx	Isobaric Tag Samples	iTRAQ Sample 1	Mudpit_20180119-DXS-S1-1 (1)	Cluster of Peptidyl-prolyl cis-trans isomerase FKBP1A OS=Rattus norvegicus GN=Fkbp1a PE=1 SV=3 (FKB1A_RAT)	Peptidyl-prolyl cis-trans isomerase FKBP1A OS=Rattus norvegicus GN=Fkbp1a PE=1 SV=3	FKB1A_RAT		uniprot-rat.fasta	11922.7	1	2	4	17	2.76e-05	0.25	108
dsx	Isobaric Tag Samples	iTRAQ Sample 1	Mudpit_20180119-DXS-S1-1 (1)	Cluster of Mitochondrial calcium uniporter OS=Rattus norvegicus GN=Mcu PE=1 SV=1 (A0A0G2K059_RAT)	Mitochondrial calcium uniporter OS=Rattus norvegicus GN=Mcu PE=1 SV=1	A0A0G2K059_RAT,M0RDI5_RAT		uniprot-rat.fasta	39758.4	1	5	5	6	9.73e-06	0.194	350
dsx	Isobaric Tag Samples	iTRAQ Sample 1	Mudpit_20180119-DXS-S1-1 (1)	Cluster of Microtubule-associated protein RP/EB family member 2 OS=Rattus norvegicus GN=Mapre2 PE=1 SV=1 (MARE2_RAT)	Microtubule-associated protein RP/EB family member 2 OS=Rattus norvegicus GN=Mapre2 PE=1 SV=1	MARE2_RAT		uniprot-rat.fasta	36988.4	1	6	6	14	2.27e-05	0.304	326
dsx	Isobaric Tag Samples	iTRAQ Sample 1	Mudpit_20180119-DXS-S1-1 (1)	Cluster of Unc-80 homolog, NALCN channel complex subunit (Fragment) OS=Rattus norvegicus GN=Unc80 PE=4 SV=3 (D3ZXX3_RAT)	Unc-80 homolog, NALCN channel complex subunit (Fragment) OS=Rattus norvegicus GN=Unc80 PE=4 SV=3	D3ZXX3_RAT		uniprot-rat.fasta	287520	0.999	1	1	1	1.62e-06	0.00815	2577
dsx	Isobaric Tag Samples	iTRAQ Sample 1	Mudpit_20180119-DXS-S1-1 (1)	Cluster of N(alpha)-acetyltransferase 15, NatA auxiliary subunit OS=Rattus norvegicus GN=Naa15 PE=1 SV=2 (D3ZD89_RAT)	N(alpha)-acetyltransferase 15, NatA auxiliary subunit OS=Rattus norvegicus GN=Naa15 PE=1 SV=2	D3ZD89_RAT		uniprot-rat.fasta	101016	1	4	4	5	8.11e-06	0.0555	865
dsx	Isobaric Tag Samples	iTRAQ Sample 1	Mudpit_20180119-DXS-S1-1 (1)	Cluster of Coagulation factor VIII-associated 1 OS=Rattus norvegicus GN=F8a1 PE=1 SV=1 (M0RDU0_RAT)	Coagulation factor VIII-associated 1 OS=Rattus norvegicus GN=F8a1 PE=1 SV=1	M0RDU0_RAT		uniprot-rat.fasta	40544.1	0.913	1	1	1	1.62e-06	0.042	381
dsx	Isobaric Tag Samples	iTRAQ Sample 1	Mudpit_20180119-DXS-S1-1 (1)	Cluster of Calcyclin-binding protein OS=Rattus norvegicus GN=Cacybp PE=1 SV=1 (CYBP_RAT)	Calcyclin-binding protein OS=Rattus norvegicus GN=Cacybp PE=1 SV=1	CYBP_RAT		uniprot-rat.fasta	26541.7	1	2	2	3	4.87e-06	0.0699	229
dsx	Isobaric Tag Samples	iTRAQ Sample 1	Mudpit_20180119-DXS-S1-1 (1)	Cluster of tr|A0A0G2K511|A0A0G2K511_RAT-DECOY	tr|A0A0G2K511|A0A0G2K511_RAT-DECOY	tr|A0A0G2K511|A0A0G2K511_RAT-DECOY			0	0.989	1	1	2	3.24e-06	0
dsx	Isobaric Tag Samples	iTRAQ Sample 1	Mudpit_20180119-DXS-S1-1 (1)	Cluster of Plasminogen OS=Rattus norvegicus GN=Plg PE=2 SV=2 (PLMN_RAT)	Plasminogen OS=Rattus norvegicus GN=Plg PE=2 SV=2	PLMN_RAT		uniprot-rat.fasta	90535.1	0.993	1	1	1	1.62e-06	0.0172	812
dsx	Isobaric Tag Samples	iTRAQ Sample 1	Mudpit_20180119-DXS-S1-1 (1)	Cluster of LDL receptor-related protein 1 OS=Rattus norvegicus GN=Lrp1 PE=1 SV=1 (G3V928_RAT)	LDL receptor-related protein 1 OS=Rattus norvegicus GN=Lrp1 PE=1 SV=1	G3V928_RAT		uniprot-rat.fasta	504874	1	21	23	34	5.51e-05	0.062	4545
dsx	Isobaric Tag Samples	iTRAQ Sample 1	Mudpit_20180119-DXS-S1-1 (1)	Cluster of Phosphodiesterase OS=Rattus norvegicus GN=Pde8b PE=2 SV=1 (Q76KC5_RAT)	Phosphodiesterase OS=Rattus norvegicus GN=Pde8b PE=2 SV=1	Q76KC5_RAT		uniprot-rat.fasta	86202.2	0.935	1	1	1	1.62e-06	0.0184	761
dsx	Isobaric Tag Samples	iTRAQ Sample 1	Mudpit_20180119-DXS-S1-1 (1)	Cluster of Microtubule-associated protein RP/EB family member 3 OS=Rattus norvegicus GN=Mapre3 PE=1 SV=1 (MARE3_RAT)	Microtubule-associated protein RP/EB family member 3 OS=Rattus norvegicus GN=Mapre3 PE=1 SV=1	MARE3_RAT		uniprot-rat.fasta	31966.9	1	7	7	12	1.95e-05	0.27	281
dsx	Isobaric Tag Samples	iTRAQ Sample 1	Mudpit_20180119-DXS-S1-1 (1)	Cluster of Heterogeneous nuclear ribonucleoprotein H OS=Rattus norvegicus GN=Hnrnph1 PE=1 SV=1 (A0A0G2JTG7_RAT)	Heterogeneous nuclear ribonucleoprotein H2 OS=Rattus norvegicus GN=Hnrnph2 PE=1 SV=1	HNRH2_RAT		uniprot-rat.fasta	49294	1	3	4	9	1.46e-05	0.203	449
dsx	Isobaric Tag Samples	iTRAQ Sample 1	Mudpit_20180119-DXS-S1-1 (1)	Cluster of Calsyntenin-3 OS=Rattus norvegicus GN=Clstn3 PE=2 SV=1 (CSTN3_RAT)	Calsyntenin-3 OS=Rattus norvegicus GN=Clstn3 PE=2 SV=1	CSTN3_RAT,G3V7J1_RAT		uniprot-rat.fasta	105946	0.986	1	1	1	1.62e-06	0.0136	957
dsx	Isobaric Tag Samples	iTRAQ Sample 1	Mudpit_20180119-DXS-S1-1 (1)	Cluster of PC4 and SFRS1 interacting protein 1 OS=Rattus norvegicus GN=Psip1 PE=1 SV=1 (F1SW39_RAT)	PC4 and SFRS1 interacting protein 1 OS=Rattus norvegicus GN=Psip1 PE=1 SV=1	F1SW39_RAT,PSIP1_RAT,Q566D6_RAT		uniprot-rat.fasta	59639.4	1	3	3	4	6.49e-06	0.0587	528
dsx	Isobaric Tag Samples	iTRAQ Sample 1	Mudpit_20180119-DXS-S1-1 (1)	Cluster of Coiled-coil domain-containing protein 22 OS=Rattus norvegicus GN=Ccdc22 PE=1 SV=2 (CCD22_RAT)	Coiled-coil domain-containing protein 22 OS=Rattus norvegicus GN=Ccdc22 PE=1 SV=2	CCD22_RAT		uniprot-rat.fasta	70855.6	1	3	3	3	4.87e-06	0.0542	627
dsx	Isobaric Tag Samples	iTRAQ Sample 1	Mudpit_20180119-DXS-S1-1 (1)	Cluster of Rab3 GTPase-activating protein catalytic subunit (Fragments) OS=Rattus norvegicus GN=Rab3gap1 PE=1 SV=2 (RB3GP_RAT)	Rab3 GTPase-activating protein catalytic subunit (Fragments) OS=Rattus norvegicus GN=Rab3gap1 PE=1 SV=2	RB3GP_RAT		uniprot-rat.fasta	86588.8	1	7	7	7	1.14e-05	0.141	775
dsx	Isobaric Tag Samples	iTRAQ Sample 1	Mudpit_20180119-DXS-S1-1 (1)	Cluster of Protein farnesyltransferase subunit beta OS=Rattus norvegicus GN=Fntb PE=1 SV=1 (FNTB_RAT)	Protein farnesyltransferase subunit beta OS=Rattus norvegicus GN=Fntb PE=1 SV=1	FNTB_RAT		uniprot-rat.fasta	48673.5	0.95	1	1	1	1.62e-06	0.0366	437
dsx	Isobaric Tag Samples	iTRAQ Sample 1	Mudpit_20180119-DXS-S1-1 (1)	Cluster of ELMO domain-containing 1 OS=Rattus norvegicus GN=Elmod1 PE=4 SV=2 (D3ZDJ3_RAT)	ELMO domain-containing 1 OS=Rattus norvegicus GN=Elmod1 PE=4 SV=2	D3ZDJ3_RAT		uniprot-rat.fasta	39073.4	0.981	1	1	1	1.62e-06	0.0449	334
dsx	Isobaric Tag Samples	iTRAQ Sample 1	Mudpit_20180119-DXS-S1-1 (1)	Cluster of Calcium-transporting ATPase type 2C member 1 OS=Rattus norvegicus GN=Atp2c1 PE=2 SV=1 (AT2C1_RAT)	Calcium-transporting ATPase type 2C member 1 OS=Rattus norvegicus GN=Atp2c1 PE=2 SV=1	AT2C1_RAT,Q5PQW5_RAT		uniprot-rat.fasta	100502	1	1	1	6	9.73e-06	0.0794	919
dsx	Isobaric Tag Samples	iTRAQ Sample 1	Mudpit_20180119-DXS-S1-1 (1)	Cluster of WD repeat and FYVE domain-containing 3 OS=Rattus norvegicus GN=Wdfy3 PE=1 SV=1 (A0A0G2K9M4_RAT)	WD repeat and FYVE domain-containing 3 OS=Rattus norvegicus GN=Wdfy3 PE=1 SV=1	A0A0G2K9M4_RAT		uniprot-rat.fasta	391570	1	5	5	8	1.3e-05	0.0231	3506
dsx	Isobaric Tag Samples	iTRAQ Sample 1	Mudpit_20180119-DXS-S1-1 (1)	Cluster of Endoplasmic reticulum-golgi intermediate compartment 1 OS=Rattus norvegicus GN=Ergic1 PE=1 SV=2 (F1LU48_RAT)	Endoplasmic reticulum-golgi intermediate compartment 1 OS=Rattus norvegicus GN=Ergic1 PE=1 SV=2	F1LU48_RAT		uniprot-rat.fasta	35012.1	1	4	4	5	8.11e-06	0.134	313
dsx	Isobaric Tag Samples	iTRAQ Sample 1	Mudpit_20180119-DXS-S1-1 (1)	Cluster of Ribose-phosphate pyrophosphokinase I -like OS=Rattus norvegicus GN=LOC314140 PE=1 SV=1 (A0A0G2JSV3_RAT)	Ribose-phosphate pyrophosphokinase 2 OS=Rattus norvegicus GN=Prps2 PE=1 SV=3	PRPS2_RAT		uniprot-rat.fasta	34813.5	0.999	1	1	6	9.73e-06	0.176	318
dsx	Isobaric Tag Samples	iTRAQ Sample 1	Mudpit_20180119-DXS-S1-1 (1)	Cluster of Myosin, heavy polypeptide 10, non-muscle, isoform CRA_b OS=Rattus norvegicus GN=Myh10 PE=1 SV=1 (G3V9Y1_RAT)	Myosin, heavy polypeptide 10, non-muscle, isoform CRA_b OS=Rattus norvegicus GN=Myh10 PE=1 SV=1	G3V9Y1_RAT		uniprot-rat.fasta	229004	1	41	44	96	0.000156	0.29	1976
dsx	Isobaric Tag Samples	iTRAQ Sample 1	Mudpit_20180119-DXS-S1-1 (1)	Cluster of Coronin OS=Rattus norvegicus GN=Coro1c PE=1 SV=1 (G3V624_RAT)	Coronin OS=Rattus norvegicus GN=Coro1c PE=1 SV=1	G3V624_RAT		uniprot-rat.fasta	53179.1	1	6	6	11	1.78e-05	0.15	474
dsx	Isobaric Tag Samples	iTRAQ Sample 1	Mudpit_20180119-DXS-S1-1 (1)	Cluster of Protein phosphatase 1 regulatory subunit 14C OS=Rattus norvegicus GN=Ppp1r14c PE=1 SV=1 (PP14C_RAT)	Protein phosphatase 1 regulatory subunit 14C OS=Rattus norvegicus GN=Ppp1r14c PE=1 SV=1	PP14C_RAT		uniprot-rat.fasta	17979.7	0.908	1	1	1	1.62e-06	0.104	164
dsx	Isobaric Tag Samples	iTRAQ Sample 1	Mudpit_20180119-DXS-S1-1 (1)	Cluster of 60S ribosomal protein L18 OS=Rattus norvegicus GN=Rpl18 PE=1 SV=1 (A0A0H2UHS7_RAT)	60S ribosomal protein L18 OS=Rattus norvegicus GN=Rpl18 PE=1 SV=1	A0A0H2UHS7_RAT,Q0QEW8_RAT,RL18_RAT		uniprot-rat.fasta	21659.5	1	2	2	5	8.11e-06	0.127	188
dsx	Isobaric Tag Samples	iTRAQ Sample 1	Mudpit_20180119-DXS-S1-1 (1)	Cluster of Monoacylglycerol lipase ABHD6 OS=Rattus norvegicus GN=Abhd6 PE=1 SV=1 (ABHD6_RAT)	Monoacylglycerol lipase ABHD6 OS=Rattus norvegicus GN=Abhd6 PE=1 SV=1	ABHD6_RAT		uniprot-rat.fasta	38311.7	1	2	2	2	3.24e-06	0.0831	337
dsx	Isobaric Tag Samples	iTRAQ Sample 1	Mudpit_20180119-DXS-S1-1 (1)	Cluster of Myosin VIIA OS=Rattus norvegicus GN=Myo7a PE=2 SV=1 (Q8CJE3_RAT)	LanC-like protein 1 OS=Rattus norvegicus GN=Lancl1 PE=1 SV=2	LANC1_RAT		uniprot-rat.fasta	45241.4	1	5	5	10	1.62e-05	0.19	399
dsx	Isobaric Tag Samples	iTRAQ Sample 1	Mudpit_20180119-DXS-S1-1 (1)	Cluster of NADH dehydrogenase [ubiquinone] 1 alpha subcomplex assembly factor 4 OS=Rattus norvegicus GN=Ndufaf4 PE=1 SV=1 (NDUF4_RAT)	NADH dehydrogenase [ubiquinone] 1 alpha subcomplex assembly factor 4 OS=Rattus norvegicus GN=Ndufaf4 PE=1 SV=1	NDUF4_RAT		uniprot-rat.fasta	20158.7	1	2	2	2	3.24e-06	0.144	174
dsx	Isobaric Tag Samples	iTRAQ Sample 1	Mudpit_20180119-DXS-S1-1 (1)	Cluster of Netrin G2 OS=Rattus norvegicus GN=Ntng2 PE=4 SV=1 (A0A0G2K5J5_RAT)	Netrin G2 OS=Rattus norvegicus GN=Ntng2 PE=4 SV=1	A0A0G2K5J5_RAT,D4A9F4_RAT		uniprot-rat.fasta	63603.8	1	3	3	3	4.87e-06	0.0852	564
dsx	Isobaric Tag Samples	iTRAQ Sample 1	Mudpit_20180119-DXS-S1-1 (1)	Cluster of Receptor-type tyrosine-protein phosphatase-like N OS=Rattus norvegicus GN=Ptprn PE=1 SV=2 (PTPRN_RAT)	Receptor-type tyrosine-protein phosphatase-like N OS=Rattus norvegicus GN=Ptprn PE=1 SV=2	PTPRN_RAT		uniprot-rat.fasta	106228	1	3	3	4	6.49e-06	0.0539	983
dsx	Isobaric Tag Samples	iTRAQ Sample 1	Mudpit_20180119-DXS-S1-1 (1)	Cluster of Succinate dehydrogenase [ubiquinone] cytochrome b small subunit OS=Rattus norvegicus GN=Lrrp1 PE=2 SV=1 (Q812B0_RAT)	Succinate dehydrogenase [ubiquinone] cytochrome b small subunit OS=Rattus norvegicus GN=Lrrp1 PE=2 SV=1	Q812B0_RAT		uniprot-rat.fasta	17119.5	0.958	1	1	1	1.62e-06	0.044	159
dsx	Isobaric Tag Samples	iTRAQ Sample 1	Mudpit_20180119-DXS-S1-1 (1)	Cluster of Syntaxin-binding protein 5-like OS=Rattus norvegicus GN=Stxbp5l PE=1 SV=3 (D3ZU84_RAT)	Syntaxin-binding protein 5-like OS=Rattus norvegicus GN=Stxbp5l PE=1 SV=3	D3ZU84_RAT		uniprot-rat.fasta	122020	1	7	7	9	1.46e-05	0.106	1090
dsx	Isobaric Tag Samples	iTRAQ Sample 1	Mudpit_20180119-DXS-S1-1 (1)	Cluster of Single-stranded DNA-binding protein 2 OS=Rattus norvegicus GN=Ssbp2 PE=1 SV=3 (F1M3J3_RAT)	Single-stranded DNA-binding protein 2 OS=Rattus norvegicus GN=Ssbp2 PE=1 SV=3	F1M3J3_RAT		uniprot-rat.fasta	38900.3	0.991	1	1	1	1.62e-06	0.0272	367
dsx	Isobaric Tag Samples	iTRAQ Sample 1	Mudpit_20180119-DXS-S1-1 (1)	Cluster of SRSF protein kinase 2 OS=Rattus norvegicus GN=Srpk2 PE=1 SV=1 (A0A0G2JX62_RAT)	SRSF protein kinase 2 OS=Rattus norvegicus GN=Srpk2 PE=1 SV=1	A0A0G2JX62_RAT,B1WBT4_RAT		uniprot-rat.fasta	76949.2	1	3	3	3	4.87e-06	0.0871	681
dsx	Isobaric Tag Samples	iTRAQ Sample 1	Mudpit_20180119-DXS-S1-1 (1)	Cluster of RCG62582, isoform CRA_c OS=Rattus norvegicus GN=Ubap2l PE=1 SV=1 (A0A0G2JYC6_RAT)	RCG62582, isoform CRA_c OS=Rattus norvegicus GN=Ubap2l PE=1 SV=1	A0A0G2JYC6_RAT,E9PTR4_RAT		uniprot-rat.fasta	112508	1	5	5	5	8.11e-06	0.0599	1068
dsx	Isobaric Tag Samples	iTRAQ Sample 1	Mudpit_20180119-DXS-S1-1 (1)	Cluster of Isocitrate dehydrogenase [NADP] cytoplasmic OS=Rattus norvegicus GN=Idh1 PE=1 SV=1 (IDHC_RAT)	Isocitrate dehydrogenase [NADP] cytoplasmic OS=Rattus norvegicus GN=Idh1 PE=1 SV=1	IDHC_RAT		uniprot-rat.fasta	46735.8	1	7	8	16	2.6e-05	0.21	414
dsx	Isobaric Tag Samples	iTRAQ Sample 1	Mudpit_20180119-DXS-S1-1 (1)	Cluster of Spectrin beta chain OS=Rattus norvegicus GN=Sptb PE=1 SV=1 (A0A140UHX6_RAT)	Spectrin beta chain OS=Rattus norvegicus GN=Sptb PE=1 SV=1	A0A140UHX6_RAT		uniprot-rat.fasta	268029	1	14	15	18	2.92e-05	0.0936	2329
dsx	Isobaric Tag Samples	iTRAQ Sample 1	Mudpit_20180119-DXS-S1-1 (1)	Cluster of Transglutaminase 2, C polypeptide OS=Rattus norvegicus GN=Tgm2 PE=2 SV=1 (Q6P6R6_RAT)	Transglutaminase 2, C polypeptide OS=Rattus norvegicus GN=Tgm2 PE=2 SV=1	Q6P6R6_RAT,Q9WVJ6_RAT		uniprot-rat.fasta	76935.3	1	5	5	5	8.11e-06	0.12	686
dsx	Isobaric Tag Samples	iTRAQ Sample 1	Mudpit_20180119-DXS-S1-1 (1)	Cluster of Aspartoacylase OS=Rattus norvegicus GN=Aspa PE=1 SV=1 (A0A0H2UHY8_RAT)	Aspartoacylase OS=Rattus norvegicus GN=Aspa PE=1 SV=1	A0A0H2UHY8_RAT,ACY2_RAT		uniprot-rat.fasta	35314	1	3	3	3	4.87e-06	0.127	312
dsx	Isobaric Tag Samples	iTRAQ Sample 1	Mudpit_20180119-DXS-S1-1 (1)	Cluster of RCG43475 OS=Rattus norvegicus GN=Tomm6 PE=1 SV=1 (D3ZJS3_RAT)	RCG43475 OS=Rattus norvegicus GN=Tomm6 PE=1 SV=1	D3ZJS3_RAT		uniprot-rat.fasta	7894	0.95	1	2	4	6.49e-06	0.189	74
dsx	Isobaric Tag Samples	iTRAQ Sample 1	Mudpit_20180119-DXS-S1-1 (1)	Cluster of Phosphatidylinositol 5-phosphate 4-kinase type-2 alpha OS=Rattus norvegicus GN=Pip4k2a PE=1 SV=1 (PI42A_RAT)	Phosphatidylinositol 5-phosphate 4-kinase type-2 alpha OS=Rattus norvegicus GN=Pip4k2a PE=1 SV=1	PI42A_RAT		uniprot-rat.fasta	46210.8	1	4	5	10	1.62e-05	0.182	406
dsx	Isobaric Tag Samples	iTRAQ Sample 1	Mudpit_20180119-DXS-S1-1 (1)	Cluster of Active BCR-related OS=Rattus norvegicus GN=Abr PE=1 SV=1 (A0A0G2JTR4_RAT)	Active BCR-related OS=Rattus norvegicus GN=Abr PE=1 SV=1	A0A0G2JTR4_RAT		uniprot-rat.fasta	95642.9	1	9	9	21	3.41e-05	0.145	842
dsx	Isobaric Tag Samples	iTRAQ Sample 1	Mudpit_20180119-DXS-S1-1 (1)	Cluster of NEDD8-activating enzyme E1 regulatory subunit OS=Rattus norvegicus GN=Nae1 PE=2 SV=1 (A1L122_RAT)	NEDD8-activating enzyme E1 regulatory subunit OS=Rattus norvegicus GN=Nae1 PE=1 SV=1	ULA1_RAT		uniprot-rat.fasta	60384.2	1	1	1	3	4.87e-06	0.109	534
dsx	Isobaric Tag Samples	iTRAQ Sample 1	Mudpit_20180119-DXS-S1-1 (1)	Cluster of Protein ERGIC-53 OS=Rattus norvegicus GN=Lman1 PE=1 SV=1 (A0A0G2JXC1_RAT)	Protein ERGIC-53 OS=Rattus norvegicus GN=Lman1 PE=1 SV=1	A0A0G2JXC1_RAT,F1LRA1_RAT,LMAN1_RAT		uniprot-rat.fasta	57957.3	0.974	1	1	4	6.49e-06	0.0213	517
dsx	Isobaric Tag Samples	iTRAQ Sample 1	Mudpit_20180119-DXS-S1-1 (1)	Cluster of Glyceraldehyde-3-phosphate dehydrogenase OS=Rattus norvegicus PE=1 SV=1 (A0A0G2K7M1_RAT)	Glyceraldehyde-3-phosphate dehydrogenase OS=Rattus norvegicus PE=1 SV=1	M0R660_RAT		uniprot-rat.fasta	35783.2	1	4	6	114	0.000185	0.544	333
dsx	Isobaric Tag Samples	iTRAQ Sample 1	Mudpit_20180119-DXS-S1-1 (1)	Cluster of Cullin 9 OS=Rattus norvegicus GN=Cul9 PE=1 SV=2 (D3ZZP8_RAT)	Cullin 9 OS=Rattus norvegicus GN=Cul9 PE=1 SV=2	D3ZZP8_RAT		uniprot-rat.fasta	280694	0.998	1	1	1	1.62e-06	0.00398	2514
dsx	Isobaric Tag Samples	iTRAQ Sample 1	Mudpit_20180119-DXS-S1-1 (1)	Cluster of Wolfram syndrome 1 homolog (Human) OS=Rattus norvegicus GN=Wfs1 PE=1 SV=2 (E9PT53_RAT)	Wolfram syndrome 1 homolog (Human) OS=Rattus norvegicus GN=Wfs1 PE=1 SV=2	E9PT53_RAT,Q9JLT5_RAT		uniprot-rat.fasta	100566	1	7	8	13	2.11e-05	0.133	890
dsx	Isobaric Tag Samples	iTRAQ Sample 1	Mudpit_20180119-DXS-S1-1 (1)	Cluster of Fatty-acid amide hydrolase 1 OS=Rattus norvegicus GN=Faah PE=1 SV=1 (FAAH1_RAT)	Fatty-acid amide hydrolase 1 OS=Rattus norvegicus GN=Faah PE=1 SV=1	FAAH1_RAT		uniprot-rat.fasta	63358.1	1	3	3	3	4.87e-06	0.0864	579
dsx	Isobaric Tag Samples	iTRAQ Sample 1	Mudpit_20180119-DXS-S1-1 (1)	Cluster of Serine-threonine kinase receptor-associated protein OS=Rattus norvegicus GN=Strap PE=1 SV=1 (STRAP_RAT)	Serine-threonine kinase receptor-associated protein OS=Rattus norvegicus GN=Strap PE=1 SV=1	STRAP_RAT		uniprot-rat.fasta	38457.3	1	3	3	7	1.14e-05	0.149	350
dsx	Isobaric Tag Samples	iTRAQ Sample 1	Mudpit_20180119-DXS-S1-1 (1)	Cluster of Dynamin-1 OS=Rattus norvegicus GN=Dnm1 PE=1 SV=2 (DYN1_RAT)	Dynamin-1 OS=Rattus norvegicus GN=Dnm1 PE=1 SV=2	DYN1_RAT		uniprot-rat.fasta	97297.5	1	24	29	97	0.000157	0.505	864
dsx	Isobaric Tag Samples	iTRAQ Sample 1	Mudpit_20180119-DXS-S1-1 (1)	Cluster of STE20/SPS1-related proline-alanine-rich protein kinase OS=Rattus norvegicus GN=Stk39 PE=1 SV=1 (A0A0G2K007_RAT)	STE20/SPS1-related proline-alanine-rich protein kinase OS=Rattus norvegicus GN=Stk39 PE=1 SV=1	A0A0G2K007_RAT,STK39_RAT		uniprot-rat.fasta	60051.3	1	2	2	5	8.11e-06	0.0792	553
dsx	Isobaric Tag Samples	iTRAQ Sample 1	Mudpit_20180119-DXS-S1-1 (1)	Cluster of Choline transporter-like protein 2 OS=Rattus norvegicus GN=Slc44a2 PE=2 SV=1 (CTL2_RAT)	Choline transporter-like protein 2 OS=Rattus norvegicus GN=Slc44a2 PE=2 SV=1	CTL2_RAT		uniprot-rat.fasta	79900	0.998	1	1	2	3.24e-06	0.017	705
dsx	Isobaric Tag Samples	iTRAQ Sample 1	Mudpit_20180119-DXS-S1-1 (1)	Cluster of Gene-rich cluster, C10 gene OS=Rattus norvegicus GN=LOC100911713 PE=1 SV=1 (D3ZMS0_RAT)	Gene-rich cluster, C10 gene OS=Rattus norvegicus GN=LOC100911713 PE=1 SV=1	D3ZMS0_RAT		uniprot-rat.fasta	13194.2	0.984	1	1	1	1.62e-06	0.103	126
dsx	Isobaric Tag Samples	iTRAQ Sample 1	Mudpit_20180119-DXS-S1-1 (1)	Cluster of Caytaxin OS=Rattus norvegicus GN=Atcay PE=1 SV=1 (ATCAY_RAT)	Caytaxin OS=Rattus norvegicus GN=Atcay PE=1 SV=1	ATCAY_RAT		uniprot-rat.fasta	42118.4	1	3	3	3	4.87e-06	0.0968	372
dsx	Isobaric Tag Samples	iTRAQ Sample 1	Mudpit_20180119-DXS-S1-1 (1)	Cluster of GTP-binding protein 1 OS=Rattus norvegicus GN=Gtpbp1 PE=1 SV=1 (GTPB1_RAT)	GTP-binding protein 1 OS=Rattus norvegicus GN=Gtpbp1 PE=1 SV=1	GTPB1_RAT		uniprot-rat.fasta	72489.5	1	3	3	3	4.87e-06	0.0703	669
dsx	Isobaric Tag Samples	iTRAQ Sample 1	Mudpit_20180119-DXS-S1-1 (1)	Cluster of Heterogeneous nuclear ribonucleoprotein U OS=Rattus norvegicus GN=Hnrnpu PE=1 SV=1 (A0A0G2JZ52_RAT)	Heterogeneous nuclear ribonucleoprotein U OS=Rattus norvegicus GN=Hnrnpu PE=1 SV=1	A0A0G2JZ52_RAT,HNRPU_RAT,Q63555_RAT		uniprot-rat.fasta	87733.4	1	12	14	22	3.57e-05	0.193	798
dsx	Isobaric Tag Samples	iTRAQ Sample 1	Mudpit_20180119-DXS-S1-1 (1)	Cluster of Rap guanine nucleotide exchange factor 2 OS=Rattus norvegicus GN=Rapgef2 PE=1 SV=1 (A0A0G2JU11_RAT)	Rap guanine nucleotide exchange factor 2 OS=Rattus norvegicus GN=Rapgef2 PE=1 SV=1	A0A0G2JU11_RAT		uniprot-rat.fasta	185561	1	8	8	12	1.95e-05	0.102	1657
dsx	Isobaric Tag Samples	iTRAQ Sample 1	Mudpit_20180119-DXS-S1-1 (1)	Cluster of Tumor suppressor candidate 3 OS=Rattus norvegicus GN=Tusc3 PE=4 SV=1 (A0A0G2KAE2_RAT)	Tumor suppressor candidate 3 OS=Rattus norvegicus GN=Tusc3 PE=4 SV=1	A0A0G2KAE2_RAT,Q6AY49_RAT		uniprot-rat.fasta	39539.6	0.991	2	2	3	4.87e-06	0.0519	347
dsx	Isobaric Tag Samples	iTRAQ Sample 1	Mudpit_20180119-DXS-S1-1 (1)	Cluster of Protein arginine methyltransferase NDUFAF7, mitochondrial OS=Rattus norvegicus GN=Ndufaf7 PE=2 SV=1 (NDUF7_RAT)	Protein arginine methyltransferase NDUFAF7, mitochondrial OS=Rattus norvegicus GN=Ndufaf7 PE=2 SV=1	NDUF7_RAT		uniprot-rat.fasta	48716.1	0.982	1	2	3	4.87e-06	0.0413	436
dsx	Isobaric Tag Samples	iTRAQ Sample 1	Mudpit_20180119-DXS-S1-1 (1)	Cluster of Tropomyosin alpha-3 chain OS=Rattus norvegicus GN=Tpm3 PE=1 SV=2 (TPM3_RAT)	Tropomyosin alpha-3 chain OS=Rattus norvegicus GN=Tpm3 PE=1 SV=2	TPM3_RAT		uniprot-rat.fasta	29007.2	1	3	4	50	8.11e-05	0.347	248
dsx	Isobaric Tag Samples	iTRAQ Sample 1	Mudpit_20180119-DXS-S1-1 (1)	Cluster of TBC1 domain family, member 17 OS=Rattus norvegicus GN=Tbc1d17 PE=1 SV=1 (B1H264_RAT)	TBC1 domain family, member 17 OS=Rattus norvegicus GN=Tbc1d17 PE=1 SV=1	B1H264_RAT		uniprot-rat.fasta	72796.7	1	3	3	3	4.87e-06	0.0743	646
dsx	Isobaric Tag Samples	iTRAQ Sample 1	Mudpit_20180119-DXS-S1-1 (1)	Cluster of Ab1-133 OS=Rattus norvegicus GN=Znfx1 PE=1 SV=1 (Q7TP99_RAT)	Ab1-133 OS=Rattus norvegicus GN=Znfx1 PE=1 SV=1	Q7TP99_RAT		uniprot-rat.fasta	230726	0.999	1	1	1	1.62e-06	0.0104	2018
dsx	Isobaric Tag Samples	iTRAQ Sample 1	Mudpit_20180119-DXS-S1-1 (1)	Cluster of Brain acid soluble protein 1 OS=Rattus norvegicus GN=Basp1 PE=1 SV=2 (BASP1_RAT)	Brain acid soluble protein 1 OS=Rattus norvegicus GN=Basp1 PE=1 SV=2	BASP1_RAT		uniprot-rat.fasta	21790.1	1	1	2	87	0.000141	0.832	220
dsx	Isobaric Tag Samples	iTRAQ Sample 1	Mudpit_20180119-DXS-S1-1 (1)	Cluster of Galectin OS=Rattus norvegicus GN=Lgalsl PE=1 SV=1 (B4F7A3_RAT)	Galectin OS=Rattus norvegicus GN=Lgalsl PE=1 SV=1	B4F7A3_RAT		uniprot-rat.fasta	18956.1	0.984	1	1	1	1.62e-06	0.128	172
dsx	Isobaric Tag Samples	iTRAQ Sample 1	Mudpit_20180119-DXS-S1-1 (1)	Cluster of NHP2-like protein 1 OS=Rattus norvegicus GN=Snu13 PE=2 SV=4 (NH2L1_RAT)	NHP2-like protein 1 OS=Rattus norvegicus GN=Snu13 PE=2 SV=4	NH2L1_RAT		uniprot-rat.fasta	14173.8	0.95	1	1	1	1.62e-06	0.0938	128
dsx	Isobaric Tag Samples	iTRAQ Sample 1	Mudpit_20180119-DXS-S1-1 (1)	Cluster of Peptidyl-glycine alpha-amidating monooxygenase OS=Rattus norvegicus GN=Pam PE=1 SV=1 (AMD_RAT)	Peptidyl-glycine alpha-amidating monooxygenase OS=Rattus norvegicus GN=Pam PE=1 SV=1	AMD_RAT		uniprot-rat.fasta	108675	0.95	1	1	1	1.62e-06	0.0266	976
dsx	Isobaric Tag Samples	iTRAQ Sample 1	Mudpit_20180119-DXS-S1-1 (1)	Cluster of Enoyl-CoA delta isomerase 1, mitochondrial OS=Rattus norvegicus GN=Eci1 PE=1 SV=1 (ECI1_RAT)	Enoyl-CoA delta isomerase 1, mitochondrial OS=Rattus norvegicus GN=Eci1 PE=1 SV=1	ECI1_RAT		uniprot-rat.fasta	32255.8	1	4	4	6	9.73e-06	0.18	289
dsx	Isobaric Tag Samples	iTRAQ Sample 1	Mudpit_20180119-DXS-S1-1 (1)	Cluster of Anion exchange protein OS=Rattus norvegicus GN=Slc4a10 PE=2 SV=1 (A0A097PID6_RAT)	Anion exchange protein OS=Rattus norvegicus GN=Slc4a8 PE=3 SV=3	F1LUB7_RAT,S4A8_RAT		uniprot-rat.fasta	119554	0.996	1	1	9	1.46e-05	0.0458	1067
dsx	Isobaric Tag Samples	iTRAQ Sample 1	Mudpit_20180119-DXS-S1-1 (1)	Cluster of Family with sequence similarity 219, member A OS=Rattus norvegicus GN=Fam219a PE=1 SV=2 (D4AAI7_RAT)	Family with sequence similarity 219, member A OS=Rattus norvegicus GN=Fam219a PE=1 SV=2	D4AAI7_RAT		uniprot-rat.fasta	18686.1	0.95	1	1	2	3.24e-06	0.0952	168
dsx	Isobaric Tag Samples	iTRAQ Sample 1	Mudpit_20180119-DXS-S1-1 (1)	Cluster of ATP synthase subunit f, mitochondrial OS=Rattus norvegicus GN=Atp5j2 PE=1 SV=1 (ATPK_RAT)	ATP synthase subunit f, mitochondrial OS=Rattus norvegicus GN=Atp5j2 PE=1 SV=1	ATPK_RAT		uniprot-rat.fasta	10453	1	2	3	5	8.11e-06	0.239	88
dsx	Isobaric Tag Samples	iTRAQ Sample 1	Mudpit_20180119-DXS-S1-1 (1)	Cluster of Similar to ribosomal protein S23 OS=Rattus norvegicus GN=RGD1563570 PE=3 SV=1 (D4A9Q3_RAT)	Similar to ribosomal protein S23 OS=Rattus norvegicus GN=RGD1563570 PE=3 SV=1	D4A9Q3_RAT,RS23_RAT		uniprot-rat.fasta	15807.7	0.95	1	1	1	1.62e-06	0.196	143
dsx	Isobaric Tag Samples	iTRAQ Sample 1	Mudpit_20180119-DXS-S1-1 (1)	Cluster of RCG61894, isoform CRA_a OS=Rattus norvegicus GN=Strn PE=1 SV=1 (G3V6L8_RAT)	RCG61894, isoform CRA_a OS=Rattus norvegicus GN=Strn PE=1 SV=1	G3V6L8_RAT,STRN_RAT		uniprot-rat.fasta	86227.9	1	7	7	12	1.95e-05	0.141	780
dsx	Isobaric Tag Samples	iTRAQ Sample 1	Mudpit_20180119-DXS-S1-1 (1)	Cluster of Cholinephosphotransferase 1 OS=Rattus norvegicus GN=Chpt1 PE=2 SV=1 (CHPT1_RAT)	Cholinephosphotransferase 1 OS=Rattus norvegicus GN=Chpt1 PE=2 SV=1	CHPT1_RAT		uniprot-rat.fasta	44602.2	0.95	1	1	2	3.24e-06	0.0302	398
dsx	Isobaric Tag Samples	iTRAQ Sample 1	Mudpit_20180119-DXS-S1-1 (1)	Cluster of tr|D3ZRN8|D3ZRN8_RAT-DECOY	tr|D3ZRN8|D3ZRN8_RAT-DECOY	tr|D3ZRN8|D3ZRN8_RAT-DECOY			0	0.997	3	3	4	6.49e-06	0
dsx	Isobaric Tag Samples	iTRAQ Sample 1	Mudpit_20180119-DXS-S1-1 (1)	Cluster of Protein lin-7 homolog A OS=Rattus norvegicus GN=Lin7a PE=1 SV=1 (F1LQV9_RAT)	Protein lin-7 homolog B OS=Rattus norvegicus GN=Lin7b PE=1 SV=1	LIN7B_RAT		uniprot-rat.fasta	22899.7	0.998	1	1	7	1.14e-05	0.179	207
dsx	Isobaric Tag Samples	iTRAQ Sample 1	Mudpit_20180119-DXS-S1-1 (1)	Cluster of 60S acidic ribosomal protein P0 OS=Rattus norvegicus GN=Rplp0 PE=1 SV=2 (RLA0_RAT)	60S acidic ribosomal protein P0 OS=Rattus norvegicus GN=Rplp0 PE=1 SV=2	RLA0_RAT		uniprot-rat.fasta	34216.4	1	6	6	14	2.27e-05	0.268	317
dsx	Isobaric Tag Samples	iTRAQ Sample 1	Mudpit_20180119-DXS-S1-1 (1)	Cluster of Epoxide hydrolase 1 OS=Rattus norvegicus GN=Ephx1 PE=1 SV=1 (HYEP_RAT)	Epoxide hydrolase 1 OS=Rattus norvegicus GN=Ephx1 PE=1 SV=1	HYEP_RAT		uniprot-rat.fasta	52583.7	0.997	1	1	1	1.62e-06	0.0198	455
dsx	Isobaric Tag Samples	iTRAQ Sample 1	Mudpit_20180119-DXS-S1-1 (1)	Cluster of Syntaxin 1A OS=Rattus norvegicus GN=Stx1a PE=3 SV=1 (A0A1E1ERK2_RAT)	Syntaxin 1A OS=Rattus norvegicus GN=Stx1a PE=3 SV=1	A0A1E1ERK2_RAT,Q9QXG3_RAT,STX1A_RAT		uniprot-rat.fasta	33068.5	1	8	10	23	3.73e-05	0.417	288
dsx	Isobaric Tag Samples	iTRAQ Sample 1	Mudpit_20180119-DXS-S1-1 (1)	Cluster of MYC-binding protein 2, E3 ubiquitin protein ligase OS=Rattus norvegicus GN=Mycbp2 PE=1 SV=3 (D4A2D3_RAT)	MYC-binding protein 2, E3 ubiquitin protein ligase OS=Rattus norvegicus GN=Mycbp2 PE=1 SV=3	D4A2D3_RAT		uniprot-rat.fasta	498913	0.998	1	1	1	1.62e-06	0.00353	4538
dsx	Isobaric Tag Samples	iTRAQ Sample 1	Mudpit_20180119-DXS-S1-1 (1)	Cluster of Sortilin-related VPS10 domain-containing receptor 2 OS=Rattus norvegicus GN=Sorcs2 PE=4 SV=3 (D3ZW09_RAT)	Sortilin-related VPS10 domain-containing receptor 2 OS=Rattus norvegicus GN=Sorcs2 PE=4 SV=3	D3ZW09_RAT		uniprot-rat.fasta	128825	1	2	2	2	3.24e-06	0.0432	1158
dsx	Isobaric Tag Samples	iTRAQ Sample 1	Mudpit_20180119-DXS-S1-1 (1)	Cluster of Lambda-crystallin homolog OS=Rattus norvegicus GN=Cryl1 PE=1 SV=3 (CRYL1_RAT)	Lambda-crystallin homolog OS=Rattus norvegicus GN=Cryl1 PE=1 SV=3	CRYL1_RAT		uniprot-rat.fasta	35341.4	1	2	2	2	3.24e-06	0.0815	319
dsx	Isobaric Tag Samples	iTRAQ Sample 1	Mudpit_20180119-DXS-S1-1 (1)	Cluster of OCIA domain-containing protein 1 OS=Rattus norvegicus GN=Ociad1 PE=1 SV=1 (OCAD1_RAT)	OCIA domain-containing protein 1 OS=Rattus norvegicus GN=Ociad1 PE=1 SV=1	OCAD1_RAT		uniprot-rat.fasta	27659.8	1	4	4	6	9.73e-06	0.219	247
dsx	Isobaric Tag Samples	iTRAQ Sample 1	Mudpit_20180119-DXS-S1-1 (1)	Cluster of Long-chain specific acyl-CoA dehydrogenase, mitochondrial OS=Rattus norvegicus GN=Acadl PE=1 SV=1 (ACADL_RAT)	Long-chain specific acyl-CoA dehydrogenase, mitochondrial OS=Rattus norvegicus GN=Acadl PE=1 SV=1	ACADL_RAT		uniprot-rat.fasta	47873.9	1	7	7	11	1.78e-05	0.223	430
dsx	Isobaric Tag Samples	iTRAQ Sample 1	Mudpit_20180119-DXS-S1-1 (1)	Cluster of Mrpl16 protein (Fragment) OS=Rattus norvegicus GN=Mrpl16 PE=2 SV=1 (Q6PEC2_RAT)	Mrpl16 protein (Fragment) OS=Rattus norvegicus GN=Mrpl16 PE=2 SV=1	Q6PEC2_RAT,RM16_RAT		uniprot-rat.fasta	28895.7	0.896	1	1	1	1.62e-06	0.0766	251
dsx	Isobaric Tag Samples	iTRAQ Sample 1	Mudpit_20180119-DXS-S1-1 (1)	Cluster of CPG2 protein OS=Rattus norvegicus GN=cpg2 PE=2 SV=1 (Q63128_RAT)	CPG2 protein OS=Rattus norvegicus GN=cpg2 PE=2 SV=1	Q63128_RAT,Q6PLD8_RAT		uniprot-rat.fasta	111839	1	3	3	4	6.49e-06	0.0308	965
dsx	Isobaric Tag Samples	iTRAQ Sample 1	Mudpit_20180119-DXS-S1-1 (1)	Cluster of COP9 signalosome complex subunit 8 OS=Rattus norvegicus GN=Cops8 PE=2 SV=1 (CSN8_RAT)	COP9 signalosome complex subunit 8 OS=Rattus norvegicus GN=Cops8 PE=2 SV=1	CSN8_RAT		uniprot-rat.fasta	23236.1	1	2	3	4	6.49e-06	0.12	209
dsx	Isobaric Tag Samples	iTRAQ Sample 1	Mudpit_20180119-DXS-S1-1 (1)	Cluster of Catechol O-methyltransferase OS=Rattus norvegicus GN=Comt PE=1 SV=2 (COMT_RAT)	Catechol O-methyltransferase OS=Rattus norvegicus GN=Comt PE=1 SV=2	COMT_RAT,F2W8B0_RAT		uniprot-rat.fasta	29598.6	1	4	4	4	6.49e-06	0.254	264
dsx	Isobaric Tag Samples	iTRAQ Sample 1	Mudpit_20180119-DXS-S1-1 (1)	Cluster of Protein disulfide-isomerase A4 OS=Rattus norvegicus GN=Pdia4 PE=1 SV=1 (G3V6T7_RAT)	Protein disulfide-isomerase A4 OS=Rattus norvegicus GN=Pdia4 PE=1 SV=1	G3V6T7_RAT,PDIA4_RAT		uniprot-rat.fasta	72721.8	1	4	5	5	8.11e-06	0.0995	643
dsx	Isobaric Tag Samples	iTRAQ Sample 1	Mudpit_20180119-DXS-S1-1 (1)	Cluster of SLIT-ROBO Rho GTPase-activating protein 2 OS=Rattus norvegicus GN=Srgap2 PE=1 SV=1 (SRGP2_RAT)	SLIT-ROBO Rho GTPase-activating protein 2 OS=Rattus norvegicus GN=Srgap2 PE=1 SV=1	SRGP2_RAT		uniprot-rat.fasta	120880	1	7	7	7	1.14e-05	0.084	1071
dsx	Isobaric Tag Samples	iTRAQ Sample 1	Mudpit_20180119-DXS-S1-1 (1)	Cluster of NADH dehydrogenase (Ubiquinone) 1 beta subcomplex, 11 (Predicted) OS=Rattus norvegicus GN=Ndufb11 PE=1 SV=1 (D4A7L4_RAT)	NADH dehydrogenase (Ubiquinone) 1 beta subcomplex, 11 (Predicted) OS=Rattus norvegicus GN=Ndufb11 PE=1 SV=1	D4A7L4_RAT		uniprot-rat.fasta	17634.2	0.999	1	1	1	1.62e-06	0.132	151
dsx	Isobaric Tag Samples	iTRAQ Sample 1	Mudpit_20180119-DXS-S1-1 (1)	Cluster of Thimet oligopeptidase OS=Rattus norvegicus GN=Thop1 PE=1 SV=4 (THOP1_RAT)	Thimet oligopeptidase OS=Rattus norvegicus GN=Thop1 PE=1 SV=4	THOP1_RAT		uniprot-rat.fasta	78386.7	1	12	13	22	3.57e-05	0.185	687
dsx	Isobaric Tag Samples	iTRAQ Sample 1	Mudpit_20180119-DXS-S1-1 (1)	Cluster of Vimentin OS=Rattus norvegicus GN=Vim PE=1 SV=1 (G3V8C3_RAT)	Peripherin OS=Rattus norvegicus GN=Prph PE=1 SV=1	F1M7P4_RAT,PERI_RAT,Q496Z5_RAT		uniprot-rat.fasta	53550.9	0.989	1	1	3	4.87e-06	0.0655	468
dsx	Isobaric Tag Samples	iTRAQ Sample 1	Mudpit_20180119-DXS-S1-1 (1)	Cluster of Unconventional myosin-Ic OS=Rattus norvegicus GN=Myo1c PE=1 SV=2 (MYO1C_RAT)	Unconventional myosin-Ic OS=Rattus norvegicus GN=Myo1c PE=1 SV=2	MYO1C_RAT		uniprot-rat.fasta	119815	1	3	3	3	4.87e-06	0.046	1044
dsx	Isobaric Tag Samples	iTRAQ Sample 1	Mudpit_20180119-DXS-S1-1 (1)	Cluster of Cytochrome c oxidase subunit 1 OS=Rattus norvegicus GN=COX1 PE=3 SV=1 (A0A0A1FZ34_RAT)	Cytochrome c oxidase subunit 1 OS=Rattus norvegicus GN=COX1 PE=3 SV=1	A0A0A1FZ34_RAT,COX1_RAT,Q06QA9_RAT,Q06QK0_RAT,Q8HIC9_RAT,Q8SEZ6_RAT,Q95938_RAT		uniprot-rat.fasta	56847	1	2	2	2	3.24e-06	0.0953	514
dsx	Isobaric Tag Samples	iTRAQ Sample 1	Mudpit_20180119-DXS-S1-1 (1)	Cluster of Ubiquitin-like-conjugating enzyme ATG3 OS=Rattus norvegicus GN=Atg3 PE=2 SV=1 (ATG3_RAT)	Ubiquitin-like-conjugating enzyme ATG3 OS=Rattus norvegicus GN=Atg3 PE=2 SV=1	ATG3_RAT		uniprot-rat.fasta	35822.2	1	4	4	4	6.49e-06	0.143	314
dsx	Isobaric Tag Samples	iTRAQ Sample 1	Mudpit_20180119-DXS-S1-1 (1)	Cluster of Hypoxanthine-guanine phosphoribosyltransferase OS=Rattus norvegicus GN=Hprt1 PE=1 SV=1 (HPRT_RAT)	Hypoxanthine-guanine phosphoribosyltransferase OS=Rattus norvegicus GN=Hprt1 PE=1 SV=1	HPRT_RAT		uniprot-rat.fasta	24478.1	1	5	7	13	2.11e-05	0.289	218
dsx	Isobaric Tag Samples	iTRAQ Sample 1	Mudpit_20180119-DXS-S1-1 (1)	Cluster of Far upstream element-binding protein 2 OS=Rattus norvegicus GN=Khsrp PE=1 SV=1 (A0A0G2K2B3_RAT)	Far upstream element-binding protein 2 OS=Rattus norvegicus GN=Khsrp PE=1 SV=1	A0A0G2K2B3_RAT,FUBP2_RAT,M0R961_RAT		uniprot-rat.fasta	74226.5	1	8	8	10	1.62e-05	0.143	721
dsx	Isobaric Tag Samples	iTRAQ Sample 1	Mudpit_20180119-DXS-S1-1 (1)	Cluster of Mitochondrial import inner membrane translocase subunit TIM44 OS=Rattus norvegicus GN=Timm44 PE=1 SV=1 (G3V640_RAT)	Mitochondrial import inner membrane translocase subunit TIM44 OS=Rattus norvegicus GN=Timm44 PE=1 SV=1	G3V640_RAT,TIM44_RAT		uniprot-rat.fasta	51062.2	1	4	4	12	1.95e-05	0.117	453
dsx	Isobaric Tag Samples	iTRAQ Sample 1	Mudpit_20180119-DXS-S1-1 (1)	Cluster of Aquaporin-4 OS=Rattus norvegicus GN=Aqp4 PE=1 SV=1 (AQP4_RAT)	Aquaporin-4 OS=Rattus norvegicus GN=Aqp4 PE=1 SV=1	AQP4_RAT		uniprot-rat.fasta	34480.1	1	4	5	11	1.78e-05	0.167	323
dsx	Isobaric Tag Samples	iTRAQ Sample 1	Mudpit_20180119-DXS-S1-1 (1)	Cluster of SCY1-like pseudokinase 2 OS=Rattus norvegicus GN=Scyl2 PE=1 SV=1 (A0A0G2JVC2_RAT)	SCY1-like pseudokinase 2 OS=Rattus norvegicus GN=Scyl2 PE=1 SV=1	A0A0G2JVC2_RAT,D4A1Y0_RAT		uniprot-rat.fasta	103772	1	2	2	3	4.87e-06	0.03	934
dsx	Isobaric Tag Samples	iTRAQ Sample 1	Mudpit_20180119-DXS-S1-1 (1)	Cluster of Ribulose-phosphate 3-epimerase OS=Rattus norvegicus GN=Rpe PE=1 SV=1 (A0A0G2JW38_RAT)	Ribulose-phosphate 3-epimerase OS=Rattus norvegicus GN=Rpe PE=1 SV=1	A0A0G2JW38_RAT		uniprot-rat.fasta	24944.8	0.984	1	1	1	1.62e-06	0.0833	228
dsx	Isobaric Tag Samples	iTRAQ Sample 1	Mudpit_20180119-DXS-S1-1 (1)	Cluster of Major prion protein OS=Rattus norvegicus GN=Prnp PE=1 SV=2 (PRIO_RAT)	Major prion protein OS=Rattus norvegicus GN=Prnp PE=1 SV=2	PRIO_RAT		uniprot-rat.fasta	27803.6	1	2	3	5	8.11e-06	0.0827	254
dsx	Isobaric Tag Samples	iTRAQ Sample 1	Mudpit_20180119-DXS-S1-1 (1)	Cluster of Cadherin 13 OS=Rattus norvegicus GN=Cdh13 PE=1 SV=3 (F1M7X3_RAT)	Cadherin 13 OS=Rattus norvegicus GN=Cdh13 PE=1 SV=3	F1M7X3_RAT,Q8R490_RAT		uniprot-rat.fasta	78086.1	1	4	4	6	9.73e-06	0.0985	714
dsx	Isobaric Tag Samples	iTRAQ Sample 1	Mudpit_20180119-DXS-S1-1 (1)	Cluster of LUC7-like 2 (S. cerevisiae) OS=Rattus norvegicus GN=Luc7l2 PE=1 SV=1 (B2RYP6_RAT)	LUC7-like 2 (S. cerevisiae) OS=Rattus norvegicus GN=Luc7l2 PE=1 SV=1	B2RYP6_RAT		uniprot-rat.fasta	46583.6	1	2	2	2	3.24e-06	0.0689	392
dsx	Isobaric Tag Samples	iTRAQ Sample 1	Mudpit_20180119-DXS-S1-1 (1)	Cluster of Ubiquitin-conjugating enzyme E2O OS=Rattus norvegicus GN=Ube2o PE=1 SV=2 (F1M403_RAT)	Ubiquitin-conjugating enzyme E2O OS=Rattus norvegicus GN=Ube2o PE=1 SV=2	F1M403_RAT		uniprot-rat.fasta	125276	1	10	11	14	2.27e-05	0.125	1138
dsx	Isobaric Tag Samples	iTRAQ Sample 1	Mudpit_20180119-DXS-S1-1 (1)	Cluster of Membrane-associated progesterone receptor component 1 OS=Rattus norvegicus GN=Pgrmc1 PE=1 SV=1 (A0A0H2UHK2_RAT)	Membrane-associated progesterone receptor component 1 OS=Rattus norvegicus GN=Pgrmc1 PE=1 SV=1	A0A0H2UHK2_RAT		uniprot-rat.fasta	24695.7	1	3	3	7	1.14e-05	0.194	222
dsx	Isobaric Tag Samples	iTRAQ Sample 1	Mudpit_20180119-DXS-S1-1 (1)	Cluster of Nuclear distribution protein nudE-like 1 OS=Rattus norvegicus GN=Ndel1 PE=1 SV=1 (NDEL1_RAT)	Nuclear distribution protein nudE-like 1 OS=Rattus norvegicus GN=Ndel1 PE=1 SV=1	NDEL1_RAT		uniprot-rat.fasta	38366.4	1	2	2	3	4.87e-06	0.136	345
dsx	Isobaric Tag Samples	iTRAQ Sample 1	Mudpit_20180119-DXS-S1-1 (1)	Cluster of TBC1 domain family, member 24 OS=Rattus norvegicus GN=Tbc1d24 PE=1 SV=1 (A0A0G2K5B0_RAT)	TBC1 domain family, member 24 OS=Rattus norvegicus GN=Tbc1d24 PE=1 SV=1	A0A0G2K5B0_RAT,D4A3Z3_RAT		uniprot-rat.fasta	62809.5	1	4	4	4	6.49e-06	0.0747	556
dsx	Isobaric Tag Samples	iTRAQ Sample 1	Mudpit_20180119-DXS-S1-1 (1)	Cluster of Transcription factor A (Fragment) OS=Rattus norvegicus GN=Tfa PE=2 SV=1 (Q9ES32_RAT)	Transcription factor A (Fragment) OS=Rattus norvegicus GN=Tfa PE=2 SV=1	Q9ES32_RAT,TFAM_RAT		uniprot-rat.fasta	28188	0.99	2	2	2	3.24e-06	0.098	244
dsx	Isobaric Tag Samples	iTRAQ Sample 1	Mudpit_20180119-DXS-S1-1 (1)	Cluster of Neuroendocrine convertase 2 OS=Rattus norvegicus GN=Pcsk2 PE=1 SV=1 (NEC2_RAT)	Neuroendocrine convertase 2 OS=Rattus norvegicus GN=Pcsk2 PE=1 SV=1	NEC2_RAT		uniprot-rat.fasta	70754.4	0.998	1	1	1	1.62e-06	0.0251	637
dsx	Isobaric Tag Samples	iTRAQ Sample 1	Mudpit_20180119-DXS-S1-1 (1)	Cluster of DDHD domain-containing 1 OS=Rattus norvegicus GN=Ddhd1 PE=1 SV=1 (Q3ZAU5_RAT)	DDHD domain-containing 1 OS=Rattus norvegicus GN=Ddhd1 PE=1 SV=1	Q3ZAU5_RAT		uniprot-rat.fasta	95175.7	0.95	1	1	1	1.62e-06	0.0175	855
dsx	Isobaric Tag Samples	iTRAQ Sample 1	Mudpit_20180119-DXS-S1-1 (1)	Cluster of Serine (Or cysteine) peptidase inhibitor, clade B, member 6a OS=Rattus norvegicus GN=Serpinb6a PE=1 SV=1 (Q6P9U0_RAT)	Serine (Or cysteine) peptidase inhibitor, clade B, member 6a OS=Rattus norvegicus GN=Serpinb6a PE=1 SV=1	Q6P9U0_RAT		uniprot-rat.fasta	43020.5	1	3	3	4	6.49e-06	0.0923	379
dsx	Isobaric Tag Samples	iTRAQ Sample 1	Mudpit_20180119-DXS-S1-1 (1)	Cluster of Frataxin, mitochondrial OS=Rattus norvegicus GN=Fxn PE=1 SV=1 (FRDA_RAT)	Frataxin, mitochondrial OS=Rattus norvegicus GN=Fxn PE=1 SV=1	FRDA_RAT,M0RAK4_RAT		uniprot-rat.fasta	23067	1	2	2	2	3.24e-06	0.111	208
dsx	Isobaric Tag Samples	iTRAQ Sample 1	Mudpit_20180119-DXS-S1-1 (1)	Cluster of Transketolase OS=Rattus norvegicus GN=Tkt PE=1 SV=1 (TKT_RAT)	Transketolase OS=Rattus norvegicus GN=Tkt PE=1 SV=1	TKT_RAT		uniprot-rat.fasta	67644.7	1	1	2	33	5.35e-05	0.34	623
dsx	Isobaric Tag Samples	iTRAQ Sample 1	Mudpit_20180119-DXS-S1-1 (1)	Cluster of Phosphatidylinositol 4-kinase alpha OS=Rattus norvegicus GN=Pi4ka PE=1 SV=1 (A0A140TAJ5_RAT)	Phosphatidylinositol 4-kinase alpha OS=Rattus norvegicus GN=Pi4ka PE=1 SV=1	A0A140TAJ5_RAT,PI4KA_RAT		uniprot-rat.fasta	236927	1	12	12	16	2.6e-05	0.0768	2096
dsx	Isobaric Tag Samples	iTRAQ Sample 1	Mudpit_20180119-DXS-S1-1 (1)	Cluster of NADH dehydrogenase [ubiquinone] iron-sulfur protein 4, mitochondrial OS=Rattus norvegicus GN=Ndufs4 PE=1 SV=1 (NDUS4_RAT)	NADH dehydrogenase [ubiquinone] iron-sulfur protein 4, mitochondrial OS=Rattus norvegicus GN=Ndufs4 PE=1 SV=1	NDUS4_RAT		uniprot-rat.fasta	19740.5	1	3	3	5	8.11e-06	0.194	175
dsx	Isobaric Tag Samples	iTRAQ Sample 1	Mudpit_20180119-DXS-S1-1 (1)	Cluster of tr|A0A0G2K598|A0A0G2K598_RAT-DECOY	tr|A0A0G2K598|A0A0G2K598_RAT-DECOY	tr|A0A0G2K598|A0A0G2K598_RAT-DECOY			0	0.982	1	1	5	8.11e-06	0
dsx	Isobaric Tag Samples	iTRAQ Sample 1	Mudpit_20180119-DXS-S1-1 (1)	Cluster of Estradiol 17-beta-dehydrogenase 11 OS=Rattus norvegicus GN=Hsd17b11 PE=2 SV=1 (DHB11_RAT)	Estradiol 17-beta-dehydrogenase 11 OS=Rattus norvegicus GN=Hsd17b11 PE=2 SV=1	DHB11_RAT		uniprot-rat.fasta	32938.1	0.983	1	1	1	1.62e-06	0.0503	298
dsx	Isobaric Tag Samples	iTRAQ Sample 1	Mudpit_20180119-DXS-S1-1 (1)	Cluster of Tetratricopeptide repeat and ankyrin repeat-containing 1 OS=Rattus norvegicus GN=Trank1 PE=4 SV=2 (D3ZSG2_RAT)	Tetratricopeptide repeat and ankyrin repeat-containing 1 OS=Rattus norvegicus GN=Trank1 PE=4 SV=2	D3ZSG2_RAT		uniprot-rat.fasta	343433	0.996	1	1	2	3.24e-06	0.00467	2997
dsx	Isobaric Tag Samples	iTRAQ Sample 1	Mudpit_20180119-DXS-S1-1 (1)	Cluster of Apoptosis-inducing factor, mitochondria-associated 3 OS=Rattus norvegicus GN=Aifm3 PE=1 SV=1 (D3ZF03_RAT)	Apoptosis-inducing factor, mitochondria-associated 3 OS=Rattus norvegicus GN=Aifm3 PE=1 SV=1	D3ZF03_RAT		uniprot-rat.fasta	66644.6	0.999	1	1	1	1.62e-06	0.0298	604
dsx	Isobaric Tag Samples	iTRAQ Sample 1	Mudpit_20180119-DXS-S1-1 (1)	Cluster of PNMA family member 2 OS=Rattus norvegicus GN=Pnma2 PE=4 SV=1 (D4A068_RAT)	PNMA family member 2 OS=Rattus norvegicus GN=Pnma2 PE=4 SV=1	D4A068_RAT		uniprot-rat.fasta	41247.9	0.95	1	1	2	3.24e-06	0.0742	364
dsx	Isobaric Tag Samples	iTRAQ Sample 1	Mudpit_20180119-DXS-S1-1 (1)	Cluster of Vacuolar protein sorting-associated protein 35 OS=Rattus norvegicus GN=Vps35 PE=1 SV=1 (G3V8A5_RAT)	Vacuolar protein sorting-associated protein 35 OS=Rattus norvegicus GN=Vps35 PE=1 SV=1	G3V8A5_RAT		uniprot-rat.fasta	91729.9	1	12	12	22	3.57e-05	0.219	796
dsx	Isobaric Tag Samples	iTRAQ Sample 1	Mudpit_20180119-DXS-S1-1 (1)	Cluster of Synaptic vesicle 2-related protein OS=Rattus norvegicus GN=Svop PE=1 SV=1 (A0A0G2JZX3_RAT)	Synaptic vesicle 2-related protein OS=Rattus norvegicus GN=Svop PE=1 SV=1	A0A0G2JZX3_RAT,SVOP_RAT		uniprot-rat.fasta	60805.9	1	3	3	4	6.49e-06	0.0676	548
dsx	Isobaric Tag Samples	iTRAQ Sample 1	Mudpit_20180119-DXS-S1-1 (1)	Cluster of RAB6B, member RAS oncogene family OS=Rattus norvegicus GN=Rab6b PE=4 SV=2 (F1LVC3_RAT)	RAB6B, member RAS oncogene family OS=Rattus norvegicus GN=Rab6b PE=4 SV=2	F1LVC3_RAT		uniprot-rat.fasta	19878	1	5	5	17	2.76e-05	0.434	175
dsx	Isobaric Tag Samples	iTRAQ Sample 1	Mudpit_20180119-DXS-S1-1 (1)	Cluster of CCR4-NOT transcription complex, subunit 4 OS=Rattus norvegicus GN=Cnot4 PE=1 SV=1 (Q498M7_RAT)	CCR4-NOT transcription complex, subunit 4 OS=Rattus norvegicus GN=Cnot4 PE=1 SV=1	Q498M7_RAT		uniprot-rat.fasta	77766.8	0.901	1	1	1	1.62e-06	0.0183	710
dsx	Isobaric Tag Samples	iTRAQ Sample 1	Mudpit_20180119-DXS-S1-1 (1)	Cluster of Tropomyosin alpha-3 chain OS=Rattus norvegicus GN=Tpm3 PE=1 SV=2 (TPM3_RAT)	Tropomyosin alpha isoform OS=Rattus norvegicus GN=Tpm1 PE=2 SV=1	Q91XN7_RAT		uniprot-rat.fasta	28513.6	1	4	4	44	7.14e-05	0.427	248
dsx	Isobaric Tag Samples	iTRAQ Sample 1	Mudpit_20180119-DXS-S1-1 (1)	Cluster of Gamma-enolase OS=Rattus norvegicus GN=Eno2 PE=1 SV=2 (ENOG_RAT)	Gamma-enolase OS=Rattus norvegicus GN=Eno2 PE=1 SV=2	ENOG_RAT		uniprot-rat.fasta	47141.5	1	15	24	282	0.000457	0.684	434
dsx	Isobaric Tag Samples	iTRAQ Sample 1	Mudpit_20180119-DXS-S1-1 (1)	Cluster of Pyridoxine-5'-phosphate oxidase OS=Rattus norvegicus GN=Pnpo PE=1 SV=1 (PNPO_RAT)	Pyridoxine-5'-phosphate oxidase OS=Rattus norvegicus GN=Pnpo PE=1 SV=1	PNPO_RAT		uniprot-rat.fasta	30184.7	0.999	2	2	2	3.24e-06	0.138	261
dsx	Isobaric Tag Samples	iTRAQ Sample 1	Mudpit_20180119-DXS-S1-1 (1)	Cluster of Similar to RIKEN cDNA D230025D16Rik OS=Rattus norvegicus GN=RGD621098 PE=1 SV=1 (A0A0G2JWC6_RAT)	Similar to RIKEN cDNA D230025D16Rik OS=Rattus norvegicus GN=RGD621098 PE=1 SV=1	A0A0G2JWC6_RAT,CP070_RAT,G3V7W8_RAT		uniprot-rat.fasta	47464.3	0.999	2	2	2	3.24e-06	0.0541	422
dsx	Isobaric Tag Samples	iTRAQ Sample 1	Mudpit_20180119-DXS-S1-1 (1)	Cluster of Proteasome subunit beta type OS=Rattus norvegicus GN=LOC100360846 PE=3 SV=1 (A0A0G2JSL0_RAT)	Proteasome subunit beta type OS=Rattus norvegicus GN=LOC100360846 PE=3 SV=1	A0A0G2JSL0_RAT,PSB6_RAT		uniprot-rat.fasta	25289.6	1	4	4	15	2.43e-05	0.168	238
dsx	Isobaric Tag Samples	iTRAQ Sample 1	Mudpit_20180119-DXS-S1-1 (1)	Cluster of Glycerol-3-phosphate dehydrogenase [NAD(+)], cytoplasmic OS=Rattus norvegicus GN=Gpd1 PE=1 SV=4 (GPDA_RAT)	Glycerol-3-phosphate dehydrogenase [NAD(+)], cytoplasmic OS=Rattus norvegicus GN=Gpd1 PE=1 SV=4	GPDA_RAT		uniprot-rat.fasta	37452.4	1	11	13	30	4.87e-05	0.467	349
dsx	Isobaric Tag Samples	iTRAQ Sample 1	Mudpit_20180119-DXS-S1-1 (1)	Cluster of Glutathione S-transferase omega 1, isoform CRA_a OS=Rattus norvegicus GN=Gsto1 PE=1 SV=1 (A0A096MJ04_RAT)	Glutathione S-transferase omega 1 OS=Rattus norvegicus PE=2 SV=1	B6DYQ5_RAT,GSTO1_RAT		uniprot-rat.fasta	27670.2	0.924	0	0	5	8.11e-06	0.307	241
dsx	Isobaric Tag Samples	iTRAQ Sample 1	Mudpit_20180119-DXS-S1-1 (1)	Cluster of Signal peptidase complex catalytic subunit SEC11 OS=Rattus norvegicus GN=Sec11a PE=1 SV=1 (Q6P9X2_RAT)	Signal peptidase complex catalytic subunit SEC11 OS=Rattus norvegicus GN=Sec11a PE=1 SV=1	Q6P9X2_RAT,SC11A_RAT		uniprot-rat.fasta	20599.8	1	2	2	2	3.24e-06	0.112	179
dsx	Isobaric Tag Samples	iTRAQ Sample 1	Mudpit_20180119-DXS-S1-1 (1)	Cluster of Contactin-associated protein 1 OS=Rattus norvegicus GN=Cntnap1 PE=1 SV=1 (CNTP1_RAT)	Contactin-associated protein 1 OS=Rattus norvegicus GN=Cntnap1 PE=1 SV=1	CNTP1_RAT		uniprot-rat.fasta	155870	1	13	13	23	3.73e-05	0.126	1381
dsx	Isobaric Tag Samples	iTRAQ Sample 1	Mudpit_20180119-DXS-S1-1 (1)	Cluster of Microtubule-associated protein OS=Rattus norvegicus GN=Map2 PE=1 SV=3 (F1LNK0_RAT)	Microtubule-associated protein OS=Rattus norvegicus GN=Map2 PE=1 SV=1	A0A0U1RRX4_RAT,F1MAQ5_RAT		uniprot-rat.fasta	198463	1	1	1	151	0.000245	0.443	1825
dsx	Isobaric Tag Samples	iTRAQ Sample 1	Mudpit_20180119-DXS-S1-1 (1)	Cluster of Component of oligomeric golgi complex 2 OS=Rattus norvegicus GN=Cog2 PE=1 SV=1 (D3ZT01_RAT)	Component of oligomeric golgi complex 2 OS=Rattus norvegicus GN=Cog2 PE=1 SV=1	D3ZT01_RAT		uniprot-rat.fasta	81806	0.998	1	1	1	1.62e-06	0.026	730
dsx	Isobaric Tag Samples	iTRAQ Sample 1	Mudpit_20180119-DXS-S1-1 (1)	Cluster of Dvl1 protein OS=Rattus norvegicus GN=Dvl1 PE=2 SV=1 (B1H2A0_RAT)	Dvl1 protein OS=Rattus norvegicus GN=Dvl1 PE=2 SV=1	B1H2A0_RAT,DVL1_RAT		uniprot-rat.fasta	75447.8	0.999	1	1	1	1.62e-06	0.0404	695
dsx	Isobaric Tag Samples	iTRAQ Sample 1	Mudpit_20180119-DXS-S1-1 (1)	Cluster of Cortactin, isoform CRA_c OS=Rattus norvegicus GN=Cttn PE=1 SV=3 (D3ZGE6_RAT)	Cortactin, isoform CRA_c OS=Rattus norvegicus GN=Cttn PE=1 SV=3	D3ZGE6_RAT,O70420_RAT,SRC8_RAT		uniprot-rat.fasta	56941.5	1	3	4	4	6.49e-06	0.0659	509
dsx	Isobaric Tag Samples	iTRAQ Sample 1	Mudpit_20180119-DXS-S1-1 (1)	Cluster of Sodium/potassium-transporting ATPase subunit alpha-3 OS=Rattus norvegicus GN=Atp1a3 PE=1 SV=2 (AT1A3_RAT)	Sodium/potassium-transporting ATPase subunit alpha-2 OS=Rattus norvegicus GN=Atp1a2 PE=1 SV=1	AT1A2_RAT		uniprot-rat.fasta	112221	1	24	31	285	0.000462	0.439	1020
dsx	Isobaric Tag Samples	iTRAQ Sample 1	Mudpit_20180119-DXS-S1-1 (1)	Cluster of Brain mitochondrial carrier protein BMCP1 OS=Rattus norvegicus GN=Slc25a14 PE=2 SV=1 (Q9EP88_RAT)	Brain mitochondrial carrier protein BMCP1 OS=Rattus norvegicus GN=Slc25a14 PE=2 SV=1	Q9EP88_RAT,Q9JMH0_RAT		uniprot-rat.fasta	36285.1	0.998	1	1	1	1.62e-06	0.0338	325
dsx	Isobaric Tag Samples	iTRAQ Sample 1	Mudpit_20180119-DXS-S1-1 (1)	Cluster of Enkephalin-degrading aminopeptidase, puromycin-sensitive (Fragment) OS=Rattus norvegicus PE=1 SV=1 (Q7M076_RAT)	Enkephalin-degrading aminopeptidase, puromycin-sensitive (Fragment) OS=Rattus norvegicus PE=1 SV=1	Q7M076_RAT		uniprot-rat.fasta	2172.5	0.95	1	1	2	3.24e-06	0.556	18
dsx	Isobaric Tag Samples	iTRAQ Sample 1	Mudpit_20180119-DXS-S1-1 (1)	Cluster of AH receptor-interacting protein OS=Rattus norvegicus GN=Aip PE=1 SV=1 (AIP_RAT)	AH receptor-interacting protein OS=Rattus norvegicus GN=Aip PE=1 SV=1	AIP_RAT		uniprot-rat.fasta	37599.6	1	2	2	4	6.49e-06	0.1	330
dsx	Isobaric Tag Samples	iTRAQ Sample 1	Mudpit_20180119-DXS-S1-1 (1)	Cluster of Exopolyphosphatase PRUNE1 OS=Rattus norvegicus GN=Prune1 PE=1 SV=1 (PRUN1_RAT)	Exopolyphosphatase PRUNE1 OS=Rattus norvegicus GN=Prune1 PE=1 SV=1	PRUN1_RAT		uniprot-rat.fasta	49999.9	1	8	9	12	1.95e-05	0.244	454
dsx	Isobaric Tag Samples	iTRAQ Sample 1	Mudpit_20180119-DXS-S1-1 (1)	Cluster of Phospholipase A-2-activating protein OS=Rattus norvegicus GN=Plaa PE=1 SV=3 (PLAP_RAT)	Phospholipase A-2-activating protein OS=Rattus norvegicus GN=Plaa PE=1 SV=3	PLAP_RAT		uniprot-rat.fasta	87086.1	1	8	8	11	1.78e-05	0.15	795
dsx	Isobaric Tag Samples	iTRAQ Sample 1	Mudpit_20180119-DXS-S1-1 (1)	Cluster of Elongator complex protein 3 OS=Rattus norvegicus GN=Elp3 PE=1 SV=2 (D4ACM1_RAT)	Elongator complex protein 3 OS=Rattus norvegicus GN=Elp3 PE=1 SV=2	D4ACM1_RAT		uniprot-rat.fasta	62362.3	1	2	2	3	4.87e-06	0.0603	547
dsx	Isobaric Tag Samples	iTRAQ Sample 1	Mudpit_20180119-DXS-S1-1 (1)	Cluster of Ubiquilin 2 OS=Rattus norvegicus GN=Ubqln2 PE=1 SV=1 (D4AA63_RAT)	Ubiquilin 2 OS=Rattus norvegicus GN=Ubqln2 PE=1 SV=1	D4AA63_RAT		uniprot-rat.fasta	67260.9	1	3	4	29	4.7e-05	0.154	638
dsx	Isobaric Tag Samples	iTRAQ Sample 1	Mudpit_20180119-DXS-S1-1 (1)	Cluster of NADH dehydrogenase [ubiquinone] 1 alpha subcomplex assembly factor 3 OS=Rattus norvegicus GN=Ndufaf3 PE=2 SV=1 (NDUF3_RAT)	NADH dehydrogenase [ubiquinone] 1 alpha subcomplex assembly factor 3 OS=Rattus norvegicus GN=Ndufaf3 PE=2 SV=1	NDUF3_RAT		uniprot-rat.fasta	20696.4	1	2	2	3	4.87e-06	0.184	185
dsx	Isobaric Tag Samples	iTRAQ Sample 1	Mudpit_20180119-DXS-S1-1 (1)	Cluster of Sorbitol dehydrogenase OS=Rattus norvegicus GN=Sord PE=1 SV=4 (DHSO_RAT)	Sorbitol dehydrogenase OS=Rattus norvegicus GN=Sord PE=1 SV=4	DHSO_RAT		uniprot-rat.fasta	38234.1	1	2	2	2	3.24e-06	0.07	357
dsx	Isobaric Tag Samples	iTRAQ Sample 1	Mudpit_20180119-DXS-S1-1 (1)	Cluster of N-alpha-acetyltransferase 25, NatB auxiliary subunit OS=Rattus norvegicus GN=Naa25 PE=1 SV=1 (A0A0G2K9Q3_RAT)	N-alpha-acetyltransferase 25, NatB auxiliary subunit OS=Rattus norvegicus GN=Naa25 PE=1 SV=1	A0A0G2K9Q3_RAT,NAA25_RAT		uniprot-rat.fasta	111261	0.998	1	1	1	1.62e-06	0.0113	970
dsx	Isobaric Tag Samples	iTRAQ Sample 1	Mudpit_20180119-DXS-S1-1 (1)	Cluster of Calcium/calmodulin-dependent protein kinase type 1 OS=Rattus norvegicus GN=Camk1 PE=1 SV=2 (KCC1A_RAT)	Calcium/calmodulin-dependent protein kinase type 1 OS=Rattus norvegicus GN=Camk1 PE=1 SV=2	KCC1A_RAT		uniprot-rat.fasta	41639.6	1	3	3	5	8.11e-06	0.23	374
dsx	Isobaric Tag Samples	iTRAQ Sample 1	Mudpit_20180119-DXS-S1-1 (1)	Cluster of Cleavage and polyadenylation specific factor 6, 68kDa (Predicted), isoform CRA_b OS=Rattus norvegicus GN=Cpsf6 PE=1 SV=2 (D3ZPL1_RAT)	Cleavage and polyadenylation specific factor 6, 68kDa (Predicted), isoform CRA_b OS=Rattus norvegicus GN=Cpsf6 PE=1 SV=2	D3ZPL1_RAT		uniprot-rat.fasta	59181	0.998	1	1	1	1.62e-06	0.0454	551
dsx	Isobaric Tag Samples	iTRAQ Sample 1	Mudpit_20180119-DXS-S1-1 (1)	Cluster of DnaJ (Hsp40) homolog, subfamily A, member 2 OS=Rattus norvegicus GN=Dnaja2 PE=1 SV=1 (Q5M9H7_RAT)	DnaJ (Hsp40) homolog, subfamily A, member 2 OS=Rattus norvegicus GN=Dnaja2 PE=1 SV=1	Q5M9H7_RAT		uniprot-rat.fasta	45745.6	1	6	7	15	2.43e-05	0.221	412
dsx	Isobaric Tag Samples	iTRAQ Sample 1	Mudpit_20180119-DXS-S1-1 (1)	Cluster of Cnpy3 protein OS=Rattus norvegicus GN=Cnpy3 PE=2 SV=1 (B2RYF8_RAT)	Cnpy3 protein OS=Rattus norvegicus GN=Cnpy3 PE=2 SV=1	B2RYF8_RAT,G3V828_RAT		uniprot-rat.fasta	30647.7	0.998	1	1	1	1.62e-06	0.0652	276
dsx	Isobaric Tag Samples	iTRAQ Sample 1	Mudpit_20180119-DXS-S1-1 (1)	Cluster of AMP deaminase 3 OS=Rattus norvegicus GN=Ampd3 PE=1 SV=2 (AMPD3_RAT)	AMP deaminase 3 OS=Rattus norvegicus GN=Ampd3 PE=1 SV=2	AMPD3_RAT		uniprot-rat.fasta	88486.7	1	3	3	8	1.3e-05	0.0719	765
dsx	Isobaric Tag Samples	iTRAQ Sample 1	Mudpit_20180119-DXS-S1-1 (1)	Cluster of tr|D3ZEH1|D3ZEH1_RAT-DECOY	tr|D3ZEH1|D3ZEH1_RAT-DECOY	tr|D3ZEH1|D3ZEH1_RAT-DECOY			0	1	2	2	3	4.87e-06	0
dsx	Isobaric Tag Samples	iTRAQ Sample 1	Mudpit_20180119-DXS-S1-1 (1)	Cluster of Growth arrest-specific protein 7 OS=Rattus norvegicus GN=Gas7 PE=4 SV=1 (A0A0G2JT50_RAT)	Growth arrest-specific protein 7 OS=Rattus norvegicus GN=Gas7 PE=4 SV=1	A0A0G2JT50_RAT,GAS7_RAT,M0R4R4_RAT,M0RD55_RAT		uniprot-rat.fasta	48275	1	4	4	6	9.73e-06	0.154	422
dsx	Isobaric Tag Samples	iTRAQ Sample 1	Mudpit_20180119-DXS-S1-1 (1)	Cluster of Similar to SPRED-3 (Predicted), isoform CRA_a OS=Rattus norvegicus GN=Spred3 PE=4 SV=1 (A0A096MJ78_RAT)	Similar to SPRED-3 (Predicted), isoform CRA_a OS=Rattus norvegicus GN=Spred3 PE=4 SV=1	A0A096MJ78_RAT		uniprot-rat.fasta	42918.2	0.95	1	1	1	1.62e-06	0.0537	410
dsx	Isobaric Tag Samples	iTRAQ Sample 1	Mudpit_20180119-DXS-S1-1 (1)	Cluster of Leucine-rich repeat-containing protein 73 OS=Rattus norvegicus GN=Lrrc73 PE=2 SV=1 (LRC73_RAT)	Leucine-rich repeat-containing protein 73 OS=Rattus norvegicus GN=Lrrc73 PE=2 SV=1	LRC73_RAT		uniprot-rat.fasta	33378.1	0.95	1	1	1	1.62e-06	0.0411	316
dsx	Isobaric Tag Samples	iTRAQ Sample 1	Mudpit_20180119-DXS-S1-1 (1)	Cluster of SEC23A (S. cerevisiae) (Predicted) OS=Rattus norvegicus GN=Sec23a PE=1 SV=1 (B5DFC3_RAT)	SEC23A (S. cerevisiae) (Predicted) OS=Rattus norvegicus GN=Sec23a PE=1 SV=1	B5DFC3_RAT		uniprot-rat.fasta	86163.5	1	7	8	12	1.95e-05	0.129	765
dsx	Isobaric Tag Samples	iTRAQ Sample 1	Mudpit_20180119-DXS-S1-1 (1)	Cluster of Acetyl-coenzyme A synthetase OS=Rattus norvegicus GN=Acss1 PE=3 SV=1 (D3ZZN3_RAT)	Acetyl-coenzyme A synthetase OS=Rattus norvegicus GN=Acss1 PE=3 SV=1	D3ZZN3_RAT		uniprot-rat.fasta	74891.7	0.995	1	1	1	1.62e-06	0.0279	682
dsx	Isobaric Tag Samples	iTRAQ Sample 1	Mudpit_20180119-DXS-S1-1 (1)	Cluster of Phospholysine phosphohistidine inorganic pyrophosphate phosphatase OS=Rattus norvegicus GN=Lhpp PE=2 SV=1 (LHPP_RAT)	Phospholysine phosphohistidine inorganic pyrophosphate phosphatase OS=Rattus norvegicus GN=Lhpp PE=2 SV=1	LHPP_RAT		uniprot-rat.fasta	29190.3	1	5	6	7	1.14e-05	0.393	270
dsx	Isobaric Tag Samples	iTRAQ Sample 1	Mudpit_20180119-DXS-S1-1 (1)	Cluster of Prothymosin alpha OS=Rattus norvegicus GN=Ptma PE=1 SV=2 (PTMA_RAT)	Prothymosin alpha OS=Rattus norvegicus GN=Ptma PE=1 SV=2	PTMA_RAT		uniprot-rat.fasta	12381.8	1	3	3	3	4.87e-06	0.214	112
dsx	Isobaric Tag Samples	iTRAQ Sample 1	Mudpit_20180119-DXS-S1-1 (1)	Cluster of Da1-12 OS=Rattus norvegicus GN=Vps13a PE=2 SV=1 (Q7TP07_RAT)	Da1-12 OS=Rattus norvegicus GN=Vps13a PE=2 SV=1	Q7TP07_RAT		uniprot-rat.fasta	166625	1	1	1	3	4.87e-06	0.0277	1446
dsx	Isobaric Tag Samples	iTRAQ Sample 1	Mudpit_20180119-DXS-S1-1 (1)	Cluster of 60S ribosomal protein L6 OS=Rattus norvegicus GN=Rpl6-ps1 PE=3 SV=1 (F1LQS3_RAT)	60S ribosomal protein L6 OS=Rattus norvegicus GN=Rpl6-ps1 PE=3 SV=1	F1LQS3_RAT,Q6P790_RAT,RL6_RAT		uniprot-rat.fasta	33563	1	5	5	9	1.46e-05	0.168	298
dsx	Isobaric Tag Samples	iTRAQ Sample 1	Mudpit_20180119-DXS-S1-1 (1)	Cluster of ArfGAP with dual PH domains 1 OS=Rattus norvegicus GN=Adap1 PE=4 SV=1 (A0A0G2K7U5_RAT)	ArfGAP with dual PH domains 1 OS=Rattus norvegicus GN=Adap1 PE=4 SV=1	A0A0G2K7U5_RAT,O88768_RAT,Q63629_RAT,Q9QUI9_RAT		uniprot-rat.fasta	43384.2	1	5	5	8	1.3e-05	0.167	374
dsx	Isobaric Tag Samples	iTRAQ Sample 1	Mudpit_20180119-DXS-S1-1 (1)	Cluster of Heterogeneous nuclear ribonucleoprotein L-like OS=Rattus norvegicus GN=Hnrnpll PE=1 SV=1 (D4A3E1_RAT)	Heterogeneous nuclear ribonucleoprotein L-like OS=Rattus norvegicus GN=Hnrnpll PE=1 SV=1	D4A3E1_RAT		uniprot-rat.fasta	64363	1	2	2	2	3.24e-06	0.0609	591
dsx	Isobaric Tag Samples	iTRAQ Sample 1	Mudpit_20180119-DXS-S1-1 (1)	Cluster of Probable ATP-dependent RNA helicase DDX46 OS=Rattus norvegicus GN=Ddx46 PE=1 SV=1 (DDX46_RAT)	Probable ATP-dependent RNA helicase DDX46 OS=Rattus norvegicus GN=Ddx46 PE=1 SV=1	DDX46_RAT		uniprot-rat.fasta	117389	1	2	2	2	3.24e-06	0.0271	1032
dsx	Isobaric Tag Samples	iTRAQ Sample 1	Mudpit_20180119-DXS-S1-1 (1)	Cluster of Importin subunit alpha OS=Rattus norvegicus GN=Kpna6 PE=1 SV=1 (A0A0G2JZS1_RAT)	Importin subunit alpha OS=Rattus norvegicus GN=Kpna6 PE=1 SV=1	A0A0G2JZS1_RAT,F1LT58_RAT,Q3KR98_RAT,Q56R15_RAT		uniprot-rat.fasta	59533.4	1	4	4	9	1.46e-05	0.147	533
dsx	Isobaric Tag Samples	iTRAQ Sample 1	Mudpit_20180119-DXS-S1-1 (1)	Cluster of Peroxisomal acyl-coenzyme A oxidase 1 OS=Rattus norvegicus GN=Acox1 PE=1 SV=1 (ACOX1_RAT)	Peroxisomal acyl-coenzyme A oxidase 1 OS=Rattus norvegicus GN=Acox1 PE=1 SV=1	ACOX1_RAT,F1LQC1_RAT,F1M609_RAT		uniprot-rat.fasta	74680.6	1	2	2	3	4.87e-06	0.0469	661
dsx	Isobaric Tag Samples	iTRAQ Sample 1	Mudpit_20180119-DXS-S1-1 (1)	Cluster of Ufm1-conjugating enzyme 1, isoform CRA_a OS=Rattus norvegicus GN=Ufc1 PE=2 SV=1 (B3IYD2_RAT)	Ufm1-conjugating enzyme 1, isoform CRA_a OS=Rattus norvegicus GN=Ufc1 PE=2 SV=1	B3IYD2_RAT,UFC1_RAT		uniprot-rat.fasta	19492.9	0.972	1	1	2	3.24e-06	0.0968	167
dsx	Isobaric Tag Samples	iTRAQ Sample 1	Mudpit_20180119-DXS-S1-1 (1)	Cluster of 3-ketoacyl-CoA thiolase, mitochondrial OS=Rattus norvegicus GN=Acaa2 PE=1 SV=3 (G3V9U2_RAT)	3-ketoacyl-CoA thiolase, mitochondrial OS=Rattus norvegicus GN=Acaa2 PE=1 SV=3	G3V9U2_RAT,THIM_RAT		uniprot-rat.fasta	41871.2	1	4	4	5	8.11e-06	0.141	397
dsx	Isobaric Tag Samples	iTRAQ Sample 1	Mudpit_20180119-DXS-S1-1 (1)	Cluster of Aminopeptidase-like 1 OS=Rattus norvegicus GN=Npepl1 PE=1 SV=2 (D4A3E2_RAT)	Aminopeptidase-like 1 OS=Rattus norvegicus GN=Npepl1 PE=1 SV=2	D4A3E2_RAT		uniprot-rat.fasta	43682.7	1	2	3	3	4.87e-06	0.085	412
dsx	Isobaric Tag Samples	iTRAQ Sample 1	Mudpit_20180119-DXS-S1-1 (1)	Cluster of Rho guanine nucleotide exchange factor 1 OS=Rattus norvegicus GN=Arhgef1 PE=1 SV=1 (A0A0G2JU01_RAT)	Rho guanine nucleotide exchange factor 1 OS=Rattus norvegicus GN=Arhgef1 PE=1 SV=1	A0A0G2JU01_RAT,A0A0G2K446_RAT,E9PTJ8_RAT,Q5BK37_RAT		uniprot-rat.fasta	102772	0.998	1	1	1	1.62e-06	0.0197	919
dsx	Isobaric Tag Samples	iTRAQ Sample 1	Mudpit_20180119-DXS-S1-1 (1)	Cluster of Lupus La protein homolog OS=Rattus norvegicus GN=Ssb PE=1 SV=1 (LA_RAT)	Lupus La protein homolog OS=Rattus norvegicus GN=Ssb PE=1 SV=1	LA_RAT,Q66HM7_RAT		uniprot-rat.fasta	47779.7	1	2	2	2	3.24e-06	0.0578	415
dsx	Isobaric Tag Samples	iTRAQ Sample 1	Mudpit_20180119-DXS-S1-1 (1)	Cluster of Tmed4 protein OS=Rattus norvegicus GN=Tmed4 PE=2 SV=1 (B5DEM3_RAT)	Tmed4 protein OS=Rattus norvegicus GN=Tmed4 PE=2 SV=1	B5DEM3_RAT,G3V6N2_RAT		uniprot-rat.fasta	26117.1	0.95	1	1	1	1.62e-06	0.0749	227
dsx	Isobaric Tag Samples	iTRAQ Sample 1	Mudpit_20180119-DXS-S1-1 (1)	Cluster of Thiamine-triphosphatase OS=Rattus norvegicus GN=Thtpa PE=1 SV=1 (A0A0G2JTF6_RAT)	Thiamine-triphosphatase OS=Rattus norvegicus GN=Thtpa PE=1 SV=1	A0A0G2JTF6_RAT,THTPA_RAT		uniprot-rat.fasta	24543.3	1	3	3	5	8.11e-06	0.123	224
dsx	Isobaric Tag Samples	iTRAQ Sample 1	Mudpit_20180119-DXS-S1-1 (1)	Cluster of Hypothetical protein LOC100362814 OS=Rattus norvegicus GN=LOC100362814 PE=1 SV=3 (F1LXC7_RAT)	Hypothetical protein LOC100362814 OS=Rattus norvegicus GN=LOC100362814 PE=1 SV=3	F1LXC7_RAT		uniprot-rat.fasta	144818	1	6	6	7	1.14e-05	0.0688	1337
dsx	Isobaric Tag Samples	iTRAQ Sample 1	Mudpit_20180119-DXS-S1-1 (1)	Cluster of Adaptin ear-binding coat-associated protein 1 OS=Rattus norvegicus GN=Necap1 PE=1 SV=1 (NECP1_RAT)	Adaptin ear-binding coat-associated protein 1 OS=Rattus norvegicus GN=Necap1 PE=1 SV=1	NECP1_RAT		uniprot-rat.fasta	29793.1	1	6	6	13	2.11e-05	0.289	277
dsx	Isobaric Tag Samples	iTRAQ Sample 1	Mudpit_20180119-DXS-S1-1 (1)	Cluster of Dihydroorotate dehydrogenase (quinone), mitochondrial OS=Rattus norvegicus GN=Dhodh PE=1 SV=1 (PYRD_RAT)	Dihydroorotate dehydrogenase (quinone), mitochondrial OS=Rattus norvegicus GN=Dhodh PE=1 SV=1	PYRD_RAT		uniprot-rat.fasta	42663.9	0.95	1	1	1	1.62e-06	0.0456	395
dsx	Isobaric Tag Samples	iTRAQ Sample 1	Mudpit_20180119-DXS-S1-1 (1)	Cluster of NADH dehydrogenase (Ubiquinone) 1 beta subcomplex, 2 (Predicted), isoform CRA_b OS=Rattus norvegicus GN=Ndufb2 PE=1 SV=1 (B2RYU0_RAT)	NADH dehydrogenase (Ubiquinone) 1 beta subcomplex, 2 (Predicted), isoform CRA_b OS=Rattus norvegicus GN=Ndufb2 PE=1 SV=1	B2RYU0_RAT		uniprot-rat.fasta	11842.3	0.95	1	1	1	1.62e-06	0.133	105
dsx	Isobaric Tag Samples	iTRAQ Sample 1	Mudpit_20180119-DXS-S1-1 (1)	Cluster of Cyclin and CBS domain divalent metal cation transport mediator 3 OS=Rattus norvegicus GN=Cnnm3 PE=1 SV=1 (D4ACK7_RAT)	Cyclin and CBS domain divalent metal cation transport mediator 3 OS=Rattus norvegicus GN=Cnnm3 PE=1 SV=1	D4ACK7_RAT		uniprot-rat.fasta	76247	0.984	1	1	1	1.62e-06	0.0253	711
dsx	Isobaric Tag Samples	iTRAQ Sample 1	Mudpit_20180119-DXS-S1-1 (1)	Cluster of Malectin OS=Rattus norvegicus GN=Mlec PE=1 SV=1 (A0A0G2K121_RAT)	Malectin OS=Rattus norvegicus GN=Mlec PE=1 SV=1	A0A0G2K121_RAT,MLEC_RAT		uniprot-rat.fasta	32418.5	1	4	4	7	1.14e-05	0.146	291
dsx	Isobaric Tag Samples	iTRAQ Sample 1	Mudpit_20180119-DXS-S1-1 (1)	Cluster of Serine/threonine kinase 4 OS=Rattus norvegicus GN=Stk4 PE=1 SV=1 (D4A648_RAT)	Serine/threonine kinase 4 OS=Rattus norvegicus GN=Stk4 PE=1 SV=1	D4A648_RAT		uniprot-rat.fasta	55372.1	0.984	1	1	1	1.62e-06	0.0329	487
dsx	Isobaric Tag Samples	iTRAQ Sample 1	Mudpit_20180119-DXS-S1-1 (1)	Cluster of Serine/threonine-protein kinase DCLK2 OS=Rattus norvegicus GN=Dclk2 PE=1 SV=2 (DCLK2_RAT)	Serine/threonine-protein kinase DCLK2 OS=Rattus norvegicus GN=Dclk2 PE=1 SV=2	DCLK2_RAT		uniprot-rat.fasta	84017.7	1	0	0	16	2.6e-05	0.168	767
dsx	Isobaric Tag Samples	iTRAQ Sample 1	Mudpit_20180119-DXS-S1-1 (1)	Cluster of Cyclin Y OS=Rattus norvegicus GN=Ccny PE=1 SV=2 (F1MA89_RAT)	Cyclin Y OS=Rattus norvegicus GN=Ccny PE=1 SV=2	F1MA89_RAT		uniprot-rat.fasta	39369.5	1	2	2	5	8.11e-06	0.109	341
dsx	Isobaric Tag Samples	iTRAQ Sample 1	Mudpit_20180119-DXS-S1-1 (1)	Cluster of Ras-related protein Rap-1A OS=Rattus norvegicus GN=Rap1a PE=1 SV=1 (RAP1A_RAT)	Ras-related protein Rap-1A OS=Rattus norvegicus GN=Rap1a PE=1 SV=1	RAP1A_RAT		uniprot-rat.fasta	20987.3	1	4	5	22	3.57e-05	0.533	184
dsx	Isobaric Tag Samples	iTRAQ Sample 1	Mudpit_20180119-DXS-S1-1 (1)	Cluster of Erythrocyte membrane protein band 4.1-like 2 OS=Rattus norvegicus GN=Epb41l2 PE=1 SV=3 (D3ZDT1_RAT)	Erythrocyte membrane protein band 4.1-like 2 OS=Rattus norvegicus GN=Epb41l2 PE=1 SV=3	D3ZDT1_RAT,D3ZM69_RAT		uniprot-rat.fasta	110711	1	1	1	27	4.38e-05	0.22	996
dsx	Isobaric Tag Samples	iTRAQ Sample 1	Mudpit_20180119-DXS-S1-1 (1)	Cluster of Volume-regulated anion channel subunit LRRC8A OS=Rattus norvegicus GN=Lrrc8a PE=1 SV=1 (LRC8A_RAT)	Volume-regulated anion channel subunit LRRC8A OS=Rattus norvegicus GN=Lrrc8a PE=1 SV=1	LRC8A_RAT		uniprot-rat.fasta	94166.9	1	3	3	4	6.49e-06	0.0568	810
dsx	Isobaric Tag Samples	iTRAQ Sample 1	Mudpit_20180119-DXS-S1-1 (1)	Cluster of 60S ribosomal protein L4 OS=Rattus norvegicus GN=Rpl4 PE=1 SV=1 (Q6P3V9_RAT)	60S ribosomal protein L4 OS=Rattus norvegicus GN=Rpl4 PE=1 SV=1	Q6P3V9_RAT		uniprot-rat.fasta	47302.6	1	9	9	14	2.27e-05	0.238	421
dsx	Isobaric Tag Samples	iTRAQ Sample 1	Mudpit_20180119-DXS-S1-1 (1)	Cluster of tr|D3ZKI5|D3ZKI5_RAT-DECOY	tr|D3ZKI5|D3ZKI5_RAT-DECOY	tr|D3ZKI5|D3ZKI5_RAT-DECOY			0	0.997	1	1	2	3.24e-06	0
dsx	Isobaric Tag Samples	iTRAQ Sample 1	Mudpit_20180119-DXS-S1-1 (1)	Cluster of UMP-CMP kinase OS=Rattus norvegicus GN=Cmpk1 PE=1 SV=1 (A0A0G2JTN5_RAT)	UMP-CMP kinase OS=Rattus norvegicus GN=Cmpk1 PE=1 SV=1	A0A0G2JTN5_RAT		uniprot-rat.fasta	27066.7	0.993	1	1	2	3.24e-06	0.0837	239
dsx	Isobaric Tag Samples	iTRAQ Sample 1	Mudpit_20180119-DXS-S1-1 (1)	Cluster of G protein-coupled receptor 21 (Predicted), isoform CRA_a OS=Rattus norvegicus GN=Rabgap1 PE=1 SV=1 (D3ZX42_RAT)	G protein-coupled receptor 21 (Predicted), isoform CRA_a OS=Rattus norvegicus GN=Rabgap1 PE=1 SV=1	D3ZX42_RAT		uniprot-rat.fasta	120970	1	5	5	5	8.11e-06	0.0582	1065
dsx	Isobaric Tag Samples	iTRAQ Sample 1	Mudpit_20180119-DXS-S1-1 (1)	Cluster of UDP-glucose:glycoprotein glucosyltransferase 1 OS=Rattus norvegicus GN=Uggt1 PE=1 SV=2 (UGGG1_RAT)	UDP-glucose:glycoprotein glucosyltransferase 1 OS=Rattus norvegicus GN=Uggt1 PE=1 SV=2	UGGG1_RAT		uniprot-rat.fasta	176436	1	10	10	13	2.11e-05	0.106	1551
dsx	Isobaric Tag Samples	iTRAQ Sample 1	Mudpit_20180119-DXS-S1-1 (1)	Cluster of Uncharacterized protein C12orf43 homolog OS=Rattus norvegicus PE=1 SV=1 (CL043_RAT)	Uncharacterized protein C12orf43 homolog OS=Rattus norvegicus PE=1 SV=1	CL043_RAT		uniprot-rat.fasta	30056.5	0.999	2	2	2	3.24e-06	0.126	277
dsx	Isobaric Tag Samples	iTRAQ Sample 1	Mudpit_20180119-DXS-S1-1 (1)	Cluster of Casein kinase 2 alpha 2 OS=Rattus norvegicus GN=Csnk2a2 PE=1 SV=1 (B4F7A9_RAT)	Casein kinase 2 alpha 2 OS=Rattus norvegicus GN=Csnk2a2 PE=1 SV=1	B4F7A9_RAT		uniprot-rat.fasta	41202.5	1	4	6	7	1.14e-05	0.16	350
dsx	Isobaric Tag Samples	iTRAQ Sample 1	Mudpit_20180119-DXS-S1-1 (1)	Cluster of Pleckstrin and Sec7 domain-containing 3 OS=Rattus norvegicus GN=Psd3 PE=1 SV=3 (D3ZFY7_RAT)	Pleckstrin and Sec7 domain-containing 3 OS=Rattus norvegicus GN=Psd3 PE=1 SV=3	D3ZFY7_RAT		uniprot-rat.fasta	112088	1	2	2	24	3.89e-05	0.15	1012
dsx	Isobaric Tag Samples	iTRAQ Sample 1	Mudpit_20180119-DXS-S1-1 (1)	Cluster of Leucine-rich repeat-containing protein 59 OS=Rattus norvegicus GN=Lrrc59 PE=1 SV=1 (LRC59_RAT)	Leucine-rich repeat-containing protein 59 OS=Rattus norvegicus GN=Lrrc59 PE=1 SV=1	LRC59_RAT		uniprot-rat.fasta	34870	1	4	4	5	8.11e-06	0.117	307
dsx	Isobaric Tag Samples	iTRAQ Sample 1	Mudpit_20180119-DXS-S1-1 (1)	Cluster of Zinc transporter 3 OS=Rattus norvegicus GN=Slc30a3 PE=1 SV=1 (ZNT3_RAT)	Zinc transporter 3 OS=Rattus norvegicus GN=Slc30a3 PE=1 SV=1	ZNT3_RAT		uniprot-rat.fasta	41899.2	1	2	2	3	4.87e-06	0.0567	388
dsx	Isobaric Tag Samples	iTRAQ Sample 1	Mudpit_20180119-DXS-S1-1 (1)	Cluster of NADPH:adrenodoxin oxidoreductase, mitochondrial OS=Rattus norvegicus GN=Fdxr PE=1 SV=1 (ADRO_RAT)	NADPH:adrenodoxin oxidoreductase, mitochondrial OS=Rattus norvegicus GN=Fdxr PE=1 SV=1	ADRO_RAT		uniprot-rat.fasta	54362.5	1	6	6	6	9.73e-06	0.156	494
dsx	Isobaric Tag Samples	iTRAQ Sample 1	Mudpit_20180119-DXS-S1-1 (1)	Cluster of Sodium channel beta 2 subunit OS=Rattus norvegicus GN=Scn2b PE=4 SV=1 (Q62861_RAT)	Sodium channel beta 2 subunit OS=Rattus norvegicus GN=Scn2b PE=4 SV=1	Q62861_RAT,SCN2B_RAT		uniprot-rat.fasta	24144.5	1	2	2	4	6.49e-06	0.0914	215
dsx	Isobaric Tag Samples	iTRAQ Sample 1	Mudpit_20180119-DXS-S1-1 (1)	Cluster of Delta-1-pyrroline-5-carboxylate dehydrogenase, mitochondrial OS=Rattus norvegicus GN=Aldh4a1 PE=3 SV=1 (A0A0G2JUT5_RAT)	Delta-1-pyrroline-5-carboxylate dehydrogenase, mitochondrial OS=Rattus norvegicus GN=Aldh4a1 PE=3 SV=1	A0A0G2JUT5_RAT,Q7TP27_RAT		uniprot-rat.fasta	163960	1	5	5	7	1.14e-05	0.0526	1465
dsx	Isobaric Tag Samples	iTRAQ Sample 1	Mudpit_20180119-DXS-S1-1 (1)	Cluster of 1-phosphatidylinositol 4,5-bisphosphate phosphodiesterase beta-1 OS=Rattus norvegicus GN=Plcb1 PE=1 SV=1 (PLCB1_RAT)	1-phosphatidylinositol 4,5-bisphosphate phosphodiesterase beta-1 OS=Rattus norvegicus GN=Plcb1 PE=1 SV=1	PLCB1_RAT		uniprot-rat.fasta	138348	1	25	27	42	6.81e-05	0.304	1216
dsx	Isobaric Tag Samples	iTRAQ Sample 1	Mudpit_20180119-DXS-S1-1 (1)	Cluster of Phosphatidylinositol 3-kinase regulatory subunit alpha OS=Rattus norvegicus GN=Pik3r1 PE=1 SV=2 (F1LNG5_RAT)	Phosphatidylinositol 3-kinase regulatory subunit alpha OS=Rattus norvegicus GN=Pik3r1 PE=1 SV=2	F1LNG5_RAT,P85A_RAT		uniprot-rat.fasta	83534	0.939	1	1	2	3.24e-06	0.0525	724
dsx	Isobaric Tag Samples	iTRAQ Sample 1	Mudpit_20180119-DXS-S1-1 (1)	Cluster of Biliverdin reductase A OS=Rattus norvegicus GN=Blvra PE=1 SV=1 (Q6AZ33_RAT)	Biliverdin reductase A OS=Rattus norvegicus GN=Blvra PE=1 SV=1	Q6AZ33_RAT		uniprot-rat.fasta	33508.3	1	7	7	10	1.62e-05	0.305	295
dsx	Isobaric Tag Samples	iTRAQ Sample 1	Mudpit_20180119-DXS-S1-1 (1)	Cluster of LSM3 homolog, U6 small nuclear RNA and mRNA degradation-associated OS=Rattus norvegicus GN=Lsm3 PE=1 SV=1 (D4A7U6_RAT)	LSM3 homolog, U6 small nuclear RNA and mRNA degradation-associated OS=Rattus norvegicus GN=Lsm3 PE=1 SV=1	D4A7U6_RAT		uniprot-rat.fasta	11845.5	0.95	1	1	2	3.24e-06	0.118	102
dsx	Isobaric Tag Samples	iTRAQ Sample 1	Mudpit_20180119-DXS-S1-1 (1)	Cluster of Prefoldin subunit 2 OS=Rattus norvegicus GN=Pfdn2 PE=2 SV=1 (PFD2_RAT)	Prefoldin subunit 2 OS=Rattus norvegicus GN=Pfdn2 PE=2 SV=1	PFD2_RAT		uniprot-rat.fasta	16579.7	1	2	2	5	8.11e-06	0.214	154
dsx	Isobaric Tag Samples	iTRAQ Sample 1	Mudpit_20180119-DXS-S1-1 (1)	Cluster of SEC24 homolog C, COPII coat complex component OS=Rattus norvegicus GN=Sec24c PE=1 SV=1 (A0A0G2JZF0_RAT)	SEC24 homolog C, COPII coat complex component OS=Rattus norvegicus GN=Sec24c PE=1 SV=1	A0A0G2JZF0_RAT,B5DEG8_RAT		uniprot-rat.fasta	118524	1	4	4	5	8.11e-06	0.0606	1095
dsx	Isobaric Tag Samples	iTRAQ Sample 1	Mudpit_20180119-DXS-S1-1 (1)	Cluster of Calcium/calmodulin-dependent 3',5'-cyclic nucleotide phosphodiesterase 1B OS=Rattus norvegicus GN=Pde1b PE=1 SV=1 (PDE1B_RAT)	Calcium/calmodulin-dependent 3',5'-cyclic nucleotide phosphodiesterase 1B OS=Rattus norvegicus GN=Pde1b PE=1 SV=1	PDE1B_RAT		uniprot-rat.fasta	61260.4	1	9	11	22	3.57e-05	0.178	535
dsx	Isobaric Tag Samples	iTRAQ Sample 1	Mudpit_20180119-DXS-S1-1 (1)	Cluster of Calcium-regulated heat stable protein 1 OS=Rattus norvegicus GN=Carhsp1 PE=1 SV=1 (CHSP1_RAT)	Calcium-regulated heat stable protein 1 OS=Rattus norvegicus GN=Carhsp1 PE=1 SV=1	CHSP1_RAT		uniprot-rat.fasta	15905.7	1	3	3	3	4.87e-06	0.374	147
dsx	Isobaric Tag Samples	iTRAQ Sample 1	Mudpit_20180119-DXS-S1-1 (1)	Cluster of NADH:ubiquinone oxidoreductase subunit A3 OS=Rattus norvegicus GN=Ndufa3 PE=1 SV=1 (A0A0G2KAA3_RAT)	NADH:ubiquinone oxidoreductase subunit A3 OS=Rattus norvegicus GN=Ndufa3 PE=1 SV=1	A0A0G2KAA3_RAT,A9UMW2_RAT,M0RB63_RAT		uniprot-rat.fasta	9372.2	1	2	2	4	6.49e-06	0.385	84
dsx	Isobaric Tag Samples	iTRAQ Sample 1	Mudpit_20180119-DXS-S1-1 (1)	Cluster of Neurofilament medium polypeptide OS=Rattus norvegicus GN=Nefm PE=1 SV=4 (NFM_RAT)	Neurofilament medium polypeptide OS=Rattus norvegicus GN=Nefm PE=1 SV=4	NFM_RAT		uniprot-rat.fasta	95790.7	1	30	34	108	0.000175	0.446	846
dsx	Isobaric Tag Samples	iTRAQ Sample 1	Mudpit_20180119-DXS-S1-1 (1)	Cluster of ER membrane protein complex subunit 1 OS=Rattus norvegicus GN=Emc1 PE=1 SV=1 (D4A994_RAT)	ER membrane protein complex subunit 1 OS=Rattus norvegicus GN=Emc1 PE=1 SV=1	D4A994_RAT		uniprot-rat.fasta	111186	1	5	5	5	8.11e-06	0.0675	993
dsx	Isobaric Tag Samples	iTRAQ Sample 1	Mudpit_20180119-DXS-S1-1 (1)	Cluster of Protein phosphatase, Mg2+/Mn2+-dependent, 1L OS=Rattus norvegicus GN=Ppm1l PE=1 SV=1 (M0R5V1_RAT)	Protein phosphatase, Mg2+/Mn2+-dependent, 1L OS=Rattus norvegicus GN=Ppm1l PE=1 SV=1	M0R5V1_RAT		uniprot-rat.fasta	25871.4	0.954	1	1	1	1.62e-06	0.0789	228
dsx	Isobaric Tag Samples	iTRAQ Sample 1	Mudpit_20180119-DXS-S1-1 (1)	Cluster of Metaxin 3 OS=Rattus norvegicus GN=Mtx3 PE=1 SV=2 (D3ZNK1_RAT)	Metaxin 3 OS=Rattus norvegicus GN=Mtx3 PE=1 SV=2	D3ZNK1_RAT		uniprot-rat.fasta	34730.6	1	4	4	4	6.49e-06	0.199	311
dsx	Isobaric Tag Samples	iTRAQ Sample 1	Mudpit_20180119-DXS-S1-1 (1)	Cluster of Eph receptor A4 OS=Rattus norvegicus GN=Epha4 PE=3 SV=1 (D3ZZK3_RAT)	Eph receptor B2 OS=Rattus norvegicus GN=Ephb2 PE=1 SV=1	A0A0G2JY48_RAT,B2B9B0_RAT,F1MAJ0_RAT		uniprot-rat.fasta	109888	1	2	2	5	8.11e-06	0.0598	986
dsx	Isobaric Tag Samples	iTRAQ Sample 1	Mudpit_20180119-DXS-S1-1 (1)	Cluster of RCG56136, isoform CRA_a OS=Rattus norvegicus GN=Tmf1 PE=1 SV=1 (A0A0G2JZ48_RAT)	RCG56136, isoform CRA_a OS=Rattus norvegicus GN=Tmf1 PE=1 SV=1	A0A0G2JZ48_RAT		uniprot-rat.fasta	121902	0.985	1	1	1	1.62e-06	0.0101	1093
dsx	Isobaric Tag Samples	iTRAQ Sample 1	Mudpit_20180119-DXS-S1-1 (1)	Cluster of Tubulin folding cofactor C OS=Rattus norvegicus GN=Tbcc PE=1 SV=1 (B2GUZ7_RAT)	Tubulin folding cofactor C OS=Rattus norvegicus GN=Tbcc PE=1 SV=1	B2GUZ7_RAT		uniprot-rat.fasta	38076.9	1	2	2	2	3.24e-06	0.0912	340
dsx	Isobaric Tag Samples	iTRAQ Sample 1	Mudpit_20180119-DXS-S1-1 (1)	Cluster of E3 ubiquitin-protein ligase TRIM9 OS=Rattus norvegicus GN=Trim9 PE=1 SV=1 (TRIM9_RAT)	E3 ubiquitin-protein ligase TRIM9 OS=Rattus norvegicus GN=Trim9 PE=1 SV=1	TRIM9_RAT		uniprot-rat.fasta	79205.9	1	3	3	3	4.87e-06	0.0789	710
dsx	Isobaric Tag Samples	iTRAQ Sample 1	Mudpit_20180119-DXS-S1-1 (1)	Cluster of VPS8 CORVET complex subunit OS=Rattus norvegicus GN=Vps8 PE=1 SV=3 (D4A5F7_RAT)	VPS8 CORVET complex subunit OS=Rattus norvegicus GN=Vps8 PE=1 SV=3	D4A5F7_RAT		uniprot-rat.fasta	146527	1	2	2	2	3.24e-06	0.0216	1296
dsx	Isobaric Tag Samples	iTRAQ Sample 1	Mudpit_20180119-DXS-S1-1 (1)	Cluster of ATP synthase F(0) complex subunit B1, mitochondrial OS=Rattus norvegicus GN=Atp5f1 PE=1 SV=1 (AT5F1_RAT)	ATP synthase F(0) complex subunit B1, mitochondrial OS=Rattus norvegicus GN=Atp5f1 PE=1 SV=1	AT5F1_RAT		uniprot-rat.fasta	28869.5	1	8	10	11	1.78e-05	0.285	256
dsx	Isobaric Tag Samples	iTRAQ Sample 1	Mudpit_20180119-DXS-S1-1 (1)	Cluster of Family with sequence similarity 49, member A OS=Rattus norvegicus GN=Fam49a PE=1 SV=1 (B0BN65_RAT)	Family with sequence similarity 49, member A OS=Rattus norvegicus GN=Fam49a PE=1 SV=1	B0BN65_RAT		uniprot-rat.fasta	37329.9	1	4	4	18	2.92e-05	0.263	323
dsx	Isobaric Tag Samples	iTRAQ Sample 1	Mudpit_20180119-DXS-S1-1 (1)	Cluster of NADH dehydrogenase (Ubiquinone) flavoprotein 3-like, isoform CRA_a OS=Rattus norvegicus GN=Ndufv3 PE=1 SV=1 (G3V644_RAT)	NADH dehydrogenase (Ubiquinone) flavoprotein 3-like, isoform CRA_a OS=Rattus norvegicus GN=Ndufv3 PE=1 SV=1	G3V644_RAT,O54755_RAT		uniprot-rat.fasta	49300.2	0.928	1	1	1	1.62e-06	0.0349	458
dsx	Isobaric Tag Samples	iTRAQ Sample 1	Mudpit_20180119-DXS-S1-1 (1)	Cluster of Dolichyl-diphosphooligosaccharide--protein glycosyltransferase subunit 2 OS=Rattus norvegicus GN=Rpn2 PE=1 SV=1 (A0A0G2K757_RAT)	Dolichyl-diphosphooligosaccharide--protein glycosyltransferase subunit 2 OS=Rattus norvegicus GN=Rpn2 PE=1 SV=1	A0A0G2K757_RAT,RPN2_RAT		uniprot-rat.fasta	69078.4	1	8	10	16	2.6e-05	0.244	631
dsx	Isobaric Tag Samples	iTRAQ Sample 1	Mudpit_20180119-DXS-S1-1 (1)	Cluster of 26S proteasome non-ATPase regulatory subunit 9 OS=Rattus norvegicus GN=Psmd9 PE=1 SV=1 (G3V9P0_RAT)	26S proteasome non-ATPase regulatory subunit 9 OS=Rattus norvegicus GN=Psmd9 PE=1 SV=1	G3V9P0_RAT,PSMD9_RAT		uniprot-rat.fasta	24828.8	1	3	3	5	8.11e-06	0.167	222
dsx	Isobaric Tag Samples	iTRAQ Sample 1	Mudpit_20180119-DXS-S1-1 (1)	Cluster of Hypoxanthine phosphoribosyltransferase OS=Rattus norvegicus GN=Prtfdc1 PE=1 SV=1 (B2RYS6_RAT)	Hypoxanthine phosphoribosyltransferase OS=Rattus norvegicus GN=Prtfdc1 PE=1 SV=1	B2RYS6_RAT		uniprot-rat.fasta	25558.3	1	2	2	3	4.87e-06	0.142	225
dsx	Isobaric Tag Samples	iTRAQ Sample 1	Mudpit_20180119-DXS-S1-1 (1)	Cluster of Cell adhesion molecule 2 OS=Rattus norvegicus GN=Cadm2 PE=1 SV=2 (A0A0A0MY16_RAT)	Cell adhesion molecule 2 OS=Rattus norvegicus GN=Cadm2 PE=1 SV=2	A0A0A0MY16_RAT,CADM2_RAT		uniprot-rat.fasta	47528.3	1	10	10	19	3.08e-05	0.391	435
dsx	Isobaric Tag Samples	iTRAQ Sample 1	Mudpit_20180119-DXS-S1-1 (1)	Cluster of tr|F1LQI6|F1LQI6_RAT-DECOY	tr|F1LQI6|F1LQI6_RAT-DECOY	tr|F1LQI6|F1LQI6_RAT-DECOY			0	0.994	1	1	1	1.62e-06	0
dsx	Isobaric Tag Samples	iTRAQ Sample 1	Mudpit_20180119-DXS-S1-1 (1)	Cluster of COMM domain containing 8 (Predicted), isoform CRA_a OS=Rattus norvegicus GN=Commd8 PE=1 SV=1 (B0K015_RAT)	COMM domain containing 8 (Predicted), isoform CRA_a OS=Rattus norvegicus GN=Commd8 PE=1 SV=1	B0K015_RAT		uniprot-rat.fasta	20767	0.998	1	1	1	1.62e-06	0.082	183
dsx	Isobaric Tag Samples	iTRAQ Sample 1	Mudpit_20180119-DXS-S1-1 (1)	Cluster of Phosphoinositide phospholipase C OS=Rattus norvegicus GN=Plcl1 PE=1 SV=1 (A0A0G2K4N6_RAT)	Phosphoinositide phospholipase C OS=Rattus norvegicus GN=Plcl1 PE=1 SV=1	A0A0G2K4N6_RAT,F1LP62_RAT,PLCL1_RAT		uniprot-rat.fasta	122776	1	7	7	8	1.3e-05	0.0933	1096
dsx	Isobaric Tag Samples	iTRAQ Sample 1	Mudpit_20180119-DXS-S1-1 (1)	Cluster of Transcriptional coactivator YAP1 OS=Rattus norvegicus GN=Yap1 PE=1 SV=1 (YAP1_RAT)	Transcriptional coactivator YAP1 OS=Rattus norvegicus GN=Yap1 PE=1 SV=1	YAP1_RAT		uniprot-rat.fasta	50501.2	0.998	2	2	2	3.24e-06	0.0746	469
dsx	Isobaric Tag Samples	iTRAQ Sample 1	Mudpit_20180119-DXS-S1-1 (1)	Cluster of Myosin heavy chain 1 OS=Rattus norvegicus GN=Myh2 PE=1 SV=3 (G3V6E1_RAT)	Myosin heavy chain 1 OS=Rattus norvegicus GN=Myh2 PE=1 SV=3	G3V6E1_RAT		uniprot-rat.fasta	219582	0.981	1	1	2	3.24e-06	0.00418	1916
dsx	Isobaric Tag Samples	iTRAQ Sample 1	Mudpit_20180119-DXS-S1-1 (1)	Cluster of Apoptosis-associated speck-like protein OS=Rattus norvegicus GN=Pycard PE=2 SV=1 (Q8CHK8_RAT)	Apoptosis-associated speck-like protein OS=Rattus norvegicus GN=Pycard PE=2 SV=1	Q8CHK8_RAT		uniprot-rat.fasta	21654.6	0.998	1	1	1	1.62e-06	0.0881	193
dsx	Isobaric Tag Samples	iTRAQ Sample 1	Mudpit_20180119-DXS-S1-1 (1)	Cluster of Guanine nucleotide-binding protein subunit gamma OS=Rattus norvegicus GN=Gng12 PE=1 SV=1 (G3V6P8_RAT)	Guanine nucleotide-binding protein subunit gamma OS=Rattus norvegicus GN=Gng12 PE=1 SV=1	G3V6P8_RAT		uniprot-rat.fasta	7985.5	0.95	1	1	1	1.62e-06	0.222	72
dsx	Isobaric Tag Samples	iTRAQ Sample 1	Mudpit_20180119-DXS-S1-1 (1)	Cluster of T-complex protein 1 subunit beta OS=Rattus norvegicus GN=Cct2 PE=1 SV=3 (TCPB_RAT)	T-complex protein 1 subunit beta OS=Rattus norvegicus GN=Cct2 PE=1 SV=3	TCPB_RAT		uniprot-rat.fasta	57459.9	1	15	19	39	6.33e-05	0.387	535
dsx	Isobaric Tag Samples	iTRAQ Sample 1	Mudpit_20180119-DXS-S1-1 (1)	Cluster of Cytochrome b-c1 complex subunit 2, mitochondrial OS=Rattus norvegicus GN=Uqcrc2 PE=1 SV=2 (QCR2_RAT)	Cytochrome b-c1 complex subunit 2, mitochondrial OS=Rattus norvegicus GN=Uqcrc2 PE=1 SV=2	QCR2_RAT		uniprot-rat.fasta	48397.5	1	12	14	35	5.68e-05	0.321	452
dsx	Isobaric Tag Samples	iTRAQ Sample 1	Mudpit_20180119-DXS-S1-1 (1)	Cluster of Adipocyte plasma membrane-associated protein OS=Rattus norvegicus GN=Apmap PE=1 SV=1 (A0A0G2K6G2_RAT)	Adipocyte plasma membrane-associated protein OS=Rattus norvegicus GN=Apmap PE=1 SV=1	A0A0G2K6G2_RAT,APMAP_RAT		uniprot-rat.fasta	42063.8	1	2	3	6	9.73e-06	0.0627	376
dsx	Isobaric Tag Samples	iTRAQ Sample 1	Mudpit_20180119-DXS-S1-1 (1)	Cluster of Homer protein homolog 1 OS=Rattus norvegicus GN=Homer1 PE=1 SV=1 (A0A0H2UI35_RAT)	Homer protein homolog 1 OS=Rattus norvegicus GN=Homer1 PE=1 SV=1	A0A0H2UI35_RAT,HOME1_RAT		uniprot-rat.fasta	41305.4	1	4	4	19	3.08e-05	0.29	366
dsx	Isobaric Tag Samples	iTRAQ Sample 1	Mudpit_20180119-DXS-S1-1 (1)	Cluster of Solute carrier family 39 (Zinc transporter), member 10 (Predicted), isoform CRA_a OS=Rattus norvegicus GN=Slc39a10 PE=1 SV=1 (D4A517_RAT)	Solute carrier family 39 (Zinc transporter), member 10 (Predicted), isoform CRA_a OS=Rattus norvegicus GN=Slc39a10 PE=1 SV=1	D4A517_RAT		uniprot-rat.fasta	94307.2	0.984	1	1	1	1.62e-06	0.012	834
dsx	Isobaric Tag Samples	iTRAQ Sample 1	Mudpit_20180119-DXS-S1-1 (1)	Cluster of Synaptotagmin XI OS=Rattus norvegicus GN=Syt11 PE=2 SV=1 (Q505J5_RAT)	Synaptotagmin XI OS=Rattus norvegicus GN=Syt11 PE=2 SV=1	Q505J5_RAT,SYT11_RAT		uniprot-rat.fasta	48268.4	1	2	2	3	4.87e-06	0.0629	430
dsx	Isobaric Tag Samples	iTRAQ Sample 1	Mudpit_20180119-DXS-S1-1 (1)	Cluster of VPS53 GARP complex subunit OS=Rattus norvegicus GN=Vps53 PE=1 SV=1 (D3ZPE5_RAT)	VPS53 GARP complex subunit OS=Rattus norvegicus GN=Vps53 PE=1 SV=1	D3ZPE5_RAT		uniprot-rat.fasta	94432.2	1	4	4	6	9.73e-06	0.0517	832
dsx	Isobaric Tag Samples	iTRAQ Sample 1	Mudpit_20180119-DXS-S1-1 (1)	Cluster of Ubiquitin-conjugating enzyme E2 D3 OS=Rattus norvegicus GN=Ube2d3 PE=1 SV=1 (A0A0G2K739_RAT)	Ubiquitin-conjugating enzyme E2 D3 OS=Rattus norvegicus GN=Ube2d3 PE=1 SV=1	A0A0G2K739_RAT,F1M5C9_RAT,UB2D2_RAT,UB2D3_RAT		uniprot-rat.fasta	16688.1	1	2	2	5	8.11e-06	0.24	147
dsx	Isobaric Tag Samples	iTRAQ Sample 1	Mudpit_20180119-DXS-S1-1 (1)	Cluster of Regulator of G-protein-signaling 12 OS=Rattus norvegicus GN=Rgs12 PE=1 SV=3 (D4AB55_RAT)	Regulator of G-protein-signaling 12 OS=Rattus norvegicus GN=Rgs12 PE=1 SV=3	D4AB55_RAT,G3V9H1_RAT,RGS12_RAT		uniprot-rat.fasta	150470	1	2	2	4	6.49e-06	0.0247	1387
dsx	Isobaric Tag Samples	iTRAQ Sample 1	Mudpit_20180119-DXS-S1-1 (1)	Cluster of WAS/WASL-interacting protein family member 3 OS=Rattus norvegicus GN=Wipf3 PE=1 SV=1 (WIPF3_RAT)	WAS/WASL-interacting protein family member 3 OS=Rattus norvegicus GN=Wipf3 PE=1 SV=1	WIPF3_RAT		uniprot-rat.fasta	49382.2	1	3	3	4	6.49e-06	0.0639	485
dsx	Isobaric Tag Samples	iTRAQ Sample 1	Mudpit_20180119-DXS-S1-1 (1)	Cluster of Similar to RIKEN cDNA 1110059P08 OS=Rattus norvegicus GN=Vta1 PE=1 SV=1 (A0A096MKH2_RAT)	Similar to RIKEN cDNA 1110059P08 OS=Rattus norvegicus GN=Vta1 PE=1 SV=1	A0A096MKH2_RAT		uniprot-rat.fasta	33975.6	1	3	3	4	6.49e-06	0.136	309
dsx	Isobaric Tag Samples	iTRAQ Sample 1	Mudpit_20180119-DXS-S1-1 (1)	Cluster of Calcium-dependent secretion activator 1 OS=Rattus norvegicus GN=Cadps PE=1 SV=1 (CAPS1_RAT)	Calcium-dependent secretion activator 1 OS=Rattus norvegicus GN=Cadps PE=1 SV=1	CAPS1_RAT		uniprot-rat.fasta	146268	1	21	23	56	9.08e-05	0.265	1289
dsx	Isobaric Tag Samples	iTRAQ Sample 1	Mudpit_20180119-DXS-S1-1 (1)	Cluster of Ras-related protein Rab-18 OS=Rattus norvegicus GN=Rab18 PE=2 SV=1 (RAB18_RAT)	Ras-related protein Rab-18 OS=Rattus norvegicus GN=Rab18 PE=2 SV=1	RAB18_RAT		uniprot-rat.fasta	22976.6	1	8	8	11	1.78e-05	0.481	206
dsx	Isobaric Tag Samples	iTRAQ Sample 1	Mudpit_20180119-DXS-S1-1 (1)	Cluster of Disintegrin and metalloproteinase domain-containing protein 10 OS=Rattus norvegicus GN=Adam10 PE=1 SV=1 (A0A0G2K562_RAT)	Disintegrin and metalloproteinase domain-containing protein 10 OS=Rattus norvegicus GN=Adam10 PE=1 SV=1	A0A0G2K562_RAT,ADA10_RAT		uniprot-rat.fasta	60445.4	1	2	2	2	3.24e-06	0.0547	544
dsx	Isobaric Tag Samples	iTRAQ Sample 1	Mudpit_20180119-DXS-S1-1 (1)	Cluster of Palmitoyl-protein thioesterase 1 OS=Rattus norvegicus GN=Ppt1 PE=1 SV=1 (PPT1_RAT)	Palmitoyl-protein thioesterase 1 OS=Rattus norvegicus GN=Ppt1 PE=1 SV=1	PPT1_RAT		uniprot-rat.fasta	34455.6	1	5	5	6	9.73e-06	0.248	306
dsx	Isobaric Tag Samples	iTRAQ Sample 1	Mudpit_20180119-DXS-S1-1 (1)	Cluster of ProSAAS OS=Rattus norvegicus GN=LOC108348172 PE=4 SV=1 (G3V6X7_RAT)	ProSAAS OS=Rattus norvegicus GN=LOC108348172 PE=4 SV=1	G3V6X7_RAT,PCSK1_RAT		uniprot-rat.fasta	27415.4	1	4	4	9	1.46e-05	0.231	260
dsx	Isobaric Tag Samples	iTRAQ Sample 1	Mudpit_20180119-DXS-S1-1 (1)	Cluster of sp|Q62689|JAK2_RAT-DECOY	sp|Q62689|JAK2_RAT-DECOY	sp|Q62689|JAK2_RAT-DECOY			0	0.95	1	1	2	3.24e-06	0
dsx	Isobaric Tag Samples	iTRAQ Sample 1	Mudpit_20180119-DXS-S1-1 (1)	Cluster of Eukaryotic translation initiation factor 3 subunit G OS=Rattus norvegicus GN=Eif3g PE=1 SV=1 (EIF3G_RAT)	Eukaryotic translation initiation factor 3 subunit G OS=Rattus norvegicus GN=Eif3g PE=1 SV=1	EIF3G_RAT		uniprot-rat.fasta	35651.9	1	3	4	5	8.11e-06	0.166	320
dsx	Isobaric Tag Samples	iTRAQ Sample 1	Mudpit_20180119-DXS-S1-1 (1)	Cluster of Proteasome (Prosome, macropain) 26S subunit, non-ATPase, 7 (Predicted) OS=Rattus norvegicus GN=Psmd7 PE=1 SV=1 (D4AEH3_RAT)	Proteasome (Prosome, macropain) 26S subunit, non-ATPase, 7 (Predicted) OS=Rattus norvegicus GN=Psmd7 PE=1 SV=1	D4AEH3_RAT		uniprot-rat.fasta	36492	1	2	2	2	3.24e-06	0.0625	320
dsx	Isobaric Tag Samples	iTRAQ Sample 1	Mudpit_20180119-DXS-S1-1 (1)	Cluster of A-kinase-anchoring protein 10 OS=Rattus norvegicus GN=Akap10 PE=1 SV=1 (F1LNB3_RAT)	A-kinase-anchoring protein 10 OS=Rattus norvegicus GN=Akap10 PE=1 SV=1	F1LNB3_RAT		uniprot-rat.fasta	73775.2	1	2	2	2	3.24e-06	0.065	662
dsx	Isobaric Tag Samples	iTRAQ Sample 1	Mudpit_20180119-DXS-S1-1 (1)	Cluster of Peroxiredoxin 3 OS=Rattus norvegicus GN=Prdx3 PE=1 SV=1 (G3V7I0_RAT)	Peroxiredoxin 3 OS=Rattus norvegicus GN=Prdx3 PE=1 SV=1	G3V7I0_RAT,PRDX3_RAT		uniprot-rat.fasta	28295.4	1	3	4	7	1.14e-05	0.195	257
dsx	Isobaric Tag Samples	iTRAQ Sample 1	Mudpit_20180119-DXS-S1-1 (1)	Cluster of SH3 domain-binding glutamic acid-rich-like protein OS=Rattus norvegicus GN=Sh3bgrl2 PE=1 SV=1 (A0A0G2K8I0_RAT)	SH3 domain-binding glutamic acid-rich-like protein OS=Rattus norvegicus GN=Sh3bgrl2 PE=1 SV=1	A0A0G2K8I0_RAT		uniprot-rat.fasta	10686.4	0.95	1	1	1	1.62e-06	0.13	92
dsx	Isobaric Tag Samples	iTRAQ Sample 1	Mudpit_20180119-DXS-S1-1 (1)	Cluster of Family with sequence similarity 126, member B OS=Rattus norvegicus GN=Fam126b PE=1 SV=1 (Q4V7D4_RAT)	Family with sequence similarity 126, member B OS=Rattus norvegicus GN=Fam126b PE=1 SV=1	Q4V7D4_RAT		uniprot-rat.fasta	50825.8	1	4	5	7	1.14e-05	0.0943	456
dsx	Isobaric Tag Samples	iTRAQ Sample 1	Mudpit_20180119-DXS-S1-1 (1)	Cluster of Myosin-11 OS=Rattus norvegicus GN=Myh11 PE=1 SV=1 (A0A0G2K6S9_RAT)	Myosin-11 OS=Rattus norvegicus GN=Myh11 PE=1 SV=1	A0A0G2K6S9_RAT,E9PTU4_RAT		uniprot-rat.fasta	228052	1	3	3	15	2.43e-05	0.0601	1979
dsx	Isobaric Tag Samples	iTRAQ Sample 1	Mudpit_20180119-DXS-S1-1 (1)	Cluster of Calcium/calmodulin-dependent protein kinase type II subunit delta OS=Rattus norvegicus GN=Camk2d PE=1 SV=1 (KCC2D_RAT)	Calcium/calmodulin-dependent protein kinase type II subunit delta OS=Rattus norvegicus GN=Camk2d PE=1 SV=1	KCC2D_RAT		uniprot-rat.fasta	60082.1	1	6	7	39	6.33e-05	0.261	533
dsx	Isobaric Tag Samples	iTRAQ Sample 1	Mudpit_20180119-DXS-S1-1 (1)	Cluster of Aconitate hydratase, mitochondrial OS=Rattus norvegicus GN=Aco2 PE=1 SV=2 (ACON_RAT)	Aconitate hydratase, mitochondrial OS=Rattus norvegicus GN=Aco2 PE=1 SV=2	ACON_RAT		uniprot-rat.fasta	85436.1	1	28	33	108	0.000175	0.435	780
dsx	Isobaric Tag Samples	iTRAQ Sample 1	Mudpit_20180119-DXS-S1-1 (1)	Cluster of Cullin-5 OS=Rattus norvegicus GN=Cul5 PE=1 SV=1 (A0A0H2UHG3_RAT)	Cullin-5 OS=Rattus norvegicus GN=Cul5 PE=1 SV=1	A0A0H2UHG3_RAT		uniprot-rat.fasta	98772.1	1	9	10	11	1.78e-05	0.146	855
dsx	Isobaric Tag Samples	iTRAQ Sample 1	Mudpit_20180119-DXS-S1-1 (1)	Cluster of Transducin beta-like protein 3 OS=Rattus norvegicus GN=Tbl3 PE=2 SV=1 (TBL3_RAT)	Transducin beta-like protein 3 OS=Rattus norvegicus GN=Tbl3 PE=2 SV=1	TBL3_RAT		uniprot-rat.fasta	88372.7	0.99	1	1	2	3.24e-06	0.0113	800
dsx	Isobaric Tag Samples	iTRAQ Sample 1	Mudpit_20180119-DXS-S1-1 (1)	Cluster of Diaphanous-related formin 1 OS=Rattus norvegicus GN=Diaph1 PE=1 SV=3 (F1M775_RAT)	Diaphanous-related formin 1 OS=Rattus norvegicus GN=Diaph1 PE=1 SV=3	F1M775_RAT		uniprot-rat.fasta	140414	1	2	2	3	4.87e-06	0.0292	1265
dsx	Isobaric Tag Samples	iTRAQ Sample 1	Mudpit_20180119-DXS-S1-1 (1)	Cluster of Serine/threonine-protein kinase PAK 1 OS=Rattus norvegicus GN=Pak1 PE=1 SV=3 (PAK1_RAT)	Serine/threonine-protein kinase PAK 2 OS=Rattus norvegicus GN=Pak2 PE=1 SV=1	PAK2_RAT		uniprot-rat.fasta	57962.1	0.962	1	1	14	2.27e-05	0.134	524
dsx	Isobaric Tag Samples	iTRAQ Sample 1	Mudpit_20180119-DXS-S1-1 (1)	Cluster of Pre-B-cell leukemia transcription factor-interacting protein 1 OS=Rattus norvegicus GN=Pbxip1 PE=1 SV=1 (PBIP1_RAT)	Pre-B-cell leukemia transcription factor-interacting protein 1 OS=Rattus norvegicus GN=Pbxip1 PE=1 SV=1	PBIP1_RAT		uniprot-rat.fasta	80275.4	0.999	1	1	1	1.62e-06	0.0222	722
dsx	Isobaric Tag Samples	iTRAQ Sample 1	Mudpit_20180119-DXS-S1-1 (1)	Cluster of X-ray repair cross-complementing 6 OS=Rattus norvegicus GN=Xrcc6 PE=1 SV=1 (E9PT85_RAT)	X-ray repair cross-complementing 6 OS=Rattus norvegicus GN=Xrcc6 PE=1 SV=1	E9PT85_RAT,Q6AZ64_RAT,Q8VIB1_RAT		uniprot-rat.fasta	69489	0.998	1	1	1	1.62e-06	0.0181	608
dsx	Isobaric Tag Samples	iTRAQ Sample 1	Mudpit_20180119-DXS-S1-1 (1)	Cluster of WASH complex subunit 2C OS=Rattus norvegicus GN=Washc2c PE=1 SV=2 (F1LPG9_RAT)	WASH complex subunit 2C OS=Rattus norvegicus GN=Washc2c PE=1 SV=2	F1LPG9_RAT,WASC2_RAT		uniprot-rat.fasta	145153	1	3	3	3	4.87e-06	0.0392	1328
dsx	Isobaric Tag Samples	iTRAQ Sample 1	Mudpit_20180119-DXS-S1-1 (1)	Cluster of Small nuclear ribonucleoprotein polypeptide A OS=Rattus norvegicus GN=Snrpa PE=1 SV=1 (Q5U214_RAT)	Small nuclear ribonucleoprotein polypeptide A OS=Rattus norvegicus GN=Snrpa PE=1 SV=1	Q5U214_RAT		uniprot-rat.fasta	31177.4	0.993	1	1	2	3.24e-06	0.0605	281
dsx	Isobaric Tag Samples	iTRAQ Sample 1	Mudpit_20180119-DXS-S1-1 (1)	Cluster of Protein strawberry notch homolog 1 OS=Rattus norvegicus GN=Sbno1 PE=1 SV=2 (SBNO1_RAT)	Protein strawberry notch homolog 1 OS=Rattus norvegicus GN=Sbno1 PE=1 SV=2	SBNO1_RAT		uniprot-rat.fasta	140744	0.997	1	1	2	3.24e-06	0.0118	1269
dsx	Isobaric Tag Samples	iTRAQ Sample 1	Mudpit_20180119-DXS-S1-1 (1)	Cluster of Receptor-type tyrosine-protein phosphatase N2 OS=Rattus norvegicus GN=Ptprn2 PE=1 SV=1 (PTPR2_RAT)	Receptor-type tyrosine-protein phosphatase N2 OS=Rattus norvegicus GN=Ptprn2 PE=1 SV=1	PTPR2_RAT		uniprot-rat.fasta	111866	1	4	4	4	6.49e-06	0.0538	1004
dsx	Isobaric Tag Samples	iTRAQ Sample 1	Mudpit_20180119-DXS-S1-1 (1)	Cluster of Putative uncharacterized protein RGD1309519_predicted OS=Rattus norvegicus GN=Zfand1 PE=4 SV=1 (D3ZQI4_RAT)	Putative uncharacterized protein RGD1309519_predicted OS=Rattus norvegicus GN=Zfand1 PE=4 SV=1	D3ZQI4_RAT		uniprot-rat.fasta	30227.7	0.957	1	1	1	1.62e-06	0.0672	268
dsx	Isobaric Tag Samples	iTRAQ Sample 1	Mudpit_20180119-DXS-S1-1 (1)	Cluster of Ubiquitin-conjugating enzyme E2M OS=Rattus norvegicus GN=Ube2m PE=1 SV=1 (D3ZNQ6_RAT)	Ubiquitin-conjugating enzyme E2M OS=Rattus norvegicus GN=Ube2m PE=1 SV=1	D3ZNQ6_RAT		uniprot-rat.fasta	20900.9	1	6	6	11	1.78e-05	0.355	183
dsx	Isobaric Tag Samples	iTRAQ Sample 1	Mudpit_20180119-DXS-S1-1 (1)	Cluster of RGD1563250 (Predicted), isoform CRA_a OS=Rattus norvegicus GN=Tmem205 PE=1 SV=1 (D3ZJZ0_RAT)	RGD1563250 (Predicted), isoform CRA_a OS=Rattus norvegicus GN=Tmem205 PE=1 SV=1	D3ZJZ0_RAT		uniprot-rat.fasta	21186.1	0.95	1	1	1	1.62e-06	0.0899	189
dsx	Isobaric Tag Samples	iTRAQ Sample 1	Mudpit_20180119-DXS-S1-1 (1)	Cluster of RCG20801, isoform CRA_c OS=Rattus norvegicus GN=Vipas39 PE=1 SV=1 (A0A0G2K5Y1_RAT)	RCG20801, isoform CRA_c OS=Rattus norvegicus GN=Vipas39 PE=1 SV=1	A0A0G2K5Y1_RAT,SPE39_RAT		uniprot-rat.fasta	53307.3	1	2	2	3	4.87e-06	0.0733	460
dsx	Isobaric Tag Samples	iTRAQ Sample 1	Mudpit_20180119-DXS-S1-1 (1)	Cluster of Neural proliferation, differentiation and control, 1 OS=Rattus norvegicus GN=Npdc1 PE=2 SV=1 (Q6AY81_RAT)	Neural proliferation, differentiation and control, 1 OS=Rattus norvegicus GN=Npdc1 PE=2 SV=1	Q6AY81_RAT		uniprot-rat.fasta	35516.7	0.95	1	1	1	1.62e-06	0.0302	331
dsx	Isobaric Tag Samples	iTRAQ Sample 1	Mudpit_20180119-DXS-S1-1 (1)	Cluster of Cytidine monophosphate N-acetylneuraminic acid synthetase OS=Rattus norvegicus GN=Cmas PE=1 SV=1 (Q5M963_RAT)	N-acylneuraminate cytidylyltransferase OS=Rattus norvegicus GN=Cmas PE=2 SV=1	NEUA_RAT		uniprot-rat.fasta	48129.7	0.933	0	0	4	6.49e-06	0.0972	432
dsx	Isobaric Tag Samples	iTRAQ Sample 1	Mudpit_20180119-DXS-S1-1 (1)	Cluster of Receptor-type tyrosine-protein phosphatase zeta OS=Rattus norvegicus GN=Ptprz1 PE=1 SV=1 (PTPRZ_RAT)	Receptor-type tyrosine-protein phosphatase zeta OS=Rattus norvegicus GN=Ptprz1 PE=1 SV=1	PTPRZ_RAT		uniprot-rat.fasta	255343	1	18	19	41	6.65e-05	0.0963	2316
dsx	Isobaric Tag Samples	iTRAQ Sample 1	Mudpit_20180119-DXS-S1-1 (1)	Cluster of Glycylpeptide N-tetradecanoyltransferase OS=Rattus norvegicus GN=Nmt2 PE=1 SV=3 (F1M110_RAT)	Glycylpeptide N-tetradecanoyltransferase OS=Rattus norvegicus GN=Nmt2 PE=1 SV=3	F1M110_RAT		uniprot-rat.fasta	60473.1	1	2	2	3	4.87e-06	0.0435	529
dsx	Isobaric Tag Samples	iTRAQ Sample 1	Mudpit_20180119-DXS-S1-1 (1)	Cluster of Oxidative-stress responsive 1 (Predicted) OS=Rattus norvegicus GN=Oxsr1 PE=1 SV=1 (D3ZUC9_RAT)	Oxidative-stress responsive 1 (Predicted) OS=Rattus norvegicus GN=Oxsr1 PE=1 SV=1	D3ZUC9_RAT		uniprot-rat.fasta	58205.7	1	4	4	6	9.73e-06	0.15	527
dsx	Isobaric Tag Samples	iTRAQ Sample 1	Mudpit_20180119-DXS-S1-1 (1)	Cluster of Sperm-associated antigen 9 OS=Rattus norvegicus GN=Spag9 PE=1 SV=1 (A0A0G2K6E8_RAT)	Sperm-associated antigen 9 OS=Rattus norvegicus GN=Spag9 PE=1 SV=1	A0A0G2K6E8_RAT,E9PSJ4_RAT		uniprot-rat.fasta	146007	1	4	4	9	1.46e-05	0.0473	1320
dsx	Isobaric Tag Samples	iTRAQ Sample 1	Mudpit_20180119-DXS-S1-1 (1)	Cluster of Coatomer protein complex, subunit zeta 1 OS=Rattus norvegicus GN=Copz1 PE=1 SV=1 (D4A8T3_RAT)	Coatomer protein complex, subunit zeta 1 OS=Rattus norvegicus GN=Copz1 PE=1 SV=1	D4A8T3_RAT		uniprot-rat.fasta	20198.9	1	3	4	5	8.11e-06	0.22	177
dsx	Isobaric Tag Samples	iTRAQ Sample 1	Mudpit_20180119-DXS-S1-1 (1)	Cluster of V-type proton ATPase subunit F OS=Rattus norvegicus GN=Atp6v1f PE=1 SV=1 (VATF_RAT)	V-type proton ATPase subunit F OS=Rattus norvegicus GN=Atp6v1f PE=1 SV=1	VATF_RAT		uniprot-rat.fasta	13371	1	5	6	17	2.76e-05	0.613	119
dsx	Isobaric Tag Samples	iTRAQ Sample 1	Mudpit_20180119-DXS-S1-1 (1)	Cluster of Protein piccolo OS=Rattus norvegicus GN=Pclo PE=1 SV=1 (PCLO_RAT)	Protein piccolo OS=Rattus norvegicus GN=Pclo PE=1 SV=1	PCLO_RAT		uniprot-rat.fasta	552713	1	12	12	44	7.14e-05	0.0981	5085
dsx	Isobaric Tag Samples	iTRAQ Sample 1	Mudpit_20180119-DXS-S1-1 (1)	Cluster of Cyclin-G-associated kinase OS=Rattus norvegicus GN=Gak PE=1 SV=1 (F1LMD9_RAT)	Cyclin-G-associated kinase OS=Rattus norvegicus GN=Gak PE=1 SV=1	F1LMD9_RAT,GAK_RAT		uniprot-rat.fasta	143705	1	4	4	5	8.11e-06	0.0375	1305
dsx	Isobaric Tag Samples	iTRAQ Sample 1	Mudpit_20180119-DXS-S1-1 (1)	Cluster of Neuron navigator 1 OS=Rattus norvegicus GN=Nav1 PE=1 SV=3 (D4A5I4_RAT)	Neuron navigator 1 OS=Rattus norvegicus GN=Nav1 PE=1 SV=3	D4A5I4_RAT,F1LYK3_RAT		uniprot-rat.fasta	202355	1	5	5	5	8.11e-06	0.04	1875
dsx	Isobaric Tag Samples	iTRAQ Sample 1	Mudpit_20180119-DXS-S1-1 (1)	Cluster of Phosphoglycerate mutase 1 OS=Rattus norvegicus GN=Pgam1 PE=1 SV=4 (PGAM1_RAT)	Phosphoglycerate mutase 1 OS=Rattus norvegicus GN=Pgam1 PE=1 SV=4	PGAM1_RAT		uniprot-rat.fasta	28832.8	1	9	15	91	0.000148	0.646	254
dsx	Isobaric Tag Samples	iTRAQ Sample 1	Mudpit_20180119-DXS-S1-1 (1)	Cluster of Peroxiredoxin 5, isoform CRA_c OS=Rattus norvegicus GN=Prdx5 PE=1 SV=1 (A0A0G2JSS8_RAT)	Peroxiredoxin 5, isoform CRA_c OS=Rattus norvegicus GN=Prdx5 PE=1 SV=1	A0A0G2JSS8_RAT,PRDX5_RAT		uniprot-rat.fasta	22178.5	1	8	8	24	3.89e-05	0.484	213
dsx	Isobaric Tag Samples	iTRAQ Sample 1	Mudpit_20180119-DXS-S1-1 (1)	Cluster of FACT complex subunit SSRP1 OS=Rattus norvegicus GN=Ssrp1 PE=1 SV=2 (SSRP1_RAT)	FACT complex subunit SSRP1 OS=Rattus norvegicus GN=Ssrp1 PE=1 SV=2	SSRP1_RAT		uniprot-rat.fasta	80917.7	1	4	4	4	6.49e-06	0.0874	709
dsx	Isobaric Tag Samples	iTRAQ Sample 1	Mudpit_20180119-DXS-S1-1 (1)	Cluster of Leucine-rich alpha-2-glycoprotein 1 OS=Rattus norvegicus GN=Lrg1 PE=2 SV=1 (Q5I0E1_RAT)	Leucine-rich alpha-2-glycoprotein 1 OS=Rattus norvegicus GN=Lrg1 PE=2 SV=1	Q5I0E1_RAT		uniprot-rat.fasta	36321.2	0.95	1	1	1	1.62e-06	0.0301	332
dsx	Isobaric Tag Samples	iTRAQ Sample 1	Mudpit_20180119-DXS-S1-1 (1)	Cluster of Protein kinase C-binding protein NELL2 OS=Rattus norvegicus GN=Nell2 PE=2 SV=1 (NELL2_RAT)	Protein kinase C-binding protein NELL2 OS=Rattus norvegicus GN=Nell2 PE=2 SV=1	NELL2_RAT,Q8R417_RAT		uniprot-rat.fasta	90950.4	1	3	3	3	4.87e-06	0.0539	816
dsx	Isobaric Tag Samples	iTRAQ Sample 1	Mudpit_20180119-DXS-S1-1 (1)	Cluster of Leucyl-tRNA synthetase 2, mitochondrial OS=Rattus norvegicus GN=Lars2 PE=1 SV=1 (A0A0G2K9E5_RAT)	Leucyl-tRNA synthetase 2, mitochondrial OS=Rattus norvegicus GN=Lars2 PE=1 SV=1	A0A0G2K9E5_RAT,D3Z9N3_RAT		uniprot-rat.fasta	79680.2	0.992	1	1	1	1.62e-06	0.0177	714
dsx	Isobaric Tag Samples	iTRAQ Sample 1	Mudpit_20180119-DXS-S1-1 (1)	Cluster of Neogenin (Fragment) OS=Rattus norvegicus GN=Neo1 PE=1 SV=1 (NEO1_RAT)	Neogenin (Fragment) OS=Rattus norvegicus GN=Neo1 PE=1 SV=1	NEO1_RAT		uniprot-rat.fasta	150638	0.99	1	1	1	1.62e-06	0.016	1377
dsx	Isobaric Tag Samples	iTRAQ Sample 1	Mudpit_20180119-DXS-S1-1 (1)	Cluster of GRAM domain-containing 4 OS=Rattus norvegicus GN=Gramd4 PE=1 SV=2 (F1LYJ8_RAT)	GRAM domain-containing 4 OS=Rattus norvegicus GN=Gramd4 PE=1 SV=2	F1LYJ8_RAT		uniprot-rat.fasta	69557.4	0.998	1	1	1	1.62e-06	0.028	608
dsx	Isobaric Tag Samples	iTRAQ Sample 1	Mudpit_20180119-DXS-S1-1 (1)	Cluster of Sodium/calcium exchanger 2 OS=Rattus norvegicus GN=Slc8a2 PE=3 SV=1 (A0A0G2JZK7_RAT)	Sodium/calcium exchanger 2 OS=Rattus norvegicus GN=Slc8a2 PE=3 SV=1	A0A0G2JZK7_RAT,F1M9A2_RAT,NAC2_RAT		uniprot-rat.fasta	100524	1	11	11	26	4.22e-05	0.192	921
dsx	Isobaric Tag Samples	iTRAQ Sample 1	Mudpit_20180119-DXS-S1-1 (1)	Cluster of Family with sequence similarity 120A OS=Rattus norvegicus GN=Fam120a PE=1 SV=2 (D4AB03_RAT)	Family with sequence similarity 120A OS=Rattus norvegicus GN=Fam120a PE=1 SV=2	D4AB03_RAT		uniprot-rat.fasta	122143	1	4	4	4	6.49e-06	0.052	1115
dsx	Isobaric Tag Samples	iTRAQ Sample 1	Mudpit_20180119-DXS-S1-1 (1)	Cluster of GRB10-interacting GYF protein 2 (Fragment) OS=Rattus norvegicus GN=Gigyf2 PE=1 SV=1 (A0A096MKC0_RAT)	GRB10-interacting GYF protein 2 (Fragment) OS=Rattus norvegicus GN=Gigyf2 PE=1 SV=1	A0A096MKC0_RAT		uniprot-rat.fasta	83434	0.998	1	1	1	1.62e-06	0.0338	740
dsx	Isobaric Tag Samples	iTRAQ Sample 1	Mudpit_20180119-DXS-S1-1 (1)	Cluster of NPC intracellular cholesterol transporter 2 OS=Rattus norvegicus GN=Npc2 PE=1 SV=1 (F7FJQ3_RAT)	NPC intracellular cholesterol transporter 2 OS=Rattus norvegicus GN=Npc2 PE=1 SV=1	F7FJQ3_RAT,Q8CHN5_RAT		uniprot-rat.fasta	16748.5	0.95	1	1	1	1.62e-06	0.0921	152
dsx	Isobaric Tag Samples	iTRAQ Sample 1	Mudpit_20180119-DXS-S1-1 (1)	Cluster of Claudin-11 OS=Rattus norvegicus GN=Cldn11 PE=1 SV=1 (CLD11_RAT)	Claudin-11 OS=Rattus norvegicus GN=Cldn11 PE=1 SV=1	CLD11_RAT,Q6IRG7_RAT		uniprot-rat.fasta	22046	1	2	2	5	8.11e-06	0.0773	207
dsx	Isobaric Tag Samples	iTRAQ Sample 1	Mudpit_20180119-DXS-S1-1 (1)	Cluster of Citrate synthase OS=Rattus norvegicus GN=Cs PE=1 SV=1 (G3V936_RAT)	Citrate synthase OS=Rattus norvegicus GN=Cs PE=1 SV=1	G3V936_RAT		uniprot-rat.fasta	51832.1	1	10	14	54	8.76e-05	0.264	466
dsx	Isobaric Tag Samples	iTRAQ Sample 1	Mudpit_20180119-DXS-S1-1 (1)	Cluster of GM2 ganglioside activator OS=Rattus norvegicus GN=Gm2a PE=1 SV=1 (Q6IN37_RAT)	GM2 ganglioside activator OS=Rattus norvegicus GN=Gm2a PE=1 SV=1	Q6IN37_RAT,Q8CJH4_RAT		uniprot-rat.fasta	21493.5	0.95	1	1	2	3.24e-06	0.111	199
dsx	Isobaric Tag Samples	iTRAQ Sample 1	Mudpit_20180119-DXS-S1-1 (1)	Cluster of C-1-tetrahydrofolate synthase, cytoplasmic OS=Rattus norvegicus GN=Mthfd1 PE=1 SV=1 (G3V6S5_RAT)	C-1-tetrahydrofolate synthase, cytoplasmic OS=Rattus norvegicus GN=Mthfd1 PE=1 SV=1	G3V6S5_RAT		uniprot-rat.fasta	100968	1	3	3	13	2.11e-05	0.111	935
dsx	Isobaric Tag Samples	iTRAQ Sample 1	Mudpit_20180119-DXS-S1-1 (1)	Cluster of Leucine-rich repeat flightless-interacting protein 1 OS=Rattus norvegicus GN=Lrrfip1 PE=1 SV=1 (LRRF1_RAT)	Leucine-rich repeat flightless-interacting protein 1 OS=Rattus norvegicus GN=Lrrfip1 PE=1 SV=1	LRRF1_RAT		uniprot-rat.fasta	80018.3	0.994	1	1	1	1.62e-06	0.0203	738
dsx	Isobaric Tag Samples	iTRAQ Sample 1	Mudpit_20180119-DXS-S1-1 (1)	Cluster of FUS RNA-binding protein OS=Rattus norvegicus GN=Fus PE=1 SV=1 (Q5PQK2_RAT)	TAF15 RNA polymerase II, TATA box binding protein (TBP)-associated factor (Predicted), isoform CRA_a OS=Rattus norvegicus GN=Taf15 PE=4 SV=1	D3ZSS1_RAT		uniprot-rat.fasta	43249.1	0.935	1	1	3	4.87e-06	0.0482	394
dsx	Isobaric Tag Samples	iTRAQ Sample 1	Mudpit_20180119-DXS-S1-1 (1)	Cluster of Calcium/calmodulin-dependent protein kinase type IV OS=Rattus norvegicus GN=Camk4 PE=1 SV=3 (KCC4_RAT)	Calcium/calmodulin-dependent protein kinase type IV OS=Rattus norvegicus GN=Camk4 PE=1 SV=3	KCC4_RAT		uniprot-rat.fasta	53151.6	1	8	8	10	1.62e-05	0.19	474
dsx	Isobaric Tag Samples	iTRAQ Sample 1	Mudpit_20180119-DXS-S1-1 (1)	Cluster of Guanine nucleotide-binding protein subunit alpha-13 OS=Rattus norvegicus GN=Gna13 PE=1 SV=1 (GNA13_RAT)	Guanine nucleotide-binding protein subunit alpha-13 OS=Rattus norvegicus GN=Gna13 PE=1 SV=1	GNA13_RAT		uniprot-rat.fasta	44012.8	0.952	1	1	1	1.62e-06	0.0371	377
dsx	Isobaric Tag Samples	iTRAQ Sample 1	Mudpit_20180119-DXS-S1-1 (1)	Cluster of Phosphatidylinositol transfer protein beta isoform OS=Rattus norvegicus GN=Pitpnb PE=1 SV=3 (D3ZCD4_RAT)	Phosphatidylinositol transfer protein beta isoform OS=Rattus norvegicus GN=Pitpnb PE=1 SV=3	D3ZCD4_RAT		uniprot-rat.fasta	31620.3	0.989	2	2	6	9.73e-06	0.132	272
dsx	Isobaric Tag Samples	iTRAQ Sample 1	Mudpit_20180119-DXS-S1-1 (1)	Cluster of UDP-glucuronic acid decarboxylase 1 OS=Rattus norvegicus GN=Uxs1 PE=1 SV=1 (UXS1_RAT)	UDP-glucuronic acid decarboxylase 1 OS=Rattus norvegicus GN=Uxs1 PE=1 SV=1	UXS1_RAT		uniprot-rat.fasta	47539.5	0.95	1	1	1	1.62e-06	0.0405	420
dsx	Isobaric Tag Samples	iTRAQ Sample 1	Mudpit_20180119-DXS-S1-1 (1)	Cluster of Agpat3 protein (Fragment) OS=Rattus norvegicus GN=Agpat3 PE=2 SV=1 (B0BNL8_RAT)	Agpat3 protein (Fragment) OS=Rattus norvegicus GN=Agpat3 PE=2 SV=1	B0BNL8_RAT,G3V648_RAT		uniprot-rat.fasta	43247.1	0.998	1	1	4	6.49e-06	0.0562	376
dsx	Isobaric Tag Samples	iTRAQ Sample 1	Mudpit_20180119-DXS-S1-1 (1)	Cluster of NADH dehydrogenase (Ubiquinone) Fe-S protein 7 OS=Rattus norvegicus GN=Ndufs7 PE=1 SV=1 (Q5RJN0_RAT)	NADH dehydrogenase (Ubiquinone) Fe-S protein 7 OS=Rattus norvegicus GN=Ndufs7 PE=1 SV=1	Q5RJN0_RAT		uniprot-rat.fasta	23945	1	3	3	11	1.78e-05	0.147	218
dsx	Isobaric Tag Samples	iTRAQ Sample 1	Mudpit_20180119-DXS-S1-1 (1)	Cluster of Cytochrome c oxidase subunit 2 OS=Rattus norvegicus GN=COX2 PE=3 SV=1 (Q5UAJ6_RAT)	Cytochrome c oxidase subunit 2 OS=Rattus norvegicus GN=COX2 PE=3 SV=1	Q5UAJ6_RAT		uniprot-rat.fasta	25943.5	1	1	2	30	4.87e-05	0.247	227
dsx	Isobaric Tag Samples	iTRAQ Sample 1	Mudpit_20180119-DXS-S1-1 (1)	Cluster of AP-3 complex subunit beta OS=Rattus norvegicus GN=Ap3b2 PE=1 SV=1 (D4AE00_RAT)	AP-3 complex subunit beta OS=Rattus norvegicus GN=Ap3b2 PE=1 SV=1	D4AE00_RAT		uniprot-rat.fasta	119145	1	21	22	35	5.68e-05	0.248	1082
dsx	Isobaric Tag Samples	iTRAQ Sample 1	Mudpit_20180119-DXS-S1-1 (1)	Cluster of Potassium voltage-gated channel subfamily A member 1 OS=Rattus norvegicus GN=Kcna1 PE=1 SV=1 (KCNA1_RAT)	Potassium voltage-gated channel subfamily A member 1 OS=Rattus norvegicus GN=Kcna1 PE=1 SV=1	KCNA1_RAT		uniprot-rat.fasta	56381.1	1	2	2	2	3.24e-06	0.0586	495
dsx	Isobaric Tag Samples	iTRAQ Sample 1	Mudpit_20180119-DXS-S1-1 (1)	Cluster of V-type proton ATPase subunit B, brain isoform OS=Rattus norvegicus GN=Atp6v1b2 PE=1 SV=1 (VATB2_RAT)	V-type proton ATPase subunit B, brain isoform OS=Rattus norvegicus GN=Atp6v1b2 PE=1 SV=1	VATB2_RAT		uniprot-rat.fasta	56552.3	1	15	23	92	0.000149	0.558	511
dsx	Isobaric Tag Samples	iTRAQ Sample 1	Mudpit_20180119-DXS-S1-1 (1)	Cluster of EKC/KEOPS complex subunit Tprkb OS=Rattus norvegicus GN=Tprkb PE=1 SV=1 (G3V805_RAT)	EKC/KEOPS complex subunit Tprkb OS=Rattus norvegicus GN=Tprkb PE=1 SV=1	G3V805_RAT,TPRKB_RAT		uniprot-rat.fasta	17593.3	1	2	2	2	3.24e-06	0.189	158
dsx	Isobaric Tag Samples	iTRAQ Sample 1	Mudpit_20180119-DXS-S1-1 (1)	Cluster of HECT domain E3 ubiquitin protein ligase 3 OS=Rattus norvegicus GN=Hectd3 PE=1 SV=3 (F1LVZ9_RAT)	HECT domain E3 ubiquitin protein ligase 3 OS=Rattus norvegicus GN=Hectd3 PE=1 SV=3	F1LVZ9_RAT		uniprot-rat.fasta	97274.4	0.982	1	1	1	1.62e-06	0.0186	861
dsx	Isobaric Tag Samples	iTRAQ Sample 1	Mudpit_20180119-DXS-S1-1 (1)	Cluster of Methylosome protein 50 OS=Rattus norvegicus GN=Wdr77 PE=1 SV=1 (MEP50_RAT)	Methylosome protein 50 OS=Rattus norvegicus GN=Wdr77 PE=1 SV=1	MEP50_RAT,Q7TPI7_RAT		uniprot-rat.fasta	37074.9	1	2	2	2	3.24e-06	0.0936	342
dsx	Isobaric Tag Samples	iTRAQ Sample 1	Mudpit_20180119-DXS-S1-1 (1)	Cluster of Acyl-CoA synthetase family member 3 OS=Rattus norvegicus GN=Acsf3 PE=1 SV=1 (D3ZUX7_RAT)	Acyl-CoA synthetase family member 3 OS=Rattus norvegicus GN=Acsf3 PE=1 SV=1	D3ZUX7_RAT		uniprot-rat.fasta	65265.6	1	3	3	4	6.49e-06	0.0806	583
dsx	Isobaric Tag Samples	iTRAQ Sample 1	Mudpit_20180119-DXS-S1-1 (1)	Cluster of Vav guanine nucleotide exchange factor 2 OS=Rattus norvegicus GN=Vav2 PE=1 SV=1 (A0A0G2K9N2_RAT)	Vav guanine nucleotide exchange factor 2 OS=Rattus norvegicus GN=Vav2 PE=1 SV=1	A0A0G2K9N2_RAT,D3ZYG0_RAT		uniprot-rat.fasta	99842	0.951	2	2	3	4.87e-06	0.0336	868
dsx	Isobaric Tag Samples	iTRAQ Sample 1	Mudpit_20180119-DXS-S1-1 (1)	Cluster of RCG45398 OS=Rattus norvegicus GN=Sardh PE=1 SV=2 (F1LRY5_RAT)	RCG45398 OS=Rattus norvegicus GN=Sardh PE=1 SV=2	F1LRY5_RAT,SARDH_RAT		uniprot-rat.fasta	101439	1	2	3	3	4.87e-06	0.0359	919
dsx	Isobaric Tag Samples	iTRAQ Sample 1	Mudpit_20180119-DXS-S1-1 (1)	Cluster of Nodal modulator 1 OS=Rattus norvegicus GN=Nomo1 PE=1 SV=1 (D3ZSA9_RAT)	Nodal modulator 1 OS=Rattus norvegicus GN=Nomo1 PE=1 SV=1	D3ZSA9_RAT		uniprot-rat.fasta	133445	1	4	4	6	9.73e-06	0.0453	1214
dsx	Isobaric Tag Samples	iTRAQ Sample 1	Mudpit_20180119-DXS-S1-1 (1)	Cluster of H/ACA ribonucleoprotein complex subunit 2 OS=Rattus norvegicus GN=Nhp2 PE=1 SV=1 (B1WC56_RAT)	H/ACA ribonucleoprotein complex subunit 2 OS=Rattus norvegicus GN=Nhp2 PE=1 SV=1	B1WC56_RAT,D3ZVC6_RAT		uniprot-rat.fasta	13651.9	0.985	1	1	2	3.24e-06	0.0784	121
dsx	Isobaric Tag Samples	iTRAQ Sample 1	Mudpit_20180119-DXS-S1-1 (1)	Cluster of Ashwin OS=Rattus norvegicus PE=1 SV=1 (ASHWN_RAT)	Ashwin OS=Rattus norvegicus PE=1 SV=1	ASHWN_RAT		uniprot-rat.fasta	25787.8	0.95	1	1	1	1.62e-06	0.0733	232
dsx	Isobaric Tag Samples	iTRAQ Sample 1	Mudpit_20180119-DXS-S1-1 (1)	Cluster of Protein kinase C iota type OS=Rattus norvegicus GN=Prkci PE=1 SV=1 (KPCI_RAT)	Protein kinase C iota type OS=Rattus norvegicus GN=Prkci PE=1 SV=1	KPCI_RAT		uniprot-rat.fasta	68277.4	0.998	1	1	1	1.62e-06	0.0369	596
dsx	Isobaric Tag Samples	iTRAQ Sample 1	Mudpit_20180119-DXS-S1-1 (1)	Cluster of Ras-related protein Rab-11B OS=Rattus norvegicus GN=Rab11b PE=1 SV=4 (RB11B_RAT)	Ras-related protein Rab-11B OS=Rattus norvegicus GN=Rab11b PE=1 SV=4	RB11B_RAT		uniprot-rat.fasta	24489	1	7	7	16	2.6e-05	0.381	218
dsx	Isobaric Tag Samples	iTRAQ Sample 1	Mudpit_20180119-DXS-S1-1 (1)	Cluster of Cytoplasmic dynein 1 heavy chain 1 OS=Rattus norvegicus GN=Dync1h1 PE=1 SV=2 (M0R9X8_RAT)	Cytoplasmic dynein 1 heavy chain 1 OS=Rattus norvegicus GN=Dync1h1 PE=1 SV=2	M0R9X8_RAT		uniprot-rat.fasta	532045	1	3	3	224	0.000363	0.316	4644
dsx	Isobaric Tag Samples	iTRAQ Sample 1	Mudpit_20180119-DXS-S1-1 (1)	Cluster of Late endosomal/lysosomal adaptor, MAPK and MTOR activator 2 OS=Rattus norvegicus GN=Lamtor2 PE=1 SV=1 (A0A1B0GWT7_RAT)	Late endosomal/lysosomal adaptor, MAPK and MTOR activator 2 OS=Rattus norvegicus GN=Lamtor2 PE=1 SV=1	A0A1B0GWT7_RAT,D4A465_RAT		uniprot-rat.fasta	13480.9	0.95	1	1	2	3.24e-06	0.346	125
dsx	Isobaric Tag Samples	iTRAQ Sample 1	Mudpit_20180119-DXS-S1-1 (1)	Cluster of Sarcoplasmic/endoplasmic reticulum calcium ATPase 2 OS=Rattus norvegicus GN=Atp2a2 PE=1 SV=1 (AT2A2_RAT)	Sarcoplasmic/endoplasmic reticulum calcium ATPase 2 OS=Rattus norvegicus GN=Atp2a2 PE=1 SV=1	AT2A2_RAT		uniprot-rat.fasta	114770	1	26	32	92	0.000149	0.388	1043
dsx	Isobaric Tag Samples	iTRAQ Sample 1	Mudpit_20180119-DXS-S1-1 (1)	Cluster of Programmed cell death 6-interacting protein OS=Rattus norvegicus GN=Pdcd6ip PE=1 SV=1 (A0A140TAA4_RAT)	Programmed cell death 6-interacting protein OS=Rattus norvegicus GN=Pdcd6ip PE=1 SV=1	A0A140TAA4_RAT,PDC6I_RAT		uniprot-rat.fasta	96633.5	1	12	13	18	2.92e-05	0.177	873
dsx	Isobaric Tag Samples	iTRAQ Sample 1	Mudpit_20180119-DXS-S1-1 (1)	Cluster of RCG47487, isoform CRA_b OS=Rattus norvegicus GN=Tmem132a PE=4 SV=1 (G3V963_RAT)	RCG47487, isoform CRA_b OS=Rattus norvegicus GN=Tmem132a PE=4 SV=1	G3V963_RAT,T132A_RAT		uniprot-rat.fasta	110572	1	3	3	3	4.87e-06	0.0568	1021
dsx	Isobaric Tag Samples	iTRAQ Sample 1	Mudpit_20180119-DXS-S1-1 (1)	Cluster of Potassium voltage-gated channel subfamily D member 2 OS=Rattus norvegicus GN=Kcnd2 PE=1 SV=1 (KCND2_RAT)	Potassium voltage-gated channel subfamily D member 2 OS=Rattus norvegicus GN=Kcnd2 PE=1 SV=1	KCND2_RAT		uniprot-rat.fasta	70549.1	1	4	4	8	1.3e-05	0.105	630
dsx	Isobaric Tag Samples	iTRAQ Sample 1	Mudpit_20180119-DXS-S1-1 (1)	Cluster of Peripheral plasma membrane protein CASK OS=Rattus norvegicus GN=LOC100910506 PE=1 SV=1 (A0A0G2K2L8_RAT)	Peripheral plasma membrane protein CASK OS=Rattus norvegicus GN=LOC100910506 PE=1 SV=1	A0A0G2K2L8_RAT,CSKP_RAT		uniprot-rat.fasta	103260	1	1	1	12	1.95e-05	0.13	909
dsx	Isobaric Tag Samples	iTRAQ Sample 1	Mudpit_20180119-DXS-S1-1 (1)	Cluster of Peptidyl-prolyl cis-trans isomerase FKBP1B OS=Rattus norvegicus GN=Fkbp1b PE=1 SV=3 (FKB1B_RAT)	Peptidyl-prolyl cis-trans isomerase FKBP1B OS=Rattus norvegicus GN=Fkbp1b PE=1 SV=3	FKB1B_RAT		uniprot-rat.fasta	11794.8	1	2	2	3	4.87e-06	0.25	108
dsx	Isobaric Tag Samples	iTRAQ Sample 1	Mudpit_20180119-DXS-S1-1 (1)	Cluster of Janus kinase and microtubule-interacting protein 3 OS=Rattus norvegicus GN=Jakmip3 PE=1 SV=1 (A0A0G2K400_RAT)	Janus kinase and microtubule-interacting protein 3 OS=Rattus norvegicus GN=Jakmip3 PE=1 SV=1	A0A0G2K400_RAT,D3ZXX4_RAT		uniprot-rat.fasta	90753.6	1	4	4	4	6.49e-06	0.079	772
dsx	Isobaric Tag Samples	iTRAQ Sample 1	Mudpit_20180119-DXS-S1-1 (1)	Cluster of Signal recognition particle subunit SRP68 OS=Rattus norvegicus GN=Srp68 PE=1 SV=1 (B2RYI2_RAT)	Signal recognition particle subunit SRP68 OS=Rattus norvegicus GN=Srp68 PE=1 SV=1	B2RYI2_RAT		uniprot-rat.fasta	70494.5	1	3	3	3	4.87e-06	0.0592	625
dsx	Isobaric Tag Samples	iTRAQ Sample 1	Mudpit_20180119-DXS-S1-1 (1)	Cluster of Cellular nucleic acid-binding protein OS=Rattus norvegicus GN=Cnbp PE=2 SV=1 (CNBP_RAT)	Cellular nucleic acid-binding protein OS=Rattus norvegicus GN=Cnbp PE=2 SV=1	CNBP_RAT		uniprot-rat.fasta	19462.1	1	2	2	2	3.24e-06	0.136	177
dsx	Isobaric Tag Samples	iTRAQ Sample 1	Mudpit_20180119-DXS-S1-1 (1)	Cluster of Copine 4 OS=Rattus norvegicus GN=Cpne4 PE=4 SV=2 (F1M0Z3_RAT)	Copine 4 OS=Rattus norvegicus GN=Cpne4 PE=4 SV=2	F1M0Z3_RAT,H1UBM8_RAT		uniprot-rat.fasta	63348.4	0.998	1	1	3	4.87e-06	0.0317	567
dsx	Isobaric Tag Samples	iTRAQ Sample 1	Mudpit_20180119-DXS-S1-1 (1)	Cluster of DNA-(apurinic or apyrimidinic site) lyase OS=Rattus norvegicus GN=Apex1 PE=1 SV=2 (APEX1_RAT)	DNA-(apurinic or apyrimidinic site) lyase OS=Rattus norvegicus GN=Apex1 PE=1 SV=2	APEX1_RAT		uniprot-rat.fasta	35539.6	1	8	8	13	2.11e-05	0.356	317
dsx	Isobaric Tag Samples	iTRAQ Sample 1	Mudpit_20180119-DXS-S1-1 (1)	Cluster of Hyaluronan and proteoglycan link protein 4 OS=Rattus norvegicus GN=Hapln4 PE=4 SV=1 (D3Z9H2_RAT)	Hyaluronan and proteoglycan link protein 4 OS=Rattus norvegicus GN=Hapln4 PE=4 SV=1	D3Z9H2_RAT		uniprot-rat.fasta	42728.6	0.945	1	1	3	4.87e-06	0.0625	400
dsx	Isobaric Tag Samples	iTRAQ Sample 1	Mudpit_20180119-DXS-S1-1 (1)	Cluster of Cathepsin S OS=Rattus norvegicus GN=Ctss PE=2 SV=1 (CATS_RAT)	Cathepsin S OS=Rattus norvegicus GN=Ctss PE=2 SV=1	CATS_RAT,D3ZZR3_RAT		uniprot-rat.fasta	36833.7	1	2	2	2	3.24e-06	0.0909	330
dsx	Isobaric Tag Samples	iTRAQ Sample 1	Mudpit_20180119-DXS-S1-1 (1)	Cluster of Ras association (RalGDS/AF-6) and pleckstrin homology domains 1 OS=Rattus norvegicus GN=Raph1 PE=1 SV=2 (D4ADX8_RAT)	Ras association (RalGDS/AF-6) and pleckstrin homology domains 1 OS=Rattus norvegicus GN=Raph1 PE=1 SV=2	D4ADX8_RAT		uniprot-rat.fasta	136633	1	3	3	3	4.87e-06	0.0458	1265
dsx	Isobaric Tag Samples	iTRAQ Sample 1	Mudpit_20180119-DXS-S1-1 (1)	Cluster of SRC kinase signaling inhibitor 1 OS=Rattus norvegicus GN=Srcin1 PE=1 SV=1 (SRCN1_RAT)	SRC kinase signaling inhibitor 1 OS=Rattus norvegicus GN=Srcin1 PE=1 SV=1	SRCN1_RAT		uniprot-rat.fasta	129747	1	22	22	36	5.84e-05	0.253	1197
dsx	Isobaric Tag Samples	iTRAQ Sample 1	Mudpit_20180119-DXS-S1-1 (1)	Cluster of Ras-specific guanine nucleotide-releasing factor 1 OS=Rattus norvegicus GN=Rasgrf1 PE=4 SV=1 (A0A0G2JZ23_RAT)	Ras-specific guanine nucleotide-releasing factor 1 OS=Rattus norvegicus GN=Rasgrf1 PE=4 SV=1	A0A0G2JZ23_RAT		uniprot-rat.fasta	142688	1	3	3	6	9.73e-06	0.0362	1244
dsx	Isobaric Tag Samples	iTRAQ Sample 1	Mudpit_20180119-DXS-S1-1 (1)	Cluster of Ptges3 protein OS=Rattus norvegicus GN=Ptges3 PE=1 SV=1 (B2GV92_RAT)	Ptges3 protein OS=Rattus norvegicus GN=Ptges3 PE=1 SV=1	B2GV92_RAT,TEBP_RAT		uniprot-rat.fasta	18721.9	1	3	3	3	4.87e-06	0.219	160
dsx	Isobaric Tag Samples	iTRAQ Sample 1	Mudpit_20180119-DXS-S1-1 (1)	Cluster of Disco-interacting protein 2 homolog C OS=Rattus norvegicus GN=Dip2c PE=1 SV=2 (D3ZZB0_RAT)	Disco-interacting protein 2 homolog A OS=Rattus norvegicus GN=Dip2a PE=1 SV=1	A0A0G2KB74_RAT,F1LZ43_RAT		uniprot-rat.fasta	156551	0.991	1	1	4	6.49e-06	0.0332	1444
dsx	Isobaric Tag Samples	iTRAQ Sample 1	Mudpit_20180119-DXS-S1-1 (1)	Cluster of Heat shock 70 kDa protein 13 OS=Rattus norvegicus GN=Hspa13 PE=1 SV=1 (A0A0G2K093_RAT)	Heat shock 70 kDa protein 13 OS=Rattus norvegicus GN=Hspa13 PE=1 SV=1	A0A0G2K093_RAT,HSP13_RAT		uniprot-rat.fasta	51796.5	0.988	1	1	1	1.62e-06	0.0463	471
dsx	Isobaric Tag Samples	iTRAQ Sample 1	Mudpit_20180119-DXS-S1-1 (1)	Cluster of ADP-ribosylation factor-like GTPase 8A OS=Rattus norvegicus GN=Arl8a PE=1 SV=1 (D3ZPP2_RAT)	ADP-ribosylation factor-like protein 8B OS=Rattus norvegicus GN=Arl8b PE=2 SV=1	ARL8B_RAT		uniprot-rat.fasta	21540	1	3	3	14	2.27e-05	0.5	186
dsx	Isobaric Tag Samples	iTRAQ Sample 1	Mudpit_20180119-DXS-S1-1 (1)	Cluster of Acyl-protein thioesterase 1 OS=Rattus norvegicus GN=Lypla1 PE=1 SV=1 (LYPA1_RAT)	Acyl-protein thioesterase 1 OS=Rattus norvegicus GN=Lypla1 PE=1 SV=1	LYPA1_RAT		uniprot-rat.fasta	24709.1	1	2	2	2	3.24e-06	0.0913	230
dsx	Isobaric Tag Samples	iTRAQ Sample 1	Mudpit_20180119-DXS-S1-1 (1)	Cluster of Aspartate--tRNA ligase, mitochondrial OS=Rattus norvegicus GN=Dars2 PE=1 SV=1 (SYDM_RAT)	Aspartate--tRNA ligase, mitochondrial OS=Rattus norvegicus GN=Dars2 PE=1 SV=1	SYDM_RAT		uniprot-rat.fasta	73955.3	0.991	1	1	1	1.62e-06	0.0138	652
dsx	Isobaric Tag Samples	iTRAQ Sample 1	Mudpit_20180119-DXS-S1-1 (1)	Cluster of Receptor-type tyrosine-protein phosphatase S OS=Rattus norvegicus GN=Ptprs PE=1 SV=2 (M0R711_RAT)	Uncharacterized protein cptp1 (Fragment) OS=Rattus norvegicus GN=Ptprs PE=2 SV=1	Q62604_RAT		uniprot-rat.fasta	45617.4	0.922	0	0	10	1.62e-05	0.178	398
dsx	Isobaric Tag Samples	iTRAQ Sample 1	Mudpit_20180119-DXS-S1-1 (1)	Cluster of SNW domain-containing 1 OS=Rattus norvegicus GN=Snw1 PE=1 SV=1 (D4A8G7_RAT)	SNW domain-containing 1 OS=Rattus norvegicus GN=Snw1 PE=1 SV=1	D4A8G7_RAT		uniprot-rat.fasta	61464.9	0.999	1	1	1	1.62e-06	0.028	536
dsx	Isobaric Tag Samples	iTRAQ Sample 1	Mudpit_20180119-DXS-S1-1 (1)	Cluster of Coiled-coil domain-containing protein 32 OS=Rattus norvegicus GN=Ccdc32 PE=2 SV=1 (CCD32_RAT)	Coiled-coil domain-containing protein 32 OS=Rattus norvegicus GN=Ccdc32 PE=2 SV=1	CCD32_RAT		uniprot-rat.fasta	20018.8	0.986	1	1	1	1.62e-06	0.134	179
dsx	Isobaric Tag Samples	iTRAQ Sample 1	Mudpit_20180119-DXS-S1-1 (1)	Cluster of Fucose mutarotase OS=Rattus norvegicus GN=Fuom PE=1 SV=1 (D4ACG8_RAT)	Fucose mutarotase OS=Rattus norvegicus GN=Fuom PE=1 SV=1	D4ACG8_RAT		uniprot-rat.fasta	16830.8	0.95	1	1	1	1.62e-06	0.098	153
dsx	Isobaric Tag Samples	iTRAQ Sample 1	Mudpit_20180119-DXS-S1-1 (1)	Cluster of Cytosolic Fe-S cluster assembly factor NARFL OS=Rattus norvegicus GN=Narfl PE=2 SV=1 (NARFL_RAT)	Cytosolic Fe-S cluster assembly factor NARFL OS=Rattus norvegicus GN=Narfl PE=2 SV=1	NARFL_RAT		uniprot-rat.fasta	53167	0.994	1	1	2	3.24e-06	0.0462	476
dsx	Isobaric Tag Samples	iTRAQ Sample 1	Mudpit_20180119-DXS-S1-1 (1)	Cluster of FXYD domain-containing ion transport regulator OS=Rattus norvegicus GN=Fxyd1 PE=1 SV=1 (A0A0H2UHS8_RAT)	FXYD domain-containing ion transport regulator OS=Rattus norvegicus GN=Fxyd1 PE=1 SV=1	A0A0H2UHS8_RAT,PLM_RAT		uniprot-rat.fasta	10365.7	0.95	1	1	1	1.62e-06	0.126	92
dsx	Isobaric Tag Samples	iTRAQ Sample 1	Mudpit_20180119-DXS-S1-1 (1)	Cluster of Protein transport protein Sec31A OS=Rattus norvegicus GN=Sec31a PE=1 SV=1 (A0A0G2K0X9_RAT)	Protein transport protein Sec31A OS=Rattus norvegicus GN=Sec31a PE=1 SV=1	A0A0G2K0X9_RAT,G3V699_RAT,SC31A_RAT		uniprot-rat.fasta	135274	1	10	11	12	1.95e-05	0.0995	1249
dsx	Isobaric Tag Samples	iTRAQ Sample 1	Mudpit_20180119-DXS-S1-1 (1)	Cluster of JIP3 protein OS=Rattus norvegicus GN=Mapk8ip3 PE=2 SV=1 (B0VXR4_RAT)	JIP3 protein OS=Rattus norvegicus GN=Mapk8ip3 PE=2 SV=1	B0VXR4_RAT,E9PSK7_RAT		uniprot-rat.fasta	145648	1	2	3	7	1.14e-05	0.0272	1322
dsx	Isobaric Tag Samples	iTRAQ Sample 1	Mudpit_20180119-DXS-S1-1 (1)	Cluster of Fibroblast growth factor receptor OS=Rattus norvegicus GN=Fgfr3 PE=1 SV=1 (A0A0G2K210_RAT)	Fibroblast growth factor receptor OS=Rattus norvegicus GN=Fgfr3 PE=1 SV=1	A0A0G2K210_RAT,F1LSN4_RAT,Q9JHX9_RAT		uniprot-rat.fasta	87663.9	0.969	1	1	1	1.62e-06	0.0274	800
dsx	Isobaric Tag Samples	iTRAQ Sample 1	Mudpit_20180119-DXS-S1-1 (1)	Cluster of Fanconi anemia core complex-associated protein 100 OS=Rattus norvegicus GN=Faap100 PE=4 SV=1 (D3ZX03_RAT)	Fanconi anemia core complex-associated protein 100 OS=Rattus norvegicus GN=Faap100 PE=4 SV=1	D3ZX03_RAT		uniprot-rat.fasta	94763.5	0.958	1	1	1	1.62e-06	0.0227	882
dsx	Isobaric Tag Samples	iTRAQ Sample 1	Mudpit_20180119-DXS-S1-1 (1)	Cluster of Twinfilin-1 OS=Rattus norvegicus GN=Twf1 PE=1 SV=1 (TWF1_RAT)	Twinfilin-1 OS=Rattus norvegicus GN=Twf1 PE=1 SV=1	TWF1_RAT		uniprot-rat.fasta	40091.7	1	5	5	6	9.73e-06	0.154	350
dsx	Isobaric Tag Samples	iTRAQ Sample 1	Mudpit_20180119-DXS-S1-1 (1)	Cluster of ERO1-like protein alpha OS=Rattus norvegicus GN=Ero1a PE=1 SV=1 (ERO1A_RAT)	ERO1-like protein alpha OS=Rattus norvegicus GN=Ero1a PE=1 SV=1	ERO1A_RAT		uniprot-rat.fasta	54019.4	1	3	3	4	6.49e-06	0.0884	464
dsx	Isobaric Tag Samples	iTRAQ Sample 1	Mudpit_20180119-DXS-S1-1 (1)	Cluster of Nuclear pore complex protein Nup85 OS=Rattus norvegicus GN=Nup85 PE=2 SV=1 (NUP85_RAT)	Nuclear pore complex protein Nup85 OS=Rattus norvegicus GN=Nup85 PE=2 SV=1	NUP85_RAT		uniprot-rat.fasta	74883.9	1	2	2	2	3.24e-06	0.0488	656
dsx	Isobaric Tag Samples	iTRAQ Sample 1	Mudpit_20180119-DXS-S1-1 (1)	Cluster of Lysosomal acid phosphatase OS=Rattus norvegicus GN=Acp2 PE=1 SV=1 (PPAL_RAT)	Lysosomal acid phosphatase OS=Rattus norvegicus GN=Acp2 PE=1 SV=1	PPAL_RAT,Q642D2_RAT		uniprot-rat.fasta	48320.2	0.984	1	1	1	1.62e-06	0.0331	423
dsx	Isobaric Tag Samples	iTRAQ Sample 1	Mudpit_20180119-DXS-S1-1 (1)	Cluster of Protein C12orf4 homolog OS=Rattus norvegicus PE=1 SV=1 (CL004_RAT)	Protein C12orf4 homolog OS=Rattus norvegicus PE=1 SV=1	CL004_RAT		uniprot-rat.fasta	63620.2	0.99	1	1	1	1.62e-06	0.029	552
dsx	Isobaric Tag Samples	iTRAQ Sample 1	Mudpit_20180119-DXS-S1-1 (1)	Cluster of Glutamate receptor ionotropic, NMDA 1 OS=Rattus norvegicus GN=Grin1 PE=1 SV=1 (NMDZ1_RAT)	Glutamate receptor ionotropic, NMDA 1 OS=Rattus norvegicus GN=Grin1 PE=1 SV=1	NMDZ1_RAT,Q62683_RAT		uniprot-rat.fasta	105511	1	5	5	10	1.62e-05	0.0618	938
dsx	Isobaric Tag Samples	iTRAQ Sample 1	Mudpit_20180119-DXS-S1-1 (1)	Cluster of Protein O-GlcNAcase OS=Rattus norvegicus GN=Mgea5 PE=1 SV=1 (A0A0H2UI10_RAT)	Protein O-GlcNAcase OS=Rattus norvegicus GN=Mgea5 PE=1 SV=1	A0A0H2UI10_RAT		uniprot-rat.fasta	106178	1	3	3	4	6.49e-06	0.0359	948
dsx	Isobaric Tag Samples	iTRAQ Sample 1	Mudpit_20180119-DXS-S1-1 (1)	Cluster of Septin 4 OS=Rattus norvegicus GN=Sept4 PE=1 SV=1 (A0A096MJN4_RAT)	Platelet glycoprotein Ib beta chain OS=Rattus norvegicus GN=Sept5 PE=1 SV=1	D3ZDH8_RAT		uniprot-rat.fasta	43892.8	1	1	1	52	8.43e-05	0.413	378
dsx	Isobaric Tag Samples	iTRAQ Sample 1	Mudpit_20180119-DXS-S1-1 (1)	Cluster of Phosphatidylglycerophosphate synthase 1 OS=Rattus norvegicus GN=Pgs1 PE=4 SV=2 (D4A5W8_RAT)	Phosphatidylglycerophosphate synthase 1 OS=Rattus norvegicus GN=Pgs1 PE=4 SV=2	D4A5W8_RAT		uniprot-rat.fasta	57756	1	2	2	2	3.24e-06	0.0471	510
dsx	Isobaric Tag Samples	iTRAQ Sample 1	Mudpit_20180119-DXS-S1-1 (1)	Cluster of Coiled-coil domain-containing protein 51 OS=Rattus norvegicus GN=Ccdc51 PE=1 SV=1 (A0A0G2JXH2_RAT)	Coiled-coil domain-containing protein 51 OS=Rattus norvegicus GN=Ccdc51 PE=1 SV=1	A0A0G2JXH2_RAT,CCD51_RAT		uniprot-rat.fasta	45813.5	1	2	2	2	3.24e-06	0.0723	410
dsx	Isobaric Tag Samples	iTRAQ Sample 1	Mudpit_20180119-DXS-S1-1 (1)	Cluster of Glutamate receptor ionotropic, kainate 2 OS=Rattus norvegicus GN=Grik2 PE=1 SV=2 (GRIK2_RAT)	Glutamate receptor ionotropic, kainate 2 OS=Rattus norvegicus GN=Grik2 PE=1 SV=2	GRIK2_RAT		uniprot-rat.fasta	102474	1	3	4	5	8.11e-06	0.0694	908
dsx	Isobaric Tag Samples	iTRAQ Sample 1	Mudpit_20180119-DXS-S1-1 (1)	Cluster of tr|A0A140TAG3|A0A140TAG3_RAT-DECOY	tr|A0A140TAG3|A0A140TAG3_RAT-DECOY	tr|A0A140TAG3|A0A140TAG3_RAT-DECOY			0	0.993	2	2	2	3.24e-06	0
dsx	Isobaric Tag Samples	iTRAQ Sample 1	Mudpit_20180119-DXS-S1-1 (1)	Cluster of Medium-chain specific acyl-CoA dehydrogenase, mitochondrial OS=Rattus norvegicus GN=Acadm PE=1 SV=1 (ACADM_RAT)	Medium-chain specific acyl-CoA dehydrogenase, mitochondrial OS=Rattus norvegicus GN=Acadm PE=1 SV=1	ACADM_RAT		uniprot-rat.fasta	46556.6	0.999	1	1	1	1.62e-06	0.0309	421
dsx	Isobaric Tag Samples	iTRAQ Sample 1	Mudpit_20180119-DXS-S1-1 (1)	Cluster of Protein CDV3 homolog OS=Rattus norvegicus GN=Cdv3 PE=1 SV=1 (A0A0G2K0B0_RAT)	Protein CDV3 homolog OS=Rattus norvegicus GN=Cdv3 PE=1 SV=1	A0A0G2K0B0_RAT,CDV3_RAT		uniprot-rat.fasta	24310.5	1	3	3	5	8.11e-06	0.281	236
dsx	Isobaric Tag Samples	iTRAQ Sample 1	Mudpit_20180119-DXS-S1-1 (1)	Cluster of CAP-Gly domain-containing linker protein 2 OS=Rattus norvegicus GN=Clip2 PE=1 SV=1 (G3V949_RAT)	CAP-Gly domain-containing linker protein 2 OS=Rattus norvegicus GN=Clip2 PE=1 SV=1	G3V949_RAT		uniprot-rat.fasta	115818	1	14	14	23	3.73e-05	0.189	1047
dsx	Isobaric Tag Samples	iTRAQ Sample 1	Mudpit_20180119-DXS-S1-1 (1)	Cluster of Tyrosine-protein kinase receptor TYRO3 OS=Rattus norvegicus GN=Tyro3 PE=1 SV=1 (F1M7U7_RAT)	Tyrosine-protein kinase receptor TYRO3 OS=Rattus norvegicus GN=Tyro3 PE=1 SV=1	F1M7U7_RAT,TYRO3_RAT		uniprot-rat.fasta	95919.9	0.999	1	1	1	1.62e-06	0.017	880
dsx	Isobaric Tag Samples	iTRAQ Sample 1	Mudpit_20180119-DXS-S1-1 (1)	Cluster of Tubulin beta-5 chain OS=Rattus norvegicus GN=Tubb5 PE=1 SV=1 (TBB5_RAT)	Tubulin beta chain OS=Rattus norvegicus GN=Tubb4b PE=1 SV=2	G3V7C6_RAT		uniprot-rat.fasta	61186.6	1	1	1	524	0.00085	0.62	548
dsx	Isobaric Tag Samples	iTRAQ Sample 1	Mudpit_20180119-DXS-S1-1 (1)	Cluster of Phosphatidylinositol 5-phosphate 4-kinase type-2 beta OS=Rattus norvegicus GN=Pip4k2b PE=1 SV=1 (PI42B_RAT)	Phosphatidylinositol 5-phosphate 4-kinase type-2 beta OS=Rattus norvegicus GN=Pip4k2b PE=1 SV=1	PI42B_RAT		uniprot-rat.fasta	47264.4	1	3	4	9	1.46e-05	0.149	416
dsx	Isobaric Tag Samples	iTRAQ Sample 1	Mudpit_20180119-DXS-S1-1 (1)	Cluster of Rho guanine nucleotide exchange factor 10 OS=Rattus norvegicus GN=Arhgef10 PE=4 SV=2 (M0R3X3_RAT)	Rho guanine nucleotide exchange factor 10 OS=Rattus norvegicus GN=Arhgef10 PE=4 SV=2	M0R3X3_RAT		uniprot-rat.fasta	126076	0.976	1	1	1	1.62e-06	0.0177	1133
dsx	Isobaric Tag Samples	iTRAQ Sample 1	Mudpit_20180119-DXS-S1-1 (1)	Cluster of tr|M0RB66|M0RB66_RAT-DECOY	tr|M0RB66|M0RB66_RAT-DECOY	tr|M0RB66|M0RB66_RAT-DECOY			0	0.995	1	1	1	1.62e-06	0
dsx	Isobaric Tag Samples	iTRAQ Sample 1	Mudpit_20180119-DXS-S1-1 (1)	Cluster of Glutathione S-transferase omega 1, isoform CRA_a OS=Rattus norvegicus GN=Gsto1 PE=1 SV=1 (A0A096MJ04_RAT)	Glutathione S-transferase omega 1, isoform CRA_a OS=Rattus norvegicus GN=Gsto1 PE=1 SV=1	A0A096MJ04_RAT,Q6AXR6_RAT		uniprot-rat.fasta	24945.2	0.994	1	1	6	9.73e-06	0.38	213
dsx	Isobaric Tag Samples	iTRAQ Sample 1	Mudpit_20180119-DXS-S1-1 (1)	Cluster of NADH dehydrogenase (Ubiquinone) 1 beta subcomplex, 6 (Predicted) OS=Rattus norvegicus GN=Ndufb6 PE=1 SV=1 (D3ZZ21_RAT)	NADH dehydrogenase (Ubiquinone) 1 beta subcomplex, 6 (Predicted) OS=Rattus norvegicus GN=Ndufb6 PE=1 SV=1	D3ZZ21_RAT		uniprot-rat.fasta	15639	0.985	1	4	9	1.46e-05	0.141	128
dsx	Isobaric Tag Samples	iTRAQ Sample 1	Mudpit_20180119-DXS-S1-1 (1)	Cluster of Sorting nexin-16 OS=Rattus norvegicus GN=Snx16 PE=1 SV=1 (A0A0G2JT47_RAT)	Sorting nexin-16 OS=Rattus norvegicus GN=Snx16 PE=1 SV=1	A0A0G2JT47_RAT,SNX16_RAT		uniprot-rat.fasta	38849	1	3	3	3	4.87e-06	0.0983	344
dsx	Isobaric Tag Samples	iTRAQ Sample 1	Mudpit_20180119-DXS-S1-1 (1)	Cluster of Ferritin (Fragment) OS=Rattus norvegicus GN=Fth1 PE=2 SV=1 (A0JPM7_RAT)	Ferritin (Fragment) OS=Rattus norvegicus GN=Fth1 PE=2 SV=1	A0JPM7_RAT,Q2TA66_RAT,Q5FVS1_RAT,Q66HI5_RAT,Q6AYV6_RAT		uniprot-rat.fasta	26625.5	1	4	5	9	1.46e-05	0.189	234
dsx	Isobaric Tag Samples	iTRAQ Sample 1	Mudpit_20180119-DXS-S1-1 (1)	Cluster of Glycogenin-1 OS=Rattus norvegicus GN=Gyg1 PE=1 SV=1 (A0A0G2JXP1_RAT)	Glycogenin-1 OS=Rattus norvegicus GN=Gyg1 PE=1 SV=1	A0A0G2JXP1_RAT,F8WFR6_RAT,GLYG_RAT		uniprot-rat.fasta	37378.7	0.995	1	1	2	3.24e-06	0.0277	333
dsx	Isobaric Tag Samples	iTRAQ Sample 1	Mudpit_20180119-DXS-S1-1 (1)	Cluster of S100 calcium-binding protein A13 OS=Rattus norvegicus GN=S100a13 PE=1 SV=2 (D3ZTB5_RAT)	S100 calcium-binding protein A13 OS=Rattus norvegicus GN=S100a13 PE=1 SV=2	D3ZTB5_RAT		uniprot-rat.fasta	11198.3	1	3	3	6	9.73e-06	0.276	98
dsx	Isobaric Tag Samples	iTRAQ Sample 1	Mudpit_20180119-DXS-S1-1 (1)	Cluster of Lactamase, beta OS=Rattus norvegicus GN=Lactb PE=1 SV=1 (D3ZFJ6_RAT)	Lactamase, beta OS=Rattus norvegicus GN=Lactb PE=1 SV=1	D3ZFJ6_RAT		uniprot-rat.fasta	60422	1	4	4	5	8.11e-06	0.138	550
dsx	Isobaric Tag Samples	iTRAQ Sample 1	Mudpit_20180119-DXS-S1-1 (1)	Cluster of Hsp90 co-chaperone Cdc37 OS=Rattus norvegicus GN=Cdc37 PE=1 SV=1 (A0A140TAG9_RAT)	Hsp90 co-chaperone Cdc37 OS=Rattus norvegicus GN=Cdc37 PE=1 SV=1	A0A140TAG9_RAT,CDC37_RAT		uniprot-rat.fasta	44510.3	1	7	8	15	2.43e-05	0.249	379
dsx	Isobaric Tag Samples	iTRAQ Sample 1	Mudpit_20180119-DXS-S1-1 (1)	Cluster of Splicing factor 3b, subunit 2 OS=Rattus norvegicus GN=Sf3b2 PE=1 SV=3 (D3ZMS1_RAT)	Splicing factor 3b, subunit 2 OS=Rattus norvegicus GN=Sf3b2 PE=1 SV=3	D3ZMS1_RAT		uniprot-rat.fasta	98149.1	1	4	4	4	6.49e-06	0.0786	878
dsx	Isobaric Tag Samples	iTRAQ Sample 1	Mudpit_20180119-DXS-S1-1 (1)	Cluster of Laminin subunit alpha 4 OS=Rattus norvegicus GN=Lama4 PE=1 SV=3 (F1LTF8_RAT)	Laminin subunit alpha 4 OS=Rattus norvegicus GN=Lama4 PE=1 SV=3	F1LTF8_RAT		uniprot-rat.fasta	196951	0.999	2	2	3	4.87e-06	0.0175	1773
dsx	Isobaric Tag Samples	iTRAQ Sample 1	Mudpit_20180119-DXS-S1-1 (1)	Cluster of Barrier-to-autointegration factor OS=Rattus norvegicus GN=Banf1 PE=1 SV=1 (BAF_RAT)	Barrier-to-autointegration factor OS=Rattus norvegicus GN=Banf1 PE=1 SV=1	BAF_RAT		uniprot-rat.fasta	10044.8	0.95	1	1	2	3.24e-06	0.27	89
dsx	Isobaric Tag Samples	iTRAQ Sample 1	Mudpit_20180119-DXS-S1-1 (1)	Cluster of 2-oxoglutarate dehydrogenase, mitochondrial OS=Rattus norvegicus GN=Ogdh PE=1 SV=1 (ODO1_RAT)	2-oxoglutarate dehydrogenase, mitochondrial OS=Rattus norvegicus GN=Ogdh PE=1 SV=1	ODO1_RAT		uniprot-rat.fasta	116298	1	24	27	57	9.25e-05	0.329	1023
dsx	Isobaric Tag Samples	iTRAQ Sample 1	Mudpit_20180119-DXS-S1-1 (1)	Cluster of Similar to D3Mm3e (Predicted), isoform CRA_a OS=Rattus norvegicus GN=Wdr54 PE=4 SV=1 (D3ZX63_RAT)	Similar to D3Mm3e (Predicted), isoform CRA_a OS=Rattus norvegicus GN=Wdr54 PE=4 SV=1	D3ZX63_RAT		uniprot-rat.fasta	35593.9	1	4	4	4	6.49e-06	0.168	334
dsx	Isobaric Tag Samples	iTRAQ Sample 1	Mudpit_20180119-DXS-S1-1 (1)	Cluster of BTB domain-containing 17 OS=Rattus norvegicus GN=Btbd17 PE=1 SV=1 (D4A8L9_RAT)	BTB domain-containing 17 OS=Rattus norvegicus GN=Btbd17 PE=1 SV=1	D4A8L9_RAT		uniprot-rat.fasta	55406.7	1	3	3	6	9.73e-06	0.0907	507
dsx	Isobaric Tag Samples	iTRAQ Sample 1	Mudpit_20180119-DXS-S1-1 (1)	Cluster of Ral GTPase-activating protein subunit beta OS=Rattus norvegicus GN=Ralgapb PE=1 SV=1 (A0A0G2K0K8_RAT)	Ral GTPase-activating protein subunit beta OS=Rattus norvegicus GN=Ralgapb PE=1 SV=1	A0A0G2K0K8_RAT		uniprot-rat.fasta	160785	0.992	0	0	1	1.62e-06	0.00972	1441
dsx	Isobaric Tag Samples	iTRAQ Sample 1	Mudpit_20180119-DXS-S1-1 (1)	Cluster of ADP-sugar pyrophosphatase OS=Rattus norvegicus GN=Nudt5 PE=1 SV=1 (A0A140TAD1_RAT)	ADP-sugar pyrophosphatase OS=Rattus norvegicus GN=Nudt5 PE=1 SV=1	A0A140TAD1_RAT,NUDT5_RAT		uniprot-rat.fasta	24117.6	0.984	1	1	3	4.87e-06	0.0594	219
dsx	Isobaric Tag Samples	iTRAQ Sample 1	Mudpit_20180119-DXS-S1-1 (1)	Cluster of Exocyst complex component 5 OS=Rattus norvegicus GN=Exoc5 PE=1 SV=1 (EXOC5_RAT)	Exocyst complex component 5 OS=Rattus norvegicus GN=Exoc5 PE=1 SV=1	EXOC5_RAT		uniprot-rat.fasta	81738.7	0.987	1	1	1	1.62e-06	0.0169	708
dsx	Isobaric Tag Samples	iTRAQ Sample 1	Mudpit_20180119-DXS-S1-1 (1)	Cluster of BCAS2, pre-mRNA-processing factor OS=Rattus norvegicus GN=Bcas2 PE=1 SV=1 (B5DFM8_RAT)	BCAS2, pre-mRNA-processing factor OS=Rattus norvegicus GN=Bcas2 PE=1 SV=1	B5DFM8_RAT		uniprot-rat.fasta	26101.5	1	2	2	3	4.87e-06	0.16	225
dsx	Isobaric Tag Samples	iTRAQ Sample 1	Mudpit_20180119-DXS-S1-1 (1)	Cluster of Globin a1 OS=Rattus norvegicus GN=LOC103694855 PE=1 SV=1 (Q62669_RAT)	0 beta-2 globin OS=Rattus norvegicus GN=0 beta-2 globin PE=3 SV=1	Q62670_RAT,Q63011_RAT,Q6PDU6_RAT		uniprot-rat.fasta	16037.5	1	1	1	38	6.16e-05	0.565	147
dsx	Isobaric Tag Samples	iTRAQ Sample 1	Mudpit_20180119-DXS-S1-1 (1)	Cluster of Beta-2-microglobulin OS=Rattus norvegicus GN=B2m PE=1 SV=1 (B2MG_RAT)	Beta-2-microglobulin OS=Rattus norvegicus GN=B2m PE=1 SV=1	B2MG_RAT		uniprot-rat.fasta	13720	0.997	3	3	3	4.87e-06	0.261	119
dsx	Isobaric Tag Samples	iTRAQ Sample 1	Mudpit_20180119-DXS-S1-1 (1)	Cluster of Cytochrome c oxidase subunit 6C-2 OS=Rattus norvegicus GN=Cox6c2 PE=1 SV=3 (CX6C2_RAT)	Cytochrome c oxidase subunit 6C-2 OS=Rattus norvegicus GN=Cox6c2 PE=1 SV=3	CX6C2_RAT		uniprot-rat.fasta	8455.1	1	2	3	6	9.73e-06	0.276	76
dsx	Isobaric Tag Samples	iTRAQ Sample 1	Mudpit_20180119-DXS-S1-1 (1)	Cluster of Similar to RIKEN cDNA 1810043G02; DNA segment, Chr 10, Johns Hopkins University 13, expressed, isoform CRA_b OS=Rattus norvegicus GN=RGD1309594 PE=2 SV=1 (Q5RKG5_RAT)	Similar to RIKEN cDNA 1810043G02; DNA segment, Chr 10, Johns Hopkins University 13, expressed, isoform CRA_b OS=Rattus norvegicus GN=RGD1309594 PE=2 SV=1	Q5RKG5_RAT		uniprot-rat.fasta	28065.6	0.958	1	1	1	1.62e-06	0.0683	249
dsx	Isobaric Tag Samples	iTRAQ Sample 1	Mudpit_20180119-DXS-S1-1 (1)	Cluster of Malate dehydrogenase, cytoplasmic OS=Rattus norvegicus GN=Mdh1 PE=1 SV=3 (MDHC_RAT)	Malate dehydrogenase, cytoplasmic OS=Rattus norvegicus GN=Mdh1 PE=1 SV=3	MDHC_RAT		uniprot-rat.fasta	36483.9	1	15	18	107	0.000174	0.416	334
dsx	Isobaric Tag Samples	iTRAQ Sample 1	Mudpit_20180119-DXS-S1-1 (1)	Cluster of Nuclear transport factor 2 OS=Rattus norvegicus GN=Nutf2 PE=1 SV=1 (NTF2_RAT)	Nuclear transport factor 2 OS=Rattus norvegicus GN=Nutf2 PE=1 SV=1	NTF2_RAT		uniprot-rat.fasta	14478.9	1	3	3	6	9.73e-06	0.386	127
dsx	Isobaric Tag Samples	iTRAQ Sample 1	Mudpit_20180119-DXS-S1-1 (1)	Cluster of Protein lin-7 homolog C OS=Rattus norvegicus GN=Lin7c PE=1 SV=1 (LIN7C_RAT)	Protein lin-7 homolog C OS=Rattus norvegicus GN=Lin7c PE=1 SV=1	LIN7C_RAT		uniprot-rat.fasta	21833.6	1	3	3	11	1.78e-05	0.249	197
dsx	Isobaric Tag Samples	iTRAQ Sample 1	Mudpit_20180119-DXS-S1-1 (1)	Cluster of Sorbin and SH3 domain-containing protein 2 OS=Rattus norvegicus GN=Sorbs2 PE=1 SV=2 (F1LPM3_RAT)	Sorbin and SH3 domain-containing protein 2 OS=Rattus norvegicus GN=Sorbs2 PE=1 SV=2	F1LPM3_RAT		uniprot-rat.fasta	134140	1	11	12	15	2.43e-05	0.131	1196
dsx	Isobaric Tag Samples	iTRAQ Sample 1	Mudpit_20180119-DXS-S1-1 (1)	Cluster of Adapter molecule crk OS=Rattus norvegicus GN=Crk PE=1 SV=1 (CRK_RAT)	Adapter molecule crk OS=Rattus norvegicus GN=Crk PE=1 SV=1	CRK_RAT		uniprot-rat.fasta	33844.8	1	8	8	14	2.27e-05	0.352	304
dsx	Isobaric Tag Samples	iTRAQ Sample 1	Mudpit_20180119-DXS-S1-1 (1)	Cluster of Plexin B2 OS=Rattus norvegicus GN=Plxnb2 PE=1 SV=1 (D3ZQ57_RAT)	Plexin B2 OS=Rattus norvegicus GN=Plxnb2 PE=1 SV=1	D3ZQ57_RAT		uniprot-rat.fasta	205950	1	5	5	7	1.14e-05	0.0407	1841
dsx	Isobaric Tag Samples	iTRAQ Sample 1	Mudpit_20180119-DXS-S1-1 (1)	Cluster of 3'(2'),5'-bisphosphate nucleotidase 1 OS=Rattus norvegicus GN=Bpnt1 PE=1 SV=1 (A0A0G2K0V3_RAT)	3'(2'),5'-bisphosphate nucleotidase 1 OS=Rattus norvegicus GN=Bpnt1 PE=1 SV=1	A0A0G2K0V3_RAT,BPNT1_RAT		uniprot-rat.fasta	33174.5	1	7	7	13	2.11e-05	0.331	308
dsx	Isobaric Tag Samples	iTRAQ Sample 1	Mudpit_20180119-DXS-S1-1 (1)	Cluster of RAP1 GTPase-activating protein 2 OS=Rattus norvegicus GN=Rap1gap2 PE=1 SV=1 (A0A0G2K0S7_RAT)	RAP1 GTPase-activating protein 2 OS=Rattus norvegicus GN=Rap1gap2 PE=1 SV=1	A0A0G2K0S7_RAT		uniprot-rat.fasta	80516.4	1	8	10	15	2.43e-05	0.197	731
dsx	Isobaric Tag Samples	iTRAQ Sample 1	Mudpit_20180119-DXS-S1-1 (1)	Cluster of RALY heterogeneous nuclear ribonucleoprotein OS=Rattus norvegicus GN=Raly PE=1 SV=2 (E9PTI6_RAT)	RALY heterogeneous nuclear ribonucleoprotein OS=Rattus norvegicus GN=Raly PE=1 SV=2	E9PTI6_RAT,Q5PQR0_RAT		uniprot-rat.fasta	31049.9	0.998	1	1	2	3.24e-06	0.0289	295
dsx	Isobaric Tag Samples	iTRAQ Sample 1	Mudpit_20180119-DXS-S1-1 (1)	Cluster of Synaptotagmin-12 OS=Rattus norvegicus GN=Syt12 PE=1 SV=1 (SYT12_RAT)	Synaptotagmin-12 OS=Rattus norvegicus GN=Syt12 PE=1 SV=1	SYT12_RAT		uniprot-rat.fasta	46608.7	1	9	9	10	1.62e-05	0.226	421
dsx	Isobaric Tag Samples	iTRAQ Sample 1	Mudpit_20180119-DXS-S1-1 (1)	Cluster of Desmin OS=Rattus norvegicus GN=Des PE=1 SV=2 (DESM_RAT)	Desmin OS=Rattus norvegicus GN=Des PE=1 SV=2	DESM_RAT,Q6P725_RAT		uniprot-rat.fasta	53457.5	0.993	1	1	2	3.24e-06	0.0405	469
dsx	Isobaric Tag Samples	iTRAQ Sample 1	Mudpit_20180119-DXS-S1-1 (1)	Cluster of Lethal(2) giant larvae protein homolog 1 OS=Rattus norvegicus GN=Llgl1 PE=1 SV=2 (G3V6I1_RAT)	Lethal(2) giant larvae protein homolog 1 OS=Rattus norvegicus GN=Llgl1 PE=1 SV=2	G3V6I1_RAT		uniprot-rat.fasta	115846	1	7	8	9	1.46e-05	0.112	1067
dsx	Isobaric Tag Samples	iTRAQ Sample 1	Mudpit_20180119-DXS-S1-1 (1)	Cluster of Protein S100-A8 OS=Rattus norvegicus GN=S100a8 PE=1 SV=3 (S10A8_RAT)	Protein S100-A8 OS=Rattus norvegicus GN=S100a8 PE=1 SV=3	S10A8_RAT		uniprot-rat.fasta	10238.4	0.95	1	1	1	1.62e-06	0.146	89
dsx	Isobaric Tag Samples	iTRAQ Sample 1	Mudpit_20180119-DXS-S1-1 (1)	Cluster of Cysteine and glycine-rich protein 1 OS=Rattus norvegicus GN=Csrp1 PE=1 SV=2 (CSRP1_RAT)	Cysteine and glycine-rich protein 1 OS=Rattus norvegicus GN=Csrp1 PE=1 SV=2	CSRP1_RAT		uniprot-rat.fasta	20613.2	1	4	4	5	8.11e-06	0.29	193
dsx	Isobaric Tag Samples	iTRAQ Sample 1	Mudpit_20180119-DXS-S1-1 (1)	Cluster of Golgi reassembly-stacking protein 2 OS=Rattus norvegicus GN=Gorasp2 PE=1 SV=1 (Q68G33_RAT)	Golgi reassembly-stacking protein 2 OS=Rattus norvegicus GN=Gorasp2 PE=1 SV=1	Q68G33_RAT		uniprot-rat.fasta	47310.5	1	2	2	3	4.87e-06	0.0529	454
dsx	Isobaric Tag Samples	iTRAQ Sample 1	Mudpit_20180119-DXS-S1-1 (1)	Cluster of ADP-ribosylation factor GTPase-activating protein 2 OS=Rattus norvegicus GN=Arfgap2 PE=1 SV=1 (ARFG2_RAT)	ADP-ribosylation factor GTPase-activating protein 2 OS=Rattus norvegicus GN=Arfgap2 PE=1 SV=1	ARFG2_RAT		uniprot-rat.fasta	56557.4	1	3	4	4	6.49e-06	0.0808	520
dsx	Isobaric Tag Samples	iTRAQ Sample 1	Mudpit_20180119-DXS-S1-1 (1)	Cluster of Contactin-2 OS=Rattus norvegicus GN=Cntn2 PE=1 SV=1 (CNTN2_RAT)	Contactin-2 OS=Rattus norvegicus GN=Cntn2 PE=1 SV=1	CNTN2_RAT,G3V758_RAT		uniprot-rat.fasta	113044	1	8	10	13	2.11e-05	0.106	1040
dsx	Isobaric Tag Samples	iTRAQ Sample 1	Mudpit_20180119-DXS-S1-1 (1)	Cluster of Pyruvate dehydrogenase E1 component subunit alpha, somatic form, mitochondrial OS=Rattus norvegicus GN=Pdha1 PE=1 SV=2 (ODPA_RAT)	Pyruvate dehydrogenase E1 component subunit alpha OS=Rattus norvegicus GN=Pdha1 PE=1 SV=1	A0A0G2JW90_RAT,D4A5G8_RAT,F7FKI5_RAT,Q4FZZ4_RAT		uniprot-rat.fasta	43216.5	0.975	0	0	34	5.51e-05	0.256	390
dsx	Isobaric Tag Samples	iTRAQ Sample 1	Mudpit_20180119-DXS-S1-1 (1)	Cluster of ATP-dependent (S)-NAD(P)H-hydrate dehydratase OS=Rattus norvegicus GN=Naxd PE=1 SV=2 (D3ZLK9_RAT)	ATP-dependent (S)-NAD(P)H-hydrate dehydratase OS=Rattus norvegicus GN=Naxd PE=1 SV=2	D3ZLK9_RAT,NNRD_RAT		uniprot-rat.fasta	36518	1	3	3	4	6.49e-06	0.134	343
dsx	Isobaric Tag Samples	iTRAQ Sample 1	Mudpit_20180119-DXS-S1-1 (1)	Cluster of Nidogen-2 OS=Rattus norvegicus GN=Nid2 PE=2 SV=1 (NID2_RAT)	Nidogen-2 OS=Rattus norvegicus GN=Nid2 PE=2 SV=1	NID2_RAT		uniprot-rat.fasta	152974	1	3	3	3	4.87e-06	0.0387	1396
dsx	Isobaric Tag Samples	iTRAQ Sample 1	Mudpit_20180119-DXS-S1-1 (1)	Cluster of tr|A0A0G2JV58|A0A0G2JV58_RAT-DECOY	tr|A0A0G2JV58|A0A0G2JV58_RAT-DECOY	tr|A0A0G2JV58|A0A0G2JV58_RAT-DECOY			0	0.95	1	1	1	1.62e-06	0
dsx	Isobaric Tag Samples	iTRAQ Sample 1	Mudpit_20180119-DXS-S1-1 (1)	Cluster of DEAH (Asp-Glu-Ala-His) box polypeptide 36 (Predicted), isoform CRA_a OS=Rattus norvegicus GN=Dhx36 PE=1 SV=1 (D4A2Z8_RAT)	DEAH (Asp-Glu-Ala-His) box polypeptide 36 (Predicted), isoform CRA_a OS=Rattus norvegicus GN=Dhx36 PE=1 SV=1	D4A2Z8_RAT		uniprot-rat.fasta	113848	0.999	1	1	2	3.24e-06	0.014	1000
dsx	Isobaric Tag Samples	iTRAQ Sample 1	Mudpit_20180119-DXS-S1-1 (1)	Cluster of Ribosomal protein S6 kinase OS=Rattus norvegicus GN=Rps6ka2 PE=3 SV=2 (F1M7N7_RAT)	Ribosomal protein S6 kinase OS=Rattus norvegicus GN=Rps6ka2 PE=3 SV=2	F1M7N7_RAT		uniprot-rat.fasta	83171.6	0.94	0	0	2	3.24e-06	0.0423	733
dsx	Isobaric Tag Samples	iTRAQ Sample 1	Mudpit_20180119-DXS-S1-1 (1)	Cluster of ADAM metallopeptidase domain 22 OS=Rattus norvegicus GN=Adam22 PE=1 SV=2 (M0R5P8_RAT)	ADAM metallopeptidase domain 22 OS=Rattus norvegicus GN=Adam22 PE=1 SV=2	M0R5P8_RAT		uniprot-rat.fasta	85696.4	1	9	9	12	1.95e-05	0.135	775
dsx	Isobaric Tag Samples	iTRAQ Sample 1	Mudpit_20180119-DXS-S1-1 (1)	Cluster of Rab GTPase-binding effector protein 2 OS=Rattus norvegicus GN=Rabep2 PE=1 SV=1 (Q5EBC7_RAT)	Rab GTPase-binding effector protein 2 OS=Rattus norvegicus GN=Rabep2 PE=1 SV=1	Q5EBC7_RAT,RABE2_RAT		uniprot-rat.fasta	61972.7	0.997	1	1	1	1.62e-06	0.0253	554
dsx	Isobaric Tag Samples	iTRAQ Sample 1	Mudpit_20180119-DXS-S1-1 (1)	Cluster of SWI/SNF-related, matrix-associated, actin-dependent regulator of chromatin, subfamily a, member 2 OS=Rattus norvegicus GN=Smarca2 PE=1 SV=1 (E9PTG1_RAT)	SWI/SNF-related, matrix-associated, actin-dependent regulator of chromatin, subfamily a, member 2 OS=Rattus norvegicus GN=Smarca2 PE=1 SV=1	E9PTG1_RAT,Q6DUH4_RAT		uniprot-rat.fasta	182357	0.988	1	1	1	1.62e-06	0.0119	1597
dsx	Isobaric Tag Samples	iTRAQ Sample 1	Mudpit_20180119-DXS-S1-1 (1)	Cluster of Phosphomannomutase OS=Rattus norvegicus GN=Pmm1 PE=1 SV=1 (Q5RK25_RAT)	Phosphomannomutase OS=Rattus norvegicus GN=Pmm1 PE=1 SV=1	Q5RK25_RAT		uniprot-rat.fasta	29689.7	0.95	1	1	1	1.62e-06	0.0573	262
dsx	Isobaric Tag Samples	iTRAQ Sample 1	Mudpit_20180119-DXS-S1-1 (1)	Cluster of Unconventional myosin-Id OS=Rattus norvegicus GN=Myo1d PE=1 SV=3 (MYO1D_RAT)	Unconventional myosin-Id OS=Rattus norvegicus GN=Myo1d PE=1 SV=3	MYO1D_RAT		uniprot-rat.fasta	116099	1	7	7	9	1.46e-05	0.0795	1006
dsx	Isobaric Tag Samples	iTRAQ Sample 1	Mudpit_20180119-DXS-S1-1 (1)	Cluster of Transferrin receptor protein 1 OS=Rattus norvegicus GN=Tfrc PE=1 SV=1 (G3V679_RAT)	Transferrin receptor protein 1 OS=Rattus norvegicus GN=Tfrc PE=1 SV=1	G3V679_RAT		uniprot-rat.fasta	85879.6	1	3	3	5	8.11e-06	0.0407	761
dsx	Isobaric Tag Samples	iTRAQ Sample 1	Mudpit_20180119-DXS-S1-1 (1)	Cluster of FERM domain-containing 4A OS=Rattus norvegicus GN=Frmd4a PE=1 SV=1 (A0A0G2K2R0_RAT)	FERM domain-containing 4A OS=Rattus norvegicus GN=Frmd4a PE=1 SV=1	A0A0G2K2R0_RAT,D3ZU85_RAT		uniprot-rat.fasta	86400.9	1	2	2	2	3.24e-06	0.0447	783
dsx	Isobaric Tag Samples	iTRAQ Sample 1	Mudpit_20180119-DXS-S1-1 (1)	Cluster of VPS51 GARP complex subunit OS=Rattus norvegicus GN=Vps51 PE=1 SV=2 (F1M4I4_RAT)	VPS51 GARP complex subunit OS=Rattus norvegicus GN=Vps51 PE=1 SV=2	F1M4I4_RAT		uniprot-rat.fasta	86043.5	1	4	4	6	9.73e-06	0.0653	781
dsx	Isobaric Tag Samples	iTRAQ Sample 1	Mudpit_20180119-DXS-S1-1 (1)	Cluster of N-myc downstream regulated gene 4, isoform CRA_c OS=Rattus norvegicus GN=Ndrg4 PE=1 SV=1 (G3V7P8_RAT)	N-myc downstream regulated gene 4, isoform CRA_c OS=Rattus norvegicus GN=Ndrg4 PE=1 SV=1	G3V7P8_RAT,NDRG4_RAT		uniprot-rat.fasta	38486.4	1	3	3	4	6.49e-06	0.0966	352
dsx	Isobaric Tag Samples	iTRAQ Sample 1	Mudpit_20180119-DXS-S1-1 (1)	Cluster of Mitochondrial ribosomal protein S36 OS=Rattus norvegicus GN=Mrps36 PE=1 SV=1 (M0R776_RAT)	Mitochondrial ribosomal protein S36 OS=Rattus norvegicus GN=Mrps36 PE=1 SV=1	M0R776_RAT		uniprot-rat.fasta	11413.5	1	2	2	2	3.24e-06	0.33	103
dsx	Isobaric Tag Samples	iTRAQ Sample 1	Mudpit_20180119-DXS-S1-1 (1)	Cluster of Mitochondrial calcium uptake family, member 3 OS=Rattus norvegicus GN=Micu3 PE=4 SV=2 (D3ZG95_RAT)	Mitochondrial calcium uptake family, member 3 OS=Rattus norvegicus GN=Micu3 PE=4 SV=2	D3ZG95_RAT		uniprot-rat.fasta	56885.3	1	6	6	6	9.73e-06	0.16	499
dsx	Isobaric Tag Samples	iTRAQ Sample 1	Mudpit_20180119-DXS-S1-1 (1)	Cluster of Alcohol dehydrogenase [NADP(+)] OS=Rattus norvegicus GN=Akr1a1 PE=1 SV=2 (AK1A1_RAT)	Alcohol dehydrogenase [NADP(+)] OS=Rattus norvegicus GN=Akr1a1 PE=1 SV=2	AK1A1_RAT		uniprot-rat.fasta	36506.2	1	7	8	17	2.76e-05	0.262	325
dsx	Isobaric Tag Samples	iTRAQ Sample 1	Mudpit_20180119-DXS-S1-1 (1)	Cluster of Oligodendrocyte-myelin glycoprotein OS=Rattus norvegicus GN=Omg PE=1 SV=1 (F7EYB9_RAT)	Oligodendrocyte-myelin glycoprotein OS=Rattus norvegicus GN=Omg PE=1 SV=1	F7EYB9_RAT,Q7TNM3_RAT,Q7TQ25_RAT		uniprot-rat.fasta	49267.3	1	6	6	11	1.78e-05	0.133	440
dsx	Isobaric Tag Samples	iTRAQ Sample 1	Mudpit_20180119-DXS-S1-1 (1)	Cluster of Voltage-dependent N-type calcium channel subunit alpha-1B OS=Rattus norvegicus GN=Cacna1b PE=1 SV=1 (CAC1B_RAT)	Voltage-dependent N-type calcium channel subunit alpha-1B OS=Rattus norvegicus GN=Cacna1b PE=1 SV=1	CAC1B_RAT		uniprot-rat.fasta	262261	1	4	4	5	8.11e-06	0.018	2336
dsx	Isobaric Tag Samples	iTRAQ Sample 1	Mudpit_20180119-DXS-S1-1 (1)	Cluster of Family with sequence similarity 65, member A OS=Rattus norvegicus GN=Ripor1 PE=1 SV=1 (A0A0G2JVR9_RAT)	Family with sequence similarity 65, member A OS=Rattus norvegicus GN=Ripor1 PE=1 SV=1	A0A0G2JVR9_RAT		uniprot-rat.fasta	133270	1	2	3	3	4.87e-06	0.0252	1231
dsx	Isobaric Tag Samples	iTRAQ Sample 1	Mudpit_20180119-DXS-S1-1 (1)	Cluster of CCR4-NOT transcription complex, subunit 1 OS=Rattus norvegicus GN=Cnot1 PE=1 SV=1 (G3V7M0_RAT)	CCR4-NOT transcription complex, subunit 1 OS=Rattus norvegicus GN=Cnot1 PE=1 SV=1	G3V7M0_RAT		uniprot-rat.fasta	266872	1	6	6	8	1.3e-05	0.0337	2376
dsx	Isobaric Tag Samples	iTRAQ Sample 1	Mudpit_20180119-DXS-S1-1 (1)	Cluster of 6-phosphogluconate dehydrogenase, decarboxylating OS=Rattus norvegicus GN=Pgd PE=1 SV=1 (6PGD_RAT)	6-phosphogluconate dehydrogenase, decarboxylating OS=Rattus norvegicus GN=Pgd PE=1 SV=1	6PGD_RAT		uniprot-rat.fasta	53238	1	6	6	11	1.78e-05	0.186	483
dsx	Isobaric Tag Samples	iTRAQ Sample 1	Mudpit_20180119-DXS-S1-1 (1)	Cluster of Threonine--tRNA ligase, cytoplasmic OS=Rattus norvegicus GN=Tars PE=1 SV=1 (A0A0G2K9V6_RAT)	Threonine--tRNA ligase, cytoplasmic OS=Rattus norvegicus GN=Tars PE=1 SV=1	A0A0G2K9V6_RAT		uniprot-rat.fasta	83391.2	1	9	10	17	2.76e-05	0.18	722
dsx	Isobaric Tag Samples	iTRAQ Sample 1	Mudpit_20180119-DXS-S1-1 (1)	Cluster of Tryptophan 5-hydroxylase 2 OS=Rattus norvegicus GN=Tph2 PE=1 SV=1 (TPH2_RAT)	Tryptophan 5-hydroxylase 2 OS=Rattus norvegicus GN=Tph2 PE=1 SV=1	TPH2_RAT		uniprot-rat.fasta	55622.2	1	2	2	2	3.24e-06	0.066	485
dsx	Isobaric Tag Samples	iTRAQ Sample 1	Mudpit_20180119-DXS-S1-1 (1)	Cluster of Syntaxin binding protein 3, isoform CRA_a OS=Rattus norvegicus GN=Stxbp3 PE=1 SV=1 (Q99PV2_RAT)	Syntaxin binding protein 3, isoform CRA_a OS=Rattus norvegicus GN=Stxbp3 PE=1 SV=1	Q99PV2_RAT		uniprot-rat.fasta	68023.1	1	6	7	11	1.78e-05	0.143	593
dsx	Isobaric Tag Samples	iTRAQ Sample 1	Mudpit_20180119-DXS-S1-1 (1)	Cluster of Peroxisomal membrane protein PEX14 OS=Rattus norvegicus GN=Pex14 PE=1 SV=1 (PEX14_RAT)	Peroxisomal membrane protein PEX14 OS=Rattus norvegicus GN=Pex14 PE=1 SV=1	PEX14_RAT		uniprot-rat.fasta	40935.9	1	2	2	2	3.24e-06	0.0878	376
dsx	Isobaric Tag Samples	iTRAQ Sample 1	Mudpit_20180119-DXS-S1-1 (1)	Cluster of 39S ribosomal protein L38, mitochondrial OS=Rattus norvegicus GN=Mrpl38 PE=2 SV=2 (RM38_RAT)	39S ribosomal protein L38, mitochondrial OS=Rattus norvegicus GN=Mrpl38 PE=2 SV=2	RM38_RAT		uniprot-rat.fasta	44838.5	0.985	1	1	1	1.62e-06	0.0447	380
dsx	Isobaric Tag Samples	iTRAQ Sample 1	Mudpit_20180119-DXS-S1-1 (1)	Cluster of Dual specificity mitogen-activated protein kinase kinase 4 OS=Rattus norvegicus GN=Map2k4 PE=2 SV=1 (Q4KSH6_RAT)	Dual specificity mitogen-activated protein kinase kinase 4 OS=Rattus norvegicus GN=Map2k4 PE=2 SV=1	Q4KSH6_RAT		uniprot-rat.fasta	44114.8	1	5	6	11	1.78e-05	0.204	397
dsx	Isobaric Tag Samples	iTRAQ Sample 1	Mudpit_20180119-DXS-S1-1 (1)	Cluster of von Willebrand factor A domain-containing protein 1 OS=Rattus norvegicus GN=Vwa1 PE=2 SV=1 (VWA1_RAT)	von Willebrand factor A domain-containing protein 1 OS=Rattus norvegicus GN=Vwa1 PE=2 SV=1	VWA1_RAT		uniprot-rat.fasta	44832.5	1	3	3	3	4.87e-06	0.106	415
dsx	Isobaric Tag Samples	iTRAQ Sample 1	Mudpit_20180119-DXS-S1-1 (1)	Cluster of HIG1 domain family, member 2A OS=Rattus norvegicus GN=Higd2a PE=2 SV=1 (B2GV65_RAT)	HIG1 domain family, member 2A OS=Rattus norvegicus GN=Higd2a PE=2 SV=1	B2GV65_RAT,D3ZU87_RAT		uniprot-rat.fasta	11430.6	0.998	1	1	1	1.62e-06	0.179	106
dsx	Isobaric Tag Samples	iTRAQ Sample 1	Mudpit_20180119-DXS-S1-1 (1)	Cluster of GDP-mannose 4, 6-dehydratase OS=Rattus norvegicus GN=Gmds PE=2 SV=1 (Q3MHS7_RAT)	GDP-mannose 4, 6-dehydratase OS=Rattus norvegicus GN=Gmds PE=2 SV=1	Q3MHS7_RAT		uniprot-rat.fasta	42095.4	1	3	3	3	4.87e-06	0.116	372
dsx	Isobaric Tag Samples	iTRAQ Sample 1	Mudpit_20180119-DXS-S1-1 (1)	Cluster of Phosphatidylinositol glycan anchor biosynthesis class U protein OS=Rattus norvegicus GN=Pigu PE=4 SV=1 (A0A0G2KAR3_RAT)	Phosphatidylinositol glycan anchor biosynthesis class U protein OS=Rattus norvegicus GN=Pigu PE=4 SV=1	A0A0G2KAR3_RAT,F1LPK9_RAT,PIGU_RAT		uniprot-rat.fasta	49955.6	0.982	1	1	3	4.87e-06	0.0458	435
dsx	Isobaric Tag Samples	iTRAQ Sample 1	Mudpit_20180119-DXS-S1-1 (1)	Cluster of tr|G3V763|G3V763_RAT-DECOY	tr|G3V763|G3V763_RAT-DECOY	tr|G3V763|G3V763_RAT-DECOY			0	0.984	1	1	1	1.62e-06	0
dsx	Isobaric Tag Samples	iTRAQ Sample 1	Mudpit_20180119-DXS-S1-1 (1)	Cluster of RCG49400, isoform CRA_a OS=Rattus norvegicus GN=Rnf14 PE=1 SV=1 (Q3ZAU6_RAT)	RCG49400, isoform CRA_a OS=Rattus norvegicus GN=Rnf14 PE=1 SV=1	Q3ZAU6_RAT		uniprot-rat.fasta	54107.3	1	3	3	3	4.87e-06	0.0752	479
dsx	Isobaric Tag Samples	iTRAQ Sample 1	Mudpit_20180119-DXS-S1-1 (1)	Cluster of Growth arrest and DNA damage-inducible proteins-interacting protein 1 OS=Rattus norvegicus GN=Gadd45gip1 PE=2 SV=2 (G45IP_RAT)	Growth arrest and DNA damage-inducible proteins-interacting protein 1 OS=Rattus norvegicus GN=Gadd45gip1 PE=2 SV=2	G45IP_RAT		uniprot-rat.fasta	26467.1	0.998	1	1	1	1.62e-06	0.114	228
dsx	Isobaric Tag Samples	iTRAQ Sample 1	Mudpit_20180119-DXS-S1-1 (1)	Cluster of Flap endonuclease 1 OS=Rattus norvegicus GN=Fen1 PE=2 SV=1 (FEN1_RAT)	Flap endonuclease 1 OS=Rattus norvegicus GN=Fen1 PE=2 SV=1	FEN1_RAT		uniprot-rat.fasta	42610	0.923	1	1	1	1.62e-06	0.0447	380
dsx	Isobaric Tag Samples	iTRAQ Sample 1	Mudpit_20180119-DXS-S1-1 (1)	Cluster of Syntaxin-1B OS=Rattus norvegicus GN=Stx1b PE=1 SV=1 (STX1B_RAT)	Syntaxin-1B OS=Rattus norvegicus GN=Stx1b PE=1 SV=1	STX1B_RAT		uniprot-rat.fasta	33245.1	1	13	15	54	8.76e-05	0.486	288
dsx	Isobaric Tag Samples	iTRAQ Sample 1	Mudpit_20180119-DXS-S1-1 (1)	Cluster of Guanylate cyclase soluble subunit alpha-2 OS=Rattus norvegicus GN=Gucy1a2 PE=1 SV=2 (GCYA2_RAT)	Guanylate cyclase soluble subunit alpha-2 OS=Rattus norvegicus GN=Gucy1a2 PE=1 SV=2	GCYA2_RAT		uniprot-rat.fasta	81789.3	1	6	6	6	9.73e-06	0.0973	730
dsx	Isobaric Tag Samples	iTRAQ Sample 1	Mudpit_20180119-DXS-S1-1 (1)	Cluster of Septin-8 OS=Rattus norvegicus GN=Sept8 PE=1 SV=1 (A0A0G2K7G7_RAT)	Septin-8 OS=Rattus norvegicus GN=Sept8 PE=1 SV=1	A0A0G2K7G7_RAT		uniprot-rat.fasta	55806.6	1	8	8	26	4.22e-05	0.325	483
dsx	Isobaric Tag Samples	iTRAQ Sample 1	Mudpit_20180119-DXS-S1-1 (1)	Cluster of WD repeat-containing protein 7 OS=Rattus norvegicus GN=Wdr7 PE=1 SV=1 (WDR7_RAT)	WD repeat-containing protein 7 OS=Rattus norvegicus GN=Wdr7 PE=1 SV=1	WDR7_RAT		uniprot-rat.fasta	163193	1	19	20	44	7.14e-05	0.189	1488
dsx	Isobaric Tag Samples	iTRAQ Sample 1	Mudpit_20180119-DXS-S1-1 (1)	Cluster of Leucine-rich repeat-containing protein 7 OS=Rattus norvegicus GN=Lrrc7 PE=1 SV=3 (F1M4K6_RAT)	Leucine-rich repeat-containing protein 7 OS=Rattus norvegicus GN=Lrrc7 PE=1 SV=3	F1M4K6_RAT		uniprot-rat.fasta	167486	1	16	17	22	3.57e-05	0.14	1495
dsx	Isobaric Tag Samples	iTRAQ Sample 1	Mudpit_20180119-DXS-S1-1 (1)	Cluster of Triple functional domain protein OS=Rattus norvegicus GN=Trio PE=1 SV=4 (TRIO_RAT)	Triple functional domain protein OS=Rattus norvegicus GN=Trio PE=1 SV=4	TRIO_RAT		uniprot-rat.fasta	347862	1	8	8	12	1.95e-05	0.0513	3100
dsx	Isobaric Tag Samples	iTRAQ Sample 1	Mudpit_20180119-DXS-S1-1 (1)	Cluster of Peptidyl-prolyl cis-trans isomerase F, mitochondrial OS=Rattus norvegicus GN=Ppif PE=1 SV=2 (PPIF_RAT)	Peptidyl-prolyl cis-trans isomerase F, mitochondrial OS=Rattus norvegicus GN=Ppif PE=1 SV=2	PPIF_RAT		uniprot-rat.fasta	21810.3	0.998	1	1	3	4.87e-06	0.0825	206
dsx	Isobaric Tag Samples	iTRAQ Sample 1	Mudpit_20180119-DXS-S1-1 (1)	Cluster of Transcriptional activator protein Pur-alpha OS=Rattus norvegicus GN=Pura PE=1 SV=3 (F1LPS8_RAT)	Transcriptional activator protein Pur-alpha OS=Rattus norvegicus GN=Pura PE=1 SV=3	F1LPS8_RAT		uniprot-rat.fasta	31903.9	1	7	8	16	2.6e-05	0.28	289
dsx	Isobaric Tag Samples	iTRAQ Sample 1	Mudpit_20180119-DXS-S1-1 (1)	Cluster of 14-3-3 protein zeta/delta OS=Rattus norvegicus GN=Ywhaz PE=1 SV=1 (1433Z_RAT)	14-3-3 protein epsilon OS=Rattus norvegicus GN=Ywhae PE=1 SV=1	1433E_RAT		uniprot-rat.fasta	29175	1	15	22	135	0.000219	0.733	255
dsx	Isobaric Tag Samples	iTRAQ Sample 1	Mudpit_20180119-DXS-S1-1 (1)	Cluster of Putative phospholipase B-like 2 OS=Rattus norvegicus GN=Plbd2 PE=1 SV=2 (PLBL2_RAT)	Putative phospholipase B-like 2 OS=Rattus norvegicus GN=Plbd2 PE=1 SV=2	PLBL2_RAT		uniprot-rat.fasta	65457.8	1	3	3	4	6.49e-06	0.0581	585
dsx	Isobaric Tag Samples	iTRAQ Sample 1	Mudpit_20180119-DXS-S1-1 (1)	Cluster of Sept9 protein (Fragment) OS=Rattus norvegicus GN=Sept9 PE=2 SV=1 (B2GVB4_RAT)	Sept9 protein (Fragment) OS=Rattus norvegicus GN=Sept9 PE=2 SV=1	B2GVB4_RAT		uniprot-rat.fasta	62032.7	1	6	6	6	9.73e-06	0.175	550
dsx	Isobaric Tag Samples	iTRAQ Sample 1	Mudpit_20180119-DXS-S1-1 (1)	Cluster of Glucose-fructose oxidoreductase domain-containing 1 OS=Rattus norvegicus GN=Gfod1 PE=4 SV=1 (D3ZR63_RAT)	Glucose-fructose oxidoreductase domain-containing 1 OS=Rattus norvegicus GN=Gfod1 PE=4 SV=1	D3ZR63_RAT		uniprot-rat.fasta	43258.7	1	2	2	2	3.24e-06	0.0564	390
dsx	Isobaric Tag Samples	iTRAQ Sample 1	Mudpit_20180119-DXS-S1-1 (1)	Cluster of Fermitin family member 2 OS=Rattus norvegicus GN=Fermt2 PE=1 SV=1 (A0A0G2JWC7_RAT)	Fermitin family member 2 OS=Rattus norvegicus GN=Fermt2 PE=1 SV=1	A0A0G2JWC7_RAT,Q5XI19_RAT		uniprot-rat.fasta	77878.8	1	8	9	11	1.78e-05	0.18	680
dsx	Isobaric Tag Samples	iTRAQ Sample 1	Mudpit_20180119-DXS-S1-1 (1)	Cluster of ATP-citrate synthase OS=Rattus norvegicus GN=Acly PE=1 SV=1 (A0A0G2K5E7_RAT)	ATP-citrate synthase OS=Rattus norvegicus GN=Acly PE=1 SV=1	G3V9G4_RAT		uniprot-rat.fasta	119717	0.98	0	0	61	9.89e-05	0.305	1091
dsx	Isobaric Tag Samples	iTRAQ Sample 1	Mudpit_20180119-DXS-S1-1 (1)	Cluster of Plexin A1 OS=Rattus norvegicus GN=Plxna1 PE=1 SV=3 (D3Z981_RAT)	Plexin A2 OS=Rattus norvegicus GN=Plxna2 PE=4 SV=1	D3ZWP6_RAT		uniprot-rat.fasta	211606	1	2	2	6	9.73e-06	0.0301	1894
dsx	Isobaric Tag Samples	iTRAQ Sample 1	Mudpit_20180119-DXS-S1-1 (1)	Cluster of Diphosphomevalonate decarboxylase OS=Rattus norvegicus GN=Mvd PE=1 SV=1 (MVD1_RAT)	Diphosphomevalonate decarboxylase OS=Rattus norvegicus GN=Mvd PE=1 SV=1	MVD1_RAT,Q642E5_RAT		uniprot-rat.fasta	43903.3	1	3	3	4	6.49e-06	0.0923	401
dsx	Isobaric Tag Samples	iTRAQ Sample 1	Mudpit_20180119-DXS-S1-1 (1)	Cluster of Amphiphysin OS=Rattus norvegicus GN=Amph PE=1 SV=3 (F1LPP0_RAT)	Amphiphysin OS=Rattus norvegicus GN=Amph PE=1 SV=3	F1LPP0_RAT		uniprot-rat.fasta	74605.8	1	3	3	31	5.03e-05	0.36	681
dsx	Isobaric Tag Samples	iTRAQ Sample 1	Mudpit_20180119-DXS-S1-1 (1)	Cluster of Cell division cycle 16 OS=Rattus norvegicus GN=Cdc16 PE=1 SV=1 (A0A0G2JT88_RAT)	Cell division cycle 16 OS=Rattus norvegicus GN=Cdc16 PE=1 SV=1	A0A0G2JT88_RAT,Q4V884_RAT		uniprot-rat.fasta	71363.4	0.998	1	1	1	1.62e-06	0.0166	620
dsx	Isobaric Tag Samples	iTRAQ Sample 1	Mudpit_20180119-DXS-S1-1 (1)	Cluster of AFG3-like matrix AAA peptidase subunit 2 OS=Rattus norvegicus GN=Afg3l2 PE=1 SV=1 (F1LN92_RAT)	AFG3-like matrix AAA peptidase subunit 2 OS=Rattus norvegicus GN=Afg3l2 PE=1 SV=1	F1LN92_RAT		uniprot-rat.fasta	89354.5	1	7	7	12	1.95e-05	0.118	802
dsx	Isobaric Tag Samples	iTRAQ Sample 1	Mudpit_20180119-DXS-S1-1 (1)	Cluster of Receptor-type tyrosine-protein phosphatase epsilon OS=Rattus norvegicus GN=Ptpre PE=2 SV=1 (PTPRE_RAT)	Receptor-type tyrosine-protein phosphatase epsilon OS=Rattus norvegicus GN=Ptpre PE=2 SV=1	PTPRE_RAT		uniprot-rat.fasta	80734.7	0.999	2	2	2	3.24e-06	0.0243	699
dsx	Isobaric Tag Samples	iTRAQ Sample 1	Mudpit_20180119-DXS-S1-1 (1)	Cluster of Clathrin heavy chain OS=Rattus norvegicus GN=Cltc PE=1 SV=1 (F1M779_RAT)	Clathrin heavy chain OS=Rattus norvegicus GN=Cltc PE=1 SV=1	F1M779_RAT		uniprot-rat.fasta	191564	1	60	80	275	0.000446	0.472	1675
dsx	Isobaric Tag Samples	iTRAQ Sample 1	Mudpit_20180119-DXS-S1-1 (1)	Cluster of Histone H2A OS=Rattus norvegicus GN=H2afz PE=3 SV=1 (A0A0A0MXW3_RAT)	Histone H2A OS=Rattus norvegicus GN=H2afz PE=3 SV=1	A0A0A0MXW3_RAT,D4AEC0_RAT,H2AZ_RAT		uniprot-rat.fasta	13553.2	0.95	1	1	2	3.24e-06	0.0787	128
dsx	Isobaric Tag Samples	iTRAQ Sample 1	Mudpit_20180119-DXS-S1-1 (1)	Cluster of Rho guanine nucleotide exchange factor 2 OS=Rattus norvegicus GN=Arhgef2 PE=1 SV=1 (A0A0G2K0V4_RAT)	Rho guanine nucleotide exchange factor 2 OS=Rattus norvegicus GN=Arhgef2 PE=1 SV=1	A0A0G2K0V4_RAT,A0A1B0GWY5_RAT,ARHG2_RAT		uniprot-rat.fasta	111913	1	18	18	30	4.87e-05	0.202	985
dsx	Isobaric Tag Samples	iTRAQ Sample 1	Mudpit_20180119-DXS-S1-1 (1)	Cluster of Methylthioribulose-1-phosphate dehydratase OS=Rattus norvegicus GN=Apip PE=1 SV=3 (D3ZUI1_RAT)	Methylthioribulose-1-phosphate dehydratase OS=Rattus norvegicus GN=Apip PE=1 SV=3	D3ZUI1_RAT		uniprot-rat.fasta	27053.2	0.984	1	1	2	3.24e-06	0.0622	241
dsx	Isobaric Tag Samples	iTRAQ Sample 1	Mudpit_20180119-DXS-S1-1 (1)	Cluster of Sodium/potassium-transporting ATPase subunit alpha-3 OS=Rattus norvegicus GN=Atp1a3 PE=1 SV=2 (AT1A3_RAT)	Sodium/potassium-transporting ATPase subunit alpha-3 OS=Rattus norvegicus GN=Atp1a3 PE=1 SV=2	AT1A3_RAT		uniprot-rat.fasta	111694	1	24	42	395	0.000641	0.453	1013
dsx	Isobaric Tag Samples	iTRAQ Sample 1	Mudpit_20180119-DXS-S1-1 (1)	Cluster of Golgi apparatus protein 1 OS=Rattus norvegicus GN=Glg1 PE=1 SV=1 (G3V8G5_RAT)	Golgi apparatus protein 1 OS=Rattus norvegicus GN=Glg1 PE=1 SV=1	G3V8G5_RAT,GSLG1_RAT		uniprot-rat.fasta	133559	1	3	3	4	6.49e-06	0.041	1171
dsx	Isobaric Tag Samples	iTRAQ Sample 1	Mudpit_20180119-DXS-S1-1 (1)	Cluster of ATP synthase subunit alpha, mitochondrial OS=Rattus norvegicus GN=Atp5a1 PE=1 SV=2 (ATPA_RAT)	ATP synthase subunit alpha, mitochondrial OS=Rattus norvegicus GN=Atp5a1 PE=1 SV=2	ATPA_RAT		uniprot-rat.fasta	59755.2	1	28	41	173	0.000281	0.568	553
dsx	Isobaric Tag Samples	iTRAQ Sample 1	Mudpit_20180119-DXS-S1-1 (1)	Cluster of Cytosolic 10-formyltetrahydrofolate dehydrogenase OS=Rattus norvegicus GN=Aldh1l1 PE=1 SV=3 (AL1L1_RAT)	Cytosolic 10-formyltetrahydrofolate dehydrogenase OS=Rattus norvegicus GN=Aldh1l1 PE=1 SV=3	AL1L1_RAT		uniprot-rat.fasta	98875.4	1	12	12	21	3.41e-05	0.229	902
dsx	Isobaric Tag Samples	iTRAQ Sample 1	Mudpit_20180119-DXS-S1-1 (1)	Cluster of Single-stranded DNA binding protein 1, isoform CRA_b OS=Rattus norvegicus GN=Ssbp1 PE=1 SV=1 (A0A0G2K747_RAT)	Single-stranded DNA binding protein 1, isoform CRA_b OS=Rattus norvegicus GN=Ssbp1 PE=1 SV=1	A0A0G2K747_RAT,G3V7K6_RAT,SSBP_RAT		uniprot-rat.fasta	17454.8	1	4	4	6	9.73e-06	0.378	151
dsx	Isobaric Tag Samples	iTRAQ Sample 1	Mudpit_20180119-DXS-S1-1 (1)	Cluster of Guanine nucleotide-binding protein subunit gamma OS=Rattus norvegicus GN=Gng4 PE=3 SV=1 (M0R809_RAT)	Guanine nucleotide-binding protein subunit gamma OS=Rattus norvegicus GN=Gng4 PE=3 SV=1	M0R809_RAT,O35357_RAT		uniprot-rat.fasta	8404.8	1	2	2	3	4.87e-06	0.44	75
dsx	Isobaric Tag Samples	iTRAQ Sample 1	Mudpit_20180119-DXS-S1-1 (1)	Cluster of Protein prune homolog 2 OS=Rattus norvegicus GN=Prune2 PE=1 SV=1 (PRUN2_RAT)	Protein prune homolog 2 OS=Rattus norvegicus GN=Prune2 PE=1 SV=1	PRUN2_RAT		uniprot-rat.fasta	36981.7	0.983	1	1	1	1.62e-06	0.0311	322
dsx	Isobaric Tag Samples	iTRAQ Sample 1	Mudpit_20180119-DXS-S1-1 (1)	Cluster of APC membrane recruitment protein 2 OS=Rattus norvegicus GN=Amer2 PE=1 SV=1 (A0A0G2JWK6_RAT)	APC membrane recruitment protein 2 OS=Rattus norvegicus GN=Amer2 PE=1 SV=1	A0A0G2JWK6_RAT		uniprot-rat.fasta	53714.6	1	2	2	2	3.24e-06	0.0609	509
dsx	Isobaric Tag Samples	iTRAQ Sample 1	Mudpit_20180119-DXS-S1-1 (1)	Cluster of Zinc finger CCCH type-containing 13 OS=Rattus norvegicus GN=Zc3h13 PE=1 SV=2 (E9PSN4_RAT)	Zinc finger CCCH type-containing 13 OS=Rattus norvegicus GN=Zc3h13 PE=1 SV=2	E9PSN4_RAT		uniprot-rat.fasta	203528	0.901	1	1	1	1.62e-06	0.00521	1728
dsx	Isobaric Tag Samples	iTRAQ Sample 1	Mudpit_20180119-DXS-S1-1 (1)	Cluster of WD repeat-containing protein 61 OS=Rattus norvegicus GN=Wdr61 PE=1 SV=1 (A0A0G2K648_RAT)	WD repeat-containing protein 61 OS=Rattus norvegicus GN=Wdr61 PE=1 SV=1	A0A0G2K648_RAT,WDR61_RAT		uniprot-rat.fasta	33747.1	1	2	3	3	4.87e-06	0.171	305
dsx	Isobaric Tag Samples	iTRAQ Sample 1	Mudpit_20180119-DXS-S1-1 (1)	Cluster of Heat shock cognate 71 kDa protein OS=Rattus norvegicus GN=Hspa8 PE=1 SV=1 (HSP7C_RAT)	Heat shock-related 70 kDa protein 2 OS=Rattus norvegicus GN=Hspa2 PE=1 SV=2	HSP72_RAT		uniprot-rat.fasta	69643.6	1	4	4	58	9.41e-05	0.275	633
dsx	Isobaric Tag Samples	iTRAQ Sample 1	Mudpit_20180119-DXS-S1-1 (1)	Cluster of Sodium- and chloride-dependent glycine transporter 1 OS=Rattus norvegicus GN=Slc6a9 PE=1 SV=2 (SC6A9_RAT)	Sodium- and chloride-dependent glycine transporter 1 OS=Rattus norvegicus GN=Slc6a9 PE=1 SV=2	SC6A9_RAT		uniprot-rat.fasta	71062.9	1	3	3	4	6.49e-06	0.0674	638
dsx	Isobaric Tag Samples	iTRAQ Sample 1	Mudpit_20180119-DXS-S1-1 (1)	Cluster of Cilia and flagella-associated protein 43 OS=Rattus norvegicus GN=Cfap43 PE=4 SV=3 (F1LN76_RAT)	Cilia and flagella-associated protein 43 OS=Rattus norvegicus GN=Cfap43 PE=4 SV=3	F1LN76_RAT		uniprot-rat.fasta	192564	0.993	1	1	1	1.62e-06	0.0173	1674
dsx	Isobaric Tag Samples	iTRAQ Sample 1	Mudpit_20180119-DXS-S1-1 (1)	Cluster of Serine/threonine-protein kinase N1 OS=Rattus norvegicus GN=Pkn1 PE=1 SV=2 (PKN1_RAT)	Serine/threonine-protein kinase N1 OS=Rattus norvegicus GN=Pkn1 PE=1 SV=2	PKN1_RAT		uniprot-rat.fasta	104471	1	2	2	2	3.24e-06	0.0243	946
dsx	Isobaric Tag Samples	iTRAQ Sample 1	Mudpit_20180119-DXS-S1-1 (1)	Cluster of Aspartate aminotransferase, mitochondrial OS=Rattus norvegicus GN=Got2 PE=1 SV=2 (AATM_RAT)	Aspartate aminotransferase, mitochondrial OS=Rattus norvegicus GN=Got2 PE=1 SV=2	AATM_RAT		uniprot-rat.fasta	47315.1	1	15	18	73	0.000118	0.472	430
dsx	Isobaric Tag Samples	iTRAQ Sample 1	Mudpit_20180119-DXS-S1-1 (1)	Cluster of Proteasome inhibitor PI31 subunit OS=Rattus norvegicus GN=Psmf1 PE=1 SV=2 (F1M7S2_RAT)	Proteasome inhibitor PI31 subunit OS=Rattus norvegicus GN=Psmf1 PE=1 SV=2	F1M7S2_RAT,PSMF1_RAT		uniprot-rat.fasta	29855.5	1	4	4	4	6.49e-06	0.17	271
dsx	Isobaric Tag Samples	iTRAQ Sample 1	Mudpit_20180119-DXS-S1-1 (1)	Cluster of Kelch repeat and BTB domain-containing 11 OS=Rattus norvegicus GN=Kbtbd11 PE=1 SV=1 (D4A5J1_RAT)	Kelch repeat and BTB domain-containing 11 OS=Rattus norvegicus GN=Kbtbd11 PE=1 SV=1	D4A5J1_RAT		uniprot-rat.fasta	67848.7	1	5	5	6	9.73e-06	0.111	633
dsx	Isobaric Tag Samples	iTRAQ Sample 1	Mudpit_20180119-DXS-S1-1 (1)	Cluster of Actin-related protein 2 OS=Rattus norvegicus GN=Actr2 PE=2 SV=1 (ARP2_RAT)	Actin-related protein 2 OS=Rattus norvegicus GN=Actr2 PE=2 SV=1	ARP2_RAT		uniprot-rat.fasta	44734.7	1	9	10	25	4.05e-05	0.305	394
dsx	Isobaric Tag Samples	iTRAQ Sample 1	Mudpit_20180119-DXS-S1-1 (1)	Cluster of Calcium/calmodulin-dependent protein kinase type 1B OS=Rattus norvegicus GN=Pnck PE=1 SV=1 (KCC1B_RAT)	Calcium/calmodulin-dependent protein kinase type 1B OS=Rattus norvegicus GN=Pnck PE=1 SV=1	KCC1B_RAT		uniprot-rat.fasta	38439.9	0.959	1	1	1	1.62e-06	0.035	343
dsx	Isobaric Tag Samples	iTRAQ Sample 1	Mudpit_20180119-DXS-S1-1 (1)	Cluster of Nesprin-1 OS=Rattus norvegicus GN=Syne1 PE=2 SV=1 (Q8VHJ9_RAT)	Nesprin-1 OS=Rattus norvegicus GN=Syne1 PE=2 SV=1	Q8VHJ9_RAT		uniprot-rat.fasta	325102	1	4	4	5	8.11e-06	0.0211	2838
dsx	Isobaric Tag Samples	iTRAQ Sample 1	Mudpit_20180119-DXS-S1-1 (1)	Cluster of Cullin 2 OS=Rattus norvegicus GN=Cul2 PE=1 SV=1 (A0A0G2K761_RAT)	Cullin 2 OS=Rattus norvegicus GN=Cul2 PE=1 SV=1	A0A0G2K761_RAT,D4A0H4_RAT		uniprot-rat.fasta	84784.9	1	5	5	10	1.62e-05	0.0859	725
dsx	Isobaric Tag Samples	iTRAQ Sample 1	Mudpit_20180119-DXS-S1-1 (1)	Cluster of WD repeat domain 11 OS=Rattus norvegicus GN=Wdr11 PE=1 SV=2 (D3Z9L5_RAT)	WD repeat domain 11 OS=Rattus norvegicus GN=Wdr11 PE=1 SV=2	D3Z9L5_RAT		uniprot-rat.fasta	135788	1	3	3	3	4.87e-06	0.0441	1224
dsx	Isobaric Tag Samples	iTRAQ Sample 1	Mudpit_20180119-DXS-S1-1 (1)	Cluster of Tricarboxylate transport protein, mitochondrial OS=Rattus norvegicus GN=Slc25a1 PE=1 SV=1 (TXTP_RAT)	Tricarboxylate transport protein, mitochondrial OS=Rattus norvegicus GN=Slc25a1 PE=1 SV=1	TXTP_RAT		uniprot-rat.fasta	33835.6	1	2	3	5	8.11e-06	0.0643	311
dsx	Isobaric Tag Samples	iTRAQ Sample 1	Mudpit_20180119-DXS-S1-1 (1)	Cluster of Phosphoinositide phospholipase C OS=Rattus norvegicus GN=Plcg1 PE=1 SV=1 (G3V845_RAT)	Phosphoinositide phospholipase C OS=Rattus norvegicus GN=Plcg1 PE=1 SV=1	G3V845_RAT,PLCG1_RAT		uniprot-rat.fasta	148552	1	4	4	4	6.49e-06	0.0566	1290
dsx	Isobaric Tag Samples	iTRAQ Sample 1	Mudpit_20180119-DXS-S1-1 (1)	Cluster of Neurexin-1 OS=Rattus norvegicus GN=Nrxn1 PE=1 SV=3 (NRX1A_RAT)	Neurexin-1 OS=Rattus norvegicus GN=Nrxn1 PE=1 SV=3	NRX1A_RAT		uniprot-rat.fasta	167926	1	2	2	15	2.43e-05	0.123	1530
dsx	Isobaric Tag Samples	iTRAQ Sample 1	Mudpit_20180119-DXS-S1-1 (1)	Cluster of Arginyl-tRNA--protein transferase 1 OS=Rattus norvegicus GN=Ate1 PE=1 SV=1 (A0A0G2JX45_RAT)	Arginyl-tRNA--protein transferase 1 OS=Rattus norvegicus GN=Ate1 PE=1 SV=1	A0A0G2JX45_RAT,D4A2N1_RAT		uniprot-rat.fasta	58217.3	0.999	2	2	2	3.24e-06	0.0546	509
dsx	Isobaric Tag Samples	iTRAQ Sample 1	Mudpit_20180119-DXS-S1-1 (1)	Cluster of Protein kinase C OS=Rattus norvegicus GN=Prkca PE=2 SV=1 (B5DFC4_RAT)	Protein kinase C OS=Rattus norvegicus GN=Prkca PE=2 SV=1	B5DFC4_RAT,F1LS98_RAT,KPCA_RAT		uniprot-rat.fasta	76793.2	1	9	9	18	2.92e-05	0.243	672
dsx	Isobaric Tag Samples	iTRAQ Sample 1	Mudpit_20180119-DXS-S1-1 (1)	Cluster of Tubulin polymerization-promoting protein family member 3 OS=Rattus norvegicus GN=Tppp3 PE=2 SV=1 (TPPP3_RAT)	Tubulin polymerization-promoting protein family member 3 OS=Rattus norvegicus GN=Tppp3 PE=2 SV=1	TPPP3_RAT		uniprot-rat.fasta	18980.2	1	3	3	5	8.11e-06	0.222	176
dsx	Isobaric Tag Samples	iTRAQ Sample 1	Mudpit_20180119-DXS-S1-1 (1)	Cluster of Formin-binding protein 1 (Fragment) OS=Rattus norvegicus GN=Fnbp1 PE=1 SV=3 (Z4YNH5_RAT)	Formin-binding protein 1 (Fragment) OS=Rattus norvegicus GN=Fnbp1 PE=1 SV=3	Z4YNH5_RAT		uniprot-rat.fasta	64777.4	0.998	2	2	2	3.24e-06	0.0287	558
dsx	Isobaric Tag Samples	iTRAQ Sample 1	Mudpit_20180119-DXS-S1-1 (1)	Cluster of Transmembrane protein 132B (Fragment) OS=Rattus norvegicus GN=Tmem132b PE=4 SV=1 (A0A0G2K3D9_RAT)	Transmembrane protein 132B (Fragment) OS=Rattus norvegicus GN=Tmem132b PE=4 SV=1	A0A0G2K3D9_RAT		uniprot-rat.fasta	72504.4	0.959	1	1	2	3.24e-06	0.0456	658
dsx	Isobaric Tag Samples	iTRAQ Sample 1	Mudpit_20180119-DXS-S1-1 (1)	Cluster of Metaxin 2 OS=Rattus norvegicus GN=Mtx2 PE=1 SV=1 (Q5U1Z9_RAT)	Metaxin 2 OS=Rattus norvegicus GN=Mtx2 PE=1 SV=1	Q5U1Z9_RAT		uniprot-rat.fasta	29718.4	1	2	2	4	6.49e-06	0.0684	263
dsx	Isobaric Tag Samples	iTRAQ Sample 1	Mudpit_20180119-DXS-S1-1 (1)	Cluster of StAR-related lipid transfer domain-containing 9 OS=Rattus norvegicus GN=Stard9 PE=1 SV=1 (A0A0G2K9Y3_RAT)	StAR-related lipid transfer domain-containing 9 OS=Rattus norvegicus GN=Stard9 PE=1 SV=1	A0A0G2K9Y3_RAT,D3Z9J4_RAT		uniprot-rat.fasta	501345	0.902	1	1	1	1.62e-06	0.00209	4558
dsx	Isobaric Tag Samples	iTRAQ Sample 1	Mudpit_20180119-DXS-S1-1 (1)	Cluster of 3-hydroxybutyrate dehydrogenase, type 1, isoform CRA_a OS=Rattus norvegicus GN=Bdh1 PE=1 SV=1 (A0A0G2JSH2_RAT)	3-hydroxybutyrate dehydrogenase, type 1, isoform CRA_a OS=Rattus norvegicus GN=Bdh1 PE=1 SV=1	A0A0G2JSH2_RAT,BDH_RAT		uniprot-rat.fasta	38202.4	1	9	10	22	3.57e-05	0.285	343
dsx	Isobaric Tag Samples	iTRAQ Sample 1	Mudpit_20180119-DXS-S1-1 (1)	Cluster of Tumor protein D54 OS=Rattus norvegicus GN=Tpd52l2 PE=1 SV=1 (TPD54_RAT)	Tumor protein D54 OS=Rattus norvegicus GN=Tpd52l2 PE=1 SV=1	TPD54_RAT		uniprot-rat.fasta	23991.8	1	3	3	4	6.49e-06	0.173	220
dsx	Isobaric Tag Samples	iTRAQ Sample 1	Mudpit_20180119-DXS-S1-1 (1)	Cluster of NYGGF5 OS=Rattus norvegicus GN=Slc25a27 PE=2 SV=1 (Q6R5J6_RAT)	NYGGF5 OS=Rattus norvegicus GN=Slc25a27 PE=2 SV=1	Q6R5J6_RAT		uniprot-rat.fasta	30536.1	0.998	1	1	2	3.24e-06	0.0727	275
dsx	Isobaric Tag Samples	iTRAQ Sample 1	Mudpit_20180119-DXS-S1-1 (1)	Cluster of Nicotinamide phosphoribosyltransferase OS=Rattus norvegicus GN=Nampt PE=1 SV=1 (A0A0G2K0I3_RAT)	Nicotinamide phosphoribosyltransferase OS=Rattus norvegicus GN=Nampt PE=1 SV=1	A0A0G2K0I3_RAT,NAMPT_RAT		uniprot-rat.fasta	55438.6	1	3	3	5	8.11e-06	0.0774	491
dsx	Isobaric Tag Samples	iTRAQ Sample 1	Mudpit_20180119-DXS-S1-1 (1)	Cluster of Brain-enriched guanylate kinase-associated protein OS=Rattus norvegicus GN=Begain PE=1 SV=1 (A0A0G2K0E5_RAT)	Brain-enriched guanylate kinase-associated protein OS=Rattus norvegicus GN=Begain PE=1 SV=1	A0A0G2K0E5_RAT		uniprot-rat.fasta	66783.5	0.998	1	1	1	1.62e-06	0.0278	611
dsx	Isobaric Tag Samples	iTRAQ Sample 1	Mudpit_20180119-DXS-S1-1 (1)	Cluster of Ankyrin repeat and FYVE domain-containing 1 OS=Rattus norvegicus GN=Ankfy1 PE=1 SV=3 (D4A1J6_RAT)	Ankyrin repeat and FYVE domain-containing 1 OS=Rattus norvegicus GN=Ankfy1 PE=1 SV=3	D4A1J6_RAT		uniprot-rat.fasta	128665	1	3	3	3	4.87e-06	0.0308	1169
dsx	Isobaric Tag Samples	iTRAQ Sample 1	Mudpit_20180119-DXS-S1-1 (1)	Cluster of Microtubule-associated proteins 1A/1B light chain 3A OS=Rattus norvegicus GN=Map1lc3a PE=1 SV=1 (MLP3A_RAT)	Microtubule-associated proteins 1A/1B light chain 3A OS=Rattus norvegicus GN=Map1lc3a PE=1 SV=1	MLP3A_RAT		uniprot-rat.fasta	14272.7	0.999	1	1	5	8.11e-06	0.174	121
dsx	Isobaric Tag Samples	iTRAQ Sample 1	Mudpit_20180119-DXS-S1-1 (1)	Cluster of Ganglioside-induced differentiation-associated-protein 2 OS=Rattus norvegicus GN=Gdap2 PE=2 SV=1 (GDAP2_RAT)	Ganglioside-induced differentiation-associated-protein 2 OS=Rattus norvegicus GN=Gdap2 PE=2 SV=1	GDAP2_RAT		uniprot-rat.fasta	56131.7	0.984	1	1	2	3.24e-06	0.0302	497
dsx	Isobaric Tag Samples	iTRAQ Sample 1	Mudpit_20180119-DXS-S1-1 (1)	Cluster of Vacuolar protein sorting 52 (Yeast), isoform CRA_b OS=Rattus norvegicus GN=Vps52 PE=2 SV=1 (B2GUV2_RAT)	Vacuolar protein sorting 52 (Yeast), isoform CRA_b OS=Rattus norvegicus GN=Vps52 PE=2 SV=1	B2GUV2_RAT,VPS52_RAT		uniprot-rat.fasta	82105	1	2	2	3	4.87e-06	0.0567	723
dsx	Isobaric Tag Samples	iTRAQ Sample 1	Mudpit_20180119-DXS-S1-1 (1)	Cluster of WD repeat and FYVE domain-containing 1 OS=Rattus norvegicus GN=Wdfy1 PE=1 SV=1 (A0A0G2K3L8_RAT)	WD repeat and FYVE domain-containing 1 OS=Rattus norvegicus GN=Wdfy1 PE=1 SV=1	A0A0G2K3L8_RAT		uniprot-rat.fasta	46174.9	1	2	2	2	3.24e-06	0.0634	410
dsx	Isobaric Tag Samples	iTRAQ Sample 1	Mudpit_20180119-DXS-S1-1 (1)	Cluster of Kv channel-interacting protein 2 OS=Rattus norvegicus GN=LOC100911951 PE=4 SV=1 (A0A0H2UI09_RAT)	Kv channel-interacting protein 2 OS=Rattus norvegicus GN=LOC100911951 PE=4 SV=1	A0A0H2UI09_RAT,D5LL09_RAT,KCIP2_RAT		uniprot-rat.fasta	30933.6	0.998	1	1	2	3.24e-06	0.0404	270
dsx	Isobaric Tag Samples	iTRAQ Sample 1	Mudpit_20180119-DXS-S1-1 (1)	Cluster of Synapse associated protein 1, isoform CRA_a OS=Rattus norvegicus GN=Syap1 PE=1 SV=1 (F7F350_RAT)	Synapse associated protein 1, isoform CRA_a OS=Rattus norvegicus GN=Syap1 PE=1 SV=1	F7F350_RAT,Q6AYB6_RAT		uniprot-rat.fasta	40797.8	0.995	1	1	1	1.62e-06	0.0222	360
dsx	Isobaric Tag Samples	iTRAQ Sample 1	Mudpit_20180119-DXS-S1-1 (1)	Cluster of Astrotactin 2 OS=Rattus norvegicus GN=Astn2 PE=4 SV=1 (A0A0G2JYU3_RAT)	Astrotactin 2 OS=Rattus norvegicus GN=Astn2 PE=4 SV=1	A0A0G2JYU3_RAT		uniprot-rat.fasta	149578	1	2	2	3	4.87e-06	0.0236	1354
dsx	Isobaric Tag Samples	iTRAQ Sample 1	Mudpit_20180119-DXS-S1-1 (1)	Cluster of Endothelin-converting enzyme 2 OS=Rattus norvegicus GN=Ece2 PE=4 SV=2 (D4A4U1_RAT)	Endothelin-converting enzyme 2 OS=Rattus norvegicus GN=Ece2 PE=4 SV=2	D4A4U1_RAT,Q6IE65_RAT		uniprot-rat.fasta	86534.4	0.95	1	1	1	1.62e-06	0.0209	765
dsx	Isobaric Tag Samples	iTRAQ Sample 1	Mudpit_20180119-DXS-S1-1 (1)	Cluster of NADH dehydrogenase [ubiquinone] flavoprotein 2, mitochondrial OS=Rattus norvegicus GN=Ndufv2 PE=1 SV=2 (NDUV2_RAT)	NADH dehydrogenase [ubiquinone] flavoprotein 2, mitochondrial OS=Rattus norvegicus GN=Ndufv2 PE=1 SV=2	NDUV2_RAT		uniprot-rat.fasta	27378.5	1	8	8	26	4.22e-05	0.327	248
dsx	Isobaric Tag Samples	iTRAQ Sample 1	Mudpit_20180119-DXS-S1-1 (1)	Cluster of Receptor expression-enhancing protein OS=Rattus norvegicus GN=Reep1 PE=1 SV=1 (D4A193_RAT)	Receptor expression-enhancing protein OS=Rattus norvegicus GN=Reep1 PE=1 SV=1	D4A193_RAT		uniprot-rat.fasta	22241.8	1	3	3	3	4.87e-06	0.199	201
dsx	Isobaric Tag Samples	iTRAQ Sample 1	Mudpit_20180119-DXS-S1-1 (1)	Cluster of Kinesin-like protein KIF1C OS=Rattus norvegicus GN=Kif1c PE=1 SV=1 (F1M9C8_RAT)	Kinesin-like protein KIF1C OS=Rattus norvegicus GN=Kif1c PE=1 SV=1	F1M9C8_RAT,KIF1C_RAT		uniprot-rat.fasta	122335	0.999	1	1	4	6.49e-06	0.0337	1097
dsx	Isobaric Tag Samples	iTRAQ Sample 1	Mudpit_20180119-DXS-S1-1 (1)	Cluster of Tubulin alpha chain OS=Rattus norvegicus GN=LOC100909441 PE=3 SV=1 (A0A0H2UHM7_RAT)	Tubulin alpha-8 chain OS=Rattus norvegicus GN=Tuba8 PE=2 SV=1	TBA8_RAT		uniprot-rat.fasta	50037.4	1	1	1	443	0.000719	0.327	449
dsx	Isobaric Tag Samples	iTRAQ Sample 1	Mudpit_20180119-DXS-S1-1 (1)	Cluster of Guanine nucleotide-binding protein subunit gamma OS=Rattus norvegicus GN=Gng7 PE=3 SV=1 (A0A0G2JSR6_RAT)	Guanine nucleotide-binding protein subunit gamma OS=Rattus norvegicus GN=Gng7 PE=3 SV=1	A0A0G2JSR6_RAT,GBG7_RAT		uniprot-rat.fasta	7523.9	1	2	2	4	6.49e-06	0.261	68
dsx	Isobaric Tag Samples	iTRAQ Sample 1	Mudpit_20180119-DXS-S1-1 (1)	Cluster of EH domain-containing protein 1 OS=Rattus norvegicus GN=Ehd1 PE=1 SV=1 (EHD1_RAT)	EH domain-containing protein 1 OS=Rattus norvegicus GN=Ehd1 PE=1 SV=1	EHD1_RAT		uniprot-rat.fasta	60605.2	1	4	4	6	9.73e-06	0.223	534
dsx	Isobaric Tag Samples	iTRAQ Sample 1	Mudpit_20180119-DXS-S1-1 (1)	Cluster of Tetratricopeptide repeat domain 1 OS=Rattus norvegicus GN=Ttc1 PE=1 SV=1 (Q66H09_RAT)	Tetratricopeptide repeat domain 1 OS=Rattus norvegicus GN=Ttc1 PE=1 SV=1	Q66H09_RAT		uniprot-rat.fasta	33310.3	0.999	2	2	2	3.24e-06	0.0959	292
dsx	Isobaric Tag Samples	iTRAQ Sample 1	Mudpit_20180119-DXS-S1-1 (1)	Cluster of Phosphoglucomutase 2-like 1 OS=Rattus norvegicus GN=Pgm2l1 PE=1 SV=1 (D3Z955_RAT)	Phosphoglucomutase 2-like 1 OS=Rattus norvegicus GN=Pgm2l1 PE=1 SV=1	D3Z955_RAT		uniprot-rat.fasta	70236.2	1	10	10	16	2.6e-05	0.169	621
dsx	Isobaric Tag Samples	iTRAQ Sample 1	Mudpit_20180119-DXS-S1-1 (1)	Cluster of Heat shock protein family A (Hsp70) member 12B OS=Rattus norvegicus GN=Hspa12b PE=1 SV=3 (D3ZVM5_RAT)	Heat shock protein family A (Hsp70) member 12B OS=Rattus norvegicus GN=Hspa12b PE=1 SV=3	D3ZVM5_RAT		uniprot-rat.fasta	76195.6	1	3	3	5	8.11e-06	0.0803	685
dsx	Isobaric Tag Samples	iTRAQ Sample 1	Mudpit_20180119-DXS-S1-1 (1)	Cluster of DnaJ (Hsp40) homolog, subfamily B, member 1 (Predicted), isoform CRA_b OS=Rattus norvegicus GN=Dnajb1 PE=1 SV=1 (B0K030_RAT)	DnaJ (Hsp40) homolog, subfamily B, member 1 (Predicted), isoform CRA_b OS=Rattus norvegicus GN=Dnajb1 PE=1 SV=1	B0K030_RAT,D3ZUU5_RAT		uniprot-rat.fasta	41534.1	0.999	1	1	2	3.24e-06	0.0882	371
dsx	Isobaric Tag Samples	iTRAQ Sample 1	Mudpit_20180119-DXS-S1-1 (1)	Cluster of EFR3 homolog B OS=Rattus norvegicus GN=Efr3b PE=1 SV=2 (F1LTW9_RAT)	EFR3 homolog B OS=Rattus norvegicus GN=Efr3b PE=1 SV=2	F1LTW9_RAT		uniprot-rat.fasta	92441.9	1	2	3	5	8.11e-06	0.0282	817
dsx	Isobaric Tag Samples	iTRAQ Sample 1	Mudpit_20180119-DXS-S1-1 (1)	Cluster of Migration and invasion enhancer 1 OS=Rattus norvegicus GN=Mien1 PE=1 SV=2 (D3ZSU7_RAT)	Migration and invasion enhancer 1 OS=Rattus norvegicus GN=Mien1 PE=1 SV=2	D3ZSU7_RAT		uniprot-rat.fasta	12325.9	0.938	1	1	2	3.24e-06	0.0957	115
dsx	Isobaric Tag Samples	iTRAQ Sample 1	Mudpit_20180119-DXS-S1-1 (1)	Cluster of Ras-related protein Rap-1b OS=Rattus norvegicus GN=Rap1b PE=1 SV=2 (RAP1B_RAT)	Ras-related protein Rap-1b OS=Rattus norvegicus GN=Rap1b PE=1 SV=2	RAP1B_RAT		uniprot-rat.fasta	20797.8	1	4	5	17	2.76e-05	0.533	184
dsx	Isobaric Tag Samples	iTRAQ Sample 1	Mudpit_20180119-DXS-S1-1 (1)	Cluster of Synaptotagmin-5 OS=Rattus norvegicus GN=Syt5 PE=1 SV=1 (SYT5_RAT)	Synaptotagmin-5 OS=Rattus norvegicus GN=Syt5 PE=1 SV=1	SYT5_RAT		uniprot-rat.fasta	43127	0.999	1	1	7	1.14e-05	0.0648	386
dsx	Isobaric Tag Samples	iTRAQ Sample 1	Mudpit_20180119-DXS-S1-1 (1)	Cluster of Neuroligin-2 OS=Rattus norvegicus GN=Nlgn2 PE=1 SV=1 (NLGN2_RAT)	Neuroligin-1 OS=Rattus norvegicus GN=Nlgn1 PE=4 SV=1	A0A0H2UHW8_RAT		uniprot-rat.fasta	68220.2	0.99	2	2	5	8.11e-06	0.0773	608
dsx	Isobaric Tag Samples	iTRAQ Sample 1	Mudpit_20180119-DXS-S1-1 (1)	Cluster of Numb-like protein OS=Rattus norvegicus GN=Numbl PE=1 SV=1 (A0A0G2K9C5_RAT)	Numb-like protein OS=Rattus norvegicus GN=Numbl PE=1 SV=1	A0A0G2K9C5_RAT		uniprot-rat.fasta	68626	1	2	2	5	8.11e-06	0.0452	641
dsx	Isobaric Tag Samples	iTRAQ Sample 1	Mudpit_20180119-DXS-S1-1 (1)	Cluster of ASPSCR1, UBX domain-containing tether for SLC2A4 OS=Rattus norvegicus GN=Aspscr1 PE=1 SV=1 (A0A0G2JWF4_RAT)	ASPSCR1, UBX domain-containing tether for SLC2A4 OS=Rattus norvegicus GN=Aspscr1 PE=1 SV=1	A0A0G2JWF4_RAT,B1WC71_RAT,F1LR71_RAT		uniprot-rat.fasta	50974.1	1	2	2	2	3.24e-06	0.059	466
dsx	Isobaric Tag Samples	iTRAQ Sample 1	Mudpit_20180119-DXS-S1-1 (1)	Cluster of Neural cell adhesion molecule L1 OS=Rattus norvegicus GN=L1cam PE=1 SV=1 (A0A0G2KA95_RAT)	Neural cell adhesion molecule L1 OS=Rattus norvegicus GN=L1cam PE=1 SV=1	A0A0G2KA95_RAT		uniprot-rat.fasta	149088	1	8	8	8	1.3e-05	0.113	1333
dsx	Isobaric Tag Samples	iTRAQ Sample 1	Mudpit_20180119-DXS-S1-1 (1)	Cluster of Regulator of G-protein signaling 17 (Predicted), isoform CRA_a OS=Rattus norvegicus GN=Rgs17 PE=4 SV=2 (F1M0G0_RAT)	Regulator of G-protein signaling 17 (Predicted), isoform CRA_a OS=Rattus norvegicus GN=Rgs17 PE=4 SV=2	F1M0G0_RAT		uniprot-rat.fasta	24320.3	1	3	3	8	1.3e-05	0.214	210
dsx	Isobaric Tag Samples	iTRAQ Sample 1	Mudpit_20180119-DXS-S1-1 (1)	Cluster of Protein kinase, cAMP-dependent, catalytic, alpha OS=Rattus norvegicus GN=Prkaca PE=1 SV=1 (A1L1M0_RAT)	cAMP-dependent protein kinase catalytic subunit beta OS=Rattus norvegicus GN=Prkacb PE=1 SV=2	KAPCB_RAT		uniprot-rat.fasta	40709.6	1	3	3	11	1.78e-05	0.319	351
dsx	Isobaric Tag Samples	iTRAQ Sample 1	Mudpit_20180119-DXS-S1-1 (1)	Cluster of Calcium/calmodulin-dependent protein kinase II inhibitor 1 OS=Rattus norvegicus GN=Camk2n1 PE=1 SV=1 (CK2N1_RAT)	Calcium/calmodulin-dependent protein kinase II inhibitor 1 OS=Rattus norvegicus GN=Camk2n1 PE=1 SV=1	CK2N1_RAT		uniprot-rat.fasta	8512.8	1	3	3	4	6.49e-06	0.564	78
dsx	Isobaric Tag Samples	iTRAQ Sample 1	Mudpit_20180119-DXS-S1-1 (1)	Cluster of Synapsin II, isoform CRA_a OS=Rattus norvegicus GN=Syn2 PE=1 SV=3 (G3V733_RAT)	Synapsin II, isoform CRA_a OS=Rattus norvegicus GN=Syn2 PE=1 SV=3	G3V733_RAT,SYN2_RAT		uniprot-rat.fasta	63457.5	1	16	21	86	0.000139	0.524	586
dsx	Isobaric Tag Samples	iTRAQ Sample 1	Mudpit_20180119-DXS-S1-1 (1)	Cluster of Isocitrate dehydrogenase [NAD] subunit beta, mitochondrial OS=Rattus norvegicus GN=Idh3B PE=2 SV=1 (IDH3B_RAT)	Isocitrate dehydrogenase [NAD] subunit beta, mitochondrial OS=Rattus norvegicus GN=Idh3B PE=2 SV=1	IDH3B_RAT		uniprot-rat.fasta	42353.8	1	11	15	35	5.68e-05	0.382	385
dsx	Isobaric Tag Samples	iTRAQ Sample 1	Mudpit_20180119-DXS-S1-1 (1)	Cluster of Leucyl-tRNA synthetase OS=Rattus norvegicus GN=Lars PE=1 SV=1 (Q5PPJ6_RAT)	Leucyl-tRNA synthetase OS=Rattus norvegicus GN=Lars PE=1 SV=1	Q5PPJ6_RAT		uniprot-rat.fasta	134282	1	11	13	18	2.92e-05	0.135	1178
dsx	Isobaric Tag Samples	iTRAQ Sample 1	Mudpit_20180119-DXS-S1-1 (1)	Cluster of Glucosylceramidase OS=Rattus norvegicus GN=Gba PE=1 SV=1 (B2RYC9_RAT)	Glucosylceramidase OS=Rattus norvegicus GN=Gba PE=1 SV=1	B2RYC9_RAT		uniprot-rat.fasta	57493.8	1	2	2	2	3.24e-06	0.0485	515
dsx	Isobaric Tag Samples	iTRAQ Sample 1	Mudpit_20180119-DXS-S1-1 (1)	Cluster of Protein disulfide-isomerase A6 OS=Rattus norvegicus GN=Pdia6 PE=1 SV=1 (A0A0G2JSZ5_RAT)	Protein disulfide-isomerase A6 OS=Rattus norvegicus GN=Pdia6 PE=1 SV=1	A0A0G2JSZ5_RAT		uniprot-rat.fasta	48761.2	1	6	6	12	1.95e-05	0.198	445
dsx	Isobaric Tag Samples	iTRAQ Sample 1	Mudpit_20180119-DXS-S1-1 (1)	Cluster of Fatty acid synthase OS=Rattus norvegicus GN=Fasn PE=1 SV=3 (FAS_RAT)	Fatty acid synthase OS=Rattus norvegicus GN=Fasn PE=1 SV=3	FAS_RAT		uniprot-rat.fasta	272651	1	31	35	52	8.43e-05	0.168	2505
dsx	Isobaric Tag Samples	iTRAQ Sample 1	Mudpit_20180119-DXS-S1-1 (1)	Cluster of Sphingomyelin phosphodiesterase 3 OS=Rattus norvegicus GN=Smpd3 PE=1 SV=2 (NSMA2_RAT)	Sphingomyelin phosphodiesterase 3 OS=Rattus norvegicus GN=Smpd3 PE=1 SV=2	NSMA2_RAT		uniprot-rat.fasta	71273.6	1	5	5	5	8.11e-06	0.0947	655
dsx	Isobaric Tag Samples	iTRAQ Sample 1	Mudpit_20180119-DXS-S1-1 (1)	Cluster of Ubiquitin-specific peptidase 9, X-linked OS=Rattus norvegicus GN=Usp9x PE=1 SV=1 (A0A0G2K2C7_RAT)	Ubiquitin-specific peptidase 9, X-linked OS=Rattus norvegicus GN=Usp9x PE=1 SV=1	A0A0G2K2C7_RAT,D3ZC84_RAT		uniprot-rat.fasta	289444	1	9	9	14	2.27e-05	0.0544	2547
dsx	Isobaric Tag Samples	iTRAQ Sample 1	Mudpit_20180119-DXS-S1-1 (1)	Cluster of Protein tyrosine phosphatase, receptor type, J OS=Rattus norvegicus GN=Ptprj PE=1 SV=1 (A0A0G2JXZ9_RAT)	Protein tyrosine phosphatase, receptor type, J OS=Rattus norvegicus GN=Ptprj PE=1 SV=1	A0A0G2JXZ9_RAT		uniprot-rat.fasta	141818	1	2	2	2	3.24e-06	0.0303	1288
dsx	Isobaric Tag Samples	iTRAQ Sample 1	Mudpit_20180119-DXS-S1-1 (1)	Cluster of Canopy 2 homolog (Zebrafish) OS=Rattus norvegicus GN=Cnpy2 PE=1 SV=1 (A0JN30_RAT)	Canopy 2 homolog (Zebrafish) OS=Rattus norvegicus GN=Cnpy2 PE=1 SV=1	A0JN30_RAT		uniprot-rat.fasta	20709.6	0.986	1	1	2	3.24e-06	0.0879	182
dsx	Isobaric Tag Samples	iTRAQ Sample 1	Mudpit_20180119-DXS-S1-1 (1)	Cluster of cAMP-dependent protein kinase inhibitor alpha OS=Rattus norvegicus GN=Pkia PE=1 SV=2 (IPKA_RAT)	cAMP-dependent protein kinase inhibitor alpha OS=Rattus norvegicus GN=Pkia PE=1 SV=2	IPKA_RAT		uniprot-rat.fasta	7960.7	0.985	1	2	3	4.87e-06	0.276	76
dsx	Isobaric Tag Samples	iTRAQ Sample 1	Mudpit_20180119-DXS-S1-1 (1)	Cluster of Branched chain keto acid dehydrogenase E1, beta polypeptide OS=Rattus norvegicus GN=Bckdhb PE=2 SV=1 (B0BNK6_RAT)	Branched chain keto acid dehydrogenase E1, beta polypeptide OS=Rattus norvegicus GN=Bckdhb PE=2 SV=1	B0BNK6_RAT		uniprot-rat.fasta	42781.5	0.91	0	0	6	9.73e-06	0.126	390
dsx	Isobaric Tag Samples	iTRAQ Sample 1	Mudpit_20180119-DXS-S1-1 (1)	Cluster of Neuromodulin OS=Rattus norvegicus GN=Gap43 PE=1 SV=1 (NEUM_RAT)	Neuromodulin OS=Rattus norvegicus GN=Gap43 PE=1 SV=1	NEUM_RAT		uniprot-rat.fasta	23603.2	1	14	16	32	5.19e-05	0.686	226
dsx	Isobaric Tag Samples	iTRAQ Sample 1	Mudpit_20180119-DXS-S1-1 (1)	Cluster of SUMO-conjugating enzyme UBC9-like OS=Rattus norvegicus GN=LOC102553386 PE=3 SV=1 (A0A0G2KB55_RAT)	SUMO-conjugating enzyme UBC9-like OS=Rattus norvegicus GN=LOC102553386 PE=3 SV=1	A0A0G2KB55_RAT,UBC9_RAT		uniprot-rat.fasta	18007.5	0.999	1	1	1	1.62e-06	0.119	158
dsx	Isobaric Tag Samples	iTRAQ Sample 1	Mudpit_20180119-DXS-S1-1 (1)	Cluster of Membrane-associated guanylate kinase, WW and PDZ domain-containing protein 2 OS=Rattus norvegicus GN=Magi2 PE=1 SV=1 (A0A0G2JXR9_RAT)	Membrane-associated guanylate kinase, WW and PDZ domain-containing protein 2 OS=Rattus norvegicus GN=Magi2 PE=1 SV=1	A0A0G2JXR9_RAT,D3ZY03_RAT		uniprot-rat.fasta	119335	1	4	4	4	6.49e-06	0.0647	1082
dsx	Isobaric Tag Samples	iTRAQ Sample 1	Mudpit_20180119-DXS-S1-1 (1)	Cluster of V-type proton ATPase subunit G OS=Rattus norvegicus GN=Atp6v1g1 PE=1 SV=1 (B2GUV5_RAT)	V-type proton ATPase subunit G OS=Rattus norvegicus GN=Atp6v1g1 PE=1 SV=1	B2GUV5_RAT		uniprot-rat.fasta	13710.5	0.95	1	1	3	4.87e-06	0.0932	118
dsx	Isobaric Tag Samples	iTRAQ Sample 1	Mudpit_20180119-DXS-S1-1 (1)	Cluster of DnaJ (Hsp40) homolog, subfamily B, member 12 OS=Rattus norvegicus GN=Dnajb12 PE=1 SV=1 (Q5FVC4_RAT)	DnaJ (Hsp40) homolog, subfamily B, member 12 OS=Rattus norvegicus GN=Dnajb12 PE=1 SV=1	Q5FVC4_RAT		uniprot-rat.fasta	42522.1	0.999	1	2	3	4.87e-06	0.0503	378
dsx	Isobaric Tag Samples	iTRAQ Sample 1	Mudpit_20180119-DXS-S1-1 (1)	Cluster of cAMP-dependent protein kinase type II-alpha regulatory subunit OS=Rattus norvegicus GN=Prkar2a PE=1 SV=4 (KAP2_RAT)	cAMP-dependent protein kinase type II-alpha regulatory subunit OS=Rattus norvegicus GN=Prkar2a PE=1 SV=4	KAP2_RAT		uniprot-rat.fasta	45480.8	1	11	13	23	3.73e-05	0.367	401
dsx	Isobaric Tag Samples	iTRAQ Sample 1	Mudpit_20180119-DXS-S1-1 (1)	Cluster of Interferon-induced, double-stranded RNA-activated protein kinase OS=Rattus norvegicus GN=Eif2ak2 PE=1 SV=1 (E2AK2_RAT)	Interferon-induced, double-stranded RNA-activated protein kinase OS=Rattus norvegicus GN=Eif2ak2 PE=1 SV=1	E2AK2_RAT		uniprot-rat.fasta	58261.1	0.965	1	1	1	1.62e-06	0.0331	513
dsx	Isobaric Tag Samples	iTRAQ Sample 1	Mudpit_20180119-DXS-S1-1 (1)	Cluster of Similar to Vacuolar protein sorting 26 homolog (VPS26 protein homolog), isoform CRA_a OS=Rattus norvegicus GN=Vps26b PE=1 SV=1 (B1WBS4_RAT)	Similar to Vacuolar protein sorting 26 homolog (VPS26 protein homolog), isoform CRA_a OS=Rattus norvegicus GN=Vps26b PE=1 SV=1	B1WBS4_RAT		uniprot-rat.fasta	39125.7	1	7	7	14	2.27e-05	0.327	336
dsx	Isobaric Tag Samples	iTRAQ Sample 1	Mudpit_20180119-DXS-S1-1 (1)	Cluster of Exosome component 8 OS=Rattus norvegicus GN=Exosc8 PE=1 SV=1 (A0A0G2K5A0_RAT)	Exosome component 8 OS=Rattus norvegicus GN=Exosc8 PE=1 SV=1	A0A0G2K5A0_RAT		uniprot-rat.fasta	26139.2	0.95	1	1	1	1.62e-06	0.107	243
dsx	Isobaric Tag Samples	iTRAQ Sample 1	Mudpit_20180119-DXS-S1-1 (1)	Cluster of Heat shock 70kDa protein 4-like (Predicted), isoform CRA_b OS=Rattus norvegicus GN=Hspa4l PE=1 SV=1 (B4F772_RAT)	Heat shock 70kDa protein 4-like (Predicted), isoform CRA_b OS=Rattus norvegicus GN=Hspa4l PE=1 SV=1	B4F772_RAT		uniprot-rat.fasta	94222.8	1	17	19	41	6.65e-05	0.304	838
dsx	Isobaric Tag Samples	iTRAQ Sample 1	Mudpit_20180119-DXS-S1-1 (1)	Cluster of Nuclear migration protein nudC OS=Rattus norvegicus GN=Nudc PE=1 SV=1 (NUDC_RAT)	Nuclear migration protein nudC OS=Rattus norvegicus GN=Nudc PE=1 SV=1	NUDC_RAT		uniprot-rat.fasta	38412.7	1	6	6	9	1.46e-05	0.205	332
dsx	Isobaric Tag Samples	iTRAQ Sample 1	Mudpit_20180119-DXS-S1-1 (1)	Cluster of Pdk3 protein OS=Rattus norvegicus GN=Pdk3 PE=2 SV=1 (B5DFI9_RAT)	Pdk3 protein OS=Rattus norvegicus GN=Pdk3 PE=2 SV=1	B5DFI9_RAT		uniprot-rat.fasta	47946.2	1	8	8	11	1.78e-05	0.318	415
dsx	Isobaric Tag Samples	iTRAQ Sample 1	Mudpit_20180119-DXS-S1-1 (1)	Cluster of Spermidine/spermine N1-acetyl transferase 2 (Predicted), isoform CRA_a OS=Rattus norvegicus GN=Sat2 PE=1 SV=1 (D3Z9J8_RAT)	Spermidine/spermine N1-acetyl transferase 2 (Predicted), isoform CRA_a OS=Rattus norvegicus GN=Sat2 PE=1 SV=1	D3Z9J8_RAT		uniprot-rat.fasta	19290	0.95	1	1	1	1.62e-06	0.1	170
dsx	Isobaric Tag Samples	iTRAQ Sample 1	Mudpit_20180119-DXS-S1-1 (1)	Cluster of Elongation factor Tu GTP-binding domain-containing 2 OS=Rattus norvegicus GN=Eftud2 PE=1 SV=2 (F1LM66_RAT)	Elongation factor Tu GTP-binding domain-containing 2 OS=Rattus norvegicus GN=Eftud2 PE=1 SV=2	F1LM66_RAT		uniprot-rat.fasta	109349	1	10	10	14	2.27e-05	0.16	971
dsx	Isobaric Tag Samples	iTRAQ Sample 1	Mudpit_20180119-DXS-S1-1 (1)	Cluster of E3 ubiquitin-protein ligase OS=Rattus norvegicus GN=Itch PE=1 SV=1 (A0A0G2K9T1_RAT)	E3 ubiquitin-protein ligase OS=Rattus norvegicus GN=Itch PE=1 SV=1	A0A0G2K9T1_RAT		uniprot-rat.fasta	100833	1	4	4	4	6.49e-06	0.0692	882
dsx	Isobaric Tag Samples	iTRAQ Sample 1	Mudpit_20180119-DXS-S1-1 (1)	Cluster of CAP-Gly domain-containing linker protein 1 OS=Rattus norvegicus GN=Clip1 PE=1 SV=2 (CLIP1_RAT)	CAP-Gly domain-containing linker protein 1 OS=Rattus norvegicus GN=Clip1 PE=1 SV=2	CLIP1_RAT,F1MAH8_RAT		uniprot-rat.fasta	148282	1	5	6	7	1.14e-05	0.0652	1320
dsx	Isobaric Tag Samples	iTRAQ Sample 1	Mudpit_20180119-DXS-S1-1 (1)	Cluster of 2',3'-cyclic-nucleotide 3'-phosphodiesterase OS=Rattus norvegicus GN=Cnp PE=2 SV=1 (A0A097BVJ5_RAT)	2',3'-cyclic-nucleotide 3'-phosphodiesterase OS=Rattus norvegicus GN=Cnp PE=2 SV=1	A0A097BVJ5_RAT,CN37_RAT		uniprot-rat.fasta	47270	1	20	28	100	0.000162	0.54	420
dsx	Isobaric Tag Samples	iTRAQ Sample 1	Mudpit_20180119-DXS-S1-1 (1)	Cluster of SEC24 homolog A, COPII coat complex component OS=Rattus norvegicus GN=Sec24a PE=1 SV=1 (D3ZZA8_RAT)	SEC24 homolog A, COPII coat complex component OS=Rattus norvegicus GN=Sec24a PE=1 SV=1	D3ZZA8_RAT		uniprot-rat.fasta	118870	0.995	1	1	1	1.62e-06	0.0138	1089
dsx	Isobaric Tag Samples	iTRAQ Sample 1	Mudpit_20180119-DXS-S1-1 (1)	Cluster of Serine/threonine-protein phosphatase 2A 55 kDa regulatory subunit B alpha isoform OS=Rattus norvegicus GN=Ppp2r2a PE=2 SV=1 (2ABA_RAT)	Serine/threonine-protein phosphatase 2A 55 kDa regulatory subunit B alpha isoform OS=Rattus norvegicus GN=Ppp2r2a PE=2 SV=1	2ABA_RAT		uniprot-rat.fasta	51679.3	1	4	4	6	9.73e-06	0.242	447
dsx	Isobaric Tag Samples	iTRAQ Sample 1	Mudpit_20180119-DXS-S1-1 (1)	Cluster of Prostaglandin F2 receptor negative regulator OS=Rattus norvegicus GN=Ptgfrn PE=1 SV=3 (F1M790_RAT)	Prostaglandin F2 receptor negative regulator OS=Rattus norvegicus GN=Ptgfrn PE=1 SV=3	F1M790_RAT,FPRP_RAT		uniprot-rat.fasta	98729.7	1	3	3	3	4.87e-06	0.0353	879
dsx	Isobaric Tag Samples	iTRAQ Sample 1	Mudpit_20180119-DXS-S1-1 (1)	Cluster of Ubiquitin-like modifier-activating enzyme 1 OS=Rattus norvegicus GN=Uba1 PE=1 SV=1 (UBA1_RAT)	Ubiquitin-like modifier-activating enzyme 1 OS=Rattus norvegicus GN=Uba1 PE=1 SV=1	UBA1_RAT		uniprot-rat.fasta	117789	1	16	18	47	7.62e-05	0.328	1058
dsx	Isobaric Tag Samples	iTRAQ Sample 1	Mudpit_20180119-DXS-S1-1 (1)	Cluster of Retinoid-inducible serine carboxypeptidase OS=Rattus norvegicus GN=Scpep1 PE=2 SV=1 (RISC_RAT)	Retinoid-inducible serine carboxypeptidase OS=Rattus norvegicus GN=Scpep1 PE=2 SV=1	RISC_RAT		uniprot-rat.fasta	51176.1	1	3	3	4	6.49e-06	0.0686	452
dsx	Isobaric Tag Samples	iTRAQ Sample 1	Mudpit_20180119-DXS-S1-1 (1)	Cluster of Cytochrome b-c1 complex subunit Rieske, mitochondrial OS=Rattus norvegicus GN=Uqcrfs1 PE=1 SV=2 (UCRI_RAT)	Cytochrome b-c1 complex subunit Rieske, mitochondrial OS=Rattus norvegicus GN=Uqcrfs1 PE=1 SV=2	UCRI_RAT		uniprot-rat.fasta	29445.4	1	9	10	27	4.38e-05	0.478	274
dsx	Isobaric Tag Samples	iTRAQ Sample 1	Mudpit_20180119-DXS-S1-1 (1)	Cluster of Hepatocyte growth factor-regulated tyrosine kinase substrate OS=Rattus norvegicus GN=Hgs PE=1 SV=1 (A0A140TAH1_RAT)	Hepatocyte growth factor-regulated tyrosine kinase substrate OS=Rattus norvegicus GN=Hgs PE=1 SV=1	A0A140TAH1_RAT		uniprot-rat.fasta	101124	1	5	5	5	8.11e-06	0.0744	914
dsx	Isobaric Tag Samples	iTRAQ Sample 1	Mudpit_20180119-DXS-S1-1 (1)	Cluster of Nuclear ubiquitous casein and cyclin-dependent kinase substrate 1 OS=Rattus norvegicus GN=Nucks1 PE=1 SV=1 (A0A0G2K7X3_RAT)	Nuclear ubiquitous casein and cyclin-dependent kinase substrate 1 OS=Rattus norvegicus GN=Nucks1 PE=1 SV=1	A0A0G2K7X3_RAT,NUCKS_RAT		uniprot-rat.fasta	27140.7	0.955	1	1	1	1.62e-06	0.0823	243
dsx	Isobaric Tag Samples	iTRAQ Sample 1	Mudpit_20180119-DXS-S1-1 (1)	Cluster of Ras-related GTP-binding C OS=Rattus norvegicus GN=Rragc PE=1 SV=1 (Q0D2L6_RAT)	Ras-related GTP-binding C OS=Rattus norvegicus GN=Rragc PE=1 SV=1	Q0D2L6_RAT		uniprot-rat.fasta	44108.4	0.998	1	1	1	1.62e-06	0.0327	398
dsx	Isobaric Tag Samples	iTRAQ Sample 1	Mudpit_20180119-DXS-S1-1 (1)	Cluster of sp|D3ZB51|TUTLB_RAT-DECOY	sp|D3ZB51|TUTLB_RAT-DECOY	sp|D3ZB51|TUTLB_RAT-DECOY			0	0.983	1	1	1	1.62e-06	0
dsx	Isobaric Tag Samples	iTRAQ Sample 1	Mudpit_20180119-DXS-S1-1 (1)	Cluster of Family with sequence similarity 189, member A1 OS=Rattus norvegicus GN=Fam189a1 PE=4 SV=2 (F1LTM7_RAT)	Family with sequence similarity 189, member A1 OS=Rattus norvegicus GN=Fam189a1 PE=4 SV=2	F1LTM7_RAT		uniprot-rat.fasta	54545.5	0.95	1	1	1	1.62e-06	0.0272	515
dsx	Isobaric Tag Samples	iTRAQ Sample 1	Mudpit_20180119-DXS-S1-1 (1)	Cluster of 26S proteasome regulatory subunit 8 OS=Rattus norvegicus GN=Psmc5 PE=1 SV=1 (PRS8_RAT)	26S proteasome regulatory subunit 8 OS=Rattus norvegicus GN=Psmc5 PE=1 SV=1	PRS8_RAT		uniprot-rat.fasta	45627.2	1	8	11	23	3.73e-05	0.293	406
dsx	Isobaric Tag Samples	iTRAQ Sample 1	Mudpit_20180119-DXS-S1-1 (1)	Cluster of Similar to CG13957-PA OS=Rattus norvegicus GN=Washc4 PE=1 SV=1 (D4A7I6_RAT)	Similar to CG13957-PA OS=Rattus norvegicus GN=Washc4 PE=1 SV=1	D4A7I6_RAT		uniprot-rat.fasta	136141	1	3	3	3	4.87e-06	0.0469	1173
dsx	Isobaric Tag Samples	iTRAQ Sample 1	Mudpit_20180119-DXS-S1-1 (1)	Cluster of Collagen type XVIII alpha 1 chain OS=Rattus norvegicus GN=Col18a1 PE=1 SV=2 (F1LR02_RAT)	Collagen type XVIII alpha 1 chain OS=Rattus norvegicus GN=Col18a1 PE=1 SV=2	F1LR02_RAT		uniprot-rat.fasta	134646	0.995	1	1	1	1.62e-06	0.013	1311
dsx	Isobaric Tag Samples	iTRAQ Sample 1	Mudpit_20180119-DXS-S1-1 (1)	Cluster of Cytochrome P450 4X1 OS=Rattus norvegicus GN=Cyp4x1 PE=2 SV=1 (CP4X1_RAT)	Cytochrome P450 4X1 OS=Rattus norvegicus GN=Cyp4x1 PE=2 SV=1	CP4X1_RAT		uniprot-rat.fasta	58575.8	0.962	1	1	1	1.62e-06	0.0237	507
dsx	Isobaric Tag Samples	iTRAQ Sample 1	Mudpit_20180119-DXS-S1-1 (1)	Cluster of Mediator complex subunit 12-like (Fragment) OS=Rattus norvegicus GN=Med12l PE=4 SV=1 (A0A0G2JV69_RAT)	Mediator complex subunit 12-like (Fragment) OS=Rattus norvegicus GN=Med12l PE=4 SV=1	A0A0G2JV69_RAT		uniprot-rat.fasta	196253	0.968	1	1	1	1.62e-06	0.00458	1746
dsx	Isobaric Tag Samples	iTRAQ Sample 1	Mudpit_20180119-DXS-S1-1 (1)	Cluster of E3 UFM1-protein ligase 1 OS=Rattus norvegicus GN=Ufl1 PE=1 SV=1 (A0A0G2K266_RAT)	E3 UFM1-protein ligase 1 OS=Rattus norvegicus GN=Ufl1 PE=1 SV=1	A0A0G2K266_RAT,UFL1_RAT		uniprot-rat.fasta	89587.2	0.998	1	1	1	1.62e-06	0.0189	793
dsx	Isobaric Tag Samples	iTRAQ Sample 1	Mudpit_20180119-DXS-S1-1 (1)	Cluster of Inter-alpha-trypsin inhibitor heavy chain family, member 4 OS=Rattus norvegicus GN=Itih4 PE=1 SV=3 (D3ZFC6_RAT)	Inter-alpha-trypsin inhibitor heavy chain family, member 4 OS=Rattus norvegicus GN=Itih4 PE=1 SV=3	D3ZFC6_RAT,O35802_RAT,Q5EBC0_RAT		uniprot-rat.fasta	103757	1	5	5	5	8.11e-06	0.0933	933
dsx	Isobaric Tag Samples	iTRAQ Sample 1	Mudpit_20180119-DXS-S1-1 (1)	Cluster of Synaptosomal-associated protein 25 OS=Rattus norvegicus GN=Snap25 PE=1 SV=1 (SNP25_RAT)	Synaptosomal-associated protein 25 OS=Rattus norvegicus GN=Snap25 PE=1 SV=1	SNP25_RAT		uniprot-rat.fasta	23315.4	1	15	18	58	9.41e-05	0.718	206
dsx	Isobaric Tag Samples	iTRAQ Sample 1	Mudpit_20180119-DXS-S1-1 (1)	Cluster of Alpha-mannosidase 2C1 OS=Rattus norvegicus GN=Man2c1 PE=1 SV=2 (F1LPQ3_RAT)	Alpha-mannosidase 2C1 OS=Rattus norvegicus GN=Man2c1 PE=1 SV=2	F1LPQ3_RAT,MA2C1_RAT,Q5M9I2_RAT		uniprot-rat.fasta	115970	1	5	5	7	1.14e-05	0.0703	1040
dsx	Isobaric Tag Samples	iTRAQ Sample 1	Mudpit_20180119-DXS-S1-1 (1)	Cluster of Peroxiredoxin-2 OS=Rattus norvegicus GN=Prdx2 PE=1 SV=1 (A0A0G2JSH9_RAT)	Peroxiredoxin-2 OS=Rattus norvegicus GN=Prdx2 PE=1 SV=1	A0A0G2JSH9_RAT,PRDX2_RAT		uniprot-rat.fasta	21784.1	1	7	8	23	3.73e-05	0.52	198
dsx	Isobaric Tag Samples	iTRAQ Sample 1	Mudpit_20180119-DXS-S1-1 (1)	Cluster of Ras-related protein Rab-4A OS=Rattus norvegicus GN=Rab4a PE=1 SV=3 (RAB4A_RAT)	Ras-related protein Rab-4A OS=Rattus norvegicus GN=Rab4a PE=1 SV=3	RAB4A_RAT		uniprot-rat.fasta	24409.5	1	3	3	4	6.49e-06	0.206	218
dsx	Isobaric Tag Samples	iTRAQ Sample 1	Mudpit_20180119-DXS-S1-1 (1)	Cluster of Similar to contains transmembrane (TM) region (Predicted) OS=Rattus norvegicus GN=Vstm2b PE=4 SV=1 (D4A3Q0_RAT)	Similar to contains transmembrane (TM) region (Predicted) OS=Rattus norvegicus GN=Vstm2b PE=4 SV=1	D4A3Q0_RAT		uniprot-rat.fasta	30351.6	0.965	1	1	1	1.62e-06	0.035	286
dsx	Isobaric Tag Samples	iTRAQ Sample 1	Mudpit_20180119-DXS-S1-1 (1)	Cluster of Secretogranin III, isoform CRA_a OS=Rattus norvegicus GN=Scg3 PE=1 SV=2 (F1M7L6_RAT)	Secretogranin III, isoform CRA_a OS=Rattus norvegicus GN=Scg3 PE=1 SV=2	F1M7L6_RAT,SCG3_RAT		uniprot-rat.fasta	53185.6	1	4	4	4	6.49e-06	0.142	471
dsx	Isobaric Tag Samples	iTRAQ Sample 1	Mudpit_20180119-DXS-S1-1 (1)	Cluster of Similar to RIKEN cDNA 5730410E15 gene (Predicted), isoform CRA_a OS=Rattus norvegicus GN=Sybu PE=1 SV=2 (F1LUC0_RAT)	Similar to RIKEN cDNA 5730410E15 gene (Predicted), isoform CRA_a OS=Rattus norvegicus GN=Sybu PE=1 SV=2	F1LUC0_RAT		uniprot-rat.fasta	72937.4	0.937	1	1	2	3.24e-06	0.0105	665
dsx	Isobaric Tag Samples	iTRAQ Sample 1	Mudpit_20180119-DXS-S1-1 (1)	Cluster of Choline/ethanolamine kinase OS=Rattus norvegicus GN=Chkb PE=1 SV=3 (CHKB_RAT)	Choline/ethanolamine kinase OS=Rattus norvegicus GN=Chkb PE=1 SV=3	CHKB_RAT		uniprot-rat.fasta	45101.6	0.994	1	1	1	1.62e-06	0.0203	394
dsx	Isobaric Tag Samples	iTRAQ Sample 1	Mudpit_20180119-DXS-S1-1 (1)	Cluster of Cell adhesion molecule L1-like OS=Rattus norvegicus GN=Chl1 PE=1 SV=2 (M0RC17_RAT)	Cell adhesion molecule L1-like OS=Rattus norvegicus GN=Chl1 PE=1 SV=2	M0RC17_RAT		uniprot-rat.fasta	135612	1	6	7	12	1.95e-05	0.0645	1210
dsx	Isobaric Tag Samples	iTRAQ Sample 1	Mudpit_20180119-DXS-S1-1 (1)	Cluster of Tropomyosin alpha-3 chain OS=Rattus norvegicus GN=Tpm3 PE=1 SV=2 (TPM3_RAT)	Tropomyosin 1, alpha, isoform CRA_a OS=Rattus norvegicus GN=Tpm1 PE=1 SV=1	Q923Z2_RAT		uniprot-rat.fasta	32793.9	1	3	3	34	5.51e-05	0.285	284
dsx	Isobaric Tag Samples	iTRAQ Sample 1	Mudpit_20180119-DXS-S1-1 (1)	Cluster of PRKCA-binding protein OS=Rattus norvegicus GN=Pick1 PE=1 SV=1 (PICK1_RAT)	PRKCA-binding protein OS=Rattus norvegicus GN=Pick1 PE=1 SV=1	PICK1_RAT,Q6GQQ2_RAT		uniprot-rat.fasta	46607.3	0.995	1	1	1	1.62e-06	0.0409	416
dsx	Isobaric Tag Samples	iTRAQ Sample 1	Mudpit_20180119-DXS-S1-1 (1)	Cluster of Thioredoxin-related transmembrane protein 3 OS=Rattus norvegicus GN=Tmx3 PE=1 SV=2 (M0R402_RAT)	Thioredoxin-related transmembrane protein 3 OS=Rattus norvegicus GN=Tmx3 PE=1 SV=2	M0R402_RAT		uniprot-rat.fasta	52102.6	1	2	2	4	6.49e-06	0.0654	459
dsx	Isobaric Tag Samples	iTRAQ Sample 1	Mudpit_20180119-DXS-S1-1 (1)	Cluster of tr|Q63460|Q63460_RAT-DECOY	tr|Q63460|Q63460_RAT-DECOY	tr|Q63460|Q63460_RAT-DECOY			0	0.923	0	0	1	1.62e-06	0
dsx	Isobaric Tag Samples	iTRAQ Sample 1	Mudpit_20180119-DXS-S1-1 (1)	Cluster of Golgi to ER traffic protein 4 OS=Rattus norvegicus GN=Get4 PE=1 SV=2 (F1LXF5_RAT)	Golgi to ER traffic protein 4 OS=Rattus norvegicus GN=Get4 PE=1 SV=2	F1LXF5_RAT		uniprot-rat.fasta	36753.1	0.95	1	1	1	1.62e-06	0.0455	330
dsx	Isobaric Tag Samples	iTRAQ Sample 1	Mudpit_20180119-DXS-S1-1 (1)	Cluster of BWK-1 OS=Rattus norvegicus GN=Gid8 PE=1 SV=1 (Q6YDN8_RAT)	BWK-1 OS=Rattus norvegicus GN=Gid8 PE=1 SV=1	Q6YDN8_RAT		uniprot-rat.fasta	26779.7	1	2	2	2	3.24e-06	0.14	228
dsx	Isobaric Tag Samples	iTRAQ Sample 1	Mudpit_20180119-DXS-S1-1 (1)	Cluster of Regulating synaptic membrane exocytosis protein 4 OS=Rattus norvegicus GN=Rims4 PE=4 SV=3 (F1M7Z9_RAT)	Regulating synaptic membrane exocytosis protein 4 OS=Rattus norvegicus GN=Rims4 PE=4 SV=3	F1M7Z9_RAT,RIMS4_RAT		uniprot-rat.fasta	29272.1	1	2	2	2	3.24e-06	0.146	269
dsx	Isobaric Tag Samples	iTRAQ Sample 1	Mudpit_20180119-DXS-S1-1 (1)	Cluster of Glyceraldehyde-3-phosphate dehydrogenase OS=Rattus norvegicus PE=1 SV=1 (A0A0G2K7M1_RAT)	Glyceraldehyde-3-phosphate dehydrogenase OS=Rattus norvegicus PE=1 SV=1	A0A0G2K7M1_RAT		uniprot-rat.fasta	35692	0.999	1	6	128	0.000208	0.15	333
dsx	Isobaric Tag Samples	iTRAQ Sample 1	Mudpit_20180119-DXS-S1-1 (1)	Cluster of Galectin-1 OS=Rattus norvegicus GN=Lgals1 PE=1 SV=2 (LEG1_RAT)	Galectin-1 OS=Rattus norvegicus GN=Lgals1 PE=1 SV=2	LEG1_RAT		uniprot-rat.fasta	14857.2	0.95	1	1	1	1.62e-06	0.119	135
dsx	Isobaric Tag Samples	iTRAQ Sample 1	Mudpit_20180119-DXS-S1-1 (1)	Cluster of ES1 protein homolog, mitochondrial OS=Rattus norvegicus PE=1 SV=2 (ES1_RAT)	ES1 protein homolog, mitochondrial OS=Rattus norvegicus PE=1 SV=2	ES1_RAT		uniprot-rat.fasta	28171.8	1	4	5	11	1.78e-05	0.188	266
dsx	Isobaric Tag Samples	iTRAQ Sample 1	Mudpit_20180119-DXS-S1-1 (1)	Cluster of Mitochondrial ribosomal protein S28 OS=Rattus norvegicus GN=Mrps28 PE=1 SV=1 (A0A0G2K8L9_RAT)	Mitochondrial ribosomal protein S28 OS=Rattus norvegicus GN=Mrps28 PE=1 SV=1	A0A0G2K8L9_RAT		uniprot-rat.fasta	20579.1	1	2	2	2	3.24e-06	0.176	187
dsx	Isobaric Tag Samples	iTRAQ Sample 1	Mudpit_20180119-DXS-S1-1 (1)	Cluster of Chondroitin sulfate proteoglycan 4 OS=Rattus norvegicus GN=Cspg4 PE=1 SV=2 (CSPG4_RAT)	Chondroitin sulfate proteoglycan 4 OS=Rattus norvegicus GN=Cspg4 PE=1 SV=2	CSPG4_RAT,F1LS79_RAT		uniprot-rat.fasta	251906	0.999	1	1	1	1.62e-06	0.00473	2326
dsx	Isobaric Tag Samples	iTRAQ Sample 1	Mudpit_20180119-DXS-S1-1 (1)	Cluster of Cytoplasmic FMR1-interacting protein 2 OS=Rattus norvegicus GN=Cyfip2 PE=4 SV=1 (A0A0G2JT63_RAT)	Cytoplasmic FMR1-interacting protein 2 OS=Rattus norvegicus GN=Cyfip2 PE=4 SV=1	A0A0G2JT63_RAT		uniprot-rat.fasta	112032	1	15	15	29	4.7e-05	0.183	967
dsx	Isobaric Tag Samples	iTRAQ Sample 1	Mudpit_20180119-DXS-S1-1 (1)	Cluster of Muscarinic acetylcholine receptor M4 OS=Rattus norvegicus GN=Chrm4 PE=1 SV=1 (ACM4_RAT)	Muscarinic acetylcholine receptor M4 OS=Rattus norvegicus GN=Chrm4 PE=1 SV=1	ACM4_RAT		uniprot-rat.fasta	52922	0.999	2	2	4	6.49e-06	0.0669	478
dsx	Isobaric Tag Samples	iTRAQ Sample 1	Mudpit_20180119-DXS-S1-1 (1)	Cluster of Mitochondrial dynamics protein MID51 OS=Rattus norvegicus GN=Mief1 PE=1 SV=1 (MID51_RAT)	Mitochondrial dynamics protein MID51 OS=Rattus norvegicus GN=Mief1 PE=1 SV=1	MID51_RAT		uniprot-rat.fasta	51311.4	0.99	2	2	2	3.24e-06	0.041	463
dsx	Isobaric Tag Samples	iTRAQ Sample 1	Mudpit_20180119-DXS-S1-1 (1)	Cluster of FAS-associated factor 1 OS=Rattus norvegicus GN=Faf1 PE=1 SV=3 (F1LSQ0_RAT)	FAS-associated factor 1 OS=Rattus norvegicus GN=Faf1 PE=1 SV=3	F1LSQ0_RAT,FAF1_RAT		uniprot-rat.fasta	73746	0.999	1	1	1	1.62e-06	0.0179	649
dsx	Isobaric Tag Samples	iTRAQ Sample 1	Mudpit_20180119-DXS-S1-1 (1)	Cluster of DIRAS family GTPase 2 OS=Rattus norvegicus GN=Diras2 PE=4 SV=1 (D3ZHX3_RAT)	DIRAS family GTPase 2 OS=Rattus norvegicus GN=Diras2 PE=4 SV=1	D3ZHX3_RAT		uniprot-rat.fasta	22498.1	1	7	8	10	1.62e-05	0.457	199
dsx	Isobaric Tag Samples	iTRAQ Sample 1	Mudpit_20180119-DXS-S1-1 (1)	Cluster of Peptidyl-tRNA hydrolase 2 OS=Rattus norvegicus GN=Ptrh2 PE=1 SV=1 (Q5XI86_RAT)	Peptidyl-tRNA hydrolase 2 OS=Rattus norvegicus GN=Ptrh2 PE=1 SV=1	Q5XI86_RAT		uniprot-rat.fasta	19529.8	0.999	1	1	1	1.62e-06	0.0829	181
dsx	Isobaric Tag Samples	iTRAQ Sample 1	Mudpit_20180119-DXS-S1-1 (1)	Cluster of Eukaryotic translation initiation factor 3 subunit H OS=Rattus norvegicus GN=Eif3h PE=1 SV=1 (EIF3H_RAT)	Eukaryotic translation initiation factor 3 subunit H OS=Rattus norvegicus GN=Eif3h PE=1 SV=1	EIF3H_RAT		uniprot-rat.fasta	39905.5	1	3	3	4	6.49e-06	0.134	352
dsx	Isobaric Tag Samples	iTRAQ Sample 1	Mudpit_20180119-DXS-S1-1 (1)	Cluster of Amyloid-beta A4 protein OS=Rattus norvegicus GN=App PE=1 SV=2 (A4_RAT)	Amyloid-beta A4 protein OS=Rattus norvegicus GN=App PE=1 SV=2	A4_RAT,Q6P6Q5_RAT		uniprot-rat.fasta	86701.9	1	5	6	8	1.3e-05	0.0857	770
dsx	Isobaric Tag Samples	iTRAQ Sample 1	Mudpit_20180119-DXS-S1-1 (1)	Cluster of tr|F1LR18|F1LR18_RAT-DECOY	tr|F1LR18|F1LR18_RAT-DECOY	tr|F1LR18|F1LR18_RAT-DECOY			0	0.974	2	2	2	3.24e-06	0
dsx	Isobaric Tag Samples	iTRAQ Sample 1	Mudpit_20180119-DXS-S1-1 (1)	Cluster of G3BP stress granule assembly factor 1 OS=Rattus norvegicus GN=G3bp1 PE=1 SV=1 (D3ZYS7_RAT)	G3BP stress granule assembly factor 1 OS=Rattus norvegicus GN=G3bp1 PE=1 SV=1	D3ZYS7_RAT		uniprot-rat.fasta	51785.4	1	2	2	2	3.24e-06	0.0602	465
dsx	Isobaric Tag Samples	iTRAQ Sample 1	Mudpit_20180119-DXS-S1-1 (1)	Cluster of Transitional endoplasmic reticulum ATPase OS=Rattus norvegicus GN=Vcp PE=1 SV=3 (TERA_RAT)	Transitional endoplasmic reticulum ATPase OS=Rattus norvegicus GN=Vcp PE=1 SV=3	TERA_RAT		uniprot-rat.fasta	89351.8	1	21	28	83	0.000135	0.396	806
dsx	Isobaric Tag Samples	iTRAQ Sample 1	Mudpit_20180119-DXS-S1-1 (1)	Cluster of tr|F1LMF4|F1LMF4_RAT-DECOY	tr|F1LMF4|F1LMF4_RAT-DECOY	tr|F1LMF4|F1LMF4_RAT-DECOY			0	0.992	1	1	1	1.62e-06	0
dsx	Isobaric Tag Samples	iTRAQ Sample 1	Mudpit_20180119-DXS-S1-1 (1)	Cluster of Cyclin-dependent kinase 18 OS=Rattus norvegicus GN=Cdk18 PE=1 SV=1 (A0A0H2UHG4_RAT)	Cyclin-dependent kinase 18 OS=Rattus norvegicus GN=Cdk18 PE=1 SV=1	A0A0H2UHG4_RAT,CKD18_RAT,Q641Z0_RAT		uniprot-rat.fasta	51884.1	1	3	3	5	8.11e-06	0.131	451
dsx	Isobaric Tag Samples	iTRAQ Sample 1	Mudpit_20180119-DXS-S1-1 (1)	Cluster of CLPTM1, transmembrane protein OS=Rattus norvegicus GN=Clptm1 PE=1 SV=1 (B2RYF6_RAT)	CLPTM1, transmembrane protein OS=Rattus norvegicus GN=Clptm1 PE=1 SV=1	B2RYF6_RAT		uniprot-rat.fasta	75277.9	0.998	1	1	1	1.62e-06	0.0226	664
dsx	Isobaric Tag Samples	iTRAQ Sample 1	Mudpit_20180119-DXS-S1-1 (1)	Cluster of Disks large-associated protein 3 OS=Rattus norvegicus GN=Dlgap3 PE=1 SV=2 (DLGP3_RAT)	Disks large-associated protein 3 OS=Rattus norvegicus GN=Dlgap3 PE=1 SV=2	DLGP3_RAT,G3V7T8_RAT		uniprot-rat.fasta	105992	1	9	9	9	1.46e-05	0.127	977
dsx	Isobaric Tag Samples	iTRAQ Sample 1	Mudpit_20180119-DXS-S1-1 (1)	Cluster of Beta-adducin OS=Rattus norvegicus GN=Add2 PE=1 SV=4 (ADDB_RAT)	Beta-adducin OS=Rattus norvegicus GN=Add2 PE=1 SV=4	ADDB_RAT,F8WFS9_RAT		uniprot-rat.fasta	80592.7	1	19	19	35	5.68e-05	0.308	725
dsx	Isobaric Tag Samples	iTRAQ Sample 1	Mudpit_20180119-DXS-S1-1 (1)	Cluster of Ninein-like OS=Rattus norvegicus GN=LOC100911256 PE=1 SV=3 (D3ZIT3_RAT)	Ninein-like OS=Rattus norvegicus GN=LOC100911256 PE=1 SV=3	D3ZIT3_RAT,D4A1J7_RAT		uniprot-rat.fasta	234842	0.958	1	1	1	1.62e-06	0.00515	2031
dsx	Isobaric Tag Samples	iTRAQ Sample 1	Mudpit_20180119-DXS-S1-1 (1)	Cluster of Serine/threonine-protein kinase PAK 1 OS=Rattus norvegicus GN=Pak1 PE=1 SV=3 (PAK1_RAT)	Serine/threonine-protein kinase PAK 3 OS=Rattus norvegicus GN=Pak3 PE=1 SV=1	PAK3_RAT		uniprot-rat.fasta	60712.2	1	5	5	24	3.89e-05	0.27	544
dsx	Isobaric Tag Samples	iTRAQ Sample 1	Mudpit_20180119-DXS-S1-1 (1)	Cluster of Hydroxyacyl-coenzyme A dehydrogenase, mitochondrial OS=Rattus norvegicus GN=Hadh PE=2 SV=1 (HCDH_RAT)	Hydroxyacyl-coenzyme A dehydrogenase, mitochondrial OS=Rattus norvegicus GN=Hadh PE=2 SV=1	HCDH_RAT		uniprot-rat.fasta	34448.7	1	3	3	5	8.11e-06	0.194	314
dsx	Isobaric Tag Samples	iTRAQ Sample 1	Mudpit_20180119-DXS-S1-1 (1)	Cluster of Vacuolar protein sorting 13 homolog A OS=Rattus norvegicus GN=Vps13a PE=1 SV=2 (D4A899_RAT)	Vacuolar protein sorting 13 homolog A OS=Rattus norvegicus GN=Vps13a PE=1 SV=2	D4A899_RAT		uniprot-rat.fasta	266501	1	5	5	6	9.73e-06	0.0355	2335
dsx	Isobaric Tag Samples	iTRAQ Sample 1	Mudpit_20180119-DXS-S1-1 (1)	Cluster of Paraspeckle component 1 OS=Rattus norvegicus GN=Pspc1 PE=1 SV=1 (A0A0G2JYN7_RAT)	Paraspeckle component 1 OS=Rattus norvegicus GN=Pspc1 PE=1 SV=1	A0A0G2JYN7_RAT,PSPC1_RAT		uniprot-rat.fasta	58760.4	1	5	5	6	9.73e-06	0.14	522
dsx	Isobaric Tag Samples	iTRAQ Sample 1	Mudpit_20180119-DXS-S1-1 (1)	Cluster of PPFIA-binding protein 1 OS=Rattus norvegicus GN=Ppfibp1 PE=1 SV=1 (A0A0G2K781_RAT)	PPFIA-binding protein 1 OS=Rattus norvegicus GN=Ppfibp1 PE=1 SV=1	A0A0G2K781_RAT		uniprot-rat.fasta	116107	0.986	1	1	1	1.62e-06	0.0155	1032
dsx	Isobaric Tag Samples	iTRAQ Sample 1	Mudpit_20180119-DXS-S1-1 (1)	Cluster of Spliceosome-associated protein CWC15 homolog OS=Rattus norvegicus GN=Cwc15 PE=1 SV=1 (CWC15_RAT)	Spliceosome-associated protein CWC15 homolog OS=Rattus norvegicus GN=Cwc15 PE=1 SV=1	CWC15_RAT		uniprot-rat.fasta	26639.3	0.999	1	1	1	1.62e-06	0.048	229
dsx	Isobaric Tag Samples	iTRAQ Sample 1	Mudpit_20180119-DXS-S1-1 (1)	Cluster of Plectin OS=Rattus norvegicus GN=Plec PE=1 SV=1 (Q6S396_RAT)	Plectin OS=Rattus norvegicus GN=Plec PE=1 SV=1	Q6S396_RAT		uniprot-rat.fasta	518361	1	0	0	142	0.00023	0.247	4552
dsx	Isobaric Tag Samples	iTRAQ Sample 1	Mudpit_20180119-DXS-S1-1 (1)	Cluster of Tyrosine-protein phosphatase non-receptor type 11 OS=Rattus norvegicus GN=Ptpn11 PE=1 SV=4 (PTN11_RAT)	Protein tyrosine phosphatase SH-PTP2 (Fragment) OS=Rattus norvegicus PE=2 SV=1	Q62987_RAT		uniprot-rat.fasta	17768.6	0.993	1	1	2	3.24e-06	0.13	154
dsx	Isobaric Tag Samples	iTRAQ Sample 1	Mudpit_20180119-DXS-S1-1 (1)	Cluster of Ribonuclease inhibitor OS=Rattus norvegicus GN=Rnh1 PE=1 SV=1 (A0A0G2K9E0_RAT)	Ribonuclease inhibitor OS=Rattus norvegicus GN=Rnh1 PE=1 SV=1	A0A0G2K9E0_RAT,E2RUH2_RAT		uniprot-rat.fasta	54134.6	1	8	9	11	1.78e-05	0.278	492
dsx	Isobaric Tag Samples	iTRAQ Sample 1	Mudpit_20180119-DXS-S1-1 (1)	Cluster of DNA-directed RNA polymerase subunit OS=Rattus norvegicus GN=Polr2a PE=1 SV=1 (D4A5A6_RAT)	DNA-directed RNA polymerase subunit OS=Rattus norvegicus GN=Polr2a PE=1 SV=1	D4A5A6_RAT		uniprot-rat.fasta	217211	1	2	2	3	4.87e-06	0.0142	1970
dsx	Isobaric Tag Samples	iTRAQ Sample 1	Mudpit_20180119-DXS-S1-1 (1)	Cluster of Developmentally-regulated GTP-binding protein 2 OS=Rattus norvegicus GN=Drg2 PE=1 SV=1 (A0A0G2KAI8_RAT)	Developmentally-regulated GTP-binding protein 2 OS=Rattus norvegicus GN=Drg2 PE=1 SV=1	A0A0G2KAI8_RAT		uniprot-rat.fasta	40558.1	1	4	4	4	6.49e-06	0.135	364
dsx	Isobaric Tag Samples	iTRAQ Sample 1	Mudpit_20180119-DXS-S1-1 (1)	Cluster of GDNF family receptor alpha 2 OS=Rattus norvegicus GN=Gfra2 PE=2 SV=1 (O35977_RAT)	GDNF family receptor alpha 2 OS=Rattus norvegicus GN=Gfra2 PE=2 SV=1	O35977_RAT,Q792X9_RAT		uniprot-rat.fasta	51670.1	1	2	2	2	3.24e-06	0.0496	464
dsx	Isobaric Tag Samples	iTRAQ Sample 1	Mudpit_20180119-DXS-S1-1 (1)	Cluster of Similar to Alpha enolase (2-phospho-D-glycerate hydro-lyase) OS=Rattus norvegicus GN=RGD1559534 PE=4 SV=1 (F1M9V3_RAT)	Similar to Alpha enolase (2-phospho-D-glycerate hydro-lyase) OS=Rattus norvegicus GN=RGD1559534 PE=4 SV=1	F1M9V3_RAT		uniprot-rat.fasta	39672.1	0.998	1	2	12	1.95e-05	0.0616	357
dsx	Isobaric Tag Samples	iTRAQ Sample 1	Mudpit_20180119-DXS-S1-1 (1)	Cluster of Probable cytosolic iron-sulfur protein assembly protein CIAO1 OS=Rattus norvegicus GN=Ciao1 PE=1 SV=1 (A0A0G2JVS7_RAT)	Probable cytosolic iron-sulfur protein assembly protein CIAO1 OS=Rattus norvegicus GN=Ciao1 PE=1 SV=1	A0A0G2JVS7_RAT,CIAO1_RAT		uniprot-rat.fasta	37616.2	0.969	1	1	1	1.62e-06	0.0541	339
dsx	Isobaric Tag Samples	iTRAQ Sample 1	Mudpit_20180119-DXS-S1-1 (1)	Cluster of Adaptor-related protein complex 3, delta 1 subunit OS=Rattus norvegicus GN=Ap3d1 PE=1 SV=1 (B5DFK6_RAT)	Adaptor-related protein complex 3, delta 1 subunit OS=Rattus norvegicus GN=Ap3d1 PE=1 SV=1	B5DFK6_RAT		uniprot-rat.fasta	135670	1	15	15	25	4.05e-05	0.178	1204
dsx	Isobaric Tag Samples	iTRAQ Sample 1	Mudpit_20180119-DXS-S1-1 (1)	Cluster of Proteasome subunit beta type-7 OS=Rattus norvegicus GN=Psmb7 PE=1 SV=1 (PSB7_RAT)	Proteasome subunit beta type-7 OS=Rattus norvegicus GN=Psmb7 PE=1 SV=1	PSB7_RAT		uniprot-rat.fasta	29928	1	3	3	3	4.87e-06	0.137	277
dsx	Isobaric Tag Samples	iTRAQ Sample 1	Mudpit_20180119-DXS-S1-1 (1)	Cluster of RCG25684, isoform CRA_a OS=Rattus norvegicus GN=Tmod3 PE=1 SV=1 (Q6AXW2_RAT)	RCG25684, isoform CRA_a OS=Rattus norvegicus GN=Tmod3 PE=1 SV=1	Q6AXW2_RAT		uniprot-rat.fasta	39473.3	0.95	1	1	1	1.62e-06	0.0597	352
dsx	Isobaric Tag Samples	iTRAQ Sample 1	Mudpit_20180119-DXS-S1-1 (1)	Cluster of Annexin OS=Rattus norvegicus GN=Anxa7 PE=1 SV=1 (Q6IRJ7_RAT)	Annexin OS=Rattus norvegicus GN=Anxa7 PE=1 SV=1	Q6IRJ7_RAT,Q8VIN2_RAT		uniprot-rat.fasta	50020.8	1	5	7	12	1.95e-05	0.143	463
dsx	Isobaric Tag Samples	iTRAQ Sample 1	Mudpit_20180119-DXS-S1-1 (1)	Cluster of Heat shock protein 75 kDa, mitochondrial OS=Rattus norvegicus GN=Trap1 PE=1 SV=1 (TRAP1_RAT)	Heat shock protein 75 kDa, mitochondrial OS=Rattus norvegicus GN=Trap1 PE=1 SV=1	TRAP1_RAT		uniprot-rat.fasta	80463.9	1	8	8	12	1.95e-05	0.129	706
dsx	Isobaric Tag Samples	iTRAQ Sample 1	Mudpit_20180119-DXS-S1-1 (1)	Cluster of Sodium/potassium/calcium exchanger 2 OS=Rattus norvegicus GN=Slc24a2 PE=1 SV=1 (NCKX2_RAT)	Sodium/potassium/calcium exchanger 2 OS=Rattus norvegicus GN=Slc24a2 PE=1 SV=1	NCKX2_RAT		uniprot-rat.fasta	74658.9	1	2	2	3	4.87e-06	0.0254	670
dsx	Isobaric Tag Samples	iTRAQ Sample 1	Mudpit_20180119-DXS-S1-1 (1)	Cluster of Phospholipid scramblase 3 OS=Rattus norvegicus GN=Plscr3 PE=2 SV=1 (PLS3_RAT)	Phospholipid scramblase 3 OS=Rattus norvegicus GN=Plscr3 PE=2 SV=1	PLS3_RAT		uniprot-rat.fasta	31646.4	0.993	1	1	2	3.24e-06	0.0676	296
dsx	Isobaric Tag Samples	iTRAQ Sample 1	Mudpit_20180119-DXS-S1-1 (1)	Cluster of Tumor protein p63-regulated gene 1-like protein OS=Rattus norvegicus GN=Tprg1l PE=1 SV=1 (TPRGL_RAT)	Tumor protein p63-regulated gene 1-like protein OS=Rattus norvegicus GN=Tprg1l PE=1 SV=1	TPRGL_RAT		uniprot-rat.fasta	29844.3	1	5	5	6	9.73e-06	0.368	266
dsx	Isobaric Tag Samples	iTRAQ Sample 1	Mudpit_20180119-DXS-S1-1 (1)	Cluster of Myosin VC OS=Rattus norvegicus GN=Myo5c PE=3 SV=2 (F1M111_RAT)	Myosin VC OS=Rattus norvegicus GN=Myo5c PE=3 SV=2	F1M111_RAT		uniprot-rat.fasta	202312	0.979	0	0	10	1.62e-05	0.0333	1742
dsx	Isobaric Tag Samples	iTRAQ Sample 1	Mudpit_20180119-DXS-S1-1 (1)	Cluster of Plasma membrane calcium-transporting ATPase 4 OS=Rattus norvegicus GN=Atp2b4 PE=1 SV=1 (AT2B4_RAT)	Plasma membrane calcium-transporting ATPase 4 OS=Rattus norvegicus GN=Atp2b4 PE=1 SV=1	AT2B4_RAT		uniprot-rat.fasta	133097	1	12	14	46	7.46e-05	0.209	1203
dsx	Isobaric Tag Samples	iTRAQ Sample 1	Mudpit_20180119-DXS-S1-1 (1)	Cluster of Atlastin GTPase 2 OS=Rattus norvegicus GN=Atl2 PE=1 SV=1 (F1LQ09_RAT)	Atlastin GTPase 2 OS=Rattus norvegicus GN=Atl2 PE=1 SV=1	F1LQ09_RAT		uniprot-rat.fasta	66196.1	1	2	2	2	3.24e-06	0.06	583
dsx	Isobaric Tag Samples	iTRAQ Sample 1	Mudpit_20180119-DXS-S1-1 (1)	Cluster of Translocon-associated protein subunit alpha OS=Rattus norvegicus GN=Ssr1 PE=1 SV=1 (A0A0G2JX79_RAT)	Translocon-associated protein subunit alpha OS=Rattus norvegicus GN=Ssr1 PE=1 SV=1	A0A0G2JX79_RAT,A0A0G2JXS8_RAT,A0A0G2K075_RAT,Q4V7D1_RAT,SSRA_RAT		uniprot-rat.fasta	35629.8	0.95	1	1	1	1.62e-06	0.0473	319
dsx	Isobaric Tag Samples	iTRAQ Sample 1	Mudpit_20180119-DXS-S1-1 (1)	Cluster of Protein tyrosine phosphatase type IVA 1 OS=Rattus norvegicus GN=Ptp4a1 PE=1 SV=1 (TP4A1_RAT)	Protein tyrosine phosphatase type IVA 1 OS=Rattus norvegicus GN=Ptp4a1 PE=1 SV=1	TP4A1_RAT		uniprot-rat.fasta	19815.3	0.978	1	1	1	1.62e-06	0.0751	173
dsx	Isobaric Tag Samples	iTRAQ Sample 1	Mudpit_20180119-DXS-S1-1 (1)	Cluster of Phosphatidate cytidylyltransferase, mitochondrial OS=Rattus norvegicus GN=Tamm41 PE=1 SV=1 (D3ZKT0_RAT)	Phosphatidate cytidylyltransferase, mitochondrial OS=Rattus norvegicus GN=Tamm41 PE=1 SV=1	D3ZKT0_RAT		uniprot-rat.fasta	37786.6	0.999	1	1	2	3.24e-06	0.0593	337
dsx	Isobaric Tag Samples	iTRAQ Sample 1	Mudpit_20180119-DXS-S1-1 (1)	Cluster of Malic enzyme OS=Rattus norvegicus GN=Me2 PE=1 SV=1 (A0A0G2K502_RAT)	Malic enzyme OS=Rattus norvegicus GN=Me2 PE=1 SV=1	A0A0G2K502_RAT,D3ZJH9_RAT		uniprot-rat.fasta	66312.5	1	3	3	5	8.11e-06	0.0812	591
dsx	Isobaric Tag Samples	iTRAQ Sample 1	Mudpit_20180119-DXS-S1-1 (1)	Cluster of Scaffold attachment factor B1 OS=Rattus norvegicus GN=Safb PE=1 SV=1 (A0A0G2JW97_RAT)	Scaffold attachment factor B2 OS=Rattus norvegicus GN=Safb2 PE=1 SV=2	M0R6E6_RAT		uniprot-rat.fasta	89965.6	0.909	0	0	6	9.73e-06	0.0949	790
dsx	Isobaric Tag Samples	iTRAQ Sample 1	Mudpit_20180119-DXS-S1-1 (1)	Cluster of 39S ribosomal protein L40, mitochondrial OS=Rattus norvegicus GN=Mrpl40 PE=1 SV=2 (RM40_RAT)	39S ribosomal protein L40, mitochondrial OS=Rattus norvegicus GN=Mrpl40 PE=1 SV=2	RM40_RAT		uniprot-rat.fasta	24397.8	1	2	2	2	3.24e-06	0.146	206
dsx	Isobaric Tag Samples	iTRAQ Sample 1	Mudpit_20180119-DXS-S1-1 (1)	Cluster of Glutamate receptor ionotropic, NMDA 2A OS=Rattus norvegicus GN=Grin2a PE=1 SV=2 (G3V9C5_RAT)	Glutamate receptor ionotropic, NMDA 2A OS=Rattus norvegicus GN=Grin2a PE=1 SV=2	G3V9C5_RAT,NMDE1_RAT		uniprot-rat.fasta	165472	1	2	2	2	3.24e-06	0.0207	1464
dsx	Isobaric Tag Samples	iTRAQ Sample 1	Mudpit_20180119-DXS-S1-1 (1)	Cluster of Gai-interacting protein OS=Rattus norvegicus GN=Phf24 PE=4 SV=1 (A0A292G0W2_RAT)	Gai-interacting protein OS=Rattus norvegicus GN=Phf24 PE=4 SV=1	A0A292G0W2_RAT		uniprot-rat.fasta	44827.8	1	8	8	11	1.78e-05	0.296	398
dsx	Isobaric Tag Samples	iTRAQ Sample 1	Mudpit_20180119-DXS-S1-1 (1)	Cluster of Ribosomal protein S27-like OS=Rattus norvegicus GN=LOC100362987 PE=3 SV=1 (M0RA26_RAT)	Ribosomal protein S27-like OS=Rattus norvegicus GN=LOC100362987 PE=3 SV=1	M0RA26_RAT,RS27L_RAT,RS27_RAT		uniprot-rat.fasta	9460.9	0.95	1	1	2	3.24e-06	0.155	84
dsx	Isobaric Tag Samples	iTRAQ Sample 1	Mudpit_20180119-DXS-S1-1 (1)	Cluster of DNA topoisomerase OS=Rattus norvegicus GN=Top3b PE=1 SV=1 (D4A9Z2_RAT)	DNA topoisomerase OS=Rattus norvegicus GN=Top3b PE=1 SV=1	D4A9Z2_RAT		uniprot-rat.fasta	96850.6	0.991	1	1	1	1.62e-06	0.022	862
dsx	Isobaric Tag Samples	iTRAQ Sample 1	Mudpit_20180119-DXS-S1-1 (1)	Cluster of DDX3Y OS=Rattus norvegicus GN=DDX3Y PE=3 SV=1 (W8BZ34_RAT)	DDX3Y OS=Rattus norvegicus GN=DDX3Y PE=3 SV=1	W8BZ34_RAT		uniprot-rat.fasta	73332.1	1	1	1	16	2.6e-05	0.119	658
dsx	Isobaric Tag Samples	iTRAQ Sample 1	Mudpit_20180119-DXS-S1-1 (1)	Cluster of Atlastin-3 OS=Rattus norvegicus GN=Atl3 PE=1 SV=1 (A0A0G2JSS9_RAT)	Atlastin-3 OS=Rattus norvegicus GN=Atl3 PE=1 SV=1	A0A0G2JSS9_RAT		uniprot-rat.fasta	60250.7	0.998	2	2	6	9.73e-06	0.0746	536
dsx	Isobaric Tag Samples	iTRAQ Sample 1	Mudpit_20180119-DXS-S1-1 (1)	Cluster of NADH:ubiquinone oxidoreductase subunit B10 OS=Rattus norvegicus GN=Ndufb10 PE=1 SV=1 (D4A0T0_RAT)	NADH:ubiquinone oxidoreductase subunit B10 OS=Rattus norvegicus GN=Ndufb10 PE=1 SV=1	D4A0T0_RAT		uniprot-rat.fasta	20858.8	1	5	6	15	2.43e-05	0.347	176
dsx	Isobaric Tag Samples	iTRAQ Sample 1	Mudpit_20180119-DXS-S1-1 (1)	Cluster of Chromosome 1 open reading frame, human C10orf76 OS=Rattus norvegicus GN=C1H10orf76 PE=1 SV=3 (D3ZZE3_RAT)	Chromosome 1 open reading frame, human C10orf76 OS=Rattus norvegicus GN=C1H10orf76 PE=1 SV=3	D3ZZE3_RAT		uniprot-rat.fasta	78670.6	1	2	2	2	3.24e-06	0.0377	689
dsx	Isobaric Tag Samples	iTRAQ Sample 1	Mudpit_20180119-DXS-S1-1 (1)	Cluster of IBA57 homolog, iron-sulfur cluster assembly OS=Rattus norvegicus GN=Iba57 PE=1 SV=1 (D4ADG2_RAT)	IBA57 homolog, iron-sulfur cluster assembly OS=Rattus norvegicus GN=Iba57 PE=1 SV=1	D4ADG2_RAT		uniprot-rat.fasta	38673.9	0.95	1	1	1	1.62e-06	0.0363	358
dsx	Isobaric Tag Samples	iTRAQ Sample 1	Mudpit_20180119-DXS-S1-1 (1)	Cluster of Profilin OS=Rattus norvegicus GN=Pfn2 PE=3 SV=1 (D3ZDU5_RAT)	Profilin OS=Rattus norvegicus GN=Pfn2 PE=3 SV=1	D3ZDU5_RAT,PROF2_RAT		uniprot-rat.fasta	15002.1	1	3	5	14	2.27e-05	0.318	140
dsx	Isobaric Tag Samples	iTRAQ Sample 1	Mudpit_20180119-DXS-S1-1 (1)	Cluster of Aly/REF export factor OS=Rattus norvegicus GN=Alyref PE=1 SV=1 (D3ZXH7_RAT)	Aly/REF export factor OS=Rattus norvegicus GN=Alyref PE=1 SV=1	D3ZXH7_RAT		uniprot-rat.fasta	19916.3	0.999	1	1	1	1.62e-06	0.0582	189
dsx	Isobaric Tag Samples	iTRAQ Sample 1	Mudpit_20180119-DXS-S1-1 (1)	Cluster of RCG53953, isoform CRA_a OS=Rattus norvegicus GN=LOC103690005 PE=1 SV=1 (Q1RP74_RAT)	RCG53953, isoform CRA_a OS=Rattus norvegicus GN=LOC103690005 PE=1 SV=1	Q1RP74_RAT		uniprot-rat.fasta	27247.3	1	7	7	9	1.46e-05	0.291	244
dsx	Isobaric Tag Samples	iTRAQ Sample 1	Mudpit_20180119-DXS-S1-1 (1)	Cluster of Similar to RIKEN cDNA 0610038D11 (Predicted), isoform CRA_b OS=Rattus norvegicus GN=Trmt112 PE=1 SV=1 (B2RYS9_RAT)	Similar to RIKEN cDNA 0610038D11 (Predicted), isoform CRA_b OS=Rattus norvegicus GN=Trmt112 PE=1 SV=1	B2RYS9_RAT		uniprot-rat.fasta	14127.2	0.95	1	1	1	1.62e-06	0.104	125
dsx	Isobaric Tag Samples	iTRAQ Sample 1	Mudpit_20180119-DXS-S1-1 (1)	Cluster of Cytochrome P450, family 46, subfamily a, polypeptide 1 OS=Rattus norvegicus GN=Cyp46a1 PE=3 SV=1 (A0A0G2JWG7_RAT)	Cytochrome P450, family 46, subfamily a, polypeptide 1 OS=Rattus norvegicus GN=Cyp46a1 PE=3 SV=1	A0A0G2JWG7_RAT,F7EN52_RAT		uniprot-rat.fasta	56701.2	1	7	7	13	2.11e-05	0.233	500
dsx	Isobaric Tag Samples	iTRAQ Sample 1	Mudpit_20180119-DXS-S1-1 (1)	Cluster of Ubiquitin-fold modifier 1 OS=Rattus norvegicus GN=Ufm1 PE=3 SV=1 (UFM1_RAT)	Ubiquitin-fold modifier 1 OS=Rattus norvegicus GN=Ufm1 PE=3 SV=1	UFM1_RAT		uniprot-rat.fasta	9117.9	0.95	1	1	2	3.24e-06	0.176	85
dsx	Isobaric Tag Samples	iTRAQ Sample 1	Mudpit_20180119-DXS-S1-1 (1)	Cluster of RCG31450 OS=Rattus norvegicus GN=Sh2d5 PE=4 SV=2 (D3ZWT6_RAT)	RCG31450 OS=Rattus norvegicus GN=Sh2d5 PE=4 SV=2	D3ZWT6_RAT		uniprot-rat.fasta	47337.8	0.95	1	1	1	1.62e-06	0.0583	429
dsx	Isobaric Tag Samples	iTRAQ Sample 1	Mudpit_20180119-DXS-S1-1 (1)	Cluster of Glutamate receptor ionotropic, NMDA 2B OS=Rattus norvegicus GN=Grin2b PE=1 SV=1 (G3V746_RAT)	Glutamate receptor ionotropic, NMDA 2B OS=Rattus norvegicus GN=Grin2b PE=1 SV=1	G3V746_RAT,NMDE2_RAT		uniprot-rat.fasta	166074	1	4	4	7	1.14e-05	0.0331	1482
dsx	Isobaric Tag Samples	iTRAQ Sample 1	Mudpit_20180119-DXS-S1-1 (1)	Cluster of Protein phosphatase 1 regulatory subunit 37 OS=Rattus norvegicus GN=Ppp1r37 PE=1 SV=1 (PPR37_RAT)	Protein phosphatase 1 regulatory subunit 37 OS=Rattus norvegicus GN=Ppp1r37 PE=1 SV=1	PPR37_RAT		uniprot-rat.fasta	76936.1	0.95	1	1	1	1.62e-06	0.0197	710
dsx	Isobaric Tag Samples	iTRAQ Sample 1	Mudpit_20180119-DXS-S1-1 (1)	Cluster of 2-oxoisovalerate dehydrogenase subunit alpha, mitochondrial OS=Rattus norvegicus GN=Bckdha PE=1 SV=1 (F7EV94_RAT)	2-oxoisovalerate dehydrogenase subunit alpha, mitochondrial OS=Rattus norvegicus GN=Bckdha PE=1 SV=1	F7EV94_RAT		uniprot-rat.fasta	52866.7	1	3	3	3	4.87e-06	0.0991	464
dsx	Isobaric Tag Samples	iTRAQ Sample 1	Mudpit_20180119-DXS-S1-1 (1)	Cluster of Guanine nucleotide-binding protein G(I)/G(S)/G(T) subunit beta-2 OS=Rattus norvegicus GN=Gnb2 PE=1 SV=4 (GBB2_RAT)	Guanine nucleotide-binding protein subunit beta-4 OS=Rattus norvegicus GN=Gnb4 PE=2 SV=4	GBB4_RAT		uniprot-rat.fasta	37363.9	1	2	3	23	3.73e-05	0.179	340
dsx	Isobaric Tag Samples	iTRAQ Sample 1	Mudpit_20180119-DXS-S1-1 (1)	Cluster of Serine/threonine-protein phosphatase OS=Rattus norvegicus GN=Ppp4c PE=1 SV=1 (G3V8M5_RAT)	Serine/threonine-protein phosphatase OS=Rattus norvegicus GN=Ppp4c PE=1 SV=1	G3V8M5_RAT,PP4C_RAT		uniprot-rat.fasta	35068.3	0.998	1	1	6	9.73e-06	0.0814	307
dsx	Isobaric Tag Samples	iTRAQ Sample 1	Mudpit_20180119-DXS-S1-1 (1)	Cluster of Beta-2-glycoprotein 1 OS=Rattus norvegicus GN=Apoh PE=2 SV=2 (APOH_RAT)	Beta-2-glycoprotein 1 OS=Rattus norvegicus GN=Apoh PE=2 SV=2	APOH_RAT,Q5I0M1_RAT		uniprot-rat.fasta	33197.1	0.95	1	1	1	1.62e-06	0.0303	297
dsx	Isobaric Tag Samples	iTRAQ Sample 1	Mudpit_20180119-DXS-S1-1 (1)	Cluster of Neuroendocrine protein 7B2 OS=Rattus norvegicus GN=Scg5 PE=1 SV=1 (7B2_RAT)	Neuroendocrine protein 7B2 OS=Rattus norvegicus GN=Scg5 PE=1 SV=1	7B2_RAT		uniprot-rat.fasta	23684.3	1	2	2	4	6.49e-06	0.176	210
dsx	Isobaric Tag Samples	iTRAQ Sample 1	Mudpit_20180119-DXS-S1-1 (1)	Cluster of DNA polymerase delta-interacting protein 3 OS=Rattus norvegicus GN=Poldip3 PE=1 SV=1 (A0A0G2JXM5_RAT)	DNA polymerase delta-interacting protein 3 OS=Rattus norvegicus GN=Poldip3 PE=1 SV=1	A0A0G2JXM5_RAT		uniprot-rat.fasta	44367.7	0.998	1	1	1	1.62e-06	0.0423	402
dsx	Isobaric Tag Samples	iTRAQ Sample 1	Mudpit_20180119-DXS-S1-1 (1)	Cluster of 3-hydroxyisobutyrate dehydrogenase, mitochondrial OS=Rattus norvegicus GN=Hibadh PE=1 SV=3 (3HIDH_RAT)	3-hydroxyisobutyrate dehydrogenase, mitochondrial OS=Rattus norvegicus GN=Hibadh PE=1 SV=3	3HIDH_RAT		uniprot-rat.fasta	35303.7	1	6	6	8	1.3e-05	0.248	335
dsx	Isobaric Tag Samples	iTRAQ Sample 1	Mudpit_20180119-DXS-S1-1 (1)	Cluster of DNA damage-inducible 1 homolog 2 OS=Rattus norvegicus GN=Ddi2 PE=1 SV=1 (A0A096MJP9_RAT)	DNA damage-inducible 1 homolog 2 OS=Rattus norvegicus GN=Ddi2 PE=1 SV=1	A0A096MJP9_RAT		uniprot-rat.fasta	106033	1	3	3	4	6.49e-06	0.0467	986
dsx	Isobaric Tag Samples	iTRAQ Sample 1	Mudpit_20180119-DXS-S1-1 (1)	Cluster of Gamma-tubulin complex component OS=Rattus norvegicus GN=Tubgcp3 PE=1 SV=1 (A0A0G2JUU7_RAT)	Gamma-tubulin complex component OS=Rattus norvegicus GN=Tubgcp3 PE=1 SV=1	A0A0G2JUU7_RAT		uniprot-rat.fasta	103092	1	3	3	4	6.49e-06	0.051	902
dsx	Isobaric Tag Samples	iTRAQ Sample 1	Mudpit_20180119-DXS-S1-1 (1)	Cluster of Teneurin transmembrane protein 4 OS=Rattus norvegicus GN=Tenm4 PE=4 SV=2 (F1LZ38_RAT)	Teneurin transmembrane protein 4 OS=Rattus norvegicus GN=Tenm4 PE=4 SV=2	F1LZ38_RAT		uniprot-rat.fasta	310877	0.997	2	2	2	3.24e-06	0.00752	2794
dsx	Isobaric Tag Samples	iTRAQ Sample 1	Mudpit_20180119-DXS-S1-1 (1)	Cluster of Cleavage and polyadenylation specificity factor subunit 7 OS=Rattus norvegicus GN=Cpsf7 PE=1 SV=1 (CPSF7_RAT)	Cleavage and polyadenylation specificity factor subunit 7 OS=Rattus norvegicus GN=Cpsf7 PE=1 SV=1	CPSF7_RAT		uniprot-rat.fasta	51073.5	0.983	1	1	1	1.62e-06	0.0541	462
dsx	Isobaric Tag Samples	iTRAQ Sample 1	Mudpit_20180119-DXS-S1-1 (1)	Cluster of SAP domain-containing ribonucleoprotein OS=Rattus norvegicus GN=Sarnp PE=1 SV=3 (SARNP_RAT)	SAP domain-containing ribonucleoprotein OS=Rattus norvegicus GN=Sarnp PE=1 SV=3	SARNP_RAT		uniprot-rat.fasta	23605.3	1	3	3	3	4.87e-06	0.176	210
dsx	Isobaric Tag Samples	iTRAQ Sample 1	Mudpit_20180119-DXS-S1-1 (1)	Cluster of Similar to RIKEN cDNA 2310035C23 OS=Rattus norvegicus GN=RGD1307235 PE=1 SV=1 (D3ZJ01_RAT)	Similar to RIKEN cDNA 2310035C23 OS=Rattus norvegicus GN=RGD1307235 PE=1 SV=1	D3ZJ01_RAT		uniprot-rat.fasta	134655	1	10	10	15	2.43e-05	0.133	1218
dsx	Isobaric Tag Samples	iTRAQ Sample 1	Mudpit_20180119-DXS-S1-1 (1)	Cluster of Spastin OS=Rattus norvegicus GN=Spast PE=1 SV=1 (A0A0G2K590_RAT)	Spastin OS=Rattus norvegicus GN=Spast PE=1 SV=1	A0A0G2K590_RAT,SPAST_RAT		uniprot-rat.fasta	63023.8	0.999	1	1	1	1.62e-06	0.0491	581
dsx	Isobaric Tag Samples	iTRAQ Sample 1	Mudpit_20180119-DXS-S1-1 (1)	Cluster of Peptidylprolyl isomerase OS=Rattus norvegicus GN=Fkbp5 PE=1 SV=1 (Q5U2T9_RAT)	Peptidylprolyl isomerase OS=Rattus norvegicus GN=Fkbp5 PE=1 SV=1	Q5U2T9_RAT		uniprot-rat.fasta	50966	0.999	1	1	1	1.62e-06	0.0351	456
dsx	Isobaric Tag Samples	iTRAQ Sample 1	Mudpit_20180119-DXS-S1-1 (1)	Cluster of Rab3 GTPase-activating protein non-catalytic subunit OS=Rattus norvegicus GN=Rab3gap2 PE=1 SV=3 (D4ABP4_RAT)	Rab3 GTPase-activating protein non-catalytic subunit OS=Rattus norvegicus GN=Rab3gap2 PE=1 SV=3	D4ABP4_RAT,F1LMT8_RAT		uniprot-rat.fasta	154480	1	11	12	12	1.95e-05	0.125	1389
dsx	Isobaric Tag Samples	iTRAQ Sample 1	Mudpit_20180119-DXS-S1-1 (1)	Cluster of Nudcd3 protein OS=Rattus norvegicus GN=Nudcd3 PE=2 SV=1 (Q32PY7_RAT)	Nudcd3 protein OS=Rattus norvegicus GN=Nudcd3 PE=2 SV=1	Q32PY7_RAT		uniprot-rat.fasta	33150.3	1	3	3	6	9.73e-06	0.211	299
dsx	Isobaric Tag Samples	iTRAQ Sample 1	Mudpit_20180119-DXS-S1-1 (1)	Cluster of Ras homolog family member G (Fragment) OS=Rattus norvegicus GN=Rhog PE=1 SV=6 (A0A096MJM1_RAT)	Ras homolog family member G (Fragment) OS=Rattus norvegicus GN=Rhog PE=1 SV=6	A0A096MJM1_RAT,Q32PX6_RAT		uniprot-rat.fasta	21308.1	1	7	7	16	2.6e-05	0.465	191
dsx	Isobaric Tag Samples	iTRAQ Sample 1	Mudpit_20180119-DXS-S1-1 (1)	Cluster of Monoglyceride lipase OS=Rattus norvegicus GN=Mgll PE=1 SV=1 (A0A0G2JYI5_RAT)	Monoglyceride lipase OS=Rattus norvegicus GN=Mgll PE=1 SV=1	A0A0G2JYI5_RAT,MGLL_RAT		uniprot-rat.fasta	33499.9	1	2	2	3	4.87e-06	0.0723	303
dsx	Isobaric Tag Samples	iTRAQ Sample 1	Mudpit_20180119-DXS-S1-1 (1)	Cluster of TBC1 domain family, member 15 OS=Rattus norvegicus GN=Tbc1d15 PE=1 SV=2 (F7EZ89_RAT)	TBC1 domain family, member 15 OS=Rattus norvegicus GN=Tbc1d15 PE=1 SV=2	F7EZ89_RAT		uniprot-rat.fasta	78700.9	0.999	1	1	1	1.62e-06	0.0189	688
dsx	Isobaric Tag Samples	iTRAQ Sample 1	Mudpit_20180119-DXS-S1-1 (1)	Cluster of 60S ribosomal protein L13 OS=Rattus norvegicus GN=LOC100360491 PE=3 SV=1 (D3ZRM9_RAT)	60S ribosomal protein L13 OS=Rattus norvegicus GN=LOC100360491 PE=3 SV=1	D3ZRM9_RAT,RL13_RAT		uniprot-rat.fasta	24310.5	1	5	5	7	1.14e-05	0.213	211
dsx	Isobaric Tag Samples	iTRAQ Sample 1	Mudpit_20180119-DXS-S1-1 (1)	Cluster of Oxoglutarate dehydrogenase-like OS=Rattus norvegicus GN=Ogdhl PE=1 SV=2 (D3ZQD3_RAT)	Oxoglutarate dehydrogenase-like OS=Rattus norvegicus GN=Ogdhl PE=1 SV=2	D3ZQD3_RAT		uniprot-rat.fasta	114638	1	12	13	23	3.73e-05	0.22	1010
dsx	Isobaric Tag Samples	iTRAQ Sample 1	Mudpit_20180119-DXS-S1-1 (1)	Cluster of WD repeat domain phosphoinositide-interacting protein 4 OS=Rattus norvegicus GN=Wdr45 PE=1 SV=1 (A0A140TAA5_RAT)	WD repeat domain phosphoinositide-interacting protein 4 OS=Rattus norvegicus GN=Wdr45 PE=1 SV=1	A0A140TAA5_RAT,WIPI4_RAT		uniprot-rat.fasta	34586.8	0.985	1	1	1	1.62e-06	0.0306	309
dsx	Isobaric Tag Samples	iTRAQ Sample 1	Mudpit_20180119-DXS-S1-1 (1)	Cluster of Insulin-degrading enzyme OS=Rattus norvegicus GN=Ide PE=1 SV=1 (A0A0G2K7Q7_RAT)	Insulin-degrading enzyme OS=Rattus norvegicus GN=Ide PE=1 SV=1	A0A0G2K7Q7_RAT,IDE_RAT		uniprot-rat.fasta	117716	1	3	3	3	4.87e-06	0.0429	1019
dsx	Isobaric Tag Samples	iTRAQ Sample 1	Mudpit_20180119-DXS-S1-1 (1)	Cluster of Sorting nexin family member 27, isoform CRA_b OS=Rattus norvegicus GN=Snx27 PE=1 SV=3 (G3V8U4_RAT)	Sorting nexin family member 27, isoform CRA_b OS=Rattus norvegicus GN=Snx27 PE=1 SV=3	G3V8U4_RAT,M0RBS9_RAT,SNX27_RAT		uniprot-rat.fasta	61014.4	1	2	2	4	6.49e-06	0.0399	539
dsx	Isobaric Tag Samples	iTRAQ Sample 1	Mudpit_20180119-DXS-S1-1 (1)	Cluster of Arginyl-tRNA synthetase 2, mitochondrial OS=Rattus norvegicus GN=Rars2 PE=2 SV=1 (B0BNA3_RAT)	Arginyl-tRNA synthetase 2, mitochondrial OS=Rattus norvegicus GN=Rars2 PE=2 SV=1	B0BNA3_RAT,F7FFR1_RAT		uniprot-rat.fasta	65305.2	0.995	1	1	1	1.62e-06	0.026	578
dsx	Isobaric Tag Samples	iTRAQ Sample 1	Mudpit_20180119-DXS-S1-1 (1)	Cluster of Glucose-6-phosphate 1-dehydrogenase OS=Rattus norvegicus GN=G6pdx PE=1 SV=3 (G6PD_RAT)	Glucose-6-phosphate 1-dehydrogenase OS=Rattus norvegicus GN=G6pdx PE=1 SV=3	G6PD_RAT		uniprot-rat.fasta	59376.8	1	8	9	10	1.62e-05	0.219	515
dsx	Isobaric Tag Samples	iTRAQ Sample 1	Mudpit_20180119-DXS-S1-1 (1)	Cluster of Platelet-activating factor acetylhydrolase IB subunit alpha OS=Rattus norvegicus GN=Pafah1b1 PE=1 SV=2 (LIS1_RAT)	Platelet-activating factor acetylhydrolase IB subunit alpha OS=Rattus norvegicus GN=Pafah1b1 PE=1 SV=2	LIS1_RAT		uniprot-rat.fasta	46669.6	1	10	11	21	3.41e-05	0.359	410
dsx	Isobaric Tag Samples	iTRAQ Sample 1	Mudpit_20180119-DXS-S1-1 (1)	Cluster of Nectin cell adhesion molecule 1 OS=Rattus norvegicus GN=Nectin1 PE=1 SV=2 (F1LNP8_RAT)	Nectin cell adhesion molecule 1 OS=Rattus norvegicus GN=Nectin1 PE=1 SV=2	F1LNP8_RAT		uniprot-rat.fasta	57156.4	1	2	2	3	4.87e-06	0.0621	515
dsx	Isobaric Tag Samples	iTRAQ Sample 1	Mudpit_20180119-DXS-S1-1 (1)	Cluster of Trafficking protein particle complex 11 OS=Rattus norvegicus GN=Trappc11 PE=1 SV=1 (A0A0G2K1K5_RAT)	Trafficking protein particle complex 11 OS=Rattus norvegicus GN=Trappc11 PE=1 SV=1	A0A0G2K1K5_RAT,D3ZHI8_RAT		uniprot-rat.fasta	135047	0.999	1	1	1	1.62e-06	0.0193	1193
dsx	Isobaric Tag Samples	iTRAQ Sample 1	Mudpit_20180119-DXS-S1-1 (1)	Cluster of Neurabin-1 OS=Rattus norvegicus GN=Ppp1r9a PE=1 SV=1 (NEB1_RAT)	Neurabin-1 OS=Rattus norvegicus GN=Ppp1r9a PE=1 SV=1	NEB1_RAT		uniprot-rat.fasta	122736	1	11	13	19	3.08e-05	0.154	1095
dsx	Isobaric Tag Samples	iTRAQ Sample 1	Mudpit_20180119-DXS-S1-1 (1)	Cluster of MICOS complex subunit Mic25 OS=Rattus norvegicus GN=Chchd6 PE=1 SV=1 (MIC25_RAT)	MICOS complex subunit Mic25 OS=Rattus norvegicus GN=Chchd6 PE=1 SV=1	MIC25_RAT		uniprot-rat.fasta	29210.2	1	3	3	3	4.87e-06	0.142	261
dsx	Isobaric Tag Samples	iTRAQ Sample 1	Mudpit_20180119-DXS-S1-1 (1)	Cluster of A-kinase anchor protein 8 OS=Rattus norvegicus GN=Akap8 PE=1 SV=1 (AKAP8_RAT)	A-kinase anchor protein 8 OS=Rattus norvegicus GN=Akap8 PE=1 SV=1	AKAP8_RAT,B2GV93_RAT		uniprot-rat.fasta	76163.1	0.998	1	1	1	1.62e-06	0.0291	687
dsx	Isobaric Tag Samples	iTRAQ Sample 1	Mudpit_20180119-DXS-S1-1 (1)	Cluster of Elongator complex protein 1 OS=Rattus norvegicus GN=Elp1 PE=1 SV=2 (F1LP76_RAT)	Elongator complex protein 1 OS=Rattus norvegicus GN=Elp1 PE=1 SV=2	F1LP76_RAT		uniprot-rat.fasta	149199	1	12	12	15	2.43e-05	0.132	1331
dsx	Isobaric Tag Samples	iTRAQ Sample 1	Mudpit_20180119-DXS-S1-1 (1)	Cluster of Low density lipoprotein receptor adapter protein 1 OS=Rattus norvegicus GN=Ldlrap1 PE=1 SV=2 (ARH_RAT)	Low density lipoprotein receptor adapter protein 1 OS=Rattus norvegicus GN=Ldlrap1 PE=1 SV=2	ARH_RAT		uniprot-rat.fasta	33785.7	0.95	1	1	1	1.62e-06	0.0523	306
dsx	Isobaric Tag Samples	iTRAQ Sample 1	Mudpit_20180119-DXS-S1-1 (1)	Cluster of Ral GTPase-activating protein subunit alpha-1 OS=Rattus norvegicus GN=Ralgapa1 PE=1 SV=2 (RGPA1_RAT)	Ral GTPase-activating protein subunit alpha-1 OS=Rattus norvegicus GN=Ralgapa1 PE=1 SV=2	RGPA1_RAT		uniprot-rat.fasta	229451	1	5	5	5	8.11e-06	0.0364	2035
dsx	Isobaric Tag Samples	iTRAQ Sample 1	Mudpit_20180119-DXS-S1-1 (1)	Cluster of Myeloid leukemia factor 2 OS=Rattus norvegicus GN=Mlf2 PE=1 SV=1 (D3ZPN3_RAT)	Myeloid leukemia factor 2 OS=Rattus norvegicus GN=Mlf2 PE=1 SV=1	D3ZPN3_RAT		uniprot-rat.fasta	28055.7	1	3	4	7	1.14e-05	0.158	247
dsx	Isobaric Tag Samples	iTRAQ Sample 1	Mudpit_20180119-DXS-S1-1 (1)	Cluster of CLIP-associating protein 2 OS=Rattus norvegicus GN=Clasp2 PE=1 SV=1 (CLAP2_RAT)	CLIP-associating protein 2 OS=Rattus norvegicus GN=Clasp2 PE=1 SV=1	CLAP2_RAT		uniprot-rat.fasta	140642	1	16	17	25	4.05e-05	0.18	1286
dsx	Isobaric Tag Samples	iTRAQ Sample 1	Mudpit_20180119-DXS-S1-1 (1)	Cluster of Serine/threonine-protein phosphatase 2A activator OS=Rattus norvegicus GN=Ptpa PE=1 SV=1 (B2RYQ2_RAT)	Serine/threonine-protein phosphatase 2A activator OS=Rattus norvegicus GN=Ptpa PE=1 SV=1	B2RYQ2_RAT		uniprot-rat.fasta	36617.6	1	3	3	4	6.49e-06	0.161	323
dsx	Isobaric Tag Samples	iTRAQ Sample 1	Mudpit_20180119-DXS-S1-1 (1)	Cluster of [Pyruvate dehydrogenase (acetyl-transferring)] kinase isozyme 1, mitochondrial OS=Rattus norvegicus GN=Pdk1 PE=1 SV=2 (F1MA54_RAT)	[Pyruvate dehydrogenase (acetyl-transferring)] kinase isozyme 1, mitochondrial OS=Rattus norvegicus GN=Pdk1 PE=1 SV=2	F1MA54_RAT,Q5FVT5_RAT		uniprot-rat.fasta	49100.1	1	2	3	5	8.11e-06	0.118	434
dsx	Isobaric Tag Samples	iTRAQ Sample 1	Mudpit_20180119-DXS-S1-1 (1)	Cluster of Splicing factor proline/glutamine rich (Polypyrimidine tract binding protein associated) OS=Rattus norvegicus GN=Sfpq PE=2 SV=1 (Q4KM71_RAT)	Splicing factor proline/glutamine rich (Polypyrimidine tract binding protein associated) OS=Rattus norvegicus GN=Sfpq PE=2 SV=1	Q4KM71_RAT		uniprot-rat.fasta	75486.9	1	9	10	12	1.95e-05	0.159	699
dsx	Isobaric Tag Samples	iTRAQ Sample 1	Mudpit_20180119-DXS-S1-1 (1)	Cluster of Prostamide/prostaglandin F synthase OS=Rattus norvegicus GN=Fam213b PE=3 SV=1 (PGFS_RAT)	Prostamide/prostaglandin F synthase OS=Rattus norvegicus GN=Fam213b PE=3 SV=1	PGFS_RAT		uniprot-rat.fasta	21607.1	1	3	3	3	4.87e-06	0.129	201
dsx	Isobaric Tag Samples	iTRAQ Sample 1	Mudpit_20180119-DXS-S1-1 (1)	Cluster of Trafficking protein particle complex 9 OS=Rattus norvegicus GN=Trappc9 PE=1 SV=2 (D3ZJK6_RAT)	Trafficking protein particle complex 9 OS=Rattus norvegicus GN=Trappc9 PE=1 SV=2	D3ZJK6_RAT		uniprot-rat.fasta	95347.9	1	4	4	4	6.49e-06	0.0665	857
dsx	Isobaric Tag Samples	iTRAQ Sample 1	Mudpit_20180119-DXS-S1-1 (1)	Cluster of Limb and neural patterns OS=Rattus norvegicus GN=Lnpk PE=1 SV=1 (A0JN29_RAT)	Limb and neural patterns OS=Rattus norvegicus GN=Lnpk PE=1 SV=1	A0JN29_RAT		uniprot-rat.fasta	42171.4	1	2	2	2	3.24e-06	0.128	376
dsx	Isobaric Tag Samples	iTRAQ Sample 1	Mudpit_20180119-DXS-S1-1 (1)	Cluster of Guanine nucleotide-binding protein G(i) subunit alpha-2 OS=Rattus norvegicus GN=Gnai2 PE=1 SV=3 (GNAI2_RAT)	Guanine nucleotide-binding protein G(i) subunit alpha-1 OS=Rattus norvegicus GN=Gnai1 PE=1 SV=3	GNAI1_RAT		uniprot-rat.fasta	40346.5	1	7	8	48	7.79e-05	0.506	354
dsx	Isobaric Tag Samples	iTRAQ Sample 1	Mudpit_20180119-DXS-S1-1 (1)	Cluster of Adenylate kinase 4, mitochondrial OS=Rattus norvegicus GN=Ak4 PE=2 SV=1 (KAD4_RAT)	Adenylate kinase 4, mitochondrial OS=Rattus norvegicus GN=Ak4 PE=2 SV=1	KAD4_RAT		uniprot-rat.fasta	25203.6	1	5	5	7	1.14e-05	0.224	223
dsx	Isobaric Tag Samples	iTRAQ Sample 1	Mudpit_20180119-DXS-S1-1 (1)	Cluster of 6-phosphofructo-2-kinase/fructose-2, 6-biphosphatase 2, isoform CRA_a OS=Rattus norvegicus GN=Pfkfb2 PE=1 SV=2 (R9PXY6_RAT)	6-phosphofructo-2-kinase/fructose-2, 6-biphosphatase 2, isoform CRA_a OS=Rattus norvegicus GN=Pfkfb2 PE=1 SV=2	R9PXY6_RAT		uniprot-rat.fasta	59915.6	1	2	2	2	3.24e-06	0.0732	519
dsx	Isobaric Tag Samples	iTRAQ Sample 1	Mudpit_20180119-DXS-S1-1 (1)	Cluster of Acyl-CoA dehydrogenase family, member 8 OS=Rattus norvegicus GN=Acad8 PE=1 SV=2 (M0RDK9_RAT)	Acyl-CoA dehydrogenase family, member 8 OS=Rattus norvegicus GN=Acad8 PE=1 SV=2	M0RDK9_RAT		uniprot-rat.fasta	45156.8	1	4	4	4	6.49e-06	0.102	411
dsx	Isobaric Tag Samples	iTRAQ Sample 1	Mudpit_20180119-DXS-S1-1 (1)	Cluster of Family with sequence similarity 177, member A1 OS=Rattus norvegicus GN=Fam177a1 PE=1 SV=1 (D3ZIM7_RAT)	Family with sequence similarity 177, member A1 OS=Rattus norvegicus GN=Fam177a1 PE=1 SV=1	D3ZIM7_RAT		uniprot-rat.fasta	23637.8	0.95	1	1	1	1.62e-06	0.0721	208
dsx	Isobaric Tag Samples	iTRAQ Sample 1	Mudpit_20180119-DXS-S1-1 (1)	Cluster of Protein YIF1B OS=Rattus norvegicus GN=Yif1b PE=2 SV=2 (YIF1B_RAT)	Protein YIF1B OS=Rattus norvegicus GN=Yif1b PE=2 SV=2	YIF1B_RAT		uniprot-rat.fasta	28419.1	0.996	1	1	1	1.62e-06	0.0463	259
dsx	Isobaric Tag Samples	iTRAQ Sample 1	Mudpit_20180119-DXS-S1-1 (1)	Cluster of Alpha-enolase OS=Rattus norvegicus GN=Eno1 PE=1 SV=4 (ENOA_RAT)	Alpha-enolase OS=Rattus norvegicus GN=Eno1 PE=1 SV=4	ENOA_RAT,M0R5J4_RAT,Q5BJ93_RAT		uniprot-rat.fasta	47129	1	17	24	286	0.000464	0.645	434
dsx	Isobaric Tag Samples	iTRAQ Sample 1	Mudpit_20180119-DXS-S1-1 (1)	Cluster of Globin c3 OS=Rattus norvegicus GN=Hba-a1 PE=2 SV=1 (B1H216_RAT)	Globin c2 OS=Rattus norvegicus GN=Hba-a2 PE=1 SV=1	A0A0G2JSV6_RAT		uniprot-rat.fasta	15284.7	0.999	1	1	81	0.000131	0.634	142
dsx	Isobaric Tag Samples	iTRAQ Sample 1	Mudpit_20180119-DXS-S1-1 (1)	Cluster of Vesicle-trafficking protein SEC22b OS=Rattus norvegicus GN=Sec22b PE=1 SV=3 (SC22B_RAT)	Vesicle-trafficking protein SEC22b OS=Rattus norvegicus GN=Sec22b PE=1 SV=3	SC22B_RAT		uniprot-rat.fasta	24741.4	1	4	5	7	1.14e-05	0.288	215
dsx	Isobaric Tag Samples	iTRAQ Sample 1	Mudpit_20180119-DXS-S1-1 (1)	Cluster of Aldehyde dehydrogenase X, mitochondrial OS=Rattus norvegicus GN=Aldh1b1 PE=1 SV=1 (AL1B1_RAT)	Retinal dehydrogenase 1 OS=Rattus norvegicus GN=Aldh1a1 PE=1 SV=1	A0A0H2UHP1_RAT,AL1A1_RAT		uniprot-rat.fasta	54459.3	0.998	1	1	2	3.24e-06	0.0403	501
dsx	Isobaric Tag Samples	iTRAQ Sample 1	Mudpit_20180119-DXS-S1-1 (1)	Cluster of Phosphorylase b kinase regulatory subunit alpha, skeletal muscle isoform OS=Rattus norvegicus GN=Phka1 PE=1 SV=2 (KPB1_RAT)	Phosphorylase b kinase regulatory subunit alpha, skeletal muscle isoform OS=Rattus norvegicus GN=Phka1 PE=1 SV=2	KPB1_RAT		uniprot-rat.fasta	139159	1	5	5	6	9.73e-06	0.0668	1242
dsx	Isobaric Tag Samples	iTRAQ Sample 1	Mudpit_20180119-DXS-S1-1 (1)	Cluster of tr|A0A0G2JXE4|A0A0G2JXE4_RAT-DECOY	tr|A0A0G2JXE4|A0A0G2JXE4_RAT-DECOY	tr|A0A0G2JXE4|A0A0G2JXE4_RAT-DECOY			0	0.937	1	1	3	4.87e-06	0
dsx	Isobaric Tag Samples	iTRAQ Sample 1	Mudpit_20180119-DXS-S1-1 (1)	Cluster of Calcium-activated potassium channel subunit alpha-1 OS=Rattus norvegicus GN=Kcnma1 PE=1 SV=1 (A0A0G2K104_RAT)	Calcium-activated potassium channel subunit alpha-1 OS=Rattus norvegicus GN=Kcnma1 PE=1 SV=3	F1LNC7_RAT,KCMA1_RAT		uniprot-rat.fasta	134379	1	1	1	7	1.14e-05	0.066	1209
dsx	Isobaric Tag Samples	iTRAQ Sample 1	Mudpit_20180119-DXS-S1-1 (1)	Cluster of Ceruloplasmin OS=Rattus norvegicus GN=Cp PE=1 SV=1 (A0A0G2K9I6_RAT)	Ceruloplasmin OS=Rattus norvegicus GN=Cp PE=1 SV=1	A0A0G2K9I6_RAT,Q9JL97_RAT		uniprot-rat.fasta	123676	1	5	5	6	9.73e-06	0.0756	1084
dsx	Isobaric Tag Samples	iTRAQ Sample 1	Mudpit_20180119-DXS-S1-1 (1)	Cluster of Coiled-coil domain-containing 125 OS=Rattus norvegicus GN=Ccdc125 PE=4 SV=1 (F1LRT4_RAT)	Coiled-coil domain-containing 125 OS=Rattus norvegicus GN=Ccdc125 PE=4 SV=1	F1LRT4_RAT		uniprot-rat.fasta	57323.7	0.912	1	1	1	1.62e-06	0.0177	508
dsx	Isobaric Tag Samples	iTRAQ Sample 1	Mudpit_20180119-DXS-S1-1 (1)	Cluster of RCG21137 OS=Rattus norvegicus GN=Pgam5 PE=1 SV=1 (G3V9N1_RAT)	RCG21137 OS=Rattus norvegicus GN=Pgam5 PE=1 SV=1	G3V9N1_RAT		uniprot-rat.fasta	32001.2	1	2	2	2	3.24e-06	0.0729	288
dsx	Isobaric Tag Samples	iTRAQ Sample 1	Mudpit_20180119-DXS-S1-1 (1)	Cluster of Bifunctional purine biosynthesis protein PURH OS=Rattus norvegicus GN=Atic PE=1 SV=2 (PUR9_RAT)	Bifunctional purine biosynthesis protein PURH OS=Rattus norvegicus GN=Atic PE=1 SV=2	PUR9_RAT		uniprot-rat.fasta	64208.8	1	13	15	23	3.73e-05	0.356	592
dsx	Isobaric Tag Samples	iTRAQ Sample 1	Mudpit_20180119-DXS-S1-1 (1)	Cluster of Alpha-1-inhibitor III OS=Rattus norvegicus GN=Mug1 PE=1 SV=3 (D4AA52_RAT)	Alpha-1-inhibitor III OS=Rattus norvegicus GN=Mug1 PE=1 SV=3	D4AA52_RAT		uniprot-rat.fasta	163718	1	6	6	29	4.7e-05	0.166	1477
dsx	Isobaric Tag Samples	iTRAQ Sample 1	Mudpit_20180119-DXS-S1-1 (1)	Cluster of Rho-associated protein kinase OS=Rattus norvegicus GN=Rock2 PE=1 SV=1 (A0A0G2K5N6_RAT)	Rho-associated protein kinase OS=Rattus norvegicus GN=Rock2 PE=1 SV=1	A0A0G2K5N6_RAT,F1LQT3_RAT		uniprot-rat.fasta	160606	1	11	12	17	2.76e-05	0.107	1388
dsx	Isobaric Tag Samples	iTRAQ Sample 1	Mudpit_20180119-DXS-S1-1 (1)	Cluster of Neudesin OS=Rattus norvegicus GN=Nenf PE=2 SV=1 (NENF_RAT)	Neudesin OS=Rattus norvegicus GN=Nenf PE=2 SV=1	NENF_RAT		uniprot-rat.fasta	18992.4	0.95	1	1	1	1.62e-06	0.0877	171
dsx	Isobaric Tag Samples	iTRAQ Sample 1	Mudpit_20180119-DXS-S1-1 (1)	Cluster of Rap1 GTPase-activating protein OS=Rattus norvegicus GN=Rap1gap PE=1 SV=3 (F1LV89_RAT)	Rap1 GTPase-activating protein OS=Rattus norvegicus GN=Rap1gap PE=1 SV=3	F1LV89_RAT		uniprot-rat.fasta	83229.1	1	7	8	13	2.11e-05	0.15	753
dsx	Isobaric Tag Samples	iTRAQ Sample 1	Mudpit_20180119-DXS-S1-1 (1)	Cluster of Heme transporter HRG1 OS=Rattus norvegicus GN=Slc48a1 PE=2 SV=1 (HRG1_RAT)	Heme transporter HRG1 OS=Rattus norvegicus GN=Slc48a1 PE=2 SV=1	HRG1_RAT		uniprot-rat.fasta	16615.9	0.95	1	1	2	3.24e-06	0.0822	146
dsx	Isobaric Tag Samples	iTRAQ Sample 1	Mudpit_20180119-DXS-S1-1 (1)	Cluster of Ubiquitin-conjugating enzyme E2 variant 1-like OS=Rattus norvegicus GN=LOC100912618 PE=1 SV=1 (D3ZFY8_RAT)	Ubiquitin-conjugating enzyme E2 variant 1-like OS=Rattus norvegicus GN=LOC100912618 PE=1 SV=1	D3ZFY8_RAT		uniprot-rat.fasta	16354.8	1	2	3	24	3.89e-05	0.435	147
dsx	Isobaric Tag Samples	iTRAQ Sample 1	Mudpit_20180119-DXS-S1-1 (1)	Cluster of Isocitrate dehydrogenase [NADP], mitochondrial OS=Rattus norvegicus GN=Idh2 PE=1 SV=2 (IDHP_RAT)	Isocitrate dehydrogenase [NADP], mitochondrial OS=Rattus norvegicus GN=Idh2 PE=1 SV=2	IDHP_RAT		uniprot-rat.fasta	50968.3	1	11	13	19	3.08e-05	0.252	452
dsx	Isobaric Tag Samples	iTRAQ Sample 1	Mudpit_20180119-DXS-S1-1 (1)	Cluster of Tyrosine-protein phosphatase non-receptor type 11 OS=Rattus norvegicus GN=Ptpn11 PE=1 SV=4 (PTN11_RAT)	Tyrosine-protein phosphatase non-receptor type 11 OS=Rattus norvegicus GN=Ptpn11 PE=1 SV=4	PTN11_RAT		uniprot-rat.fasta	68458	1	3	3	7	1.14e-05	0.166	597
dsx	Isobaric Tag Samples	iTRAQ Sample 1	Mudpit_20180119-DXS-S1-1 (1)	Cluster of Dynamin-3 OS=Rattus norvegicus GN=Dnm3 PE=1 SV=2 (DYN3_RAT)	Dynamin-3 OS=Rattus norvegicus GN=Dnm3 PE=1 SV=2	DYN3_RAT		uniprot-rat.fasta	97917.4	1	9	10	43	6.97e-05	0.255	869
dsx	Isobaric Tag Samples	iTRAQ Sample 1	Mudpit_20180119-DXS-S1-1 (1)	Cluster of RCG40132, isoform CRA_a OS=Rattus norvegicus GN=Sez6l2 PE=4 SV=1 (D4A6P1_RAT)	RCG40132, isoform CRA_a OS=Rattus norvegicus GN=Sez6l2 PE=4 SV=1	D4A6P1_RAT		uniprot-rat.fasta	99152	1	3	3	4	6.49e-06	0.0303	923
dsx	Isobaric Tag Samples	iTRAQ Sample 1	Mudpit_20180119-DXS-S1-1 (1)	Cluster of tRNA modification GTPase GTPBP3, mitochondrial OS=Rattus norvegicus GN=Gtpbp3 PE=2 SV=1 (GTPB3_RAT)	tRNA modification GTPase GTPBP3, mitochondrial OS=Rattus norvegicus GN=Gtpbp3 PE=2 SV=1	GTPB3_RAT		uniprot-rat.fasta	52018.2	0.896	1	1	1	1.62e-06	0.0467	492
dsx	Isobaric Tag Samples	iTRAQ Sample 1	Mudpit_20180119-DXS-S1-1 (1)	Cluster of Protein-glutamate O-methyltransferase OS=Rattus norvegicus GN=Armt1 PE=1 SV=1 (ARMT1_RAT)	Protein-glutamate O-methyltransferase OS=Rattus norvegicus GN=Armt1 PE=1 SV=1	ARMT1_RAT		uniprot-rat.fasta	50185	1	2	2	3	4.87e-06	0.0387	439
dsx	Isobaric Tag Samples	iTRAQ Sample 1	Mudpit_20180119-DXS-S1-1 (1)	Cluster of Transcription initiation factor TFIID subunit 10 OS=Rattus norvegicus GN=Taf10 PE=1 SV=1 (B4F7B2_RAT)	Transcription initiation factor TFIID subunit 10 OS=Rattus norvegicus GN=Taf10 PE=1 SV=1	B4F7B2_RAT		uniprot-rat.fasta	21778.8	0.95	1	1	1	1.62e-06	0.115	218
dsx	Isobaric Tag Samples	iTRAQ Sample 1	Mudpit_20180119-DXS-S1-1 (1)	Cluster of tr|F1LTM7|F1LTM7_RAT-DECOY	tr|F1LTM7|F1LTM7_RAT-DECOY	tr|F1LTM7|F1LTM7_RAT-DECOY			0	0.95	1	1	1	1.62e-06	0
dsx	Isobaric Tag Samples	iTRAQ Sample 1	Mudpit_20180119-DXS-S1-1 (1)	Cluster of 60S ribosomal protein L3 OS=Rattus norvegicus GN=Rpl3 PE=1 SV=3 (RL3_RAT)	60S ribosomal protein L3 OS=Rattus norvegicus GN=Rpl3 PE=1 SV=3	RL3_RAT		uniprot-rat.fasta	46136.7	1	6	6	11	1.78e-05	0.166	403
dsx	Isobaric Tag Samples	iTRAQ Sample 1	Mudpit_20180119-DXS-S1-1 (1)	Cluster of SEC14-like 2 (S. cerevisiae) OS=Rattus norvegicus GN=Sec14l2 PE=1 SV=1 (Q5EBD0_RAT)	SEC14-like 2 (S. cerevisiae) OS=Rattus norvegicus GN=Sec14l2 PE=1 SV=1	Q5EBD0_RAT		uniprot-rat.fasta	46206.4	1	4	4	8	1.3e-05	0.238	403
dsx	Isobaric Tag Samples	iTRAQ Sample 1	Mudpit_20180119-DXS-S1-1 (1)	Cluster of Glutathione S-transferase, theta 3 OS=Rattus norvegicus GN=Gstt3 PE=1 SV=1 (D3Z8I7_RAT)	Glutathione S-transferase, theta 3 OS=Rattus norvegicus GN=Gstt3 PE=1 SV=1	D3Z8I7_RAT		uniprot-rat.fasta	23381.6	1	3	3	7	1.14e-05	0.229	210
dsx	Isobaric Tag Samples	iTRAQ Sample 1	Mudpit_20180119-DXS-S1-1 (1)	Cluster of Ubiquitin-specific peptidase 47 OS=Rattus norvegicus GN=Usp47 PE=1 SV=1 (F1MAA1_RAT)	Ubiquitin-specific peptidase 47 OS=Rattus norvegicus GN=Usp47 PE=1 SV=1	F1MAA1_RAT		uniprot-rat.fasta	154695	1	3	3	3	4.87e-06	0.0347	1355
dsx	Isobaric Tag Samples	iTRAQ Sample 1	Mudpit_20180119-DXS-S1-1 (1)	Cluster of Syntaxin-7 OS=Rattus norvegicus GN=Stx7 PE=3 SV=1 (A0A0G2K6Y9_RAT)	Syntaxin-7 OS=Rattus norvegicus GN=Stx7 PE=3 SV=1	A0A0G2K6Y9_RAT,M0R930_RAT,STX7_RAT		uniprot-rat.fasta	29850.8	1	4	5	12	1.95e-05	0.313	261
dsx	Isobaric Tag Samples	iTRAQ Sample 1	Mudpit_20180119-DXS-S1-1 (1)	Cluster of tr|Q6S395|Q6S395_RAT-DECOY	tr|Q6S395|Q6S395_RAT-DECOY	tr|Q6S395|Q6S395_RAT-DECOY			0	0.995	2	2	2	3.24e-06	0
dsx	Isobaric Tag Samples	iTRAQ Sample 1	Mudpit_20180119-DXS-S1-1 (1)	Cluster of Ribosome maturation protein SBDS OS=Rattus norvegicus GN=Sbds PE=2 SV=1 (SBDS_RAT)	Ribosome maturation protein SBDS OS=Rattus norvegicus GN=Sbds PE=2 SV=1	SBDS_RAT		uniprot-rat.fasta	28752.8	0.999	1	1	1	1.62e-06	0.092	250
dsx	Isobaric Tag Samples	iTRAQ Sample 1	Mudpit_20180119-DXS-S1-1 (1)	Cluster of Endoplasmic reticulum resident protein 29 OS=Rattus norvegicus GN=Erp29 PE=1 SV=2 (ERP29_RAT)	Endoplasmic reticulum resident protein 29 OS=Rattus norvegicus GN=Erp29 PE=1 SV=2	ERP29_RAT		uniprot-rat.fasta	28576.3	1	7	7	17	2.76e-05	0.292	260
dsx	Isobaric Tag Samples	iTRAQ Sample 1	Mudpit_20180119-DXS-S1-1 (1)	Cluster of Dynactin 1, isoform CRA_a OS=Rattus norvegicus GN=Dctn1 PE=1 SV=2 (D4A8U7_RAT)	Dynactin 1, isoform CRA_a OS=Rattus norvegicus GN=Dctn1 PE=1 SV=2	D4A8U7_RAT		uniprot-rat.fasta	141947	1	21	21	34	5.51e-05	0.225	1281
dsx	Isobaric Tag Samples	iTRAQ Sample 1	Mudpit_20180119-DXS-S1-1 (1)	Cluster of Alpha-1-inhibitor III OS=Rattus norvegicus GN=Mug1 PE=1 SV=3 (D4AA52_RAT)	Murinoglobulin-1 OS=Rattus norvegicus GN=Mug1 PE=2 SV=1	MUG1_RAT		uniprot-rat.fasta	165327	1	1	1	19	3.08e-05	0.122	1487
dsx	Isobaric Tag Samples	iTRAQ Sample 1	Mudpit_20180119-DXS-S1-1 (1)	Cluster of DNA topoisomerase 2 OS=Rattus norvegicus GN=Top2b PE=2 SV=1 (Q14TE9_RAT)	DNA topoisomerase 2 OS=Rattus norvegicus GN=Top2b PE=2 SV=1	Q14TE9_RAT		uniprot-rat.fasta	181972	0.993	1	1	1	1.62e-06	0.00743	1614
dsx	Isobaric Tag Samples	iTRAQ Sample 1	Mudpit_20180119-DXS-S1-1 (1)	Cluster of Small ubiquitin-related modifier OS=Rattus norvegicus GN=Sumo2 PE=3 SV=2 (F1M2K3_RAT)	Small ubiquitin-related modifier OS=Rattus norvegicus GN=Sumo2 PE=3 SV=2	F1M2K3_RAT,SUMO2_RAT		uniprot-rat.fasta	10871.2	0.95	1	1	1	1.62e-06	0.128	95
dsx	Isobaric Tag Samples	iTRAQ Sample 1	Mudpit_20180119-DXS-S1-1 (1)	Cluster of Similar to ribosomal protein L28 OS=Rattus norvegicus GN=LOC690096 PE=4 SV=2 (D3ZEI0_RAT)	Similar to ribosomal protein L28 OS=Rattus norvegicus GN=LOC690096 PE=4 SV=2	D3ZEI0_RAT,D3ZJD3_RAT,Q642E2_RAT		uniprot-rat.fasta	15733.7	1	2	2	3	4.87e-06	0.132	137
dsx	Isobaric Tag Samples	iTRAQ Sample 1	Mudpit_20180119-DXS-S1-1 (1)	Cluster of Latexin OS=Rattus norvegicus GN=Lxn PE=1 SV=1 (LXN_RAT)	Latexin OS=Rattus norvegicus GN=Lxn PE=1 SV=1	LXN_RAT		uniprot-rat.fasta	25579.1	1	2	2	2	3.24e-06	0.103	223
dsx	Isobaric Tag Samples	iTRAQ Sample 1	Mudpit_20180119-DXS-S1-1 (1)	Cluster of tr|G3V9G3|G3V9G3_RAT-DECOY	tr|G3V9G3|G3V9G3_RAT-DECOY	tr|G3V9G3|G3V9G3_RAT-DECOY			0	0.975	2	2	2	3.24e-06	0
dsx	Isobaric Tag Samples	iTRAQ Sample 1	Mudpit_20180119-DXS-S1-1 (1)	Cluster of Atypical kinase COQ8B, mitochondrial OS=Rattus norvegicus GN=Coq8b PE=1 SV=1 (COQ8B_RAT)	Atypical kinase COQ8B, mitochondrial OS=Rattus norvegicus GN=Coq8b PE=1 SV=1	COQ8B_RAT		uniprot-rat.fasta	58905.7	1	3	3	4	6.49e-06	0.11	528
dsx	Isobaric Tag Samples	iTRAQ Sample 1	Mudpit_20180119-DXS-S1-1 (1)	Cluster of LOC64038 protein OS=Rattus norvegicus GN=Otulin PE=1 SV=1 (B0BMY6_RAT)	LOC64038 protein OS=Rattus norvegicus GN=Otulin PE=1 SV=1	B0BMY6_RAT		uniprot-rat.fasta	40448.3	0.92	1	1	1	1.62e-06	0.0397	353
dsx	Isobaric Tag Samples	iTRAQ Sample 1	Mudpit_20180119-DXS-S1-1 (1)	Cluster of Complexin-1 OS=Rattus norvegicus GN=Cplx1 PE=1 SV=1 (CPLX1_RAT)	Complexin-1 OS=Rattus norvegicus GN=Cplx1 PE=1 SV=1	CPLX1_RAT		uniprot-rat.fasta	15122.7	1	2	2	7	1.14e-05	0.321	134
dsx	Isobaric Tag Samples	iTRAQ Sample 1	Mudpit_20180119-DXS-S1-1 (1)	Cluster of AP-3 complex subunit mu-2 OS=Rattus norvegicus GN=Ap3m2 PE=2 SV=1 (AP3M2_RAT)	AP-3 complex subunit mu-2 OS=Rattus norvegicus GN=Ap3m2 PE=2 SV=1	AP3M2_RAT		uniprot-rat.fasta	46874.4	1	6	6	8	1.3e-05	0.263	418
dsx	Isobaric Tag Samples	iTRAQ Sample 1	Mudpit_20180119-DXS-S1-1 (1)	Cluster of Thioredoxin-related transmembrane protein 2 OS=Rattus norvegicus GN=Tmx2 PE=2 SV=1 (TMX2_RAT)	Thioredoxin-related transmembrane protein 2 OS=Rattus norvegicus GN=Tmx2 PE=2 SV=1	TMX2_RAT		uniprot-rat.fasta	33867.1	1	2	2	2	3.24e-06	0.061	295
dsx	Isobaric Tag Samples	iTRAQ Sample 1	Mudpit_20180119-DXS-S1-1 (1)	Cluster of sp|Q63185|E2AK1_RAT-DECOY	sp|Q63185|E2AK1_RAT-DECOY	sp|Q63185|E2AK1_RAT-DECOY			0	0.988	1	1	1	1.62e-06	0
dsx	Isobaric Tag Samples	iTRAQ Sample 1	Mudpit_20180119-DXS-S1-1 (1)	Cluster of RCG26543, isoform CRA_b OS=Rattus norvegicus GN=Srp14 PE=1 SV=1 (B2RYW7_RAT)	RCG26543, isoform CRA_b OS=Rattus norvegicus GN=Srp14 PE=1 SV=1	B2RYW7_RAT		uniprot-rat.fasta	12510.3	0.998	1	1	2	3.24e-06	0.127	110
dsx	Isobaric Tag Samples	iTRAQ Sample 1	Mudpit_20180119-DXS-S1-1 (1)	Cluster of Microtubule-associated protein 1B OS=Rattus norvegicus GN=Map1b PE=1 SV=1 (F1LRL9_RAT)	Microtubule-associated protein 1B OS=Rattus norvegicus GN=Map1b PE=1 SV=1	F1LRL9_RAT		uniprot-rat.fasta	269643	1	43	46	92	0.000149	0.274	2461
dsx	Isobaric Tag Samples	iTRAQ Sample 1	Mudpit_20180119-DXS-S1-1 (1)	Cluster of Zinc finger protein 638 OS=Rattus norvegicus GN=Zfp638 PE=1 SV=1 (D4A0U3_RAT)	Zinc finger protein 638 OS=Rattus norvegicus GN=Zfp638 PE=1 SV=1	D4A0U3_RAT		uniprot-rat.fasta	208145	0.999	1	1	1	1.62e-06	0.00853	1875
dsx	Isobaric Tag Samples	iTRAQ Sample 1	Mudpit_20180119-DXS-S1-1 (1)	Cluster of Transcription elongation factor A-like 3 OS=Rattus norvegicus GN=Tceal6 PE=1 SV=1 (M0RBL8_RAT)	Transcription elongation factor A-like 3 OS=Rattus norvegicus GN=Tceal6 PE=1 SV=1	M0RBL8_RAT		uniprot-rat.fasta	22336.3	0.996	1	1	3	4.87e-06	0.141	199
dsx	Isobaric Tag Samples	iTRAQ Sample 1	Mudpit_20180119-DXS-S1-1 (1)	Cluster of tr|A0A0G2K9R9|A0A0G2K9R9_RAT-DECOY	tr|A0A0G2K9R9|A0A0G2K9R9_RAT-DECOY	tr|A0A0G2K9R9|A0A0G2K9R9_RAT-DECOY			0	0.972	1	1	1	1.62e-06	0
dsx	Isobaric Tag Samples	iTRAQ Sample 1	Mudpit_20180119-DXS-S1-1 (1)	Cluster of N-acylneuraminate-9-phosphatase OS=Rattus norvegicus GN=Nanp PE=1 SV=1 (NANP_RAT)	N-acylneuraminate-9-phosphatase OS=Rattus norvegicus GN=Nanp PE=1 SV=1	NANP_RAT		uniprot-rat.fasta	27740.9	0.95	1	1	1	1.62e-06	0.0726	248
dsx	Isobaric Tag Samples	iTRAQ Sample 1	Mudpit_20180119-DXS-S1-1 (1)	Cluster of Long-chain-fatty-acid--CoA ligase 1 OS=Rattus norvegicus GN=Acsl1 PE=1 SV=1 (ACSL1_RAT)	Long-chain-fatty-acid--CoA ligase 1 OS=Rattus norvegicus GN=Acsl1 PE=1 SV=1	ACSL1_RAT		uniprot-rat.fasta	78181.2	1	8	8	13	2.11e-05	0.162	699
dsx	Isobaric Tag Samples	iTRAQ Sample 1	Mudpit_20180119-DXS-S1-1 (1)	Cluster of Eukaryotic translation initiation factor 6 OS=Rattus norvegicus GN=Eif6 PE=1 SV=1 (A0A0G2K110_RAT)	Eukaryotic translation initiation factor 6 OS=Rattus norvegicus GN=Eif6 PE=1 SV=1	A0A0G2K110_RAT,IF6_RAT		uniprot-rat.fasta	26570.2	1	2	2	2	3.24e-06	0.114	245
dsx	Isobaric Tag Samples	iTRAQ Sample 1	Mudpit_20180119-DXS-S1-1 (1)	Cluster of Serine/threonine-protein kinase 24 OS=Rattus norvegicus GN=Stk24 PE=1 SV=1 (H9KVF3_RAT)	Serine/threonine-protein kinase 24 OS=Rattus norvegicus GN=Stk24 PE=1 SV=1	H9KVF3_RAT,STK24_RAT		uniprot-rat.fasta	47991.9	1	1	1	5	8.11e-06	0.126	431
dsx	Isobaric Tag Samples	iTRAQ Sample 1	Mudpit_20180119-DXS-S1-1 (1)	Cluster of C-Maf-inducing protein OS=Rattus norvegicus GN=Cmip PE=4 SV=1 (A0A0G2JYB9_RAT)	C-Maf-inducing protein OS=Rattus norvegicus GN=Cmip PE=4 SV=1	A0A0G2JYB9_RAT,F1M8D3_RAT		uniprot-rat.fasta	86275.1	0.999	1	2	2	3.24e-06	0.0252	773
dsx	Isobaric Tag Samples	iTRAQ Sample 1	Mudpit_20180119-DXS-S1-1 (1)	Cluster of Tenascin R, isoform CRA_b OS=Rattus norvegicus GN=Tnr PE=1 SV=1 (A0A096MJE6_RAT)	Tenascin R, isoform CRA_b OS=Rattus norvegicus GN=Tnr PE=1 SV=1	A0A096MJE6_RAT,F1LQ63_RAT		uniprot-rat.fasta	149599	1	19	21	57	9.25e-05	0.227	1358
dsx	Isobaric Tag Samples	iTRAQ Sample 1	Mudpit_20180119-DXS-S1-1 (1)	Cluster of SEC63 homolog, protein translocation regulator OS=Rattus norvegicus GN=Sec63 PE=1 SV=1 (A0A0G2JUJ9_RAT)	SEC63 homolog, protein translocation regulator OS=Rattus norvegicus GN=Sec63 PE=1 SV=1	A0A0G2JUJ9_RAT,D4A2Z6_RAT		uniprot-rat.fasta	83594.5	0.999	2	2	2	3.24e-06	0.0342	727
dsx	Isobaric Tag Samples	iTRAQ Sample 1	Mudpit_20180119-DXS-S1-1 (1)	Cluster of Unconventional myosin-Ie OS=Rattus norvegicus GN=Myo1e PE=1 SV=1 (MYO1E_RAT)	Unconventional myosin-Ie OS=Rattus norvegicus GN=Myo1e PE=1 SV=1	MYO1E_RAT		uniprot-rat.fasta	126832	0.998	1	1	1	1.62e-06	0.0108	1107
dsx	Isobaric Tag Samples	iTRAQ Sample 1	Mudpit_20180119-DXS-S1-1 (1)	Cluster of Oxysterol-binding protein OS=Rattus norvegicus GN=Osbpl8 PE=1 SV=1 (A0A0G2JXN8_RAT)	Oxysterol-binding protein OS=Rattus norvegicus GN=Osbpl8 PE=1 SV=1	A0A0G2JXN8_RAT		uniprot-rat.fasta	101164	1	2	2	2	3.24e-06	0.0259	888
dsx	Isobaric Tag Samples	iTRAQ Sample 1	Mudpit_20180119-DXS-S1-1 (1)	Cluster of Small ArfGAP 1 OS=Rattus norvegicus GN=Smap1 PE=1 SV=1 (M0RC57_RAT)	Small ArfGAP 1 OS=Rattus norvegicus GN=Smap1 PE=1 SV=1	M0RC57_RAT		uniprot-rat.fasta	47661.8	1	3	4	6	9.73e-06	0.075	440
dsx	Isobaric Tag Samples	iTRAQ Sample 1	Mudpit_20180119-DXS-S1-1 (1)	Cluster of Myotubularin-related protein 12 OS=Rattus norvegicus GN=Mtmr12 PE=1 SV=2 (MTMRC_RAT)	Myotubularin-related protein 12 OS=Rattus norvegicus GN=Mtmr12 PE=1 SV=2	MTMRC_RAT		uniprot-rat.fasta	85688.2	1	3	3	3	4.87e-06	0.0508	748
dsx	Isobaric Tag Samples	iTRAQ Sample 1	Mudpit_20180119-DXS-S1-1 (1)	Cluster of Complement C1q subcomponent subunit A OS=Rattus norvegicus GN=C1qa PE=1 SV=2 (C1QA_RAT)	Complement C1q subcomponent subunit A OS=Rattus norvegicus GN=C1qa PE=1 SV=2	C1QA_RAT		uniprot-rat.fasta	25917.4	0.95	1	1	1	1.62e-06	0.0571	245
dsx	Isobaric Tag Samples	iTRAQ Sample 1	Mudpit_20180119-DXS-S1-1 (1)	Cluster of Neurolysin (Metallopeptidase M3 family), isoform CRA_a OS=Rattus norvegicus GN=Nln PE=1 SV=1 (A0A0G2JSY3_RAT)	Neurolysin (Metallopeptidase M3 family), isoform CRA_a OS=Rattus norvegicus GN=Nln PE=1 SV=1	A0A0G2JSY3_RAT,NEUL_RAT		uniprot-rat.fasta	80256	1	7	7	7	1.14e-05	0.119	704
dsx	Isobaric Tag Samples	iTRAQ Sample 1	Mudpit_20180119-DXS-S1-1 (1)	Cluster of Fatty acid-binding protein, heart OS=Rattus norvegicus GN=Fabp3 PE=1 SV=2 (FABPH_RAT)	Fatty acid-binding protein, heart OS=Rattus norvegicus GN=Fabp3 PE=1 SV=2	FABPH_RAT		uniprot-rat.fasta	14774.8	1	3	3	7	1.14e-05	0.195	133
dsx	Isobaric Tag Samples	iTRAQ Sample 1	Mudpit_20180119-DXS-S1-1 (1)	Cluster of FSHD region gene 1 OS=Rattus norvegicus GN=Frg1 PE=1 SV=3 (D3ZZK8_RAT)	FSHD region gene 1 OS=Rattus norvegicus GN=Frg1 PE=1 SV=3	D3ZZK8_RAT		uniprot-rat.fasta	29042.5	0.996	1	1	1	1.62e-06	0.0504	258
dsx	Isobaric Tag Samples	iTRAQ Sample 1	Mudpit_20180119-DXS-S1-1 (1)	Cluster of Hook homolog 1 (Drosophila) (Predicted) OS=Rattus norvegicus GN=Hook1 PE=1 SV=1 (D3ZB48_RAT)	Hook homolog 1 (Drosophila) (Predicted) OS=Rattus norvegicus GN=Hook1 PE=1 SV=1	D3ZB48_RAT		uniprot-rat.fasta	84373.2	0.969	1	1	1	1.62e-06	0.0206	728
dsx	Isobaric Tag Samples	iTRAQ Sample 1	Mudpit_20180119-DXS-S1-1 (1)	Cluster of PTC7 protein phosphatase homolog OS=Rattus norvegicus GN=Pptc7 PE=1 SV=1 (D4A520_RAT)	PTC7 protein phosphatase homolog OS=Rattus norvegicus GN=Pptc7 PE=1 SV=1	D4A520_RAT		uniprot-rat.fasta	32847.2	0.998	1	1	1	1.62e-06	0.0749	307
dsx	Isobaric Tag Samples	iTRAQ Sample 1	Mudpit_20180119-DXS-S1-1 (1)	Cluster of ETHE1, persulfide dioxygenase OS=Rattus norvegicus GN=Ethe1 PE=1 SV=1 (B0BNJ4_RAT)	ETHE1, persulfide dioxygenase OS=Rattus norvegicus GN=Ethe1 PE=1 SV=1	B0BNJ4_RAT		uniprot-rat.fasta	27677	1	2	3	7	1.14e-05	0.134	254
dsx	Isobaric Tag Samples	iTRAQ Sample 1	Mudpit_20180119-DXS-S1-1 (1)	Cluster of Cyclin Y-like 1 OS=Rattus norvegicus GN=Ccnyl1 PE=1 SV=3 (F1M4U0_RAT)	Cyclin Y-like 1 OS=Rattus norvegicus GN=Ccnyl1 PE=1 SV=3	F1M4U0_RAT		uniprot-rat.fasta	41136.7	0.999	1	1	2	3.24e-06	0.0687	364
dsx	Isobaric Tag Samples	iTRAQ Sample 1	Mudpit_20180119-DXS-S1-1 (1)	Cluster of Septin 4 OS=Rattus norvegicus GN=Sept4 PE=1 SV=1 (A0A096MJN4_RAT)	Septin 4 OS=Rattus norvegicus GN=Sept4 PE=1 SV=1	A0A096MJN4_RAT		uniprot-rat.fasta	53083.7	1	5	5	27	4.38e-05	0.288	459
dsx	Isobaric Tag Samples	iTRAQ Sample 1	Mudpit_20180119-DXS-S1-1 (1)	Cluster of V-type proton ATPase subunit OS=Rattus norvegicus GN=Atp6v0d1 PE=1 SV=1 (Q5M7T6_RAT)	V-type proton ATPase subunit OS=Rattus norvegicus GN=Atp6v0d1 PE=1 SV=1	Q5M7T6_RAT		uniprot-rat.fasta	40302.8	1	12	14	36	5.84e-05	0.422	351
dsx	Isobaric Tag Samples	iTRAQ Sample 1	Mudpit_20180119-DXS-S1-1 (1)	Cluster of Secretory carrier-associated membrane protein OS=Rattus norvegicus GN=Scamp4 PE=1 SV=1 (Q5EAN5_RAT)	Secretory carrier-associated membrane protein OS=Rattus norvegicus GN=Scamp4 PE=1 SV=1	Q5EAN5_RAT,SCAM4_RAT		uniprot-rat.fasta	25512	0.988	1	1	1	1.62e-06	0.0478	230
dsx	Isobaric Tag Samples	iTRAQ Sample 1	Mudpit_20180119-DXS-S1-1 (1)	Cluster of Synaptic vesicle membrane protein VAT-1 homolog OS=Rattus norvegicus GN=Vat1 PE=1 SV=1 (VAT1_RAT)	Synaptic vesicle membrane protein VAT-1 homolog OS=Rattus norvegicus GN=Vat1 PE=1 SV=1	VAT1_RAT		uniprot-rat.fasta	43117.8	1	9	9	18	2.92e-05	0.344	404
dsx	Isobaric Tag Samples	iTRAQ Sample 1	Mudpit_20180119-DXS-S1-1 (1)	Cluster of Ras-related protein Rab-21 OS=Rattus norvegicus GN=Rab21 PE=2 SV=1 (RAB21_RAT)	Ras-related protein Rab-21 OS=Rattus norvegicus GN=Rab21 PE=2 SV=1	RAB21_RAT		uniprot-rat.fasta	24163.6	1	2	2	5	8.11e-06	0.103	223
dsx	Isobaric Tag Samples	iTRAQ Sample 1	Mudpit_20180119-DXS-S1-1 (1)	Cluster of Chromogranin-A OS=Rattus norvegicus GN=Chga PE=1 SV=1 (CMGA_RAT)	Chromogranin-A OS=Rattus norvegicus GN=Chga PE=1 SV=1	CMGA_RAT,F8QYX0_RAT,F8QYX1_RAT,Q5PPG5_RAT,Q9R1B7_RAT		uniprot-rat.fasta	52023.8	1	2	2	2	3.24e-06	0.0408	466
dsx	Isobaric Tag Samples	iTRAQ Sample 1	Mudpit_20180119-DXS-S1-1 (1)	Cluster of ATP-binding cassette, subfamily A (ABC1), member 8a OS=Rattus norvegicus GN=Abca8a PE=1 SV=3 (D3ZCF8_RAT)	ATP-binding cassette, subfamily A (ABC1), member 8a OS=Rattus norvegicus GN=Abca8a PE=1 SV=3	D3ZCF8_RAT,D3ZXD2_RAT		uniprot-rat.fasta	184903	1	2	2	2	3.24e-06	0.0185	1624
dsx	Isobaric Tag Samples	iTRAQ Sample 1	Mudpit_20180119-DXS-S1-1 (1)	Cluster of RCG53609 OS=Rattus norvegicus GN=Uba2 PE=2 SV=1 (B1WC32_RAT)	RCG53609 OS=Rattus norvegicus GN=Uba2 PE=2 SV=1	B1WC32_RAT		uniprot-rat.fasta	70771.4	1	1	1	7	1.14e-05	0.167	639
dsx	Isobaric Tag Samples	iTRAQ Sample 1	Mudpit_20180119-DXS-S1-1 (1)	Cluster of Catenin delta-2 OS=Rattus norvegicus GN=Ctnnd2 PE=1 SV=3 (F1M787_RAT)	Catenin delta-2 OS=Rattus norvegicus GN=Ctnnd2 PE=1 SV=3	F1M787_RAT		uniprot-rat.fasta	133527	1	8	9	16	2.6e-05	0.109	1233
dsx	Isobaric Tag Samples	iTRAQ Sample 1	Mudpit_20180119-DXS-S1-1 (1)	Cluster of Adhesion G-protein coupled receptor G1 OS=Rattus norvegicus GN=Adgrg1 PE=1 SV=1 (AGRG1_RAT)	Adhesion G-protein coupled receptor G1 OS=Rattus norvegicus GN=Adgrg1 PE=1 SV=1	AGRG1_RAT,F1LMW3_RAT		uniprot-rat.fasta	77252.9	1	2	2	2	3.24e-06	0.0495	687
dsx	Isobaric Tag Samples	iTRAQ Sample 1	Mudpit_20180119-DXS-S1-1 (1)	Cluster of MAGUK p55 subfamily member 2 OS=Rattus norvegicus GN=Mpp2 PE=1 SV=2 (MPP2_RAT)	MAGUK p55 subfamily member 2 OS=Rattus norvegicus GN=Mpp2 PE=1 SV=2	MPP2_RAT		uniprot-rat.fasta	61565.8	1	12	12	18	2.92e-05	0.254	552
dsx	Isobaric Tag Samples	iTRAQ Sample 1	Mudpit_20180119-DXS-S1-1 (1)	Cluster of Casein kinase II subunit alpha OS=Rattus norvegicus GN=Csnk2a1 PE=1 SV=2 (CSK21_RAT)	Casein kinase II subunit alpha OS=Rattus norvegicus GN=Csnk2a1 PE=1 SV=2	CSK21_RAT		uniprot-rat.fasta	45074.4	1	9	9	11	1.78e-05	0.279	391
dsx	Isobaric Tag Samples	iTRAQ Sample 1	Mudpit_20180119-DXS-S1-1 (1)	Cluster of 1,4-alpha-glucan branching enzyme 1 OS=Rattus norvegicus GN=Gbe1 PE=1 SV=1 (A0A0G2JTB2_RAT)	1,4-alpha-glucan branching enzyme 1 OS=Rattus norvegicus GN=Gbe1 PE=1 SV=1	A0A0G2JTB2_RAT,Q5EB55_RAT		uniprot-rat.fasta	61834.5	0.998	1	1	1	1.62e-06	0.029	536
dsx	Isobaric Tag Samples	iTRAQ Sample 1	Mudpit_20180119-DXS-S1-1 (1)	Cluster of Rho GTPase-activating protein 1 OS=Rattus norvegicus GN=Arhgap1 PE=1 SV=1 (D4A6C5_RAT)	Rho GTPase-activating protein 1 OS=Rattus norvegicus GN=Arhgap1 PE=1 SV=1	D4A6C5_RAT		uniprot-rat.fasta	50624.8	1	4	4	6	9.73e-06	0.153	439
dsx	Isobaric Tag Samples	iTRAQ Sample 1	Mudpit_20180119-DXS-S1-1 (1)	Cluster of Myotubularin related protein 2 (Predicted), isoform CRA_b OS=Rattus norvegicus GN=Mtmr2 PE=1 SV=1 (D3ZA31_RAT)	Myotubularin related protein 2 (Predicted), isoform CRA_b OS=Rattus norvegicus GN=Mtmr2 PE=1 SV=1	D3ZA31_RAT		uniprot-rat.fasta	73273.5	1	4	4	5	8.11e-06	0.107	643
dsx	Isobaric Tag Samples	iTRAQ Sample 1	Mudpit_20180119-DXS-S1-1 (1)	Cluster of Deaminated glutathione amidase OS=Rattus norvegicus GN=Nit1 PE=2 SV=2 (NIT1_RAT)	Deaminated glutathione amidase OS=Rattus norvegicus GN=Nit1 PE=2 SV=2	NIT1_RAT		uniprot-rat.fasta	36093.6	1	2	2	2	3.24e-06	0.122	327
dsx	Isobaric Tag Samples	iTRAQ Sample 1	Mudpit_20180119-DXS-S1-1 (1)	Cluster of Basic leucine zipper and W2 domain-containing protein 1 OS=Rattus norvegicus GN=Bzw1 PE=1 SV=1 (BZW1_RAT)	Basic leucine zipper and W2 domain-containing protein 1 OS=Rattus norvegicus GN=Bzw1 PE=1 SV=1	BZW1_RAT		uniprot-rat.fasta	48044.7	1	5	5	6	9.73e-06	0.184	419
dsx	Isobaric Tag Samples	iTRAQ Sample 1	Mudpit_20180119-DXS-S1-1 (1)	Cluster of Protein AMBP OS=Rattus norvegicus GN=Ambp PE=1 SV=1 (AMBP_RAT)	Protein AMBP OS=Rattus norvegicus GN=Ambp PE=1 SV=1	AMBP_RAT		uniprot-rat.fasta	38851.4	0.906	1	1	1	1.62e-06	0.0401	349
dsx	Isobaric Tag Samples	iTRAQ Sample 1	Mudpit_20180119-DXS-S1-1 (1)	Cluster of PTPRF-interacting protein alpha 2 OS=Rattus norvegicus GN=Ppfia2 PE=1 SV=2 (F1M8A4_RAT)	PTPRF-interacting protein alpha 2 OS=Rattus norvegicus GN=Ppfia2 PE=1 SV=2	F1M8A4_RAT		uniprot-rat.fasta	131401	1	6	6	10	1.62e-05	0.0739	1150
dsx	Isobaric Tag Samples	iTRAQ Sample 1	Mudpit_20180119-DXS-S1-1 (1)	Cluster of Protein tyrosine kinase 7 OS=Rattus norvegicus GN=Ptk7 PE=3 SV=3 (D3ZHG3_RAT)	Protein tyrosine kinase 7 OS=Rattus norvegicus GN=Ptk7 PE=3 SV=3	D3ZHG3_RAT		uniprot-rat.fasta	86263.5	0.983	1	1	1	1.62e-06	0.0193	778
dsx	Isobaric Tag Samples	iTRAQ Sample 1	Mudpit_20180119-DXS-S1-1 (1)	Cluster of Guanylate cyclase soluble subunit alpha-3 OS=Rattus norvegicus GN=Gucy1a3 PE=1 SV=1 (GCYA3_RAT)	Guanylate cyclase soluble subunit alpha-3 OS=Rattus norvegicus GN=Gucy1a3 PE=1 SV=1	GCYA3_RAT		uniprot-rat.fasta	77568.4	1	4	4	5	8.11e-06	0.0768	690
dsx	Isobaric Tag Samples	iTRAQ Sample 1	Mudpit_20180119-DXS-S1-1 (1)	Cluster of Tripeptidyl-peptidase 2 OS=Rattus norvegicus GN=Tpp2 PE=2 SV=3 (TPP2_RAT)	Tripeptidyl-peptidase 2 OS=Rattus norvegicus GN=Tpp2 PE=2 SV=3	TPP2_RAT		uniprot-rat.fasta	138296	1	18	19	21	3.41e-05	0.191	1249
dsx	Isobaric Tag Samples	iTRAQ Sample 1	Mudpit_20180119-DXS-S1-1 (1)	Cluster of IQ motif and Sec7 domain 2 OS=Rattus norvegicus GN=Iqsec2 PE=1 SV=1 (A0A0G2JZX5_RAT)	IQ motif and Sec7 domain 2 OS=Rattus norvegicus GN=Iqsec2 PE=1 SV=1	A0A0G2JZX5_RAT		uniprot-rat.fasta	105192	1	6	6	11	1.78e-05	0.113	949
dsx	Isobaric Tag Samples	iTRAQ Sample 1	Mudpit_20180119-DXS-S1-1 (1)	Cluster of 3-oxoacyl-[acyl-carrier-protein] synthase, mitochondrial OS=Rattus norvegicus GN=Oxsm PE=1 SV=1 (G3V6R7_RAT)	3-oxoacyl-[acyl-carrier-protein] synthase, mitochondrial OS=Rattus norvegicus GN=Oxsm PE=1 SV=1	G3V6R7_RAT		uniprot-rat.fasta	48005	0.984	1	1	1	1.62e-06	0.0307	456
dsx	Isobaric Tag Samples	iTRAQ Sample 1	Mudpit_20180119-DXS-S1-1 (1)	Cluster of Regulator of microtubule dynamics protein 3 OS=Rattus norvegicus GN=Rmdn3 PE=1 SV=1 (RMD3_RAT)	Regulator of microtubule dynamics protein 3 OS=Rattus norvegicus GN=Rmdn3 PE=1 SV=1	RMD3_RAT		uniprot-rat.fasta	52313.3	0.935	0	0	1	1.62e-06	0.0425	471
dsx	Isobaric Tag Samples	iTRAQ Sample 1	Mudpit_20180119-DXS-S1-1 (1)	Cluster of Glyceraldehyde-3-phosphate dehydrogenase OS=Rattus norvegicus PE=1 SV=1 (A0A0G2K7M1_RAT)	Similar to glyceraldehyde-3-phosphate dehydrogenase OS=Rattus norvegicus GN=LOC303448 PE=1 SV=1	Q498M9_RAT		uniprot-rat.fasta	36155.3	0.996	1	2	11	1.78e-05	0.104	335
dsx	Isobaric Tag Samples	iTRAQ Sample 1	Mudpit_20180119-DXS-S1-1 (1)	Cluster of 14-3-3 protein zeta/delta OS=Rattus norvegicus GN=Ywhaz PE=1 SV=1 (1433Z_RAT)	14-3-3 protein eta OS=Rattus norvegicus GN=Ywhah PE=1 SV=2	1433F_RAT		uniprot-rat.fasta	28212.6	1	10	11	93	0.000151	0.573	246
dsx	Isobaric Tag Samples	iTRAQ Sample 1	Mudpit_20180119-DXS-S1-1 (1)	Cluster of Astrocytic phosphoprotein PEA-15 OS=Rattus norvegicus GN=Pea15 PE=1 SV=1 (PEA15_RAT)	Astrocytic phosphoprotein PEA-15 OS=Rattus norvegicus GN=Pea15 PE=1 SV=1	PEA15_RAT		uniprot-rat.fasta	15041.2	1	4	5	21	3.41e-05	0.408	130
dsx	Isobaric Tag Samples	iTRAQ Sample 1	Mudpit_20180119-DXS-S1-1 (1)	Cluster of MTSS1L, I-BAR domain-containing OS=Rattus norvegicus GN=Mtss1l PE=1 SV=3 (D4A3S6_RAT)	MTSS1L, I-BAR domain-containing OS=Rattus norvegicus GN=Mtss1l PE=1 SV=3	D4A3S6_RAT		uniprot-rat.fasta	76811.3	0.987	2	2	4	6.49e-06	0.0294	715
dsx	Isobaric Tag Samples	iTRAQ Sample 1	Mudpit_20180119-DXS-S1-1 (1)	Cluster of 1,4-alpha-glucan branching enzyme 1 (Fragment) OS=Rattus norvegicus GN=Gbe1 PE=1 SV=1 (A0A096MJY6_RAT)	1,4-alpha-glucan branching enzyme 1 (Fragment) OS=Rattus norvegicus GN=Gbe1 PE=1 SV=1	A0A096MJY6_RAT		uniprot-rat.fasta	47165.6	0.998	1	1	3	4.87e-06	0.0267	412
dsx	Isobaric Tag Samples	iTRAQ Sample 1	Mudpit_20180119-DXS-S1-1 (1)	Cluster of Tubulin gamma chain OS=Rattus norvegicus GN=Tubg2 PE=3 SV=2 (F1LUW9_RAT)	Tubulin gamma chain OS=Rattus norvegicus GN=Tubg2 PE=3 SV=2	F1LUW9_RAT,TBG1_RAT		uniprot-rat.fasta	51102.2	0.95	1	1	2	3.24e-06	0.0189	451
dsx	Isobaric Tag Samples	iTRAQ Sample 1	Mudpit_20180119-DXS-S1-1 (1)	Cluster of CDP-diacylglycerol--inositol 3-phosphatidyltransferase OS=Rattus norvegicus GN=Cdipt PE=1 SV=1 (CDIPT_RAT)	CDP-diacylglycerol--inositol 3-phosphatidyltransferase OS=Rattus norvegicus GN=Cdipt PE=1 SV=1	CDIPT_RAT		uniprot-rat.fasta	23614.4	0.95	1	2	4	6.49e-06	0.0516	213
dsx	Isobaric Tag Samples	iTRAQ Sample 1	Mudpit_20180119-DXS-S1-1 (1)	Cluster of Vesicle associated membrane protein 2B OS=Rattus norvegicus GN=Vamp2 PE=2 SV=1 (Q9WUW2_RAT)	Vesicle associated membrane protein 2B OS=Rattus norvegicus GN=Vamp2 PE=2 SV=1	Q9WUW2_RAT,VAMP2_RAT		uniprot-rat.fasta	12691.1	1	3	6	32	5.19e-05	0.252	116
dsx	Isobaric Tag Samples	iTRAQ Sample 1	Mudpit_20180119-DXS-S1-1 (1)	Cluster of Metabotropic glutamate receptor 2 OS=Rattus norvegicus GN=Grm2 PE=1 SV=1 (GRM2_RAT)	Metabotropic glutamate receptor 2 OS=Rattus norvegicus GN=Grm2 PE=1 SV=1	GRM2_RAT		uniprot-rat.fasta	95775	0.998	1	2	2	3.24e-06	0.0115	872
dsx	Isobaric Tag Samples	iTRAQ Sample 1	Mudpit_20180119-DXS-S1-1 (1)	Cluster of ADP-ribosylation factor-like protein 3 OS=Rattus norvegicus GN=Arl3 PE=1 SV=2 (ARL3_RAT)	ADP-ribosylation factor-like protein 3 OS=Rattus norvegicus GN=Arl3 PE=1 SV=2	ARL3_RAT,F8WG91_RAT		uniprot-rat.fasta	20457.2	1	6	6	7	1.14e-05	0.505	182
dsx	Isobaric Tag Samples	iTRAQ Sample 1	Mudpit_20180119-DXS-S1-1 (1)	Cluster of T-complex 11-like 1 OS=Rattus norvegicus GN=Tcp11l1 PE=1 SV=1 (A0A0G2K6F1_RAT)	T-complex 11-like 1 OS=Rattus norvegicus GN=Tcp11l1 PE=1 SV=1	A0A0G2K6F1_RAT,F1M9Y7_RAT		uniprot-rat.fasta	56067.5	1	3	3	4	6.49e-06	0.0959	509
dsx	Isobaric Tag Samples	iTRAQ Sample 1	Mudpit_20180119-DXS-S1-1 (1)	Cluster of Fibronectin type III and SPRY domain-containing 1 OS=Rattus norvegicus GN=Fsd1 PE=1 SV=1 (B1H2A2_RAT)	Fibronectin type III and SPRY domain-containing 1 OS=Rattus norvegicus GN=Fsd1 PE=1 SV=1	B1H2A2_RAT		uniprot-rat.fasta	55627.4	1	4	4	6	9.73e-06	0.137	496
dsx	Isobaric Tag Samples	iTRAQ Sample 1	Mudpit_20180119-DXS-S1-1 (1)	Cluster of Zinc finger protein 184 OS=Rattus norvegicus GN=Zfp184 PE=4 SV=1 (A0A0G2JUV0_RAT)	Zinc finger protein 184 OS=Rattus norvegicus GN=Zfp184 PE=4 SV=1	A0A0G2JUV0_RAT		uniprot-rat.fasta	76028.5	0.989	1	1	1	1.62e-06	0.0196	664
dsx	Isobaric Tag Samples	iTRAQ Sample 1	Mudpit_20180119-DXS-S1-1 (1)	Cluster of ATP-binding cassette sub-family F member 1 OS=Rattus norvegicus GN=Abcf1 PE=1 SV=1 (ABCF1_RAT)	ATP-binding cassette sub-family F member 1 OS=Rattus norvegicus GN=Abcf1 PE=1 SV=1	ABCF1_RAT		uniprot-rat.fasta	95254.2	1	5	5	5	8.11e-06	0.0799	839
dsx	Isobaric Tag Samples	iTRAQ Sample 1	Mudpit_20180119-DXS-S1-1 (1)	Cluster of Clavesin-1 OS=Rattus norvegicus GN=Clvs1 PE=4 SV=1 (A0A0G2K5H2_RAT)	Clavesin-1 OS=Rattus norvegicus GN=Clvs1 PE=4 SV=1	A0A0G2K5H2_RAT,CLVS1_RAT,F1LRF3_RAT		uniprot-rat.fasta	40668.9	0.995	1	1	4	6.49e-06	0.0739	354
dsx	Isobaric Tag Samples	iTRAQ Sample 1	Mudpit_20180119-DXS-S1-1 (1)	Cluster of Centromere protein V OS=Rattus norvegicus GN=Cenpv PE=1 SV=3 (D4A9A3_RAT)	Centromere protein V OS=Rattus norvegicus GN=Cenpv PE=1 SV=3	D4A9A3_RAT		uniprot-rat.fasta	27503.2	0.95	1	1	2	3.24e-06	0.076	250
dsx	Isobaric Tag Samples	iTRAQ Sample 1	Mudpit_20180119-DXS-S1-1 (1)	Cluster of 40S ribosomal protein S6 OS=Rattus norvegicus GN=Rps6 PE=1 SV=1 (M0RD75_RAT)	40S ribosomal protein S6 OS=Rattus norvegicus GN=Rps6 PE=1 SV=1	M0RD75_RAT,RS6_RAT		uniprot-rat.fasta	28681.7	1	1	1	9	1.46e-05	0.0931	249
dsx	Isobaric Tag Samples	iTRAQ Sample 1	Mudpit_20180119-DXS-S1-1 (1)	Cluster of Tubulin alpha chain OS=Rattus norvegicus GN=LOC100909441 PE=3 SV=1 (A0A0H2UHM7_RAT)	Tubulin alpha chain OS=Rattus norvegicus GN=Tubal3 PE=1 SV=2	F1LUM5_RAT		uniprot-rat.fasta	42833.2	0.999	1	1	59	9.57e-05	0.12	382
dsx	Isobaric Tag Samples	iTRAQ Sample 1	Mudpit_20180119-DXS-S1-1 (1)	Cluster of tr|A0A0G2K3H7|A0A0G2K3H7_RAT-DECOY	tr|A0A0G2K3H7|A0A0G2K3H7_RAT-DECOY	tr|A0A0G2K3H7|A0A0G2K3H7_RAT-DECOY			0	0.963	1	1	1	1.62e-06	0
dsx	Isobaric Tag Samples	iTRAQ Sample 1	Mudpit_20180119-DXS-S1-1 (1)	Cluster of Transgelin OS=Rattus norvegicus GN=Tagln PE=1 SV=1 (A0A0G2JWK7_RAT)	Transgelin OS=Rattus norvegicus GN=Tagln PE=1 SV=1	A0A0G2JWK7_RAT,TAGL_RAT		uniprot-rat.fasta	22602.7	1	5	5	7	1.14e-05	0.246	201
dsx	Isobaric Tag Samples	iTRAQ Sample 1	Mudpit_20180119-DXS-S1-1 (1)	Cluster of Regulator of G-protein-signaling 6 OS=Rattus norvegicus GN=Rgs6 PE=1 SV=3 (F1LS67_RAT)	Regulator of G-protein-signaling 6 OS=Rattus norvegicus GN=Rgs6 PE=1 SV=3	F1LS67_RAT		uniprot-rat.fasta	48236.4	1	2	2	5	8.11e-06	0.106	414
dsx	Isobaric Tag Samples	iTRAQ Sample 1	Mudpit_20180119-DXS-S1-1 (1)	Cluster of Hexokinase-1 OS=Rattus norvegicus GN=Hk1 PE=1 SV=4 (HXK1_RAT)	Hexokinase-1 OS=Rattus norvegicus GN=Hk1 PE=1 SV=2	M0RAQ6_RAT		uniprot-rat.fasta	99559.5	1	1	1	106	0.000172	0.302	893
dsx	Isobaric Tag Samples	iTRAQ Sample 1	Mudpit_20180119-DXS-S1-1 (1)	Cluster of Podocalyxin-like 2 OS=Rattus norvegicus GN=Podxl2 PE=2 SV=1 (B1WC18_RAT)	Podocalyxin-like 2 OS=Rattus norvegicus GN=Podxl2 PE=2 SV=1	B1WC18_RAT		uniprot-rat.fasta	65009.2	0.985	1	1	1	1.62e-06	0.0182	603
dsx	Isobaric Tag Samples	iTRAQ Sample 1	Mudpit_20180119-DXS-S1-1 (1)	Cluster of DnaJ heat shock protein family (Hsp40) member A3 OS=Rattus norvegicus GN=Dnaja3 PE=1 SV=1 (A0A0G2K4Y1_RAT)	DnaJ heat shock protein family (Hsp40) member A3 OS=Rattus norvegicus GN=Dnaja3 PE=1 SV=1	A0A0G2K4Y1_RAT,A0A0G2K5E4_RAT,A1KXF7_RAT,G3V6I5_RAT,Q2TVU3_RAT,Q2UZS7_RAT		uniprot-rat.fasta	49416.2	1	5	5	5	8.11e-06	0.194	453
dsx	Isobaric Tag Samples	iTRAQ Sample 1	Mudpit_20180119-DXS-S1-1 (1)	Cluster of RAN-binding protein 3 OS=Rattus norvegicus GN=Ranbp3 PE=1 SV=2 (M0R5Q3_RAT)	RAN-binding protein 3 OS=Rattus norvegicus GN=Ranbp3 PE=1 SV=2	M0R5Q3_RAT,M0R920_RAT,M0RD63_RAT		uniprot-rat.fasta	46695.6	0.998	1	1	1	1.62e-06	0.0204	437
dsx	Isobaric Tag Samples	iTRAQ Sample 1	Mudpit_20180119-DXS-S1-1 (1)	Cluster of sp|Q63362|NDUA5_RAT-DECOY	sp|Q63362|NDUA5_RAT-DECOY	sp|Q63362|NDUA5_RAT-DECOY			0	0.963	2	2	3	4.87e-06	0
dsx	Isobaric Tag Samples	iTRAQ Sample 1	Mudpit_20180119-DXS-S1-1 (1)	Cluster of Myristoylated alanine-rich C-kinase substrate OS=Rattus norvegicus GN=Marcks PE=1 SV=3 (F1LMW7_RAT)	Myristoylated alanine-rich C-kinase substrate OS=Rattus norvegicus GN=Marcks PE=1 SV=3	F1LMW7_RAT,MARCS_RAT		uniprot-rat.fasta	29794.2	1	8	8	15	2.43e-05	0.343	309
dsx	Isobaric Tag Samples	iTRAQ Sample 1	Mudpit_20180119-DXS-S1-1 (1)	Cluster of Arginine-hydroxylase NDUFAF5, mitochondrial OS=Rattus norvegicus GN=Ndufaf5 PE=2 SV=1 (NDUF5_RAT)	Arginine-hydroxylase NDUFAF5, mitochondrial OS=Rattus norvegicus GN=Ndufaf5 PE=2 SV=1	NDUF5_RAT		uniprot-rat.fasta	38230.5	0.984	1	1	1	1.62e-06	0.035	343
dsx	Isobaric Tag Samples	iTRAQ Sample 1	Mudpit_20180119-DXS-S1-1 (1)	Cluster of Limbic system-associated membrane protein OS=Rattus norvegicus GN=Lsamp PE=4 SV=1 (A0A0H2UHW7_RAT)	Limbic system-associated membrane protein OS=Rattus norvegicus GN=Lsamp PE=4 SV=1	A0A0H2UHW7_RAT,A0A0H2UHY3_RAT,LSAMP_RAT,Q5M960_RAT		uniprot-rat.fasta	37324	1	6	6	25	4.05e-05	0.265	338
dsx	Isobaric Tag Samples	iTRAQ Sample 1	Mudpit_20180119-DXS-S1-1 (1)	Cluster of RCG35015, isoform CRA_a OS=Rattus norvegicus GN=Slc25a19 PE=2 SV=1 (Q6AYL0_RAT)	RCG35015, isoform CRA_a OS=Rattus norvegicus GN=Slc25a19 PE=2 SV=1	Q6AYL0_RAT		uniprot-rat.fasta	35639.3	0.999	2	2	2	3.24e-06	0.0975	318
dsx	Isobaric Tag Samples	iTRAQ Sample 1	Mudpit_20180119-DXS-S1-1 (1)	Cluster of GTP-binding nuclear protein Ran OS=Rattus norvegicus GN=Ran PE=1 SV=3 (RAN_RAT)	GTP-binding nuclear protein Ran OS=Rattus norvegicus GN=Ran PE=1 SV=3	RAN_RAT		uniprot-rat.fasta	24423.1	1	1	1	23	3.73e-05	0.31	216
dsx	Isobaric Tag Samples	iTRAQ Sample 1	Mudpit_20180119-DXS-S1-1 (1)	Cluster of Zinc finger CCCH domain-containing protein 14 OS=Rattus norvegicus GN=Zc3h14 PE=1 SV=3 (D4A652_RAT)	Zinc finger CCCH domain-containing protein 14 OS=Rattus norvegicus GN=Zc3h14 PE=1 SV=3	D4A652_RAT,ZC3HE_RAT		uniprot-rat.fasta	82632.5	0.998	1	1	1	1.62e-06	0.0217	736
dsx	Isobaric Tag Samples	iTRAQ Sample 1	Mudpit_20180119-DXS-S1-1 (1)	Cluster of Tetraspanin OS=Rattus norvegicus GN=Cd9 PE=2 SV=1 (B1WBM0_RAT)	Tetraspanin OS=Rattus norvegicus GN=Cd9 PE=2 SV=1	B1WBM0_RAT,CD9_RAT		uniprot-rat.fasta	25215.7	1	2	2	4	6.49e-06	0.0708	226
dsx	Isobaric Tag Samples	iTRAQ Sample 1	Mudpit_20180119-DXS-S1-1 (1)	Cluster of Selenoprotein 15 OS=Rattus norvegicus GN=Selenof PE=1 SV=1 (A0A0G2KAY8_RAT)	Selenoprotein 15 OS=Rattus norvegicus GN=Selenof PE=1 SV=1	A0A0G2KAY8_RAT,SEP15_RAT		uniprot-rat.fasta	17823.2	0.95	1	1	2	3.24e-06	0.0807	162
dsx	Isobaric Tag Samples	iTRAQ Sample 1	Mudpit_20180119-DXS-S1-1 (1)	Cluster of Receptor expression-enhancing protein 5 OS=Rattus norvegicus GN=Reep5 PE=1 SV=1 (REEP5_RAT)	Receptor expression-enhancing protein 5 OS=Rattus norvegicus GN=Reep5 PE=1 SV=1	REEP5_RAT		uniprot-rat.fasta	21432.1	1	3	4	5	8.11e-06	0.143	189
dsx	Isobaric Tag Samples	iTRAQ Sample 1	Mudpit_20180119-DXS-S1-1 (1)	Cluster of ATP-binding cassette sub-family F member 3 OS=Rattus norvegicus GN=Abcf3 PE=2 SV=1 (ABCF3_RAT)	ATP-binding cassette sub-family F member 3 OS=Rattus norvegicus GN=Abcf3 PE=2 SV=1	ABCF3_RAT		uniprot-rat.fasta	79858	0.998	1	1	1	1.62e-06	0.031	709
dsx	Isobaric Tag Samples	iTRAQ Sample 1	Mudpit_20180119-DXS-S1-1 (1)	Cluster of Aldehyde dehydrogenase X, mitochondrial OS=Rattus norvegicus GN=Aldh1b1 PE=1 SV=1 (AL1B1_RAT)	Aldehyde dehydrogenase, mitochondrial OS=Rattus norvegicus GN=Aldh2 PE=1 SV=2	F1LN88_RAT		uniprot-rat.fasta	56516.6	1	7	7	11	1.78e-05	0.21	519
dsx	Isobaric Tag Samples	iTRAQ Sample 1	Mudpit_20180119-DXS-S1-1 (1)	Cluster of Stathmin OS=Rattus norvegicus GN=Stmn1 PE=1 SV=2 (STMN1_RAT)	Stathmin OS=Rattus norvegicus GN=Stmn1 PE=1 SV=2	STMN1_RAT		uniprot-rat.fasta	17288.9	1	5	5	11	1.78e-05	0.342	149
dsx	Isobaric Tag Samples	iTRAQ Sample 1	Mudpit_20180119-DXS-S1-1 (1)	Cluster of Guanine nucleotide-binding protein-like 3 OS=Rattus norvegicus GN=Gnl3 PE=1 SV=1 (GNL3_RAT)	Guanine nucleotide-binding protein-like 3 OS=Rattus norvegicus GN=Gnl3 PE=1 SV=1	GNL3_RAT		uniprot-rat.fasta	60661.9	0.999	2	2	2	3.24e-06	0.0483	538
dsx	Isobaric Tag Samples	iTRAQ Sample 1	Mudpit_20180119-DXS-S1-1 (1)	Cluster of THUMP domain containing 1 OS=Rattus norvegicus GN=Thumpd1 PE=2 SV=1 (Q5M943_RAT)	THUMP domain containing 1 OS=Rattus norvegicus GN=Thumpd1 PE=2 SV=1	Q5M943_RAT		uniprot-rat.fasta	38916.5	1	3	3	3	4.87e-06	0.116	353
dsx	Isobaric Tag Samples	iTRAQ Sample 1	Mudpit_20180119-DXS-S1-1 (1)	Cluster of Prenylated Rab acceptor protein 1 OS=Rattus norvegicus GN=Rabac1 PE=1 SV=1 (PRAF1_RAT)	Prenylated Rab acceptor protein 1 OS=Rattus norvegicus GN=Rabac1 PE=1 SV=1	PRAF1_RAT		uniprot-rat.fasta	20643	0.95	1	1	2	3.24e-06	0.0811	185
dsx	Isobaric Tag Samples	iTRAQ Sample 1	Mudpit_20180119-DXS-S1-1 (1)	Cluster of Solute carrier family 35 member F6 OS=Rattus norvegicus GN=Slc35f6 PE=2 SV=1 (S35F6_RAT)	Solute carrier family 35 member F6 OS=Rattus norvegicus GN=Slc35f6 PE=2 SV=1	S35F6_RAT		uniprot-rat.fasta	41094	0.95	1	1	1	1.62e-06	0.0403	372
dsx	Isobaric Tag Samples	iTRAQ Sample 1	Mudpit_20180119-DXS-S1-1 (1)	Cluster of Kinesin-like protein OS=Rattus norvegicus GN=Kif5c PE=1 SV=3 (G3V6L4_RAT)	Kinesin-1 heavy chain OS=Rattus norvegicus GN=Kif5b PE=1 SV=1	KINH_RAT		uniprot-rat.fasta	109532	1	4	4	16	2.6e-05	0.106	963
dsx	Isobaric Tag Samples	iTRAQ Sample 1	Mudpit_20180119-DXS-S1-1 (1)	Cluster of ELKS/Rab6-interacting/CAST family member 1 OS=Rattus norvegicus GN=Erc1 PE=1 SV=1 (A0A0G2JYT1_RAT)	ELKS/Rab6-interacting/CAST family member 1 OS=Rattus norvegicus GN=Erc1 PE=1 SV=1	A0A0G2JYT1_RAT,F1LPE9_RAT,RB6I2_RAT		uniprot-rat.fasta	108821	1	4	4	16	2.6e-05	0.0821	948
dsx	Isobaric Tag Samples	iTRAQ Sample 1	Mudpit_20180119-DXS-S1-1 (1)	Cluster of Syntrophin, basic 1 (Predicted) OS=Rattus norvegicus GN=Sntb1 PE=1 SV=1 (D3ZWC6_RAT)	Syntrophin, basic 1 (Predicted) OS=Rattus norvegicus GN=Sntb1 PE=1 SV=1	D3ZWC6_RAT		uniprot-rat.fasta	58293.5	1	4	4	4	6.49e-06	0.0928	539
dsx	Isobaric Tag Samples	iTRAQ Sample 1	Mudpit_20180119-DXS-S1-1 (1)	Cluster of sp|Q641Y8|DDX1_RAT-DECOY	sp|Q641Y8|DDX1_RAT-DECOY	sp|Q641Y8|DDX1_RAT-DECOY			0	0.908	1	1	1	1.62e-06	0
dsx	Isobaric Tag Samples	iTRAQ Sample 1	Mudpit_20180119-DXS-S1-1 (1)	Cluster of Disks large homolog 3 OS=Rattus norvegicus GN=Dlg3 PE=1 SV=1 (DLG3_RAT)	Disks large homolog 3 OS=Rattus norvegicus GN=Dlg3 PE=1 SV=1	A0A096MJ42_RAT		uniprot-rat.fasta	90386.7	1	1	1	10	1.62e-05	0.18	817
dsx	Isobaric Tag Samples	iTRAQ Sample 1	Mudpit_20180119-DXS-S1-1 (1)	Cluster of Syntaxin-12 OS=Rattus norvegicus GN=Stx12 PE=1 SV=1 (A0A0G2JVB6_RAT)	Syntaxin-12 OS=Rattus norvegicus GN=Stx12 PE=1 SV=1	A0A0G2JVB6_RAT,A0A0G2K4U8_RAT,STX12_RAT		uniprot-rat.fasta	31187.4	1	6	6	8	1.3e-05	0.253	274
dsx	Isobaric Tag Samples	iTRAQ Sample 1	Mudpit_20180119-DXS-S1-1 (1)	Cluster of Histone-binding protein RBBP7 OS=Rattus norvegicus GN=Rbbp7 PE=2 SV=1 (RBBP7_RAT)	Histone-binding protein RBBP7 OS=Rattus norvegicus GN=Rbbp7 PE=2 SV=1	RBBP7_RAT		uniprot-rat.fasta	47820	0.999	1	1	2	3.24e-06	0.0541	425
dsx	Isobaric Tag Samples	iTRAQ Sample 1	Mudpit_20180119-DXS-S1-1 (1)	Cluster of sp|P11506|AT2B2_RAT-DECOY	sp|P11506|AT2B2_RAT-DECOY	sp|P11506|AT2B2_RAT-DECOY			0	0.917	2	2	2	3.24e-06	0
dsx	Isobaric Tag Samples	iTRAQ Sample 1	Mudpit_20180119-DXS-S1-1 (1)	Cluster of DnaJ (Hsp40) homolog, subfamily B, member 1 (Predicted), isoform CRA_b OS=Rattus norvegicus GN=Dnajb1 PE=1 SV=1 (B0K030_RAT)	DnaJ (Hsp40) homolog, subfamily B, member 4 OS=Rattus norvegicus GN=Dnajb4 PE=1 SV=1	Q5XIP0_RAT		uniprot-rat.fasta	37824.1	0.944	1	1	2	3.24e-06	0.0564	337
dsx	Isobaric Tag Samples	iTRAQ Sample 1	Mudpit_20180119-DXS-S1-1 (1)	Cluster of Neural cell adhesion molecule 2 OS=Rattus norvegicus GN=Ncam2 PE=1 SV=1 (A0A0G2K7P9_RAT)	Neural cell adhesion molecule 2 OS=Rattus norvegicus GN=Ncam2 PE=1 SV=1	A0A0G2K7P9_RAT,F1M8G9_RAT		uniprot-rat.fasta	93063.9	1	11	11	22	3.57e-05	0.188	836
dsx	Isobaric Tag Samples	iTRAQ Sample 1	Mudpit_20180119-DXS-S1-1 (1)	Cluster of Eukaryotic translation initiation factor 3 subunit E OS=Rattus norvegicus GN=Eif3e PE=2 SV=1 (EIF3E_RAT)	Eukaryotic translation initiation factor 3 subunit E OS=Rattus norvegicus GN=Eif3e PE=2 SV=1	EIF3E_RAT		uniprot-rat.fasta	52222.6	0.999	1	1	1	1.62e-06	0.0404	445
dsx	Isobaric Tag Samples	iTRAQ Sample 1	Mudpit_20180119-DXS-S1-1 (1)	Cluster of ATP synthase subunit epsilon, mitochondrial OS=Rattus norvegicus GN=Atp5e PE=1 SV=2 (ATP5E_RAT)	ATP synthase subunit epsilon, mitochondrial OS=Rattus norvegicus GN=Atp5e PE=1 SV=2	ATP5E_RAT		uniprot-rat.fasta	5767	0.996	1	1	6	9.73e-06	0.294	51
dsx	Isobaric Tag Samples	iTRAQ Sample 1	Mudpit_20180119-DXS-S1-1 (1)	Cluster of sp|Q64375|SC65_RAT-DECOY	sp|Q64375|SC65_RAT-DECOY	sp|Q64375|SC65_RAT-DECOY			0	0.95	1	1	1	1.62e-06	0
dsx	Isobaric Tag Samples	iTRAQ Sample 1	Mudpit_20180119-DXS-S1-1 (1)	Cluster of Mitochondrial ribosomal protein S18B OS=Rattus norvegicus GN=Mrps18b PE=1 SV=1 (F6Q5K7_RAT)	Mitochondrial ribosomal protein S18B OS=Rattus norvegicus GN=Mrps18b PE=1 SV=1	F6Q5K7_RAT,Q6MG10_RAT		uniprot-rat.fasta	28681.6	0.999	1	1	1	1.62e-06	0.0584	253
dsx	Isobaric Tag Samples	iTRAQ Sample 1	Mudpit_20180119-DXS-S1-1 (1)	Cluster of Glial fibrillary acidic protein OS=Rattus norvegicus GN=Gfap PE=1 SV=2 (GFAP_RAT)	Glial fibrillary acidic protein OS=Rattus norvegicus GN=Gfap PE=1 SV=2	GFAP_RAT		uniprot-rat.fasta	49957.9	1	16	17	70	0.000114	0.586	430
dsx	Isobaric Tag Samples	iTRAQ Sample 1	Mudpit_20180119-DXS-S1-1 (1)	Cluster of Cytochrome c oxidase subunit 4 isoform 1, mitochondrial OS=Rattus norvegicus GN=Cox4i1 PE=1 SV=1 (COX41_RAT)	Cytochrome c oxidase subunit 4 isoform 1, mitochondrial OS=Rattus norvegicus GN=Cox4i1 PE=1 SV=1	COX41_RAT		uniprot-rat.fasta	19515.1	1	8	8	28	4.54e-05	0.414	169
dsx	Isobaric Tag Samples	iTRAQ Sample 1	Mudpit_20180119-DXS-S1-1 (1)	Cluster of Coronin OS=Rattus norvegicus GN=Coro2b PE=3 SV=3 (F1LMV9_RAT)	Coronin OS=Rattus norvegicus GN=Coro2b PE=3 SV=3	F1LMV9_RAT		uniprot-rat.fasta	54965.8	1	7	8	12	1.95e-05	0.165	480
dsx	Isobaric Tag Samples	iTRAQ Sample 1	Mudpit_20180119-DXS-S1-1 (1)	Cluster of Adenylate cyclase 1 OS=Rattus norvegicus GN=Adcy1 PE=1 SV=2 (D4A3N4_RAT)	Adenylate cyclase 1 OS=Rattus norvegicus GN=Adcy1 PE=1 SV=2	D4A3N4_RAT		uniprot-rat.fasta	108264	1	2	2	2	3.24e-06	0.0321	967
dsx	Isobaric Tag Samples	iTRAQ Sample 1	Mudpit_20180119-DXS-S1-1 (1)	Cluster of NADH-ubiquinone oxidoreductase chain 4L OS=Rattus norvegicus GN=Mtnd4l PE=3 SV=3 (NU4LM_RAT)	NADH-ubiquinone oxidoreductase chain 4L OS=Rattus norvegicus GN=Mtnd4l PE=3 SV=3	NU4LM_RAT,Q06QA3_RAT,Q7H113_RAT		uniprot-rat.fasta	10659.4	0.95	1	1	1	1.62e-06	0.184	98
dsx	Isobaric Tag Samples	iTRAQ Sample 1	Mudpit_20180119-DXS-S1-1 (1)	Cluster of sp|P50399|GDIB_RAT-DECOY	sp|P50399|GDIB_RAT-DECOY	sp|P50399|GDIB_RAT-DECOY			0	0.973	1	1	1	1.62e-06	0
dsx	Isobaric Tag Samples	iTRAQ Sample 1	Mudpit_20180119-DXS-S1-1 (1)	Cluster of BRISC and BRCA1-A complex member 2 OS=Rattus norvegicus GN=Babam2 PE=1 SV=1 (BABA2_RAT)	BRISC and BRCA1-A complex member 2 OS=Rattus norvegicus GN=Babam2 PE=1 SV=1	BABA2_RAT		uniprot-rat.fasta	43560.1	0.911	1	1	1	1.62e-06	0.0261	383
dsx	Isobaric Tag Samples	iTRAQ Sample 1	Mudpit_20180119-DXS-S1-1 (1)	Cluster of Sulfotransferase 4A1 OS=Rattus norvegicus GN=Sult4a1 PE=1 SV=1 (ST4A1_RAT)	Sulfotransferase 4A1 OS=Rattus norvegicus GN=Sult4a1 PE=1 SV=1	ST4A1_RAT		uniprot-rat.fasta	33054.3	1	4	4	6	9.73e-06	0.18	284
dsx	Isobaric Tag Samples	iTRAQ Sample 1	Mudpit_20180119-DXS-S1-1 (1)	Cluster of Cyclin-dependent kinase 17 OS=Rattus norvegicus GN=Cdk17 PE=1 SV=1 (CDK17_RAT)	Cyclin-dependent kinase 17 OS=Rattus norvegicus GN=Cdk17 PE=1 SV=1	CDK17_RAT,G3V6J5_RAT		uniprot-rat.fasta	59434.5	0.956	1	1	2	3.24e-06	0.044	523
dsx	Isobaric Tag Samples	iTRAQ Sample 1	Mudpit_20180119-DXS-S1-1 (1)	Cluster of 40S ribosomal protein S5 OS=Rattus norvegicus GN=Rps5 PE=1 SV=1 (B0BN81_RAT)	40S ribosomal protein S5 OS=Rattus norvegicus GN=Rps5 PE=1 SV=1	B0BN81_RAT		uniprot-rat.fasta	22907.1	1	2	2	4	6.49e-06	0.118	204
dsx	Isobaric Tag Samples	iTRAQ Sample 1	Mudpit_20180119-DXS-S1-1 (1)	Cluster of Dihydropyrimidinase-related protein 1 OS=Rattus norvegicus GN=Crmp1 PE=1 SV=1 (DPYL1_RAT)	Dihydropyrimidinase-related protein 1 OS=Rattus norvegicus GN=Crmp1 PE=1 SV=1	DPYL1_RAT		uniprot-rat.fasta	62196.7	1	19	25	77	0.000125	0.563	572
dsx	Isobaric Tag Samples	iTRAQ Sample 1	Mudpit_20180119-DXS-S1-1 (1)	Cluster of Matrin-3 OS=Rattus norvegicus GN=Matr3 PE=1 SV=1 (A0A0G2JSR7_RAT)	Matrin-3 OS=Rattus norvegicus GN=Matr3 PE=1 SV=1	A0A0G2JSR7_RAT,MATR3_RAT		uniprot-rat.fasta	94450.6	1	9	9	16	2.6e-05	0.159	845
dsx	Isobaric Tag Samples	iTRAQ Sample 1	Mudpit_20180119-DXS-S1-1 (1)	Cluster of AP complex subunit sigma OS=Rattus norvegicus GN=Ap3s1 PE=2 SV=1 (B2RZ62_RAT)	AP complex subunit sigma OS=Rattus norvegicus GN=Ap3s1 PE=2 SV=1	B2RZ62_RAT,G3V9Y9_RAT		uniprot-rat.fasta	18135.1	0.998	1	1	1	1.62e-06	0.0926	157
dsx	Isobaric Tag Samples	iTRAQ Sample 1	Mudpit_20180119-DXS-S1-1 (1)	Cluster of EH domain-containing protein 2 OS=Rattus norvegicus GN=Ehd2 PE=1 SV=1 (EHD2_RAT)	EH domain-containing protein 2 OS=Rattus norvegicus GN=Ehd2 PE=1 SV=1	EHD2_RAT		uniprot-rat.fasta	61239.4	1	3	3	3	4.87e-06	0.0663	543
dsx	Isobaric Tag Samples	iTRAQ Sample 1	Mudpit_20180119-DXS-S1-1 (1)	Cluster of 60S ribosomal protein L7 OS=Rattus norvegicus GN=Rpl7 PE=1 SV=1 (B0K031_RAT)	60S ribosomal protein L7 OS=Rattus norvegicus GN=Rpl7 PE=1 SV=1	B0K031_RAT		uniprot-rat.fasta	30315	1	7	7	10	1.62e-05	0.35	260
dsx	Isobaric Tag Samples	iTRAQ Sample 1	Mudpit_20180119-DXS-S1-1 (1)	Cluster of Syntaxin-18 OS=Rattus norvegicus GN=Stx18 PE=2 SV=1 (STX18_RAT)	Syntaxin-18 OS=Rattus norvegicus GN=Stx18 PE=2 SV=1	STX18_RAT		uniprot-rat.fasta	38513	1	2	2	3	4.87e-06	0.105	334
dsx	Isobaric Tag Samples	iTRAQ Sample 1	Mudpit_20180119-DXS-S1-1 (1)	Cluster of Ube2l3 protein OS=Rattus norvegicus GN=Ube2l3 PE=2 SV=1 (B2RZA9_RAT)	Ube2l3 protein OS=Rattus norvegicus GN=Ube2l3 PE=2 SV=1	B2RZA9_RAT		uniprot-rat.fasta	17862.3	1	5	6	13	2.11e-05	0.481	154
dsx	Isobaric Tag Samples	iTRAQ Sample 1	Mudpit_20180119-DXS-S1-1 (1)	Cluster of Alpha-parvin OS=Rattus norvegicus GN=Parva PE=1 SV=1 (G3V818_RAT)	Alpha-parvin OS=Rattus norvegicus GN=Parva PE=1 SV=1	G3V818_RAT,PARVA_RAT		uniprot-rat.fasta	42292.7	1	2	2	2	3.24e-06	0.0753	372
dsx	Isobaric Tag Samples	iTRAQ Sample 1	Mudpit_20180119-DXS-S1-1 (1)	Cluster of Volume-regulated anion channel subunit LRRC8C OS=Rattus norvegicus GN=Lrrc8c PE=1 SV=1 (LRC8C_RAT)	Volume-regulated anion channel subunit LRRC8C OS=Rattus norvegicus GN=Lrrc8c PE=1 SV=1	LRC8C_RAT		uniprot-rat.fasta	92466.8	0.982	1	1	1	1.62e-06	0.0212	803
dsx	Isobaric Tag Samples	iTRAQ Sample 1	Mudpit_20180119-DXS-S1-1 (1)	Cluster of Serine (Or cysteine) proteinase inhibitor, clade H, member 1, isoform CRA_b OS=Rattus norvegicus GN=Serpinh1 PE=1 SV=1 (Q5RJR9_RAT)	Serine (Or cysteine) proteinase inhibitor, clade H, member 1, isoform CRA_b OS=Rattus norvegicus GN=Serpinh1 PE=1 SV=1	Q5RJR9_RAT		uniprot-rat.fasta	46563	1	3	3	3	4.87e-06	0.0983	417
dsx	Isobaric Tag Samples	iTRAQ Sample 1	Mudpit_20180119-DXS-S1-1 (1)	Cluster of Enolase-phosphatase E1 OS=Rattus norvegicus GN=Enoph1 PE=2 SV=1 (ENOPH_RAT)	Enolase-phosphatase E1 OS=Rattus norvegicus GN=Enoph1 PE=2 SV=1	ENOPH_RAT		uniprot-rat.fasta	28874.1	1	3	3	11	1.78e-05	0.18	261
dsx	Isobaric Tag Samples	iTRAQ Sample 1	Mudpit_20180119-DXS-S1-1 (1)	Cluster of Protein cereblon OS=Rattus norvegicus GN=Crbn PE=1 SV=1 (CRBN_RAT)	Protein cereblon OS=Rattus norvegicus GN=Crbn PE=1 SV=1	CRBN_RAT		uniprot-rat.fasta	50878	1	2	2	3	4.87e-06	0.0787	445
dsx	Isobaric Tag Samples	iTRAQ Sample 1	Mudpit_20180119-DXS-S1-1 (1)	Cluster of Mitochondrial Rho GTPase 2 OS=Rattus norvegicus GN=Rhot2 PE=2 SV=1 (MIRO2_RAT)	Mitochondrial Rho GTPase 2 OS=Rattus norvegicus GN=Rhot2 PE=2 SV=1	MIRO2_RAT		uniprot-rat.fasta	69153.2	1	2	2	2	3.24e-06	0.0531	622
dsx	Isobaric Tag Samples	iTRAQ Sample 1	Mudpit_20180119-DXS-S1-1 (1)	Cluster of Importin subunit beta-1 OS=Rattus norvegicus GN=Kpnb1 PE=1 SV=1 (F2Z3Q8_RAT)	Importin subunit beta-1 OS=Rattus norvegicus GN=Kpnb1 PE=1 SV=1	F2Z3Q8_RAT		uniprot-rat.fasta	97185.3	1	12	12	20	3.24e-05	0.169	876
dsx	Isobaric Tag Samples	iTRAQ Sample 1	Mudpit_20180119-DXS-S1-1 (1)	Cluster of Phosphatidylinositol transfer protein, membrane-associated 2 OS=Rattus norvegicus GN=Pitpnm2 PE=1 SV=1 (A0A0G2JW50_RAT)	Phosphatidylinositol transfer protein, membrane-associated 2 OS=Rattus norvegicus GN=Pitpnm2 PE=1 SV=1	A0A0G2JW50_RAT,F1LXD6_RAT		uniprot-rat.fasta	142638	1	1	1	2	3.24e-06	0.0236	1281
dsx	Isobaric Tag Samples	iTRAQ Sample 1	Mudpit_20180119-DXS-S1-1 (1)	Cluster of tr|D4A9X9|D4A9X9_RAT-DECOY	tr|D4A9X9|D4A9X9_RAT-DECOY	tr|D4A9X9|D4A9X9_RAT-DECOY			0	0.964	1	1	1	1.62e-06	0
dsx	Isobaric Tag Samples	iTRAQ Sample 1	Mudpit_20180119-DXS-S1-1 (1)	Cluster of sp|Q07009|CAN2_RAT-DECOY	sp|Q07009|CAN2_RAT-DECOY	sp|Q07009|CAN2_RAT-DECOY			0	0.944	1	1	1	1.62e-06	0
dsx	Isobaric Tag Samples	iTRAQ Sample 1	Mudpit_20180119-DXS-S1-1 (1)	Cluster of RAB11 family-interacting protein 5 OS=Rattus norvegicus GN=Rab11fip5 PE=1 SV=1 (A0A0G2K4A0_RAT)	RAB11 family-interacting protein 5 OS=Rattus norvegicus GN=Rab11fip5 PE=1 SV=1	A0A0G2K1W1_RAT		uniprot-rat.fasta	123812	1	1	1	4	6.49e-06	0.0571	1173
dsx	Isobaric Tag Samples	iTRAQ Sample 1	Mudpit_20180119-DXS-S1-1 (1)	Cluster of 2,4-dienoyl-CoA reductase, mitochondrial OS=Rattus norvegicus GN=Decr1 PE=1 SV=2 (DECR_RAT)	2,4-dienoyl-CoA reductase, mitochondrial OS=Rattus norvegicus GN=Decr1 PE=1 SV=2	DECR_RAT,G3V734_RAT		uniprot-rat.fasta	36134.2	1	3	4	7	1.14e-05	0.131	335
dsx	Isobaric Tag Samples	iTRAQ Sample 1	Mudpit_20180119-DXS-S1-1 (1)	Cluster of Diacylglycerol kinase OS=Rattus norvegicus GN=Dgkd PE=1 SV=2 (F1M5T2_RAT)	Diacylglycerol kinase OS=Rattus norvegicus GN=Dgkd PE=1 SV=2	F1M5T2_RAT		uniprot-rat.fasta	129427	1	3	3	4	6.49e-06	0.0465	1162
dsx	Isobaric Tag Samples	iTRAQ Sample 1	Mudpit_20180119-DXS-S1-1 (1)	Cluster of Dmx-like 1 OS=Rattus norvegicus GN=Dmxl1 PE=1 SV=1 (D4AA13_RAT)	Dmx-like 1 OS=Rattus norvegicus GN=Dmxl1 PE=1 SV=1	D4AA13_RAT		uniprot-rat.fasta	336976	1	2	2	4	6.49e-06	0.0116	3017
dsx	Isobaric Tag Samples	iTRAQ Sample 1	Mudpit_20180119-DXS-S1-1 (1)	Cluster of DEAD (Asp-Glu-Ala-Asp) box polypeptide 5 (Fragment) OS=Rattus norvegicus GN=Ddx5 PE=2 SV=1 (B6DTP5_RAT)	DEAD (Asp-Glu-Ala-Asp) box polypeptide 5 (Fragment) OS=Rattus norvegicus GN=Ddx5 PE=2 SV=1	B6DTP5_RAT,Q6AYI1_RAT		uniprot-rat.fasta	69240.8	1	8	8	26	4.22e-05	0.179	615
dsx	Isobaric Tag Samples	iTRAQ Sample 1	Mudpit_20180119-DXS-S1-1 (1)	Cluster of Cytochrome b-c1 complex subunit 8 OS=Rattus norvegicus GN=Uqcrq PE=3 SV=1 (QCR8_RAT)	Cytochrome b-c1 complex subunit 8 OS=Rattus norvegicus GN=Uqcrq PE=3 SV=1	QCR8_RAT		uniprot-rat.fasta	9849.8	0.998	2	2	2	3.24e-06	0.268	82
dsx	Isobaric Tag Samples	iTRAQ Sample 1	Mudpit_20180119-DXS-S1-1 (1)	Cluster of Probable proline--tRNA ligase, mitochondrial OS=Rattus norvegicus GN=Pars2 PE=2 SV=1 (SYPM_RAT)	Probable proline--tRNA ligase, mitochondrial OS=Rattus norvegicus GN=Pars2 PE=2 SV=1	SYPM_RAT		uniprot-rat.fasta	53333.5	1	4	4	4	6.49e-06	0.131	475
dsx	Isobaric Tag Samples	iTRAQ Sample 1	Mudpit_20180119-DXS-S1-1 (1)	Cluster of Plasminogen receptor (KT) OS=Rattus norvegicus GN=Plgrkt PE=1 SV=1 (PLRKT_RAT)	Plasminogen receptor (KT) OS=Rattus norvegicus GN=Plgrkt PE=1 SV=1	PLRKT_RAT		uniprot-rat.fasta	17313.6	1	2	2	3	4.87e-06	0.129	147
dsx	Isobaric Tag Samples	iTRAQ Sample 1	Mudpit_20180119-DXS-S1-1 (1)	Cluster of RCG57812, isoform CRA_b OS=Rattus norvegicus GN=Slk PE=1 SV=1 (G3V7I8_RAT)	STE20-like serine/threonine-protein kinase OS=Rattus norvegicus GN=Slk PE=1 SV=1	SLK_RAT		uniprot-rat.fasta	137890	1	1	1	5	8.11e-06	0.0539	1206
dsx	Isobaric Tag Samples	iTRAQ Sample 1	Mudpit_20180119-DXS-S1-1 (1)	Cluster of Lamin A, isoform CRA_b OS=Rattus norvegicus GN=Lmna PE=1 SV=1 (G3V8L3_RAT)	Lamin A, isoform CRA_b OS=Rattus norvegicus GN=Lmna PE=1 SV=1	G3V8L3_RAT		uniprot-rat.fasta	74313	1	13	13	19	3.08e-05	0.239	665
dsx	Isobaric Tag Samples	iTRAQ Sample 1	Mudpit_20180119-DXS-S1-1 (1)	Cluster of Chromodomain helicase DNA-binding protein 3 OS=Rattus norvegicus GN=Chd3 PE=1 SV=3 (F1LPP8_RAT)	Chromodomain helicase DNA-binding protein 4 OS=Rattus norvegicus GN=Chd4 PE=1 SV=3	E9PU01_RAT		uniprot-rat.fasta	218188	0.982	1	1	5	8.11e-06	0.0333	1921
dsx	Isobaric Tag Samples	iTRAQ Sample 1	Mudpit_20180119-DXS-S1-1 (1)	Cluster of Glutamine fructose-6-phosphate transaminase 1, isoform CRA_a OS=Rattus norvegicus GN=Gfpt1 PE=1 SV=1 (A0A0G2KB56_RAT)	Glutamine fructose-6-phosphate transaminase 1, isoform CRA_a OS=Rattus norvegicus GN=Gfpt1 PE=1 SV=1	A0A0G2KB56_RAT,GFPT1_RAT		uniprot-rat.fasta	76828.6	0.992	1	1	1	1.62e-06	0.0114	681
dsx	Isobaric Tag Samples	iTRAQ Sample 1	Mudpit_20180119-DXS-S1-1 (1)	Cluster of sp|B5DFC8|EIF3C_RAT-DECOY	sp|B5DFC8|EIF3C_RAT-DECOY	sp|B5DFC8|EIF3C_RAT-DECOY			0	0.993	1	1	4	6.49e-06	0
dsx	Isobaric Tag Samples	iTRAQ Sample 1	Mudpit_20180119-DXS-S1-1 (1)	Cluster of Snta1 protein OS=Rattus norvegicus GN=Snta1 PE=1 SV=1 (B5DFL0_RAT)	Snta1 protein OS=Rattus norvegicus GN=Snta1 PE=1 SV=1	B5DFL0_RAT		uniprot-rat.fasta	53363.9	1	3	3	3	4.87e-06	0.114	499
dsx	Isobaric Tag Samples	iTRAQ Sample 1	Mudpit_20180119-DXS-S1-1 (1)	Cluster of Cytoplasmic dynein 1 intermediate chain 2 OS=Rattus norvegicus GN=Dync1i2 PE=1 SV=1 (DC1I2_RAT)	Cytoplasmic dynein 1 intermediate chain 2 OS=Rattus norvegicus GN=Dync1i2 PE=1 SV=1	DC1I2_RAT,G3V9V3_RAT,Q6AZ35_RAT		uniprot-rat.fasta	71177.3	1	4	4	4	6.49e-06	0.0925	638
dsx	Isobaric Tag Samples	iTRAQ Sample 1	Mudpit_20180119-DXS-S1-1 (1)	Cluster of Nascent polypeptide-associated complex alpha subunit OS=Rattus norvegicus GN=Naca PE=1 SV=1 (M0R9L0_RAT)	Nascent polypeptide-associated complex alpha subunit OS=Rattus norvegicus GN=Naca PE=1 SV=1	M0R9L0_RAT		uniprot-rat.fasta	220195	1	2	2	4	6.49e-06	0.0125	2163
dsx	Isobaric Tag Samples	iTRAQ Sample 1	Mudpit_20180119-DXS-S1-1 (1)	Cluster of Mitochondrial dicarboxylate carrier OS=Rattus norvegicus GN=Slc25a10 PE=1 SV=1 (O89035_RAT)	Mitochondrial dicarboxylate carrier OS=Rattus norvegicus GN=Slc25a10 PE=1 SV=1	O89035_RAT		uniprot-rat.fasta	31455.3	1	3	3	3	4.87e-06	0.154	286
dsx	Isobaric Tag Samples	iTRAQ Sample 1	Mudpit_20180119-DXS-S1-1 (1)	Cluster of cAMP-dependent protein kinase type II-beta regulatory subunit OS=Rattus norvegicus GN=Prkar2b PE=1 SV=3 (KAP3_RAT)	cAMP-dependent protein kinase type II-beta regulatory subunit OS=Rattus norvegicus GN=Prkar2b PE=1 SV=3	KAP3_RAT		uniprot-rat.fasta	46123.6	1	10	13	27	4.38e-05	0.37	416
dsx	Isobaric Tag Samples	iTRAQ Sample 1	Mudpit_20180119-DXS-S1-1 (1)	Cluster of Inverted formin, FH2 and WH2 domain containing OS=Rattus norvegicus GN=Inf2 PE=1 SV=3 (E9PT22_RAT)	Inverted formin, FH2 and WH2 domain containing OS=Rattus norvegicus GN=Inf2 PE=1 SV=3	E9PT22_RAT		uniprot-rat.fasta	136466	1	2	2	2	3.24e-06	0.0233	1246
dsx	Isobaric Tag Samples	iTRAQ Sample 1	Mudpit_20180119-DXS-S1-1 (1)	Cluster of Proteasome (Prosome, macropain) 26S subunit, non-ATPase, 3 OS=Rattus norvegicus GN=Psmd3 PE=1 SV=1 (Q5U2S7_RAT)	Proteasome (Prosome, macropain) 26S subunit, non-ATPase, 3 OS=Rattus norvegicus GN=Psmd3 PE=1 SV=1	Q5U2S7_RAT		uniprot-rat.fasta	60690.4	1	8	8	10	1.62e-05	0.145	530
dsx	Isobaric Tag Samples	iTRAQ Sample 1	Mudpit_20180119-DXS-S1-1 (1)	Cluster of Stromal interaction molecule 2 OS=Rattus norvegicus GN=Stim2 PE=1 SV=2 (D4A5X1_RAT)	Stromal interaction molecule 2 OS=Rattus norvegicus GN=Stim2 PE=1 SV=2	D4A5X1_RAT		uniprot-rat.fasta	83497.5	0.97	1	1	1	1.62e-06	0.0269	743
dsx	Isobaric Tag Samples	iTRAQ Sample 1	Mudpit_20180119-DXS-S1-1 (1)	Cluster of LOC682908 protein OS=Rattus norvegicus GN=Rcc1 PE=1 SV=1 (B1H227_RAT)	LOC682908 protein OS=Rattus norvegicus GN=Rcc1 PE=1 SV=1	B1H227_RAT		uniprot-rat.fasta	45110	0.999	2	2	2	3.24e-06	0.0546	421
dsx	Isobaric Tag Samples	iTRAQ Sample 1	Mudpit_20180119-DXS-S1-1 (1)	Cluster of tr|D4A2N4|D4A2N4_RAT-DECOY	tr|D4A2N4|D4A2N4_RAT-DECOY	tr|D4A2N4|D4A2N4_RAT-DECOY			0	0.996	1	1	1	1.62e-06	0
dsx	Isobaric Tag Samples	iTRAQ Sample 1	Mudpit_20180119-DXS-S1-1 (1)	Cluster of Pyrophosphatase (inorganic) 2 OS=Rattus norvegicus GN=Ppa2 PE=1 SV=2 (D4A830_RAT)	Pyrophosphatase (inorganic) 2 OS=Rattus norvegicus GN=Ppa2 PE=1 SV=2	D4A830_RAT		uniprot-rat.fasta	35047.2	1	5	5	8	1.3e-05	0.243	304
dsx	Isobaric Tag Samples	iTRAQ Sample 1	Mudpit_20180119-DXS-S1-1 (1)	Cluster of Proto-oncogene tyrosine-protein kinase Src OS=Rattus norvegicus GN=Src PE=1 SV=4 (SRC_RAT)	Proto-oncogene tyrosine-protein kinase Src OS=Rattus norvegicus GN=Src PE=1 SV=4	SRC_RAT		uniprot-rat.fasta	59973.9	1	6	6	15	2.43e-05	0.216	536
dsx	Isobaric Tag Samples	iTRAQ Sample 1	Mudpit_20180119-DXS-S1-1 (1)	Cluster of Integral membrane protein 2C OS=Rattus norvegicus GN=Itm2c PE=1 SV=1 (ITM2C_RAT)	Integral membrane protein 2C OS=Rattus norvegicus GN=Itm2c PE=1 SV=1	ITM2C_RAT		uniprot-rat.fasta	30480.6	1	4	4	7	1.14e-05	0.283	269
dsx	Isobaric Tag Samples	iTRAQ Sample 1	Mudpit_20180119-DXS-S1-1 (1)	Cluster of Interleukin-1 receptor accessory protein-like 1 OS=Rattus norvegicus GN=Il1rapl1 PE=4 SV=1 (A0A096MJW6_RAT)	Interleukin-1 receptor accessory protein-like 1 OS=Rattus norvegicus GN=Il1rapl1 PE=4 SV=1	A0A096MJW6_RAT,IRPL1_RAT		uniprot-rat.fasta	79774.4	1	2	2	4	6.49e-06	0.046	696
dsx	Isobaric Tag Samples	iTRAQ Sample 1	Mudpit_20180119-DXS-S1-1 (1)	Cluster of Proteasome subunit alpha type-2 OS=Rattus norvegicus GN=Psma2 PE=1 SV=3 (PSA2_RAT)	Proteasome subunit alpha type-2 OS=Rattus norvegicus GN=Psma2 PE=1 SV=3	PSA2_RAT,Q6P9V5_RAT		uniprot-rat.fasta	25926.9	1	4	4	4	6.49e-06	0.235	234
dsx	Isobaric Tag Samples	iTRAQ Sample 1	Mudpit_20180119-DXS-S1-1 (1)	Cluster of Threonyl-tRNA synthetase-like 2 OS=Rattus norvegicus GN=Tarsl2 PE=2 SV=1 (Q5XI17_RAT)	Threonyl-tRNA synthetase-like 2 OS=Rattus norvegicus GN=Tarsl2 PE=2 SV=1	Q5XI17_RAT		uniprot-rat.fasta	64119.9	0.985	1	1	1	1.62e-06	0.0181	553
dsx	Isobaric Tag Samples	iTRAQ Sample 1	Mudpit_20180119-DXS-S1-1 (1)	Cluster of Fam49b protein OS=Rattus norvegicus GN=Fam49b PE=1 SV=1 (B2GUZ9_RAT)	Fam49b protein OS=Rattus norvegicus GN=Fam49b PE=1 SV=1	B2GUZ9_RAT		uniprot-rat.fasta	36776.7	1	5	5	21	3.41e-05	0.296	324
dsx	Isobaric Tag Samples	iTRAQ Sample 1	Mudpit_20180119-DXS-S1-1 (1)	Cluster of Serine/threonine-protein phosphatase PP1-beta catalytic subunit OS=Rattus norvegicus GN=Ppp1cb PE=1 SV=3 (PP1B_RAT)	Serine/threonine-protein phosphatase OS=Rattus norvegicus GN=Ppp1cc PE=2 SV=1	Q6AYZ4_RAT		uniprot-rat.fasta	38506	1	2	2	18	2.92e-05	0.392	337
dsx	Isobaric Tag Samples	iTRAQ Sample 1	Mudpit_20180119-DXS-S1-1 (1)	Cluster of Solute carrier family 27 (Fatty acid transporter), member 4 OS=Rattus norvegicus GN=Slc27a4 PE=1 SV=1 (G3V7V3_RAT)	Solute carrier family 27 (Fatty acid transporter), member 4 OS=Rattus norvegicus GN=Slc27a4 PE=1 SV=1	G3V7V3_RAT		uniprot-rat.fasta	72190.3	1	4	4	6	9.73e-06	0.117	643
dsx	Isobaric Tag Samples	iTRAQ Sample 1	Mudpit_20180119-DXS-S1-1 (1)	Cluster of Paralemmin-1 OS=Rattus norvegicus GN=Palm PE=1 SV=1 (PALM_RAT)	Paralemmin-1 OS=Rattus norvegicus GN=Palm PE=1 SV=1	PALM_RAT		uniprot-rat.fasta	41926.4	1	10	10	28	4.54e-05	0.36	383
dsx	Isobaric Tag Samples	iTRAQ Sample 1	Mudpit_20180119-DXS-S1-1 (1)	Cluster of Aspartate aminotransferase, cytoplasmic OS=Rattus norvegicus GN=Got1 PE=1 SV=3 (AATC_RAT)	Aspartate aminotransferase, cytoplasmic OS=Rattus norvegicus GN=Got1 PE=1 SV=3	AATC_RAT		uniprot-rat.fasta	46429.5	1	17	20	62	0.000101	0.499	413
dsx	Isobaric Tag Samples	iTRAQ Sample 1	Mudpit_20180119-DXS-S1-1 (1)	Cluster of NADH dehydrogenase [ubiquinone] 1 beta subcomplex subunit 8, mitochondrial OS=Rattus norvegicus GN=Ndufb8 PE=1 SV=1 (B2RYS8_RAT)	NADH dehydrogenase [ubiquinone] 1 beta subcomplex subunit 8, mitochondrial OS=Rattus norvegicus GN=Ndufb8 PE=1 SV=1	B2RYS8_RAT		uniprot-rat.fasta	21959	1	6	6	7	1.14e-05	0.484	186
dsx	Isobaric Tag Samples	iTRAQ Sample 1	Mudpit_20180119-DXS-S1-1 (1)	Cluster of Uncharacterized protein OS=Rattus norvegicus PE=1 SV=1 (M0R970_RAT)	Uncharacterized protein OS=Rattus norvegicus PE=1 SV=1	M0R970_RAT		uniprot-rat.fasta	11205.4	0.924	1	1	1	1.62e-06	0.221	104
dsx	Isobaric Tag Samples	iTRAQ Sample 1	Mudpit_20180119-DXS-S1-1 (1)	Cluster of ADP-ribosylhydrolase like 2 (Predicted) OS=Rattus norvegicus GN=Adprhl2 PE=1 SV=1 (B0K017_RAT)	ADP-ribosylhydrolase like 2 (Predicted) OS=Rattus norvegicus GN=Adprhl2 PE=1 SV=1	B0K017_RAT		uniprot-rat.fasta	39375.2	0.998	2	2	3	4.87e-06	0.0676	370
dsx	Isobaric Tag Samples	iTRAQ Sample 1	Mudpit_20180119-DXS-S1-1 (1)	Cluster of Clathrin interactor 1 OS=Rattus norvegicus GN=Clint1 PE=1 SV=1 (Q6DGF2_RAT)	Clathrin interactor 1 OS=Rattus norvegicus GN=Clint1 PE=1 SV=1	A0A0G2JW94_RAT		uniprot-rat.fasta	53809.7	1	1	1	3	4.87e-06	0.0652	506
dsx	Isobaric Tag Samples	iTRAQ Sample 1	Mudpit_20180119-DXS-S1-1 (1)	Cluster of Alcohol dehydrogenase class-3 OS=Rattus norvegicus GN=Adh5 PE=1 SV=2 (ADHX_RAT)	Alcohol dehydrogenase class-3 OS=Rattus norvegicus GN=Adh5 PE=1 SV=2	ADHX_RAT		uniprot-rat.fasta	39575.6	1	0	0	20	3.24e-05	0.321	374
dsx	Isobaric Tag Samples	iTRAQ Sample 1	Mudpit_20180119-DXS-S1-1 (1)	Cluster of Coatomer subunit beta' OS=Rattus norvegicus GN=Copb2 PE=1 SV=3 (COPB2_RAT)	Coatomer subunit beta' OS=Rattus norvegicus GN=Copb2 PE=1 SV=3	COPB2_RAT,Q5M7X1_RAT		uniprot-rat.fasta	102553	1	8	8	9	1.46e-05	0.104	905
dsx	Isobaric Tag Samples	iTRAQ Sample 1	Mudpit_20180119-DXS-S1-1 (1)	Cluster of Heat shock cognate 71 kDa protein OS=Rattus norvegicus GN=Hspa8 PE=1 SV=1 (HSP7C_RAT)	Heat shock 70 kDa protein 1A OS=Rattus norvegicus GN=Hspa1a PE=2 SV=1	HS71A_RAT,HS71B_RAT		uniprot-rat.fasta	70186.8	1	5	5	21	3.41e-05	0.251	641
dsx	Isobaric Tag Samples	iTRAQ Sample 1	Mudpit_20180119-DXS-S1-1 (1)	Cluster of 28S ribosomal protein S25, mitochondrial OS=Rattus norvegicus GN=Mrps25 PE=2 SV=1 (RT25_RAT)	28S ribosomal protein S25, mitochondrial OS=Rattus norvegicus GN=Mrps25 PE=2 SV=1	RT25_RAT		uniprot-rat.fasta	19775.2	0.955	1	1	1	1.62e-06	0.076	171
dsx	Isobaric Tag Samples	iTRAQ Sample 1	Mudpit_20180119-DXS-S1-1 (1)	Cluster of Transforming protein RhoA OS=Rattus norvegicus GN=Rhoa PE=1 SV=1 (RHOA_RAT)	Ras homolog family member C OS=Rattus norvegicus GN=Rhoc PE=1 SV=1	B2RYP0_RAT		uniprot-rat.fasta	22036.7	0.999	1	1	15	2.43e-05	0.389	193
dsx	Isobaric Tag Samples	iTRAQ Sample 1	Mudpit_20180119-DXS-S1-1 (1)	Cluster of Brain-specific angiogenesis inhibitor 1-associated protein 2 OS=Rattus norvegicus GN=Baiap2 PE=1 SV=1 (BAIP2_RAT)	Brain-specific angiogenesis inhibitor 1-associated protein 2 OS=Rattus norvegicus GN=Baiap2 PE=1 SV=1	BAIP2_RAT		uniprot-rat.fasta	59184.6	1	15	16	33	5.35e-05	0.348	535
dsx	Isobaric Tag Samples	iTRAQ Sample 1	Mudpit_20180119-DXS-S1-1 (1)	Cluster of Histone H4 OS=Rattus norvegicus GN=Hist1h4b PE=1 SV=2 (H4_RAT)	Histone H4 OS=Rattus norvegicus GN=Hist1h4b PE=1 SV=2	H4_RAT		uniprot-rat.fasta	11367.7	1	6	6	35	5.68e-05	0.447	103
dsx	Isobaric Tag Samples	iTRAQ Sample 1	Mudpit_20180119-DXS-S1-1 (1)	Cluster of Geranylgeranyl transferase type-2 subunit alpha OS=Rattus norvegicus GN=Rabggta PE=1 SV=1 (PGTA_RAT)	Geranylgeranyl transferase type-2 subunit alpha OS=Rattus norvegicus GN=Rabggta PE=1 SV=1	PGTA_RAT		uniprot-rat.fasta	64905	1	10	10	13	2.11e-05	0.24	567
dsx	Isobaric Tag Samples	iTRAQ Sample 1	Mudpit_20180119-DXS-S1-1 (1)	Cluster of T-complex protein 1 subunit delta OS=Rattus norvegicus GN=Cct4 PE=1 SV=3 (TCPD_RAT)	T-complex protein 1 subunit delta OS=Rattus norvegicus GN=Cct4 PE=1 SV=3	TCPD_RAT		uniprot-rat.fasta	58101	1	16	17	46	7.46e-05	0.436	539
dsx	Isobaric Tag Samples	iTRAQ Sample 1	Mudpit_20180119-DXS-S1-1 (1)	Cluster of Spire homolog 1 (Drosophila) (Predicted), isoform CRA_b OS=Rattus norvegicus GN=Spire1 PE=1 SV=1 (D3ZEX7_RAT)	Spire homolog 1 (Drosophila) (Predicted), isoform CRA_b OS=Rattus norvegicus GN=Spire1 PE=1 SV=1	D3ZEX7_RAT		uniprot-rat.fasta	85250.8	0.961	1	1	1	1.62e-06	0.0134	749
dsx	Isobaric Tag Samples	iTRAQ Sample 1	Mudpit_20180119-DXS-S1-1 (1)	Cluster of Ras-related protein Rab-4B OS=Rattus norvegicus GN=Rab4b PE=2 SV=1 (RAB4B_RAT)	Ras-related protein Rab-4B OS=Rattus norvegicus GN=Rab4b PE=2 SV=1	RAB4B_RAT		uniprot-rat.fasta	23629.3	0.998	1	1	1	1.62e-06	0.0986	213
dsx	Isobaric Tag Samples	iTRAQ Sample 1	Mudpit_20180119-DXS-S1-1 (1)	Cluster of Filamin-C OS=Rattus norvegicus GN=Flnc PE=1 SV=1 (A0A0H2UHR7_RAT)	Filamin-C OS=Rattus norvegicus GN=Flnc PE=1 SV=1	A0A0H2UHR7_RAT,FLNC_RAT		uniprot-rat.fasta	290979	1	3	3	3	4.87e-06	0.0219	2726
dsx	Isobaric Tag Samples	iTRAQ Sample 1	Mudpit_20180119-DXS-S1-1 (1)	Cluster of ER lipid raft-associated 1 OS=Rattus norvegicus GN=Erlin1 PE=1 SV=1 (B1WBY7_RAT)	ER lipid raft-associated 1 OS=Rattus norvegicus GN=Erlin1 PE=1 SV=1	B1WBY7_RAT		uniprot-rat.fasta	39266.9	0.998	1	1	3	4.87e-06	0.0632	348
dsx	Isobaric Tag Samples	iTRAQ Sample 1	Mudpit_20180119-DXS-S1-1 (1)	Cluster of GTPase HRas OS=Rattus norvegicus GN=Hras PE=1 SV=2 (RASH_RAT)	V-Ki-ras2 Kirsten rat sarcoma viral oncogene homolog OS=Rattus norvegicus GN=Kras PE=2 SV=1	A0JN17_RAT		uniprot-rat.fasta	21494.8	1	2	2	15	2.43e-05	0.622	188
dsx	Isobaric Tag Samples	iTRAQ Sample 1	Mudpit_20180119-DXS-S1-1 (1)	Cluster of Exportin 7 OS=Rattus norvegicus GN=Xpo7 PE=1 SV=1 (A0A0G2JWA3_RAT)	Exportin 7 OS=Rattus norvegicus GN=Xpo7 PE=1 SV=1	A0A0G2JWA3_RAT,F1LQM9_RAT		uniprot-rat.fasta	124187	1	10	10	11	1.78e-05	0.133	1090
dsx	Isobaric Tag Samples	iTRAQ Sample 1	Mudpit_20180119-DXS-S1-1 (1)	Cluster of Extracellular leucine-rich repeat and fibronectin type III domain-containing 2 OS=Rattus norvegicus GN=Elfn2 PE=1 SV=3 (D3ZH36_RAT)	Extracellular leucine-rich repeat and fibronectin type III domain-containing 2 OS=Rattus norvegicus GN=Elfn2 PE=1 SV=3	D3ZH36_RAT		uniprot-rat.fasta	89961.9	1	2	2	3	4.87e-06	0.0256	820
dsx	Isobaric Tag Samples	iTRAQ Sample 1	Mudpit_20180119-DXS-S1-1 (1)	Cluster of Epithelial discoidin domain-containing receptor 1 (Fragment) OS=Rattus norvegicus GN=Ddr1 PE=4 SV=1 (A0A0G2JVT5_RAT)	Epithelial discoidin domain-containing receptor 1 (Fragment) OS=Rattus norvegicus GN=Ddr1 PE=4 SV=1	A0A0G2JVT5_RAT,A0A0G2K7S7_RAT,DDR1_RAT,Q6MG19_RAT		uniprot-rat.fasta	101167	1	2	2	2	3.24e-06	0.0315	910
dsx	Isobaric Tag Samples	iTRAQ Sample 1	Mudpit_20180119-DXS-S1-1 (1)	Cluster of tr|A0A0G2JXL5|A0A0G2JXL5_RAT-DECOY	tr|A0A0G2JXL5|A0A0G2JXL5_RAT-DECOY	tr|A0A0G2JXL5|A0A0G2JXL5_RAT-DECOY			0	0.993	1	1	1	1.62e-06	0
dsx	Isobaric Tag Samples	iTRAQ Sample 1	Mudpit_20180119-DXS-S1-1 (1)	Cluster of Radixin OS=Rattus norvegicus GN=Rdx PE=2 SV=1 (Q5PQK5_RAT)	Radixin OS=Rattus norvegicus GN=Rdx PE=2 SV=1	Q5PQK5_RAT,Q5WQV5_RAT		uniprot-rat.fasta	68545.1	1	5	5	22	3.57e-05	0.271	583
dsx	Isobaric Tag Samples	iTRAQ Sample 1	Mudpit_20180119-DXS-S1-1 (1)	Cluster of Transcription elongation factor A-like 3 OS=Rattus norvegicus GN=Tceal6 PE=1 SV=1 (M0RBL8_RAT)	RCG20041, isoform CRA_a OS=Rattus norvegicus GN=Tceal5 PE=4 SV=1	M0RDJ7_RAT		uniprot-rat.fasta	22020.8	0.995	1	1	2	3.24e-06	0.085	200
dsx	Isobaric Tag Samples	iTRAQ Sample 1	Mudpit_20180119-DXS-S1-1 (1)	Cluster of Prosaposin receptor GPR37 OS=Rattus norvegicus GN=Gpr37 PE=2 SV=1 (GPR37_RAT)	Prosaposin receptor GPR37 OS=Rattus norvegicus GN=Gpr37 PE=2 SV=1	GPR37_RAT		uniprot-rat.fasta	66962.5	0.98	1	1	2	3.24e-06	0.0216	603
dsx	Isobaric Tag Samples	iTRAQ Sample 1	Mudpit_20180119-DXS-S1-1 (1)	Cluster of Exocyst complex component 2 OS=Rattus norvegicus GN=Exoc2 PE=1 SV=1 (F1LMB9_RAT)	Exocyst complex component 2 OS=Rattus norvegicus GN=Exoc2 PE=1 SV=1	F1LMB9_RAT		uniprot-rat.fasta	104022	1	4	4	5	8.11e-06	0.053	924
dsx	Isobaric Tag Samples	iTRAQ Sample 1	Mudpit_20180119-DXS-S1-1 (1)	Cluster of Voltage-dependent L-type calcium channel subunit beta-4 OS=Rattus norvegicus GN=Cacnb4 PE=1 SV=2 (CACB4_RAT)	Voltage-dependent L-type calcium channel subunit beta-1 OS=Rattus norvegicus GN=Cacnb1 PE=1 SV=1	A0A0G2K4U4_RAT,CACB1_RAT,G3V6K8_RAT		uniprot-rat.fasta	65680.5	0.934	1	1	6	9.73e-06	0.0872	597
dsx	Isobaric Tag Samples	iTRAQ Sample 1	Mudpit_20180119-DXS-S1-1 (1)	Cluster of Peptidyl-prolyl cis-trans isomerase FKBP8 OS=Rattus norvegicus GN=Fkbp8 PE=2 SV=1 (FKBP8_RAT)	Peptidyl-prolyl cis-trans isomerase FKBP8 OS=Rattus norvegicus GN=Fkbp8 PE=2 SV=1	FKBP8_RAT		uniprot-rat.fasta	43556.5	1	5	6	6	9.73e-06	0.189	403
dsx	Isobaric Tag Samples	iTRAQ Sample 1	Mudpit_20180119-DXS-S1-1 (1)	Cluster of Calsyntenin-1 OS=Rattus norvegicus GN=Clstn1 PE=1 SV=1 (CSTN1_RAT)	Calsyntenin-1 OS=Rattus norvegicus GN=Clstn1 PE=1 SV=1	CSTN1_RAT		uniprot-rat.fasta	106259	1	3	4	6	9.73e-06	0.0462	952
dsx	Isobaric Tag Samples	iTRAQ Sample 1	Mudpit_20180119-DXS-S1-1 (1)	Cluster of Isoleucyl-tRNA synthetase 2, mitochondrial OS=Rattus norvegicus GN=Iars2 PE=1 SV=1 (A0A0G2K261_RAT)	Isoleucyl-tRNA synthetase 2, mitochondrial OS=Rattus norvegicus GN=Iars2 PE=1 SV=1	A0A0G2K150_RAT		uniprot-rat.fasta	81104	0.91	0	0	7	1.14e-05	0.118	730
dsx	Isobaric Tag Samples	iTRAQ Sample 1	Mudpit_20180119-DXS-S1-1 (1)	Cluster of Iron-sulfur cluster assembly enzyme OS=Rattus norvegicus GN=Iscu PE=1 SV=1 (B2RZ79_RAT)	Iron-sulfur cluster assembly enzyme OS=Rattus norvegicus GN=Iscu PE=1 SV=1	B2RZ79_RAT		uniprot-rat.fasta	17967.4	1	4	5	5	8.11e-06	0.317	167
dsx	Isobaric Tag Samples	iTRAQ Sample 1	Mudpit_20180119-DXS-S1-1 (1)	Cluster of Eukaryotic translation initiation factor 3 subunit I OS=Rattus norvegicus GN=Eif3i PE=2 SV=1 (EIF3I_RAT)	Eukaryotic translation initiation factor 3 subunit I OS=Rattus norvegicus GN=Eif3i PE=2 SV=1	EIF3I_RAT		uniprot-rat.fasta	36461	0.988	1	1	2	3.24e-06	0.0708	325
dsx	Isobaric Tag Samples	iTRAQ Sample 1	Mudpit_20180119-DXS-S1-1 (1)	Cluster of Poly(U)-binding-splicing factor PUF60 OS=Rattus norvegicus GN=Puf60 PE=1 SV=1 (A0A0H2UHZ6_RAT)	Poly(U)-binding-splicing factor PUF60 OS=Rattus norvegicus GN=Puf60 PE=1 SV=1	A0A0H2UHZ6_RAT,PUF60_RAT		uniprot-rat.fasta	60249	1	6	6	6	9.73e-06	0.16	564
dsx	Isobaric Tag Samples	iTRAQ Sample 1	Mudpit_20180119-DXS-S1-1 (1)	Cluster of NDUFA4, mitochondrial complex-associated OS=Rattus norvegicus GN=Ndufa4 PE=1 SV=1 (B2RZD6_RAT)	NDUFA4, mitochondrial complex-associated OS=Rattus norvegicus GN=Ndufa4 PE=1 SV=1	B2RZD6_RAT		uniprot-rat.fasta	9327.3	1	4	5	12	1.95e-05	0.415	82
dsx	Isobaric Tag Samples	iTRAQ Sample 1	Mudpit_20180119-DXS-S1-1 (1)	Cluster of Protein kinase C and casein kinase substrate in neurons 2 protein OS=Rattus norvegicus GN=Pacsin2 PE=1 SV=2 (PACN2_RAT)	Protein kinase C and casein kinase substrate in neurons 2 protein OS=Rattus norvegicus GN=Pacsin2 PE=1 SV=2	PACN2_RAT,Q6IRI3_RAT		uniprot-rat.fasta	55978.1	1	7	7	9	1.46e-05	0.166	488
dsx	Isobaric Tag Samples	iTRAQ Sample 1	Mudpit_20180119-DXS-S1-1 (1)	Cluster of Mitochondrial import inner membrane translocase subunit Tim13 OS=Rattus norvegicus GN=Timm13 PE=3 SV=1 (TIM13_RAT)	Mitochondrial import inner membrane translocase subunit Tim13 OS=Rattus norvegicus GN=Timm13 PE=3 SV=1	TIM13_RAT		uniprot-rat.fasta	10458.1	1	3	4	9	1.46e-05	0.305	95
dsx	Isobaric Tag Samples	iTRAQ Sample 1	Mudpit_20180119-DXS-S1-1 (1)	Cluster of Emerin OS=Rattus norvegicus GN=Emd PE=1 SV=1 (EMD_RAT)	Emerin OS=Rattus norvegicus GN=Emd PE=1 SV=1	EMD_RAT,Q6PCU4_RAT		uniprot-rat.fasta	29677.1	0.95	1	1	1	1.62e-06	0.0577	260
dsx	Isobaric Tag Samples	iTRAQ Sample 1	Mudpit_20180119-DXS-S1-1 (1)	Cluster of Ubiquitin-conjugating enzyme E2 N OS=Rattus norvegicus GN=Ube2n PE=1 SV=1 (UBE2N_RAT)	Ubiquitin-conjugating enzyme E2 N OS=Rattus norvegicus GN=Ube2n PE=1 SV=1	UBE2N_RAT		uniprot-rat.fasta	17124.6	1	5	6	17	2.76e-05	0.553	152
dsx	Isobaric Tag Samples	iTRAQ Sample 1	Mudpit_20180119-DXS-S1-1 (1)	Cluster of Peroxisomal multifunctional enzyme type 2 OS=Rattus norvegicus GN=Hsd17b4 PE=1 SV=3 (DHB4_RAT)	Peroxisomal multifunctional enzyme type 2 OS=Rattus norvegicus GN=Hsd17b4 PE=1 SV=3	DHB4_RAT		uniprot-rat.fasta	79428.7	1	6	7	10	1.62e-05	0.105	735
dsx	Isobaric Tag Samples	iTRAQ Sample 1	Mudpit_20180119-DXS-S1-1 (1)	Cluster of Adenylate cyclase 6, isoform CRA_a OS=Rattus norvegicus GN=Adcy6 PE=1 SV=1 (A0A0G2K429_RAT)	Adenylate cyclase type 5 OS=Rattus norvegicus GN=Adcy5 PE=1 SV=2	ADCY5_RAT		uniprot-rat.fasta	139180	1	3	3	6	9.73e-06	0.061	1262
dsx	Isobaric Tag Samples	iTRAQ Sample 1	Mudpit_20180119-DXS-S1-1 (1)	Cluster of RCG40148 OS=Rattus norvegicus GN=Sephs2 PE=2 SV=1 (A1A5S4_RAT)	RCG40148 OS=Rattus norvegicus GN=Sephs2 PE=2 SV=1	A1A5S4_RAT		uniprot-rat.fasta	35609.9	0.95	1	1	1	1.62e-06	0.0574	331
dsx	Isobaric Tag Samples	iTRAQ Sample 1	Mudpit_20180119-DXS-S1-1 (1)	Cluster of SH3 domain-binding glutamic acid-rich-like protein OS=Rattus norvegicus GN=Sh3bgrl PE=1 SV=1 (B5DFD8_RAT)	SH3 domain-binding glutamic acid-rich-like protein OS=Rattus norvegicus GN=Sh3bgrl PE=1 SV=1	B5DFD8_RAT		uniprot-rat.fasta	12800.5	1	2	2	4	6.49e-06	0.193	114
dsx	Isobaric Tag Samples	iTRAQ Sample 1	Mudpit_20180119-DXS-S1-1 (1)	Cluster of Zinc finger, C2HC-type-containing 1A OS=Rattus norvegicus GN=Zc2hc1a PE=1 SV=1 (A0A0G2K782_RAT)	Zinc finger, C2HC-type-containing 1A OS=Rattus norvegicus GN=Zc2hc1a PE=1 SV=1	A0A0G2K782_RAT,B5DF95_RAT		uniprot-rat.fasta	35210	1	4	4	4	6.49e-06	0.105	324
dsx	Isobaric Tag Samples	iTRAQ Sample 1	Mudpit_20180119-DXS-S1-1 (1)	Cluster of Structural maintenance of chromosomes protein OS=Rattus norvegicus GN=Smc3 PE=1 SV=1 (D4A1B9_RAT)	Structural maintenance of chromosomes protein OS=Rattus norvegicus GN=Smc3 PE=1 SV=1	D4A1B9_RAT,F1LQB2_RAT		uniprot-rat.fasta	141547	1	2	2	3	4.87e-06	0.0304	1217
dsx	Isobaric Tag Samples	iTRAQ Sample 1	Mudpit_20180119-DXS-S1-1 (1)	Cluster of ADP-ribosylation factor-like protein 2-binding protein OS=Rattus norvegicus GN=Arl2bp PE=1 SV=2 (AR2BP_RAT)	ADP-ribosylation factor-like protein 2-binding protein OS=Rattus norvegicus GN=Arl2bp PE=1 SV=2	AR2BP_RAT		uniprot-rat.fasta	18683.8	0.95	1	1	1	1.62e-06	0.092	163
dsx	Isobaric Tag Samples	iTRAQ Sample 1	Mudpit_20180119-DXS-S1-1 (1)	Cluster of F-box/LRR-repeat protein 16 OS=Rattus norvegicus GN=Fbxl16 PE=2 SV=1 (FXL16_RAT)	F-box/LRR-repeat protein 16 OS=Rattus norvegicus GN=Fbxl16 PE=2 SV=1	FXL16_RAT		uniprot-rat.fasta	51852.2	1	6	6	10	1.62e-05	0.221	479
dsx	Isobaric Tag Samples	iTRAQ Sample 1	Mudpit_20180119-DXS-S1-1 (1)	Cluster of CDC42 binding protein kinase alpha, isoform CRA_a OS=Rattus norvegicus GN=Cdc42bpa PE=1 SV=1 (G3V6C9_RAT)	CDC42 binding protein kinase alpha, isoform CRA_a OS=Rattus norvegicus GN=Cdc42bpa PE=1 SV=1	G3V6C9_RAT,MRCKA_RAT		uniprot-rat.fasta	197068	1	3	3	4	6.49e-06	0.0271	1732
dsx	Isobaric Tag Samples	iTRAQ Sample 1	Mudpit_20180119-DXS-S1-1 (1)	Cluster of Xenotropic and polytropic retrovirus receptor 1 OS=Rattus norvegicus GN=Xpr1 PE=1 SV=1 (A0A0G2JXZ7_RAT)	Xenotropic and polytropic retrovirus receptor 1 OS=Rattus norvegicus GN=Xpr1 PE=1 SV=1	A0A0G2JXZ7_RAT,B1WC38_RAT,G3V602_RAT		uniprot-rat.fasta	81738.6	0.989	1	1	1	1.62e-06	0.0237	696
dsx	Isobaric Tag Samples	iTRAQ Sample 1	Mudpit_20180119-DXS-S1-1 (1)	Cluster of Apolipoprotein C-III OS=Rattus norvegicus GN=Apoc3 PE=1 SV=1 (A0A0G2K8Q1_RAT)	Apolipoprotein C-III OS=Rattus norvegicus GN=Apoc3 PE=1 SV=1	A0A0G2K8Q1_RAT		uniprot-rat.fasta	11030	0.95	1	1	2	3.24e-06	0.19	100
dsx	Isobaric Tag Samples	iTRAQ Sample 1	Mudpit_20180119-DXS-S1-1 (1)	Cluster of ATPase family AAA domain-containing protein 3 OS=Rattus norvegicus GN=Atad3 PE=1 SV=1 (ATAD3_RAT)	ATPase family AAA domain-containing protein 3 OS=Rattus norvegicus GN=Atad3 PE=1 SV=1	ATAD3_RAT		uniprot-rat.fasta	66759.8	1	6	6	7	1.14e-05	0.149	591
dsx	Isobaric Tag Samples	iTRAQ Sample 1	Mudpit_20180119-DXS-S1-1 (1)	Cluster of Adaptor-related protein complex 1, gamma 1 subunit, isoform CRA_b OS=Rattus norvegicus GN=Ap1g1 PE=2 SV=1 (B2RYN6_RAT)	Adaptor-related protein complex 1, gamma 1 subunit, isoform CRA_b OS=Rattus norvegicus GN=Ap1g1 PE=2 SV=1	B2RYN6_RAT		uniprot-rat.fasta	91353.1	1	5	5	7	1.14e-05	0.0584	822
dsx	Isobaric Tag Samples	iTRAQ Sample 1	Mudpit_20180119-DXS-S1-1 (1)	Cluster of Family with sequence similarity 63, member B OS=Rattus norvegicus GN=Mindy2 PE=1 SV=2 (D3ZWA1_RAT)	Family with sequence similarity 63, member B OS=Rattus norvegicus GN=Mindy2 PE=1 SV=2	D3ZWA1_RAT		uniprot-rat.fasta	65696.3	0.94	1	1	1	1.62e-06	0.0217	599
dsx	Isobaric Tag Samples	iTRAQ Sample 1	Mudpit_20180119-DXS-S1-1 (1)	Cluster of Guanine nucleotide exchange C9orf72 homolog OS=Rattus norvegicus PE=2 SV=1 (CI072_RAT)	Guanine nucleotide exchange C9orf72 homolog OS=Rattus norvegicus PE=2 SV=1	CI072_RAT,R9PXU1_RAT		uniprot-rat.fasta	54307.4	0.999	2	2	2	3.24e-06	0.0644	481
dsx	Isobaric Tag Samples	iTRAQ Sample 1	Mudpit_20180119-DXS-S1-1 (1)	Cluster of Tryptophan--tRNA ligase, cytoplasmic OS=Rattus norvegicus GN=Wars PE=1 SV=1 (F8WFH8_RAT)	Tryptophan--tRNA ligase, cytoplasmic OS=Rattus norvegicus GN=Wars PE=1 SV=1	F8WFH8_RAT,SYWC_RAT		uniprot-rat.fasta	54145.4	1	9	10	11	1.78e-05	0.229	481
dsx	Isobaric Tag Samples	iTRAQ Sample 1	Mudpit_20180119-DXS-S1-1 (1)	Cluster of Uncharacterized protein OS=Rattus norvegicus PE=4 SV=1 (A0A0G2K076_RAT)	Uncharacterized protein OS=Rattus norvegicus PE=4 SV=1	A0A0G2K076_RAT		uniprot-rat.fasta	152964	0.996	1	1	4	6.49e-06	0.00612	1308
dsx	Isobaric Tag Samples	iTRAQ Sample 1	Mudpit_20180119-DXS-S1-1 (1)	Cluster of Agrin OS=Rattus norvegicus GN=Agrn PE=1 SV=2 (AGRIN_RAT)	Agrin OS=Rattus norvegicus GN=Agrn PE=1 SV=2	AGRIN_RAT,D4A2F1_RAT		uniprot-rat.fasta	208639	1	4	4	7	1.14e-05	0.0332	1959
dsx	Isobaric Tag Samples	iTRAQ Sample 1	Mudpit_20180119-DXS-S1-1 (1)	Cluster of Actin, cytoplasmic 2 OS=Rattus norvegicus GN=Actg1 PE=1 SV=1 (ACTG_RAT)	Actin, cytoplasmic 2 OS=Rattus norvegicus GN=Actg1 PE=1 SV=1	ACTG_RAT		uniprot-rat.fasta	41793.9	1	9	29	762	0.00124	0.661	375
dsx	Isobaric Tag Samples	iTRAQ Sample 1	Mudpit_20180119-DXS-S1-1 (1)	Cluster of Tubulin alpha chain OS=Rattus norvegicus GN=LOC100909441 PE=3 SV=1 (A0A0H2UHM7_RAT)	Tubulin alpha-4A chain OS=Rattus norvegicus GN=Tuba4a PE=1 SV=1	TBA4A_RAT		uniprot-rat.fasta	49924.6	1	6	10	769	0.00125	0.587	448
dsx	Isobaric Tag Samples	iTRAQ Sample 1	Mudpit_20180119-DXS-S1-1 (1)	Cluster of Protein DEK OS=Rattus norvegicus GN=Dek PE=1 SV=1 (DEK_RAT)	Protein DEK OS=Rattus norvegicus GN=Dek PE=1 SV=1	DEK_RAT		uniprot-rat.fasta	42893.8	0.95	1	1	1	1.62e-06	0.0344	378
dsx	Isobaric Tag Samples	iTRAQ Sample 1	Mudpit_20180119-DXS-S1-1 (1)	Cluster of CD166 antigen OS=Rattus norvegicus GN=Alcam PE=1 SV=1 (CD166_RAT)	CD166 antigen OS=Rattus norvegicus GN=Alcam PE=1 SV=1	CD166_RAT		uniprot-rat.fasta	65023.3	1	11	13	22	3.57e-05	0.268	583
dsx	Isobaric Tag Samples	iTRAQ Sample 1	Mudpit_20180119-DXS-S1-1 (1)	Cluster of NudC domain containing 1 OS=Rattus norvegicus GN=Nudcd1 PE=2 SV=1 (B5DFD1_RAT)	NudC domain containing 1 OS=Rattus norvegicus GN=Nudcd1 PE=2 SV=1	B5DFD1_RAT,F7F163_RAT		uniprot-rat.fasta	66370.1	0.998	1	1	1	1.62e-06	0.0362	580
dsx	Isobaric Tag Samples	iTRAQ Sample 1	Mudpit_20180119-DXS-S1-1 (1)	Cluster of ADP-ribose pyrophosphatase, mitochondrial OS=Rattus norvegicus GN=Nudt9 PE=2 SV=1 (NUDT9_RAT)	ADP-ribose pyrophosphatase, mitochondrial OS=Rattus norvegicus GN=Nudt9 PE=2 SV=1	NUDT9_RAT		uniprot-rat.fasta	38562.2	1	3	3	3	4.87e-06	0.08	350
dsx	Isobaric Tag Samples	iTRAQ Sample 1	Mudpit_20180119-DXS-S1-1 (1)	Cluster of La ribonucleoprotein domain family, member 4B OS=Rattus norvegicus GN=Larp4b PE=1 SV=1 (A0A0G2K4I2_RAT)	La ribonucleoprotein domain family, member 4B OS=Rattus norvegicus GN=Larp4b PE=1 SV=1	A0A0G2K4I2_RAT,D3ZF45_RAT		uniprot-rat.fasta	72904.3	0.962	1	1	1	1.62e-06	0.0197	660
dsx	Isobaric Tag Samples	iTRAQ Sample 1	Mudpit_20180119-DXS-S1-1 (1)	Cluster of Ataxin-10 OS=Rattus norvegicus GN=Atxn10 PE=1 SV=1 (ATX10_RAT)	Ataxin-10 OS=Rattus norvegicus GN=Atxn10 PE=1 SV=1	ATX10_RAT		uniprot-rat.fasta	53728.5	1	5	5	8	1.3e-05	0.131	475
dsx	Isobaric Tag Samples	iTRAQ Sample 1	Mudpit_20180119-DXS-S1-1 (1)	Cluster of RGD1562502 protein (Fragment) OS=Rattus norvegicus GN=RGD1562502 PE=2 SV=1 (B2RYV5_RAT)	RGD1562502 protein (Fragment) OS=Rattus norvegicus GN=RGD1562502 PE=2 SV=1	B2RYV5_RAT,G3V6C3_RAT		uniprot-rat.fasta	22424.2	1	3	3	3	4.87e-06	0.155	198
dsx	Isobaric Tag Samples	iTRAQ Sample 1	Mudpit_20180119-DXS-S1-1 (1)	Cluster of Metallo-beta-lactamase domain-containing 2 OS=Rattus norvegicus GN=Mblac2 PE=1 SV=1 (D4A249_RAT)	Metallo-beta-lactamase domain-containing 2 OS=Rattus norvegicus GN=Mblac2 PE=1 SV=1	D4A249_RAT		uniprot-rat.fasta	31189.6	1	4	4	6	9.73e-06	0.219	279
dsx	Isobaric Tag Samples	iTRAQ Sample 1	Mudpit_20180119-DXS-S1-1 (1)	Cluster of Regulation of nuclear pre-mRNA domain-containing 1B OS=Rattus norvegicus GN=Rprd1b PE=1 SV=1 (B5DEK0_RAT)	Regulation of nuclear pre-mRNA domain-containing 1B OS=Rattus norvegicus GN=Rprd1b PE=1 SV=1	B5DEK0_RAT		uniprot-rat.fasta	36884.8	0.997	2	2	3	4.87e-06	0.0951	326
dsx	Isobaric Tag Samples	iTRAQ Sample 1	Mudpit_20180119-DXS-S1-1 (1)	Cluster of Ras-related protein Rab-1A OS=Rattus norvegicus GN=Rab1A PE=1 SV=3 (RAB1A_RAT)	RAB1B, member RAS oncogene family-like OS=Rattus norvegicus GN=LOC100363782 PE=1 SV=1	G3V6H0_RAT		uniprot-rat.fasta	22177.9	1	5	5	31	5.03e-05	0.687	201
dsx	Isobaric Tag Samples	iTRAQ Sample 1	Mudpit_20180119-DXS-S1-1 (1)	Cluster of Protein Niban OS=Rattus norvegicus GN=Fam129a PE=1 SV=2 (NIBAN_RAT)	Protein Niban OS=Rattus norvegicus GN=Fam129a PE=1 SV=2	NIBAN_RAT		uniprot-rat.fasta	103465	0.998	1	1	1	1.62e-06	0.0181	937
dsx	Isobaric Tag Samples	iTRAQ Sample 1	Mudpit_20180119-DXS-S1-1 (1)	Cluster of AP-3 complex subunit mu-1 OS=Rattus norvegicus GN=Ap3m1 PE=1 SV=1 (AP3M1_RAT)	AP-3 complex subunit mu-1 OS=Rattus norvegicus GN=Ap3m1 PE=1 SV=1	AP3M1_RAT,Q6IRG9_RAT		uniprot-rat.fasta	46982.2	0.999	1	1	2	3.24e-06	0.0718	418
dsx	Isobaric Tag Samples	iTRAQ Sample 1	Mudpit_20180119-DXS-S1-1 (1)	Cluster of FRY-like transcription coactivator OS=Rattus norvegicus GN=Fryl PE=1 SV=2 (D3ZQY4_RAT)	FRY-like transcription coactivator OS=Rattus norvegicus GN=Fryl PE=1 SV=2	D3ZQY4_RAT		uniprot-rat.fasta	349362	0.928	1	1	1	1.62e-06	0.00481	3118
dsx	Isobaric Tag Samples	iTRAQ Sample 1	Mudpit_20180119-DXS-S1-1 (1)	Cluster of Long-chain-fatty-acid--CoA ligase 6 OS=Rattus norvegicus GN=Acsl6 PE=1 SV=2 (A0A0A6YYM0_RAT)	Long-chain-fatty-acid--CoA ligase 6 OS=Rattus norvegicus GN=Acsl6 PE=1 SV=2	A0A0A6YYM0_RAT,ACSL6_RAT		uniprot-rat.fasta	78182	1	11	11	21	3.41e-05	0.213	697
dsx	Isobaric Tag Samples	iTRAQ Sample 1	Mudpit_20180119-DXS-S1-1 (1)	Cluster of Gelsolin OS=Rattus norvegicus GN=Gsn PE=1 SV=1 (GELS_RAT)	Gelsolin OS=Rattus norvegicus GN=Gsn PE=1 SV=1	GELS_RAT		uniprot-rat.fasta	86067.9	1	11	13	21	3.41e-05	0.241	780
dsx	Isobaric Tag Samples	iTRAQ Sample 1	Mudpit_20180119-DXS-S1-1 (1)	Cluster of Numb-like protein OS=Rattus norvegicus GN=Numbl PE=1 SV=1 (A0A0G2K9C5_RAT)	Protein numb homolog OS=Rattus norvegicus GN=Numb PE=1 SV=3	F1LNZ2_RAT,F1LRS4_RAT,H9KVE4_RAT,NUMB_RAT,Q2LC85_RAT,Q2LC86_RAT,Q2LC87_RAT,Q3MUI1_RAT		uniprot-rat.fasta	70594.6	0.968	1	1	2	3.24e-06	0.0291	652
dsx	Isobaric Tag Samples	iTRAQ Sample 1	Mudpit_20180119-DXS-S1-1 (1)	Cluster of Cytoplasmic polyadenylation element-binding protein 3 OS=Rattus norvegicus GN=Cpeb3 PE=1 SV=3 (D4AD99_RAT)	Cytoplasmic polyadenylation element-binding protein 3 OS=Rattus norvegicus GN=Cpeb3 PE=1 SV=3	D4AD99_RAT		uniprot-rat.fasta	83043.1	0.999	1	1	3	4.87e-06	0.0304	756
dsx	Isobaric Tag Samples	iTRAQ Sample 1	Mudpit_20180119-DXS-S1-1 (1)	Cluster of Protein tyrosine phosphatase, receptor type, D OS=Rattus norvegicus GN=Ptprd PE=1 SV=2 (M0RB22_RAT)	Receptor-type tyrosine-protein phosphatase F OS=Rattus norvegicus GN=Ptprf PE=1 SV=1	A0A0G2JT62_RAT,G3V8P4_RAT		uniprot-rat.fasta	211560	1	1	1	8	1.3e-05	0.0431	1898
dsx	Isobaric Tag Samples	iTRAQ Sample 1	Mudpit_20180119-DXS-S1-1 (1)	Cluster of Dihydropteridine reductase OS=Rattus norvegicus GN=Qdpr PE=1 SV=1 (DHPR_RAT)	Dihydropteridine reductase OS=Rattus norvegicus GN=Qdpr PE=1 SV=1	DHPR_RAT		uniprot-rat.fasta	25552.3	1	6	8	18	2.92e-05	0.402	241
dsx	Isobaric Tag Samples	iTRAQ Sample 1	Mudpit_20180119-DXS-S1-1 (1)	Cluster of Prohibitin OS=Rattus norvegicus GN=Phb PE=1 SV=1 (PHB_RAT)	Prohibitin OS=Rattus norvegicus GN=Phb PE=1 SV=1	PHB_RAT		uniprot-rat.fasta	29820.6	1	11	11	34	5.51e-05	0.504	272
dsx	Isobaric Tag Samples	iTRAQ Sample 1	Mudpit_20180119-DXS-S1-1 (1)	Cluster of Complement component 4A (Rodgers blood group) OS=Rattus norvegicus GN=LOC103689965 PE=1 SV=1 (A0A0G2JW12_RAT)	Complement component 4A (Rodgers blood group) OS=Rattus norvegicus GN=LOC103689965 PE=1 SV=1	A0A0G2JW12_RAT,Q6MG79_RAT		uniprot-rat.fasta	192250	1	3	3	3	4.87e-06	0.0334	1737
dsx	Isobaric Tag Samples	iTRAQ Sample 1	Mudpit_20180119-DXS-S1-1 (1)	Cluster of Prostaglandin reductase 2 OS=Rattus norvegicus GN=Ptgr2 PE=2 SV=2 (PTGR2_RAT)	Prostaglandin reductase 2 OS=Rattus norvegicus GN=Ptgr2 PE=2 SV=2	PTGR2_RAT		uniprot-rat.fasta	38136.3	1	4	4	5	8.11e-06	0.151	351
dsx	Isobaric Tag Samples	iTRAQ Sample 1	Mudpit_20180119-DXS-S1-1 (1)	Cluster of Sterile alpha and TIR motif containing 1 (Predicted) OS=Rattus norvegicus GN=Sarm1 PE=1 SV=1 (D3ZUM2_RAT)	Sterile alpha and TIR motif containing 1 (Predicted) OS=Rattus norvegicus GN=Sarm1 PE=1 SV=1	D3ZUM2_RAT		uniprot-rat.fasta	79689.9	1	7	7	7	1.14e-05	0.126	724
dsx	Isobaric Tag Samples	iTRAQ Sample 1	Mudpit_20180119-DXS-S1-1 (1)	Cluster of Protein phosphatase 1E OS=Rattus norvegicus GN=Ppm1e PE=1 SV=1 (PPM1E_RAT)	Protein phosphatase 1E OS=Rattus norvegicus GN=Ppm1e PE=1 SV=1	PPM1E_RAT		uniprot-rat.fasta	83438.7	1	4	4	7	1.14e-05	0.0907	750
dsx	Isobaric Tag Samples	iTRAQ Sample 1	Mudpit_20180119-DXS-S1-1 (1)	Cluster of Enhancer of mRNA-decapping protein 4 OS=Rattus norvegicus GN=Edc4 PE=1 SV=2 (F7F707_RAT)	Enhancer of mRNA-decapping protein 4 OS=Rattus norvegicus GN=Edc4 PE=1 SV=2	F7F707_RAT		uniprot-rat.fasta	163255	1	3	3	3	4.87e-06	0.0342	1519
dsx	Isobaric Tag Samples	iTRAQ Sample 1	Mudpit_20180119-DXS-S1-1 (1)	Cluster of Formin homology 2 domain-containing 3 (Fragment) OS=Rattus norvegicus GN=Fhod3 PE=4 SV=1 (A0A1W2Q659_RAT)	Formin homology 2 domain-containing 3 (Fragment) OS=Rattus norvegicus GN=Fhod3 PE=4 SV=1	A0A1W2Q659_RAT,A0A1W2Q6D5_RAT,F1LQJ2_RAT,F1LRX2_RAT		uniprot-rat.fasta	172177	0.954	1	1	2	3.24e-06	0.0217	1547
dsx	Isobaric Tag Samples	iTRAQ Sample 1	Mudpit_20180119-DXS-S1-1 (1)	Cluster of Family with sequence similarity 98, member B OS=Rattus norvegicus GN=Fam98b PE=1 SV=3 (D4AE02_RAT)	Family with sequence similarity 98, member B OS=Rattus norvegicus GN=Fam98b PE=1 SV=3	D4AE02_RAT		uniprot-rat.fasta	46416.9	0.984	1	1	1	1.62e-06	0.037	433
dsx	Isobaric Tag Samples	iTRAQ Sample 1	Mudpit_20180119-DXS-S1-1 (1)	Cluster of Mitochondrial glutamate carrier 1-like OS=Rattus norvegicus GN=LOC100911440 PE=1 SV=1 (A0A0G2K5L2_RAT)	Mitochondrial glutamate carrier 1-like OS=Rattus norvegicus GN=LOC100911440 PE=1 SV=1	A0A0G2K5L2_RAT		uniprot-rat.fasta	34663.4	1	7	9	23	3.73e-05	0.393	323
dsx	Isobaric Tag Samples	iTRAQ Sample 1	Mudpit_20180119-DXS-S1-1 (1)	Cluster of Atlastin-1 OS=Rattus norvegicus GN=Atl1 PE=1 SV=1 (ATLA1_RAT)	Atlastin-1 OS=Rattus norvegicus GN=Atl1 PE=1 SV=1	ATLA1_RAT		uniprot-rat.fasta	63377.7	1	9	11	19	3.08e-05	0.256	558
dsx	Isobaric Tag Samples	iTRAQ Sample 1	Mudpit_20180119-DXS-S1-1 (1)	Cluster of Uncharacterized LOC100910996 OS=Rattus norvegicus GN=LOC100910996 PE=4 SV=1 (A0A0G2KB69_RAT)	Uncharacterized LOC100910996 OS=Rattus norvegicus GN=LOC100910996 PE=4 SV=1	A0A0G2KB69_RAT,OCC1_RAT		uniprot-rat.fasta	6374.9	0.95	1	2	2	3.24e-06	0.564	63
dsx	Isobaric Tag Samples	iTRAQ Sample 1	Mudpit_20180119-DXS-S1-1 (1)	Cluster of WD repeat domain phosphoinositide-interacting protein 2 OS=Rattus norvegicus GN=Wipi2 PE=1 SV=1 (WIPI2_RAT)	WD repeat domain phosphoinositide-interacting protein 2 OS=Rattus norvegicus GN=Wipi2 PE=1 SV=1	WIPI2_RAT		uniprot-rat.fasta	48520.3	1	3	3	3	4.87e-06	0.135	445
dsx	Isobaric Tag Samples	iTRAQ Sample 1	Mudpit_20180119-DXS-S1-1 (1)	Cluster of Cars protein (Fragment) OS=Rattus norvegicus GN=Cars PE=2 SV=1 (B2RYA5_RAT)	Cars protein (Fragment) OS=Rattus norvegicus GN=Cars PE=2 SV=1	B2RYA5_RAT		uniprot-rat.fasta	74619.8	1	6	7	9	1.46e-05	0.128	655
dsx	Isobaric Tag Samples	iTRAQ Sample 1	Mudpit_20180119-DXS-S1-1 (1)	Cluster of RCG21806 OS=Rattus norvegicus GN=Rhof PE=1 SV=2 (D3ZRB3_RAT)	RCG21806 OS=Rattus norvegicus GN=Rhof PE=1 SV=2	D3ZRB3_RAT		uniprot-rat.fasta	23601.8	0.927	1	1	1	1.62e-06	0.0332	211
dsx	Isobaric Tag Samples	iTRAQ Sample 1	Mudpit_20180119-DXS-S1-1 (1)	Cluster of Potassium/sodium hyperpolarization-activated cyclic nucleotide-gated channel 1 OS=Rattus norvegicus GN=Hcn1 PE=4 SV=1 (F1LSH6_RAT)	Potassium/sodium hyperpolarization-activated cyclic nucleotide-gated channel 2 OS=Rattus norvegicus GN=Hcn2 PE=1 SV=3	F1LRY7_RAT,HCN2_RAT		uniprot-rat.fasta	94922.8	1	4	4	6	9.73e-06	0.0874	863
dsx	Isobaric Tag Samples	iTRAQ Sample 1	Mudpit_20180119-DXS-S1-1 (1)	Cluster of Regulating synaptic membrane exocytosis protein 2 OS=Rattus norvegicus GN=Rims2 PE=1 SV=2 (A0A096P6M3_RAT)	Regulating synaptic membrane exocytosis protein 2 OS=Rattus norvegicus GN=Rims2 PE=1 SV=2	A0A096P6M3_RAT,A0A096P6M8_RAT,F1LNC5_RAT,RIMS2_RAT		uniprot-rat.fasta	175914	0.997	1	1	1	1.62e-06	0.0127	1555
dsx	Isobaric Tag Samples	iTRAQ Sample 1	Mudpit_20180119-DXS-S1-1 (1)	Cluster of 4-nitrophenylphosphatase domain and non-neuronal SNAP25-like protein homolog 1 (C. elegans), isoform CRA_b OS=Rattus norvegicus GN=Nipsnap1 PE=1 SV=1 (G3V728_RAT)	4-nitrophenylphosphatase domain and non-neuronal SNAP25-like protein homolog 1 (C. elegans), isoform CRA_b OS=Rattus norvegicus GN=Nipsnap1 PE=1 SV=1	G3V728_RAT,Q5EBA4_RAT		uniprot-rat.fasta	33347.3	1	8	9	16	2.6e-05	0.352	284
dsx	Isobaric Tag Samples	iTRAQ Sample 1	Mudpit_20180119-DXS-S1-1 (1)	Cluster of Protein-L-isoaspartate(D-aspartate) O-methyltransferase OS=Rattus norvegicus GN=Pcmt1 PE=1 SV=2 (PIMT_RAT)	Protein-L-isoaspartate(D-aspartate) O-methyltransferase OS=Rattus norvegicus GN=Pcmt1 PE=1 SV=2	PIMT_RAT		uniprot-rat.fasta	24641.9	1	6	6	17	2.76e-05	0.414	227
dsx	Isobaric Tag Samples	iTRAQ Sample 1	Mudpit_20180119-DXS-S1-1 (1)	Cluster of Eukaryotic translation initiation factor 4, gamma 2 OS=Rattus norvegicus GN=Eif4g2 PE=1 SV=2 (F1LN59_RAT)	Eukaryotic translation initiation factor 4, gamma 2 OS=Rattus norvegicus GN=Eif4g2 PE=1 SV=2	F1LN59_RAT		uniprot-rat.fasta	102119	1	3	3	4	6.49e-06	0.043	906
dsx	Isobaric Tag Samples	iTRAQ Sample 1	Mudpit_20180119-DXS-S1-1 (1)	Cluster of tr|W8C8J2|W8C8J2_RAT-DECOY	tr|W8C8J2|W8C8J2_RAT-DECOY	tr|W8C8J2|W8C8J2_RAT-DECOY			0	0.926	1	1	1	1.62e-06	0
dsx	Isobaric Tag Samples	iTRAQ Sample 1	Mudpit_20180119-DXS-S1-1 (1)	Cluster of Proteasome (Prosome, macropain) 26S subunit, non-ATPase, 14 OS=Rattus norvegicus GN=Psmd14 PE=1 SV=1 (Q4V8E2_RAT)	Proteasome (Prosome, macropain) 26S subunit, non-ATPase, 14 OS=Rattus norvegicus GN=Psmd14 PE=1 SV=1	Q4V8E2_RAT		uniprot-rat.fasta	34576.6	1	4	5	9	1.46e-05	0.2	310
dsx	Isobaric Tag Samples	iTRAQ Sample 1	Mudpit_20180119-DXS-S1-1 (1)	Cluster of Annexin OS=Rattus norvegicus GN=Anxa6 PE=1 SV=1 (Q6IMZ3_RAT)	Annexin OS=Rattus norvegicus GN=Anxa6 PE=1 SV=1	Q6IMZ3_RAT		uniprot-rat.fasta	75760.3	1	21	21	37	6e-05	0.38	673
dsx	Isobaric Tag Samples	iTRAQ Sample 1	Mudpit_20180119-DXS-S1-1 (1)	Cluster of Dihydrolipoamide acetyltransferase component of pyruvate dehydrogenase complex OS=Rattus norvegicus GN=Dbt PE=1 SV=1 (B2GV15_RAT)	Dihydrolipoamide acetyltransferase component of pyruvate dehydrogenase complex OS=Rattus norvegicus GN=Dbt PE=1 SV=1	B2GV15_RAT		uniprot-rat.fasta	53274.6	1	2	2	2	3.24e-06	0.0456	482
dsx	Isobaric Tag Samples	iTRAQ Sample 1	Mudpit_20180119-DXS-S1-1 (1)	Cluster of Gamma-adducin OS=Rattus norvegicus GN=Add3 PE=1 SV=1 (A0A0G2JW28_RAT)	Gamma-adducin OS=Rattus norvegicus GN=Add3 PE=1 SV=1	A0A0G2JW28_RAT,D3ZCH7_RAT,G3V9D7_RAT		uniprot-rat.fasta	75377	1	12	12	19	3.08e-05	0.254	673
dsx	Isobaric Tag Samples	iTRAQ Sample 1	Mudpit_20180119-DXS-S1-1 (1)	Cluster of Nuclear receptor binding protein OS=Rattus norvegicus GN=Nrbp1 PE=1 SV=1 (Q3SWT7_RAT)	Nuclear receptor binding protein OS=Rattus norvegicus GN=Nrbp1 PE=1 SV=1	Q3SWT7_RAT		uniprot-rat.fasta	59792.3	1	2	2	2	3.24e-06	0.0523	535
dsx	Isobaric Tag Samples	iTRAQ Sample 1	Mudpit_20180119-DXS-S1-1 (1)	Cluster of Mitochondrial 2-oxoglutarate/malate carrier protein OS=Rattus norvegicus GN=Slc25a11 PE=1 SV=3 (M2OM_RAT)	Mitochondrial 2-oxoglutarate/malate carrier protein OS=Rattus norvegicus GN=Slc25a11 PE=1 SV=3	M2OM_RAT		uniprot-rat.fasta	34245.4	1	0	0	21	3.41e-05	0.178	314
dsx	Isobaric Tag Samples	iTRAQ Sample 1	Mudpit_20180119-DXS-S1-1 (1)	Cluster of HD domain containing 2 (Predicted), isoform CRA_b OS=Rattus norvegicus GN=Hddc2 PE=1 SV=1 (D3ZKT8_RAT)	HD domain containing 2 (Predicted), isoform CRA_b OS=Rattus norvegicus GN=Hddc2 PE=1 SV=1	D3ZKT8_RAT		uniprot-rat.fasta	22988.1	0.988	1	1	1	1.62e-06	0.0854	199
dsx	Isobaric Tag Samples	iTRAQ Sample 1	Mudpit_20180119-DXS-S1-1 (1)	Cluster of Importin 4 OS=Rattus norvegicus GN=Ipo4 PE=1 SV=2 (D4A2D7_RAT)	Importin 4 OS=Rattus norvegicus GN=Ipo4 PE=1 SV=2	D4A2D7_RAT		uniprot-rat.fasta	118930	1	3	3	3	4.87e-06	0.0315	1081
dsx	Isobaric Tag Samples	iTRAQ Sample 1	Mudpit_20180119-DXS-S1-1 (1)	Cluster of EH-domain-containing 4 OS=Rattus norvegicus GN=Ehd4 PE=1 SV=1 (Q8R3Z7_RAT)	EH-domain-containing 4 OS=Rattus norvegicus GN=Ehd4 PE=1 SV=1	Q8R3Z7_RAT		uniprot-rat.fasta	61470	1	4	4	4	6.49e-06	0.0869	541
dsx	Isobaric Tag Samples	iTRAQ Sample 1	Mudpit_20180119-DXS-S1-1 (1)	Cluster of Calmodulin-regulated spectrin-associated protein 1 OS=Rattus norvegicus GN=Camsap1 PE=1 SV=1 (A0A0G2K5T1_RAT)	Calmodulin-regulated spectrin-associated protein 1 OS=Rattus norvegicus GN=Camsap1 PE=1 SV=1	A0A0G2K5T1_RAT,CAMP1_RAT		uniprot-rat.fasta	178528	1	4	4	4	6.49e-06	0.0305	1604
dsx	Isobaric Tag Samples	iTRAQ Sample 1	Mudpit_20180119-DXS-S1-1 (1)	Cluster of Carboxypeptidase E OS=Rattus norvegicus GN=Cpe PE=2 SV=1 (Q5U322_RAT)	Carboxypeptidase E OS=Rattus norvegicus GN=Cpe PE=2 SV=1	Q5U322_RAT		uniprot-rat.fasta	53282	1	1	1	10	1.62e-05	0.206	476
dsx	Isobaric Tag Samples	iTRAQ Sample 1	Mudpit_20180119-DXS-S1-1 (1)	Cluster of Calmodulin-1 OS=Rattus norvegicus GN=Calm1 PE=1 SV=1 (CALM1_RAT)	Calmodulin-1 OS=Rattus norvegicus GN=Calm1 PE=1 SV=1	CALM1_RAT,CALM2_RAT,CALM3_RAT		uniprot-rat.fasta	16838	1	7	11	42	6.81e-05	0.47	149
dsx	Isobaric Tag Samples	iTRAQ Sample 1	Mudpit_20180119-DXS-S1-1 (1)	Cluster of Reticulocalbin 1 OS=Rattus norvegicus GN=Rcn1 PE=1 SV=1 (D3ZUB0_RAT)	Reticulocalbin 1 OS=Rattus norvegicus GN=Rcn1 PE=1 SV=1	D3ZUB0_RAT		uniprot-rat.fasta	38091.3	1	2	2	2	3.24e-06	0.0862	325
dsx	Isobaric Tag Samples	iTRAQ Sample 1	Mudpit_20180119-DXS-S1-1 (1)	Cluster of Similar to RIKEN cDNA 9330182L06 OS=Rattus norvegicus GN=RGD1563349 PE=4 SV=3 (F1M4B6_RAT)	Similar to RIKEN cDNA 9330182L06 OS=Rattus norvegicus GN=RGD1563349 PE=4 SV=3	F1M4B6_RAT		uniprot-rat.fasta	106378	0.95	1	1	1	1.62e-06	0.0136	958
dsx	Isobaric Tag Samples	iTRAQ Sample 1	Mudpit_20180119-DXS-S1-1 (1)	Cluster of FAS-associated factor 2 OS=Rattus norvegicus GN=Faf2 PE=1 SV=1 (A0A0G2JTA0_RAT)	FAS-associated factor 2 OS=Rattus norvegicus GN=Faf2 PE=1 SV=1	A0A0G2JTA0_RAT		uniprot-rat.fasta	52461.1	1	5	5	6	9.73e-06	0.178	445
dsx	Isobaric Tag Samples	iTRAQ Sample 1	Mudpit_20180119-DXS-S1-1 (1)	Cluster of Acetyl-CoA carboxylase 1 OS=Rattus norvegicus GN=Acaca PE=1 SV=1 (ACACA_RAT)	Acetyl-CoA carboxylase 1 OS=Rattus norvegicus GN=Acaca PE=1 SV=1	ACACA_RAT		uniprot-rat.fasta	265196	1	6	6	6	9.73e-06	0.026	2345
dsx	Isobaric Tag Samples	iTRAQ Sample 1	Mudpit_20180119-DXS-S1-1 (1)	Cluster of Neurabin-2 OS=Rattus norvegicus GN=Ppp1r9b PE=1 SV=1 (NEB2_RAT)	Neurabin-2 OS=Rattus norvegicus GN=Ppp1r9b PE=1 SV=1	NEB2_RAT		uniprot-rat.fasta	89646.5	1	13	14	25	4.05e-05	0.247	817
dsx	Isobaric Tag Samples	iTRAQ Sample 1	Mudpit_20180119-DXS-S1-1 (1)	Cluster of Mannose-6-phosphate isomerase OS=Rattus norvegicus GN=Mpi PE=2 SV=1 (MPI_RAT)	Mannose-6-phosphate isomerase OS=Rattus norvegicus GN=Mpi PE=2 SV=1	MPI_RAT		uniprot-rat.fasta	46425.1	1	4	4	6	9.73e-06	0.201	423
dsx	Isobaric Tag Samples	iTRAQ Sample 1	Mudpit_20180119-DXS-S1-1 (1)	Cluster of Ubiquitin-related modifier 1 OS=Rattus norvegicus GN=Urm1 PE=1 SV=1 (B6ID11_RAT)	Ubiquitin-related modifier 1 OS=Rattus norvegicus GN=Urm1 PE=1 SV=1	B6ID11_RAT		uniprot-rat.fasta	11327.4	0.985	1	1	1	1.62e-06	0.149	101
dsx	Isobaric Tag Samples	iTRAQ Sample 1	Mudpit_20180119-DXS-S1-1 (1)	Cluster of Small nuclear ribonucleoprotein polypeptide A' OS=Rattus norvegicus GN=Snrpa1 PE=1 SV=1 (D3ZZR5_RAT)	Small nuclear ribonucleoprotein polypeptide A' OS=Rattus norvegicus GN=Snrpa1 PE=1 SV=1	D3ZZR5_RAT		uniprot-rat.fasta	28319	1	3	3	3	4.87e-06	0.22	255
dsx	Isobaric Tag Samples	iTRAQ Sample 1	Mudpit_20180119-DXS-S1-1 (1)	Cluster of Armc8 protein (Fragment) OS=Rattus norvegicus GN=Armc8 PE=2 SV=1 (B4F7A2_RAT)	Armc8 protein (Fragment) OS=Rattus norvegicus GN=Armc8 PE=2 SV=1	B4F7A2_RAT,F1M943_RAT		uniprot-rat.fasta	75304.5	1	2	2	2	3.24e-06	0.0268	672
dsx	Isobaric Tag Samples	iTRAQ Sample 1	Mudpit_20180119-DXS-S1-1 (1)	Cluster of Reticulophagy regulator 2 OS=Rattus norvegicus GN=Retreg2 PE=1 SV=2 (RETR2_RAT)	Reticulophagy regulator 2 OS=Rattus norvegicus GN=Retreg2 PE=1 SV=2	RETR2_RAT		uniprot-rat.fasta	57660.1	0.937	1	1	1	1.62e-06	0.0462	541
dsx	Isobaric Tag Samples	iTRAQ Sample 1	Mudpit_20180119-DXS-S1-1 (1)	Cluster of D-dopachrome tautomerase OS=Rattus norvegicus GN=Ddt PE=1 SV=1 (A0A0F7RQJ6_RAT)	D-dopachrome tautomerase OS=Rattus norvegicus GN=Ddt PE=1 SV=1	A0A0F7RQJ6_RAT,DOPD_RAT		uniprot-rat.fasta	13133.9	1	3	4	12	1.95e-05	0.5	118
dsx	Isobaric Tag Samples	iTRAQ Sample 1	Mudpit_20180119-DXS-S1-1 (1)	Cluster of tr|A0A0G2K6R9|A0A0G2K6R9_RAT-DECOY	tr|A0A0G2K6R9|A0A0G2K6R9_RAT-DECOY	tr|A0A0G2K6R9|A0A0G2K6R9_RAT-DECOY			0	0.969	1	1	2	3.24e-06	0
dsx	Isobaric Tag Samples	iTRAQ Sample 1	Mudpit_20180119-DXS-S1-1 (1)	Cluster of Lysosomal alpha-glucosidase OS=Rattus norvegicus GN=Gaa PE=2 SV=1 (LYAG_RAT)	Lysosomal alpha-glucosidase OS=Rattus norvegicus GN=Gaa PE=2 SV=1	LYAG_RAT		uniprot-rat.fasta	106208	0.999	1	1	1	1.62e-06	0.0136	953
dsx	Isobaric Tag Samples	iTRAQ Sample 1	Mudpit_20180119-DXS-S1-1 (1)	Cluster of tr|B0K031|B0K031_RAT-DECOY	tr|B0K031|B0K031_RAT-DECOY	tr|B0K031|B0K031_RAT-DECOY			0	0.943	1	1	1	1.62e-06	0
dsx	Isobaric Tag Samples	iTRAQ Sample 1	Mudpit_20180119-DXS-S1-1 (1)	Cluster of Delta-1-pyrroline-5-carboxylate synthase OS=Rattus norvegicus GN=Aldh18a1 PE=3 SV=1 (D3ZIE9_RAT)	Delta-1-pyrroline-5-carboxylate synthase OS=Rattus norvegicus GN=Aldh18a1 PE=3 SV=1	D3ZIE9_RAT		uniprot-rat.fasta	87330.1	1	8	8	8	1.3e-05	0.119	795
dsx	Isobaric Tag Samples	iTRAQ Sample 1	Mudpit_20180119-DXS-S1-1 (1)	Cluster of Uncharacterized protein OS=Rattus norvegicus PE=4 SV=1 (Q63581_RAT)	Kininogen 1 OS=Rattus norvegicus GN=Kng1 PE=4 SV=2	F7EUK4_RAT,KNT2_RAT		uniprot-rat.fasta	47704.1	0.999	1	1	5	8.11e-06	0.109	430
dsx	Isobaric Tag Samples	iTRAQ Sample 1	Mudpit_20180119-DXS-S1-1 (1)	Cluster of Solute carrier family 7 member 11 OS=Rattus norvegicus GN=Slc7a11 PE=1 SV=1 (D4ADU2_RAT)	Solute carrier family 7 member 11 OS=Rattus norvegicus GN=Slc7a11 PE=1 SV=1	D4ADU2_RAT		uniprot-rat.fasta	55444.1	0.95	1	1	1	1.62e-06	0.0319	502
dsx	Isobaric Tag Samples	iTRAQ Sample 1	Mudpit_20180119-DXS-S1-1 (1)	Cluster of Protein ABHD16A (Fragment) OS=Rattus norvegicus GN=Abhd16a PE=1 SV=1 (A0A0G2K4N8_RAT)	Protein ABHD16A (Fragment) OS=Rattus norvegicus GN=Abhd16a PE=1 SV=1	A0A0G2K4N8_RAT		uniprot-rat.fasta	47971.6	0.988	2	2	2	3.24e-06	0.0448	424
dsx	Isobaric Tag Samples	iTRAQ Sample 1	Mudpit_20180119-DXS-S1-1 (1)	Cluster of WAS protein family, member 3 OS=Rattus norvegicus GN=Wasf3 PE=4 SV=2 (M0R7F3_RAT)	WAS protein family, member 3 OS=Rattus norvegicus GN=Wasf3 PE=4 SV=2	M0R7F3_RAT		uniprot-rat.fasta	54860.1	1	2	2	3	4.87e-06	0.0797	502
dsx	Isobaric Tag Samples	iTRAQ Sample 1	Mudpit_20180119-DXS-S1-1 (1)	Cluster of 40S ribosomal protein S4, X isoform OS=Rattus norvegicus GN=Rps4x PE=2 SV=2 (RS4X_RAT)	40S ribosomal protein S4, X isoform OS=Rattus norvegicus GN=Rps4x PE=2 SV=2	RS4X_RAT		uniprot-rat.fasta	29599.3	1	7	8	15	2.43e-05	0.289	263
dsx	Isobaric Tag Samples	iTRAQ Sample 1	Mudpit_20180119-DXS-S1-1 (1)	Cluster of Synaptogyrin-1 (Fragment) OS=Rattus norvegicus GN=Syngr1 PE=4 SV=2 (A0A0G2K3P9_RAT)	Synaptogyrin-1 (Fragment) OS=Rattus norvegicus GN=Syngr1 PE=4 SV=2	A0A0G2K3P9_RAT,SNG1_RAT		uniprot-rat.fasta	25668.8	1	2	2	7	1.14e-05	0.129	234
dsx	Isobaric Tag Samples	iTRAQ Sample 1	Mudpit_20180119-DXS-S1-1 (1)	Cluster of Phosphatidylglycerophosphatase and protein-tyrosine phosphatase 1 OS=Rattus norvegicus GN=Ptpmt1 PE=1 SV=1 (G3V7B6_RAT)	Phosphatidylglycerophosphatase and protein-tyrosine phosphatase 1 OS=Rattus norvegicus GN=Ptpmt1 PE=1 SV=1	G3V7B6_RAT		uniprot-rat.fasta	27529.6	1	2	2	2	3.24e-06	0.116	251
dsx	Isobaric Tag Samples	iTRAQ Sample 1	Mudpit_20180119-DXS-S1-1 (1)	Cluster of Tyrosine-protein phosphatase non-receptor type 5 OS=Rattus norvegicus GN=Ptpn5 PE=1 SV=1 (A0A0G2QC31_RAT)	Tyrosine-protein phosphatase non-receptor type 5 OS=Rattus norvegicus GN=Ptpn5 PE=1 SV=1	A0A0G2QC31_RAT,PTN5_RAT,Q56A30_RAT		uniprot-rat.fasta	42365.8	1	2	2	3	4.87e-06	0.0616	369
dsx	Isobaric Tag Samples	iTRAQ Sample 1	Mudpit_20180119-DXS-S1-1 (1)	Cluster of LRRGT00191 OS=Rattus norvegicus GN=Serinc1 PE=2 SV=1 (Q6QI17_RAT)	LRRGT00191 OS=Rattus norvegicus GN=Serinc1 PE=2 SV=1	Q6QI17_RAT		uniprot-rat.fasta	194164	0.997	1	1	1	1.62e-06	0.00771	1687
dsx	Isobaric Tag Samples	iTRAQ Sample 1	Mudpit_20180119-DXS-S1-1 (1)	Cluster of Lysophosphatidylcholine acyltransferase 4 OS=Rattus norvegicus GN=Lpcat4 PE=4 SV=3 (D3ZR52_RAT)	Lysophosphatidylcholine acyltransferase 4 OS=Rattus norvegicus GN=Lpcat4 PE=4 SV=3	D3ZR52_RAT		uniprot-rat.fasta	57137.1	0.984	1	1	1	1.62e-06	0.0307	522
dsx	Isobaric Tag Samples	iTRAQ Sample 1	Mudpit_20180119-DXS-S1-1 (1)	Cluster of Pdxp protein OS=Rattus norvegicus GN=Pdxp PE=1 SV=1 (B2GV79_RAT)	Pdxp protein OS=Rattus norvegicus GN=Pdxp PE=1 SV=1	B2GV79_RAT,M0R416_RAT,PLPP_RAT		uniprot-rat.fasta	33115.2	1	6	6	11	1.78e-05	0.308	309
dsx	Isobaric Tag Samples	iTRAQ Sample 1	Mudpit_20180119-DXS-S1-1 (1)	Cluster of Gamma-aminobutyric acid receptor-associated protein-like 2 OS=Rattus norvegicus GN=Gabarapl2 PE=3 SV=1 (GBRL2_RAT)	Gamma-aminobutyric acid receptor-associated protein-like 2 OS=Rattus norvegicus GN=Gabarapl2 PE=3 SV=1	GBRL2_RAT		uniprot-rat.fasta	13667.2	1	4	5	5	8.11e-06	0.359	117
dsx	Isobaric Tag Samples	iTRAQ Sample 1	Mudpit_20180119-DXS-S1-1 (1)	Cluster of Putative uncharacterized protein LOC502414 OS=Rattus norvegicus GN=Tbc1d22b PE=2 SV=1 (Q6U1J1_RAT)	Putative uncharacterized protein LOC502414 OS=Rattus norvegicus GN=Tbc1d22b PE=2 SV=1	Q6U1J1_RAT		uniprot-rat.fasta	59055.8	0.95	1	1	1	1.62e-06	0.0356	505
dsx	Isobaric Tag Samples	iTRAQ Sample 1	Mudpit_20180119-DXS-S1-1 (1)	Cluster of Spectrin alpha chain, non-erythrocytic 1 OS=Rattus norvegicus GN=Sptan1 PE=1 SV=2 (SPTN1_RAT)	Spectrin alpha chain, non-erythrocytic 1 OS=Rattus norvegicus GN=Sptan1 PE=1 SV=2	SPTN1_RAT		uniprot-rat.fasta	284641	1	114	136	352	0.000571	0.531	2472
dsx	Isobaric Tag Samples	iTRAQ Sample 1	Mudpit_20180119-DXS-S1-1 (1)	Cluster of ATP synthase mitochondrial F1 complex assembly factor 2 OS=Rattus norvegicus GN=Atpaf2 PE=1 SV=1 (D3ZTW7_RAT)	ATP synthase mitochondrial F1 complex assembly factor 2 OS=Rattus norvegicus GN=Atpaf2 PE=1 SV=1	D3ZTW7_RAT		uniprot-rat.fasta	34193.2	0.945	1	1	1	1.62e-06	0.0403	298
dsx	Isobaric Tag Samples	iTRAQ Sample 1	Mudpit_20180119-DXS-S1-1 (1)	Cluster of Unconventional myosin-IXa OS=Rattus norvegicus GN=Myo9a PE=1 SV=1 (A0A0G2JXH4_RAT)	Unconventional myosin-IXa OS=Rattus norvegicus GN=Myo9a PE=1 SV=1	A0A0G2JXH4_RAT,F1LMQ1_RAT,MYO9A_RAT		uniprot-rat.fasta	301389	0.999	2	2	2	3.24e-06	0.00997	2626
dsx	Isobaric Tag Samples	iTRAQ Sample 1	Mudpit_20180119-DXS-S1-1 (1)	Cluster of N-terminal EF-hand calcium-binding protein 2 OS=Rattus norvegicus GN=Necab2 PE=1 SV=3 (NECA2_RAT)	N-terminal EF-hand calcium-binding protein 2 OS=Rattus norvegicus GN=Necab2 PE=1 SV=3	NECA2_RAT		uniprot-rat.fasta	43526.3	1	5	5	5	8.11e-06	0.177	389
dsx	Isobaric Tag Samples	iTRAQ Sample 1	Mudpit_20180119-DXS-S1-1 (1)	Cluster of TBC1 domain family, member 10b OS=Rattus norvegicus GN=Tbc1d10b PE=1 SV=1 (D3ZSY8_RAT)	TBC1 domain family, member 10b OS=Rattus norvegicus GN=Tbc1d10b PE=1 SV=1	D3ZSY8_RAT		uniprot-rat.fasta	86649.7	1	3	3	3	4.87e-06	0.0604	795
dsx	Isobaric Tag Samples	iTRAQ Sample 1	Mudpit_20180119-DXS-S1-1 (1)	Cluster of Phosphatidylinositol 3,4,5-trisphosphate 5-phosphatase 2 (Fragment) OS=Rattus norvegicus GN=Inppl1 PE=1 SV=1 (A0A1B0GWM0_RAT)	Phosphatidylinositol 3,4,5-trisphosphate 5-phosphatase 2 (Fragment) OS=Rattus norvegicus GN=Inppl1 PE=1 SV=1	A0A1B0GWM0_RAT,SHIP2_RAT,V9GZ88_RAT		uniprot-rat.fasta	139146	0.995	1	1	1	1.62e-06	0.0203	1257
dsx	Isobaric Tag Samples	iTRAQ Sample 1	Mudpit_20180119-DXS-S1-1 (1)	Cluster of Sorting nexin-5 OS=Rattus norvegicus GN=Snx5 PE=1 SV=1 (SNX5_RAT)	Sorting nexin-5 OS=Rattus norvegicus GN=Snx5 PE=1 SV=1	SNX5_RAT		uniprot-rat.fasta	46794.7	1	5	5	6	9.73e-06	0.188	404
dsx	Isobaric Tag Samples	iTRAQ Sample 1	Mudpit_20180119-DXS-S1-1 (1)	Cluster of Adenosylhomocysteinase OS=Rattus norvegicus GN=Ahcy PE=2 SV=1 (Q6P743_RAT)	Adenosylhomocysteinase OS=Rattus norvegicus GN=Ahcy PE=2 SV=1	Q6P743_RAT,SAHH_RAT		uniprot-rat.fasta	47538.9	1	12	13	26	4.22e-05	0.352	432
dsx	Isobaric Tag Samples	iTRAQ Sample 1	Mudpit_20180119-DXS-S1-1 (1)	Cluster of LIM and SH3 domain protein 1 OS=Rattus norvegicus GN=Lasp1 PE=1 SV=1 (LASP1_RAT)	LIM and SH3 domain protein 1 OS=Rattus norvegicus GN=Lasp1 PE=1 SV=1	LASP1_RAT		uniprot-rat.fasta	29969.9	1	7	7	10	1.62e-05	0.376	263
dsx	Isobaric Tag Samples	iTRAQ Sample 1	Mudpit_20180119-DXS-S1-1 (1)	Cluster of CD59 glycoprotein OS=Rattus norvegicus GN=Cd59 PE=1 SV=2 (CD59_RAT)	CD59 glycoprotein OS=Rattus norvegicus GN=Cd59 PE=1 SV=2	CD59_RAT		uniprot-rat.fasta	13790.5	1	3	3	9	1.46e-05	0.238	126
dsx	Isobaric Tag Samples	iTRAQ Sample 1	Mudpit_20180119-DXS-S1-1 (1)	Cluster of ATP-dependent 6-phosphofructokinase OS=Rattus norvegicus GN=Pfkp PE=2 SV=1 (C7C5T2_RAT)	ATP-dependent 6-phosphofructokinase OS=Rattus norvegicus GN=Pfkp PE=2 SV=1	C7C5T2_RAT,PFKAP_RAT		uniprot-rat.fasta	85722	1	23	26	81	0.000131	0.442	788
dsx	Isobaric Tag Samples	iTRAQ Sample 1	Mudpit_20180119-DXS-S1-1 (1)	Cluster of Delta-aminolevulinic acid dehydratase OS=Rattus norvegicus GN=Alad PE=1 SV=1 (HEM2_RAT)	Delta-aminolevulinic acid dehydratase OS=Rattus norvegicus GN=Alad PE=1 SV=1	HEM2_RAT		uniprot-rat.fasta	36031.8	1	4	4	4	6.49e-06	0.197	330
dsx	Isobaric Tag Samples	iTRAQ Sample 1	Mudpit_20180119-DXS-S1-1 (1)	Cluster of Glyceraldehyde-3-phosphate dehydrogenase OS=Rattus norvegicus PE=1 SV=1 (A0A0G2K7M1_RAT)	Glyceraldehyde-3-phosphate dehydrogenase OS=Rattus norvegicus GN=RGD1562758 PE=1 SV=2	E9PTV9_RAT		uniprot-rat.fasta	35856.9	0.992	1	1	38	6.16e-05	0.234	333
dsx	Isobaric Tag Samples	iTRAQ Sample 1	Mudpit_20180119-DXS-S1-1 (1)	Cluster of 60S ribosomal protein L15 OS=Rattus norvegicus GN=Rpl15 PE=1 SV=2 (RL15_RAT)	60S ribosomal protein L15 OS=Rattus norvegicus GN=Rpl15 PE=1 SV=2	RL15_RAT		uniprot-rat.fasta	24146.5	1	2	2	5	8.11e-06	0.172	204
dsx	Isobaric Tag Samples	iTRAQ Sample 1	Mudpit_20180119-DXS-S1-1 (1)	Cluster of Secretagogin OS=Rattus norvegicus GN=Scgn PE=4 SV=1 (F1LN07_RAT)	Secretagogin OS=Rattus norvegicus GN=Scgn PE=4 SV=1	F1LN07_RAT		uniprot-rat.fasta	32160.5	1	2	2	2	3.24e-06	0.109	276
dsx	Isobaric Tag Samples	iTRAQ Sample 1	Mudpit_20180119-DXS-S1-1 (1)	Cluster of Dynamin-1-like protein OS=Rattus norvegicus GN=Dnm1l PE=1 SV=1 (DNM1L_RAT)	Dynamin-1-like protein OS=Rattus norvegicus GN=Dnm1l PE=1 SV=1	DNM1L_RAT		uniprot-rat.fasta	83910.5	1	16	17	32	5.19e-05	0.245	755
dsx	Isobaric Tag Samples	iTRAQ Sample 1	Mudpit_20180119-DXS-S1-1 (1)	Cluster of Vacuolar protein sorting 13 homolog D OS=Rattus norvegicus GN=Vps13d PE=1 SV=1 (A0A0G2JYD4_RAT)	Vacuolar protein sorting 13 homolog D OS=Rattus norvegicus GN=Vps13d PE=1 SV=1	A0A0G2JYD4_RAT,D3ZKC6_RAT		uniprot-rat.fasta	488956	1	1	1	1	1.62e-06	0.00389	4374
dsx	Isobaric Tag Samples	iTRAQ Sample 1	Mudpit_20180119-DXS-S1-1 (1)	Cluster of Neuronal tyrosine-phosphorylated phosphoinositide-3-kinase adaptor 2 OS=Rattus norvegicus GN=Nyap2 PE=1 SV=2 (F1M3A4_RAT)	Neuronal tyrosine-phosphorylated phosphoinositide-3-kinase adaptor 2 OS=Rattus norvegicus GN=Nyap2 PE=1 SV=2	F1M3A4_RAT		uniprot-rat.fasta	78342	1	2	2	3	4.87e-06	0.0349	717
dsx	Isobaric Tag Samples	iTRAQ Sample 1	Mudpit_20180119-DXS-S1-1 (1)	Cluster of Threonine--tRNA ligase, mitochondrial OS=Rattus norvegicus GN=Tars2 PE=2 SV=1 (SYTM_RAT)	Threonine--tRNA ligase, mitochondrial OS=Rattus norvegicus GN=Tars2 PE=2 SV=1	SYTM_RAT		uniprot-rat.fasta	81673	1	3	3	3	4.87e-06	0.0609	723
dsx	Isobaric Tag Samples	iTRAQ Sample 1	Mudpit_20180119-DXS-S1-1 (1)	Cluster of MON2 homolog, regulator of endosome-to-Golgi-trafficking OS=Rattus norvegicus GN=Mon2 PE=1 SV=3 (D3ZCG3_RAT)	MON2 homolog, regulator of endosome-to-Golgi-trafficking OS=Rattus norvegicus GN=Mon2 PE=1 SV=3	D3ZCG3_RAT		uniprot-rat.fasta	188470	1	5	5	5	8.11e-06	0.0369	1707
dsx	Isobaric Tag Samples	iTRAQ Sample 1	Mudpit_20180119-DXS-S1-1 (1)	Cluster of ADP-ribosylation factor-like protein 5A OS=Rattus norvegicus GN=Arl5a PE=2 SV=1 (ARL5A_RAT)	ADP-ribosylation factor-like protein 5A OS=Rattus norvegicus GN=Arl5a PE=2 SV=1	ARL5A_RAT		uniprot-rat.fasta	20714	0.941	1	1	1	1.62e-06	0.0726	179
dsx	Isobaric Tag Samples	iTRAQ Sample 1	Mudpit_20180119-DXS-S1-1 (1)	Cluster of Tropomyosin alpha-3 chain OS=Rattus norvegicus GN=Tpm3 PE=1 SV=2 (TPM3_RAT)	Tropomyosin alpha-4 chain OS=Rattus norvegicus GN=Tpm4 PE=1 SV=1	A0A0G2K2G8_RAT,TPM4_RAT		uniprot-rat.fasta	28510.4	1	2	2	31	5.03e-05	0.288	248
dsx	Isobaric Tag Samples	iTRAQ Sample 1	Mudpit_20180119-DXS-S1-1 (1)	Cluster of Protein kinase, cAMP-dependent, catalytic, alpha OS=Rattus norvegicus GN=Prkaca PE=1 SV=1 (A1L1M0_RAT)	Protein kinase, cAMP-dependent, catalytic, alpha OS=Rattus norvegicus GN=Prkaca PE=1 SV=1	A1L1M0_RAT		uniprot-rat.fasta	40607.4	1	3	4	13	2.11e-05	0.336	351
dsx	Isobaric Tag Samples	iTRAQ Sample 1	Mudpit_20180119-DXS-S1-1 (1)	Cluster of Mitochondrial tRNA-specific 2-thiouridylase 1 OS=Rattus norvegicus GN=Trmu PE=1 SV=1 (D3ZLU4_RAT)	Mitochondrial tRNA-specific 2-thiouridylase 1 OS=Rattus norvegicus GN=Trmu PE=1 SV=1	D3ZLU4_RAT,MTU1_RAT		uniprot-rat.fasta	49724	0.999	2	2	2	3.24e-06	0.0671	441
dsx	Isobaric Tag Samples	iTRAQ Sample 1	Mudpit_20180119-DXS-S1-1 (1)	Cluster of Acyl-CoA synthetase family member 2, mitochondrial OS=Rattus norvegicus GN=Acsf2 PE=2 SV=1 (ACSF2_RAT)	Acyl-CoA synthetase family member 2, mitochondrial OS=Rattus norvegicus GN=Acsf2 PE=2 SV=1	ACSF2_RAT		uniprot-rat.fasta	67887.6	1	13	14	23	3.73e-05	0.26	615
dsx	Isobaric Tag Samples	iTRAQ Sample 1	Mudpit_20180119-DXS-S1-1 (1)	Cluster of Transcriptional activator protein Pur-beta OS=Rattus norvegicus GN=Purb PE=1 SV=1 (A0A0G2JUX5_RAT)	Transcriptional activator protein Pur-beta OS=Rattus norvegicus GN=Purb PE=1 SV=1	A0A0G2JUX5_RAT,PURB_RAT		uniprot-rat.fasta	33419.1	1	4	5	6	9.73e-06	0.312	315
dsx	Isobaric Tag Samples	iTRAQ Sample 1	Mudpit_20180119-DXS-S1-1 (1)	Cluster of Mitochondrial ribosomal protein S2 OS=Rattus norvegicus GN=Mrps2 PE=1 SV=1 (D3ZY44_RAT)	Mitochondrial ribosomal protein S2 OS=Rattus norvegicus GN=Mrps2 PE=1 SV=1	D3ZY44_RAT		uniprot-rat.fasta	32176.4	0.95	1	1	1	1.62e-06	0.0584	291
dsx	Isobaric Tag Samples	iTRAQ Sample 1	Mudpit_20180119-DXS-S1-1 (1)	Cluster of 2-(3-amino-3-carboxypropyl)histidine synthase subunit 2 OS=Rattus norvegicus GN=Dph2 PE=2 SV=1 (DPH2_RAT)	2-(3-amino-3-carboxypropyl)histidine synthase subunit 2 OS=Rattus norvegicus GN=Dph2 PE=2 SV=1	DPH2_RAT		uniprot-rat.fasta	52326.1	0.95	1	1	1	1.62e-06	0.0389	489
dsx	Isobaric Tag Samples	iTRAQ Sample 1	Mudpit_20180119-DXS-S1-1 (1)	Cluster of Lysine--tRNA ligase OS=Rattus norvegicus GN=Kars PE=1 SV=1 (SYK_RAT)	Lysine--tRNA ligase OS=Rattus norvegicus GN=Kars PE=1 SV=1	SYK_RAT		uniprot-rat.fasta	71625.8	0.999	2	2	2	3.24e-06	0.0319	626
dsx	Isobaric Tag Samples	iTRAQ Sample 1	Mudpit_20180119-DXS-S1-1 (1)	Cluster of Arginine-rich, mutated in early stage tumors (Predicted), isoform CRA_b OS=Rattus norvegicus GN=Manf PE=2 SV=1 (B2RZ09_RAT)	Arginine-rich, mutated in early stage tumors (Predicted), isoform CRA_b OS=Rattus norvegicus GN=Manf PE=2 SV=1	B2RZ09_RAT,MANF_RAT		uniprot-rat.fasta	20388.9	1	3	3	5	8.11e-06	0.218	179
dsx	Isobaric Tag Samples	iTRAQ Sample 1	Mudpit_20180119-DXS-S1-1 (1)	Cluster of Protein SGT1 homolog OS=Rattus norvegicus GN=Sugt1 PE=2 SV=1 (SGT1_RAT)	Protein SGT1 homolog OS=Rattus norvegicus GN=Sugt1 PE=2 SV=1	SGT1_RAT		uniprot-rat.fasta	38091.9	1	6	6	7	1.14e-05	0.259	336
dsx	Isobaric Tag Samples	iTRAQ Sample 1	Mudpit_20180119-DXS-S1-1 (1)	Cluster of AT-rich interaction domain 1A OS=Rattus norvegicus GN=Arid1a PE=1 SV=3 (D4A3E3_RAT)	AT-rich interaction domain 1A OS=Rattus norvegicus GN=Arid1a PE=1 SV=3	D4A3E3_RAT		uniprot-rat.fasta	217580	0.948	1	1	1	1.62e-06	0.00346	2021
dsx	Isobaric Tag Samples	iTRAQ Sample 1	Mudpit_20180119-DXS-S1-1 (1)	Cluster of Ppm1b protein OS=Rattus norvegicus GN=Ppm1b PE=1 SV=1 (Q99ND8_RAT)	Ppm1b protein OS=Rattus norvegicus GN=Ppm1b PE=1 SV=1	Q99ND8_RAT		uniprot-rat.fasta	51009.3	0.965	0	0	4	6.49e-06	0.142	465
dsx	Isobaric Tag Samples	iTRAQ Sample 1	Mudpit_20180119-DXS-S1-1 (1)	Cluster of tr|B5DF19|B5DF19_RAT-DECOY	tr|B5DF19|B5DF19_RAT-DECOY	tr|B5DF19|B5DF19_RAT-DECOY			0	0.964	2	2	3	4.87e-06	0
dsx	Isobaric Tag Samples	iTRAQ Sample 1	Mudpit_20180119-DXS-S1-1 (1)	Cluster of Niban-like protein 1 OS=Rattus norvegicus GN=Fam129b PE=1 SV=1 (NIBL1_RAT)	Niban-like protein 1 OS=Rattus norvegicus GN=Fam129b PE=1 SV=1	NIBL1_RAT,Q3MHT9_RAT		uniprot-rat.fasta	84731.5	0.999	1	1	1	1.62e-06	0.0147	747
dsx	Isobaric Tag Samples	iTRAQ Sample 1	Mudpit_20180119-DXS-S1-1 (1)	Cluster of Exocyst complex component 7 OS=Rattus norvegicus GN=Exoc7 PE=1 SV=1 (EXOC7_RAT)	Exocyst complex component 7 OS=Rattus norvegicus GN=Exoc7 PE=1 SV=1	EXOC7_RAT		uniprot-rat.fasta	75048.4	0.99	1	1	1	1.62e-06	0.0184	653
dsx	Isobaric Tag Samples	iTRAQ Sample 1	Mudpit_20180119-DXS-S1-1 (1)	Cluster of Heme oxygenase 2 OS=Rattus norvegicus GN=Hmox2 PE=1 SV=1 (HMOX2_RAT)	Heme oxygenase 2 OS=Rattus norvegicus GN=Hmox2 PE=1 SV=1	HMOX2_RAT		uniprot-rat.fasta	35763.2	1	4	4	6	9.73e-06	0.2	315
dsx	Isobaric Tag Samples	iTRAQ Sample 1	Mudpit_20180119-DXS-S1-1 (1)	Cluster of Talin 2 OS=Rattus norvegicus GN=Tln2 PE=1 SV=3 (D3ZA84_RAT)	Talin 2 OS=Rattus norvegicus GN=Tln2 PE=1 SV=3	D3ZA84_RAT		uniprot-rat.fasta	271683	1	1	1	36	5.84e-05	0.16	2542
dsx	Isobaric Tag Samples	iTRAQ Sample 1	Mudpit_20180119-DXS-S1-1 (1)	Cluster of TBC1 domain family, member 23 OS=Rattus norvegicus GN=Tbc1d23 PE=1 SV=2 (D4AAH9_RAT)	TBC1 domain family, member 23 OS=Rattus norvegicus GN=Tbc1d23 PE=1 SV=2	D4AAH9_RAT		uniprot-rat.fasta	78389.5	0.996	2	2	2	3.24e-06	0.0358	699
dsx	Isobaric Tag Samples	iTRAQ Sample 1	Mudpit_20180119-DXS-S1-1 (1)	Cluster of Cytochrome c heme lyase OS=Rattus norvegicus GN=Hccs PE=1 SV=1 (D3ZL85_RAT)	Cytochrome c heme lyase OS=Rattus norvegicus GN=Hccs PE=1 SV=1	D3ZL85_RAT		uniprot-rat.fasta	31129.7	1	2	2	3	4.87e-06	0.102	274
dsx	Isobaric Tag Samples	iTRAQ Sample 1	Mudpit_20180119-DXS-S1-1 (1)	Cluster of sp|P63269|ACTH_RAT-DECOY	sp|P63269|ACTH_RAT-DECOY	sp|P63269|ACTH_RAT-DECOY			0	0.904	1	1	1	1.62e-06	0
dsx	Isobaric Tag Samples	iTRAQ Sample 1	Mudpit_20180119-DXS-S1-1 (1)	Cluster of NADH dehydrogenase [ubiquinone] iron-sulfur protein 6, mitochondrial OS=Rattus norvegicus GN=LOC100912599 PE=1 SV=1 (D3ZCZ9_RAT)	NADH dehydrogenase [ubiquinone] iron-sulfur protein 6, mitochondrial OS=Rattus norvegicus GN=LOC100912599 PE=1 SV=1	D3ZCZ9_RAT		uniprot-rat.fasta	13039.9	1	4	5	12	1.95e-05	0.5	116
dsx	Isobaric Tag Samples	iTRAQ Sample 1	Mudpit_20180119-DXS-S1-1 (1)	Cluster of Nucleolar protein 3 OS=Rattus norvegicus GN=Nol3 PE=1 SV=1 (G3V7Z3_RAT)	Nucleolar protein 3 OS=Rattus norvegicus GN=Nol3 PE=1 SV=1	G3V7Z3_RAT,NOL3_RAT		uniprot-rat.fasta	24576.1	1	4	4	5	8.11e-06	0.303	221
dsx	Isobaric Tag Samples	iTRAQ Sample 1	Mudpit_20180119-DXS-S1-1 (1)	Cluster of Chaperonin subunit 8 (Theta) (Predicted), isoform CRA_a OS=Rattus norvegicus GN=Cct8 PE=1 SV=1 (D4ACB8_RAT)	Chaperonin subunit 8 (Theta) (Predicted), isoform CRA_a OS=Rattus norvegicus GN=Cct8 PE=1 SV=1	D4ACB8_RAT		uniprot-rat.fasta	59589.1	1	17	19	33	5.35e-05	0.378	548
dsx	Isobaric Tag Samples	iTRAQ Sample 1	Mudpit_20180119-DXS-S1-1 (1)	Cluster of tr|D4A9I5|D4A9I5_RAT-DECOY	tr|D4A9I5|D4A9I5_RAT-DECOY	tr|D4A9I5|D4A9I5_RAT-DECOY			0	0.95	1	1	3	4.87e-06	0
dsx	Isobaric Tag Samples	iTRAQ Sample 1	Mudpit_20180119-DXS-S1-1 (1)	Cluster of ATP-binding cassette subfamily A member 3 OS=Rattus norvegicus GN=Abca3 PE=1 SV=1 (A0A0G2K1Q8_RAT)	ATP-binding cassette subfamily A member 3 OS=Rattus norvegicus GN=Abca3 PE=1 SV=1	A0A0G2K1Q8_RAT		uniprot-rat.fasta	191773	0.998	1	1	1	1.62e-06	0.00763	1704
dsx	Isobaric Tag Samples	iTRAQ Sample 1	Mudpit_20180119-DXS-S1-1 (1)	Cluster of Protein tyrosine kinase 9-like (A6-related protein) (Predicted), isoform CRA_b OS=Rattus norvegicus GN=Twf2 PE=1 SV=1 (B0BMY7_RAT)	Protein tyrosine kinase 9-like (A6-related protein) (Predicted), isoform CRA_b OS=Rattus norvegicus GN=Twf2 PE=1 SV=1	B0BMY7_RAT		uniprot-rat.fasta	39474	1	4	4	7	1.14e-05	0.158	349
dsx	Isobaric Tag Samples	iTRAQ Sample 1	Mudpit_20180119-DXS-S1-1 (1)	Cluster of Complexin-2 OS=Rattus norvegicus GN=Cplx2 PE=1 SV=1 (CPLX2_RAT)	Complexin-2 OS=Rattus norvegicus GN=Cplx2 PE=1 SV=1	CPLX2_RAT		uniprot-rat.fasta	15394.8	1	2	2	6	9.73e-06	0.179	134
dsx	Isobaric Tag Samples	iTRAQ Sample 1	Mudpit_20180119-DXS-S1-1 (1)	Cluster of Mitogen-activated protein kinase kinase kinase kinase OS=Rattus norvegicus GN=Map4k5 PE=1 SV=2 (D3ZHL6_RAT)	Mitogen-activated protein kinase kinase kinase kinase OS=Rattus norvegicus GN=Map4k5 PE=1 SV=2	D3ZHL6_RAT		uniprot-rat.fasta	95069.7	0.996	1	1	1	1.62e-06	0.0201	846
dsx	Isobaric Tag Samples	iTRAQ Sample 1	Mudpit_20180119-DXS-S1-1 (1)	Cluster of Trafficking protein particle complex subunit 1 OS=Rattus norvegicus GN=Trappc1 PE=2 SV=1 (TPPC1_RAT)	Trafficking protein particle complex subunit 1 OS=Rattus norvegicus GN=Trappc1 PE=2 SV=1	TPPC1_RAT		uniprot-rat.fasta	16882	0.998	1	1	1	1.62e-06	0.0897	145
dsx	Isobaric Tag Samples	iTRAQ Sample 1	Mudpit_20180119-DXS-S1-1 (1)	Cluster of Calnexin OS=Rattus norvegicus GN=Canx PE=1 SV=1 (CALX_RAT)	Calnexin OS=Rattus norvegicus GN=Canx PE=1 SV=1	CALX_RAT		uniprot-rat.fasta	67257.1	1	14	14	27	4.38e-05	0.234	591
dsx	Isobaric Tag Samples	iTRAQ Sample 1	Mudpit_20180119-DXS-S1-1 (1)	Cluster of Reticulocalbin-2 OS=Rattus norvegicus GN=Rcn2 PE=1 SV=2 (RCN2_RAT)	Reticulocalbin-2 OS=Rattus norvegicus GN=Rcn2 PE=1 SV=2	RCN2_RAT		uniprot-rat.fasta	37433.8	1	5	5	7	1.14e-05	0.256	320
dsx	Isobaric Tag Samples	iTRAQ Sample 1	Mudpit_20180119-DXS-S1-1 (1)	Cluster of Glycogen [starch] synthase, muscle OS=Rattus norvegicus GN=Gys1 PE=1 SV=1 (GYS1_RAT)	Glycogen [starch] synthase, muscle OS=Rattus norvegicus GN=Gys1 PE=1 SV=1	GYS1_RAT		uniprot-rat.fasta	84073.5	0.992	2	2	3	4.87e-06	0.0244	738
dsx	Isobaric Tag Samples	iTRAQ Sample 1	Mudpit_20180119-DXS-S1-1 (1)	Cluster of Nardilysin OS=Rattus norvegicus GN=Nrdc PE=1 SV=1 (D3ZQ59_RAT)	Nardilysin OS=Rattus norvegicus GN=Nrdc PE=1 SV=1	D3ZQ59_RAT,G3V700_RAT,NRDC_RAT		uniprot-rat.fasta	132979	1	4	4	4	6.49e-06	0.0415	1161
dsx	Isobaric Tag Samples	iTRAQ Sample 1	Mudpit_20180119-DXS-S1-1 (1)	Cluster of Microtubule-associated monooxygenase, calponin and LIM domain-containing 3 OS=Rattus norvegicus GN=Mical3 PE=1 SV=2 (D3ZGN7_RAT)	Microtubule-associated monooxygenase, calponin and LIM domain-containing 3 OS=Rattus norvegicus GN=Mical3 PE=1 SV=2	D3ZGN7_RAT		uniprot-rat.fasta	223932	1	2	2	3	4.87e-06	0.019	1997
dsx	Isobaric Tag Samples	iTRAQ Sample 1	Mudpit_20180119-DXS-S1-1 (1)	Cluster of ARP10 actin-related protein 10 homolog (S. cerevisiae) OS=Rattus norvegicus GN=Actr10 PE=1 SV=1 (Q5M9F7_RAT)	ARP10 actin-related protein 10 homolog (S. cerevisiae) OS=Rattus norvegicus GN=Actr10 PE=1 SV=1	Q5M9F7_RAT		uniprot-rat.fasta	46215	1	7	8	19	3.08e-05	0.221	417
dsx	Isobaric Tag Samples	iTRAQ Sample 1	Mudpit_20180119-DXS-S1-1 (1)	Cluster of Synapsin-1 OS=Rattus norvegicus GN=Syn1 PE=1 SV=3 (SYN1_RAT)	Synapsin-1 OS=Rattus norvegicus GN=Syn1 PE=1 SV=3	SYN1_RAT		uniprot-rat.fasta	73988.3	1	19	32	165	0.000268	0.479	704
dsx	Isobaric Tag Samples	iTRAQ Sample 1	Mudpit_20180119-DXS-S1-1 (1)	Cluster of RCG21429, isoform CRA_b OS=Rattus norvegicus GN=Tbl2 PE=1 SV=1 (A0A096MJZ2_RAT)	RCG21429, isoform CRA_b OS=Rattus norvegicus GN=Tbl2 PE=1 SV=1	A0A096MJZ2_RAT		uniprot-rat.fasta	49614.3	0.998	2	2	2	3.24e-06	0.0566	442
dsx	Isobaric Tag Samples	iTRAQ Sample 1	Mudpit_20180119-DXS-S1-1 (1)	Cluster of Myc box-dependent-interacting protein 1 OS=Rattus norvegicus GN=Bin1 PE=1 SV=1 (BIN1_RAT)	Myc box-dependent-interacting protein 1 OS=Rattus norvegicus GN=Bin1 PE=1 SV=1	BIN1_RAT,F1LMX1_RAT		uniprot-rat.fasta	64532.8	1	2	2	25	4.05e-05	0.277	588
dsx	Isobaric Tag Samples	iTRAQ Sample 1	Mudpit_20180119-DXS-S1-1 (1)	Cluster of Phosphatase and tensin homolog OS=Rattus norvegicus GN=Pten PE=1 SV=1 (O54857_RAT)	Phosphatase and tensin homolog OS=Rattus norvegicus GN=Pten PE=1 SV=1	O54857_RAT		uniprot-rat.fasta	47119.5	1	3	3	3	4.87e-06	0.0744	403
dsx	Isobaric Tag Samples	iTRAQ Sample 1	Mudpit_20180119-DXS-S1-1 (1)	Cluster of Actin-related protein 2/3 complex subunit 5 OS=Rattus norvegicus GN=Arpc5 PE=1 SV=3 (ARPC5_RAT)	Actin-related protein 2/3 complex subunit 5 OS=Rattus norvegicus GN=Arpc5 PE=1 SV=3	ARPC5_RAT		uniprot-rat.fasta	16320.6	1	3	3	9	1.46e-05	0.212	151
dsx	Isobaric Tag Samples	iTRAQ Sample 1	Mudpit_20180119-DXS-S1-1 (1)	Cluster of Probable E3 ubiquitin-protein ligase HERC4 OS=Rattus norvegicus GN=Herc4 PE=2 SV=1 (HERC4_RAT)	Probable E3 ubiquitin-protein ligase HERC4 OS=Rattus norvegicus GN=Herc4 PE=2 SV=1	HERC4_RAT		uniprot-rat.fasta	118543	1	2	2	2	3.24e-06	0.0227	1057
dsx	Isobaric Tag Samples	iTRAQ Sample 1	Mudpit_20180119-DXS-S1-1 (1)	Cluster of RCG21708, isoform CRA_a OS=Rattus norvegicus GN=Mettl27 PE=1 SV=1 (D4AED6_RAT)	RCG21708, isoform CRA_a OS=Rattus norvegicus GN=Mettl27 PE=1 SV=1	D4AED6_RAT		uniprot-rat.fasta	27398.3	1	3	3	3	4.87e-06	0.17	253
dsx	Isobaric Tag Samples	iTRAQ Sample 1	Mudpit_20180119-DXS-S1-1 (1)	Cluster of Transportin 3 OS=Rattus norvegicus GN=Tnpo3 PE=1 SV=2 (D4AAM0_RAT)	Transportin 3 OS=Rattus norvegicus GN=Tnpo3 PE=1 SV=2	D4AAM0_RAT		uniprot-rat.fasta	104185	1	4	4	4	6.49e-06	0.0715	923
dsx	Isobaric Tag Samples	iTRAQ Sample 1	Mudpit_20180119-DXS-S1-1 (1)	Cluster of Alanine--tRNA ligase, mitochondrial OS=Rattus norvegicus GN=Aars2 PE=1 SV=1 (A0A0H2UHV7_RAT)	Alanine--tRNA ligase, mitochondrial OS=Rattus norvegicus GN=Aars2 PE=1 SV=1	A0A0H2UHV7_RAT,B2RYB6_RAT		uniprot-rat.fasta	81888.4	0.983	1	1	2	3.24e-06	0.0198	746
dsx	Isobaric Tag Samples	iTRAQ Sample 1	Mudpit_20180119-DXS-S1-1 (1)	Cluster of Nebulette OS=Rattus norvegicus GN=Nebl PE=1 SV=2 (D4A164_RAT)	Lasp-2 OS=Rattus norvegicus GN=Nebl PE=2 SV=1	A0A146J2K6_RAT		uniprot-rat.fasta	31142.1	1	2	2	6	9.73e-06	0.167	270
dsx	Isobaric Tag Samples	iTRAQ Sample 1	Mudpit_20180119-DXS-S1-1 (1)	Cluster of Alpha-aminoadipic semialdehyde dehydrogenase OS=Rattus norvegicus GN=Aldh7a1 PE=1 SV=2 (AL7A1_RAT)	Alpha-aminoadipic semialdehyde dehydrogenase OS=Rattus norvegicus GN=Aldh7a1 PE=1 SV=2	AL7A1_RAT		uniprot-rat.fasta	58749.4	1	9	10	12	1.95e-05	0.234	539
dsx	Isobaric Tag Samples	iTRAQ Sample 1	Mudpit_20180119-DXS-S1-1 (1)	Cluster of Pyruvate dehydrogenase E1 component subunit alpha, somatic form, mitochondrial OS=Rattus norvegicus GN=Pdha1 PE=1 SV=2 (ODPA_RAT)	Pyruvate dehydrogenase E1 component subunit alpha, somatic form, mitochondrial OS=Rattus norvegicus GN=Pdha1 PE=1 SV=2	ODPA_RAT		uniprot-rat.fasta	43227.4	1	0	0	34	5.51e-05	0.256	390
dsx	Isobaric Tag Samples	iTRAQ Sample 1	Mudpit_20180119-DXS-S1-1 (1)	Cluster of Similar to Hypothetical protein MGC31278 OS=Rattus norvegicus GN=Washc5 PE=1 SV=2 (F1M1B3_RAT)	Similar to Hypothetical protein MGC31278 OS=Rattus norvegicus GN=Washc5 PE=1 SV=2	F1M1B3_RAT		uniprot-rat.fasta	134216	1	2	2	2	3.24e-06	0.0242	1159
dsx	Isobaric Tag Samples	iTRAQ Sample 1	Mudpit_20180119-DXS-S1-1 (1)	Cluster of Trafficking protein particle complex subunit 3 OS=Rattus norvegicus GN=Trappc3 PE=2 SV=1 (TPPC3_RAT)	Trafficking protein particle complex subunit 3 OS=Rattus norvegicus GN=Trappc3 PE=2 SV=1	TPPC3_RAT		uniprot-rat.fasta	20302.7	1	2	2	5	8.11e-06	0.133	180
dsx	Isobaric Tag Samples	iTRAQ Sample 1	Mudpit_20180119-DXS-S1-1 (1)	Cluster of Collagen alpha-1(I) chain OS=Rattus norvegicus GN=Col1a1 PE=1 SV=5 (CO1A1_RAT)	Collagen alpha-1(I) chain OS=Rattus norvegicus GN=Col1a1 PE=1 SV=5	CO1A1_RAT		uniprot-rat.fasta	137954	0.988	1	1	1	1.62e-06	0.011	1453
dsx	Isobaric Tag Samples	iTRAQ Sample 1	Mudpit_20180119-DXS-S1-1 (1)	Cluster of Chromatin assembly factor 1 subunit A OS=Rattus norvegicus GN=Chaf1a PE=4 SV=2 (M0R3S3_RAT)	Chromatin assembly factor 1 subunit A OS=Rattus norvegicus GN=Chaf1a PE=4 SV=2	M0R3S3_RAT		uniprot-rat.fasta	101750	0.993	1	1	1	1.62e-06	0.00992	907
dsx	Isobaric Tag Samples	iTRAQ Sample 1	Mudpit_20180119-DXS-S1-1 (1)	Cluster of Non-POU domain-containing octamer-binding protein OS=Rattus norvegicus GN=Nono PE=1 SV=3 (NONO_RAT)	Non-POU domain-containing octamer-binding protein OS=Rattus norvegicus GN=Nono PE=1 SV=3	NONO_RAT		uniprot-rat.fasta	54925.2	1	3	3	6	9.73e-06	0.0966	476
dsx	Isobaric Tag Samples	iTRAQ Sample 1	Mudpit_20180119-DXS-S1-1 (1)	Cluster of Cytochrome b (Fragment) OS=Rattus norvegicus PE=3 SV=1 (A0A096XNM4_RAT)	Cytochrome b (Fragment) OS=Rattus norvegicus PE=3 SV=1	A0A096XNM4_RAT,A0A097PE40_RAT,A0A0A1FZ42_RAT,A0A0K1W396_RAT,A0A0S1Z1V4_RAT,A0A0S1Z1V9_RAT,A0A0U2IDR8_RAT,A0A0U2M179_RAT,A0A0U2UDS4_RAT,A0A0U3BXX1_RAT,A0A140GE08_RAT,A0A140GE09_RAT,A0A140GE10_RAT,A0A140GE11_RAT,A0A220D9W5_RAT,A0A220D9Z3_RAT,A0A220D9Z6_RAT,A0A220DA02_RAT,A0A220DA20_RAT,A0A220DA28_RAT,A0A220DA44_RAT,A4UHZ2_RAT,A4UHZ3_RAT,B0M1Q8_RAT,B3Y999_RAT,C4PAV9_RAT,C7EMI4_RAT,CYB_RAT,D6NSP0_RAT…		uniprot-rat.fasta	43015.3	0.95	1	1	1	1.62e-06	0.0237	380
dsx	Isobaric Tag Samples	iTRAQ Sample 1	Mudpit_20180119-DXS-S1-1 (1)	Cluster of RCG48721, isoform CRA_b OS=Rattus norvegicus GN=Trhde PE=4 SV=1 (G3V6Q2_RAT)	RCG48721, isoform CRA_b OS=Rattus norvegicus GN=Trhde PE=4 SV=1	G3V6Q2_RAT		uniprot-rat.fasta	121980	0.999	1	1	1	1.62e-06	0.0113	1066
dsx	Isobaric Tag Samples	iTRAQ Sample 1	Mudpit_20180119-DXS-S1-1 (1)	Cluster of T-box, brain, 1 OS=Rattus norvegicus GN=Tbr1 PE=1 SV=3 (D4A6N8_RAT)	T-box, brain, 1 OS=Rattus norvegicus GN=Tbr1 PE=1 SV=3	D4A6N8_RAT		uniprot-rat.fasta	73633.1	0.998	1	1	1	1.62e-06	0.0279	680
dsx	Isobaric Tag Samples	iTRAQ Sample 1	Mudpit_20180119-DXS-S1-1 (1)	Cluster of Dihydrolipoamide acetyltransferase component of pyruvate dehydrogenase complex OS=Rattus norvegicus GN=Pdhx PE=1 SV=1 (A0A0G2JZH8_RAT)	Dihydrolipoamide acetyltransferase component of pyruvate dehydrogenase complex OS=Rattus norvegicus GN=Pdhx PE=1 SV=1	A0A0G2JZH8_RAT		uniprot-rat.fasta	54170.7	1	10	11	19	3.08e-05	0.231	502
dsx	Isobaric Tag Samples	iTRAQ Sample 1	Mudpit_20180119-DXS-S1-1 (1)	Cluster of Oligodendrocytic myelin paranodal and inner loop protein OS=Rattus norvegicus GN=Opalin PE=2 SV=1 (Q56A26_RAT)	Oligodendrocytic myelin paranodal and inner loop protein OS=Rattus norvegicus GN=Opalin PE=2 SV=1	Q56A26_RAT		uniprot-rat.fasta	15673.1	1	2	2	2	3.24e-06	0.31	142
dsx	Isobaric Tag Samples	iTRAQ Sample 1	Mudpit_20180119-DXS-S1-1 (1)	Cluster of DnaJ heat shock protein family (Hsp40) member C13 OS=Rattus norvegicus GN=Dnajc13 PE=1 SV=2 (D3ZN27_RAT)	DnaJ heat shock protein family (Hsp40) member C13 OS=Rattus norvegicus GN=Dnajc13 PE=1 SV=2	D3ZN27_RAT		uniprot-rat.fasta	254516	1	3	3	3	4.87e-06	0.0214	2243
dsx	Isobaric Tag Samples	iTRAQ Sample 1	Mudpit_20180119-DXS-S1-1 (1)	Cluster of Pre-mRNA-processing factor 19 OS=Rattus norvegicus GN=Prpf19 PE=1 SV=2 (PRP19_RAT)	Pre-mRNA-processing factor 19 OS=Rattus norvegicus GN=Prpf19 PE=1 SV=2	PRP19_RAT		uniprot-rat.fasta	55239.3	1	2	2	2	3.24e-06	0.117	504
dsx	Isobaric Tag Samples	iTRAQ Sample 1	Mudpit_20180119-DXS-S1-1 (1)	Cluster of Leucine zipper putative tumor suppressor 3 OS=Rattus norvegicus GN=Lzts3 PE=1 SV=1 (G3V8V8_RAT)	Leucine zipper putative tumor suppressor 3 OS=Rattus norvegicus GN=Lzts3 PE=1 SV=1	G3V8V8_RAT		uniprot-rat.fasta	75122.3	0.994	2	2	2	3.24e-06	0.0356	703
dsx	Isobaric Tag Samples	iTRAQ Sample 1	Mudpit_20180119-DXS-S1-1 (1)	Cluster of FXYD domain-containing ion transport regulator 6 OS=Rattus norvegicus GN=Fxyd6 PE=1 SV=1 (FXYD6_RAT)	FXYD domain-containing ion transport regulator 6 OS=Rattus norvegicus GN=Fxyd6 PE=1 SV=1	FXYD6_RAT		uniprot-rat.fasta	10388.3	0.95	1	1	4	6.49e-06	0.266	94
[truncated: 2,702 more rows]
