# Supplementary material for: Identification of biomarkers and therapeutic targets related to Sepsis-associated encephalopathy in rats by quantitative proteomics
Source: BMC Genomics. 2023 Jan 4;24:4. doi: 10.1186/s12864-022-09101-7 (PMC9814352; doi:10.1186/s12864-022-09101-7)
Supplement: Supplementary file 4 — Additional file 4. Heatmap. [file 12864_2022_9101_MOESM4_ESM.csv]

gene name	sham	sham	CLP	CLP
Vdac1	0.9	0.9	1.1	1.1
Plp1	1	1	1.2	1.2
Myh9	1.1	1.1	0.9	0.9
Map4	1	1	1.3	1.3
LOC103694855	1	1	1.2	1.2
Gpd2	1	1	1.2	1.2
Hpx	0.9	0.9	1.2	1.3
Hspe1	1	1	1.3	1.3
Hdlbp	1	1.1	1.5	1.5
Sept6	0.9	0.9	1.1	1.1
Hp	0.9	1.1	1.5	1.5
Ktn1	1	1	1.2	1.3
Huwe1	0.9	1	1.2	1.2
Dbi	1	1	1.2	1.2
A2m	1	0.9	1.7	1.8
Slc12a2	1.2	1.2	1	1
Ctnnd2	0.9	0.9	1.1	1.1
Acadvl	0.8	0.9	1.2	1.2
Sod1	1	1.1	1.3	1.3
Uggt1	0.9	0.9	1.1	1.1
Cdh2	1	1	0.8	0.8
Clasp1	1.2	1.3	1.7	1.7
Pdia6	1.1	1	0.8	0.8
Hsd17b4	0.9	1	1.2	1.2
Dlgap1	1.1	1.1	1.5	1.5
Grm3	0.9	0.9	1.1	1.1
Myo1d	1	1	0.7	0.7
Dmd	1	1	0.8	0.8
Sik3	1	1	1.3	1.3
Uqcrb	1	1	0.8	0.8
Epn2	1	1.1	0.8	0.8
Tsta3	1	1	1.3	1.2
Gsk3a	0.9	0.9	1.1	1.1
Adam11	1.2	1.3	1.5	1.5
Mtdh	1	1.1	0.8	0.8
LOC103690005	1.1	1.2	0.9	0.9
Usp47	1	1	0.7	0.8
Surf4	1.1	1.3	1.8	1.7
Eif3k	1.2	1.1	1.4	1.4
Eml2	1	1	0.8	0.8
Camsap2	1	1	0.7	0.7
Sel1l	1	0.9	1.2	1.2
Ap1s1	0.9	1	1.4	1.6
Esyt2	1	1	1.3	1.4
Bola2	1	1	0.8	0.7
Atad1	1	1	1.4	1.4
Dhx15	1	1	0.8	0.7
Naa25	1	1.3	2.2	2.6
Hsdl2	1	1	0.6	0.7
Mpp3	1	1	0.8	0.8
Cplx2	1	1	0.7	0.7
Apoa1	1	1.1	0.8	0.8
Ythdf3	1	0.9	1.2	1.2
Frrs1l	1	1	0.8	0.8
Ddi2	1	1	0.8	0.8
Syngr3	1	1	1.4	1.4
Drg1	0.9	0.9	0.6	0.7
Mtx2	1	1	0.7	0.8
Ppp2r5a	1	1.1	1.7	1.5
Creld1	1	1	0.8	0.8
Alad	1	1.1	0.8	0.8
Tgm2	1	1.1	1.3	1.3
Camk2n1	1	1.1	1.3	1.3
Rabl6	1	0.9	0.7	0.7
Lzts1	1	1	1.2	1.2
Srp54	1	0.9	1.2	1.2
Txndc5	1	0.9	1.3	1.4
Katnb1	1	0.9	1.5	1.8
Cpox	1	0.9	1.8	1.8
Wdr54	1	0.9	1.4	1.3
Nap1l1	1	1	0.8	0.7
Osbpl8	1	1	0.7	0.8
Fetub	1	1.2	1.6	1.7
Akt1	1	0.9	0.7	0.7
Inpp5k	1	0.9	1.3	1.3
Ralgapb	1	1	1.5	1.8
Endod1	1	1.1	0.6	0.7
Srp14	1	1	0.7	0.8
Slc7a5	1	1	1.3	1.3
Fhit	1	0.9	0.7	0.7
Gng4	1.1	1.1	1.4	1.3
Gc	0.8	0.9	3.4	3.8
Ugt8	1	0.9	1.2	1.2
Cyp51a1	1	1.1	1.4	1.5
Custos	1	0.7	1.5	1.6
Mavs	1	0.8	1.5	1.6
Stum	1	0.9	0.6	0.6
Ufc1	1	1	1.5	1.7
Cav1	1	1	1.3	1.2
LOC683897	1	0.9	0.6	0.6
Ccdc32	1	0.9	0.6	0.6
Armcx2	1	0.9	0.7	0.7
Prune2	1	1	0.8	0.8
Spire1	1	1.2	1.7	1.6
Nucks1	1	1	0.7	0.7
