# Supplementary material for: Identification of biomarkers and therapeutic targets related to Sepsis-associated encephalopathy in rats by quantitative proteomics
Source: BMC Genomics. 2023 Jan 4;24:4. doi: 10.1186/s12864-022-09101-7 (PMC9814352; doi:10.1186/s12864-022-09101-7)
Supplement: Supplementary file 5 — Additional file 5. Volcanomap. [file 12864_2022_9101_MOESM5_ESM.csv]

	ONTOLOGY	ID	Description	GeneRatio	BgRatio	pvalue	p.adjust	qvalue	geneID	Count
GO:0031110	BP	GO:0031110	regulation of microtubule polymerization or depolymerization	6/82	93/17962	4.18E-06	0.009095686	0.007684142	291852/304740/25404/192360/305470/289400	6
GO:0046322	BP	GO:0046322	negative regulation of fatty acid oxidation	3/82	12/17962	1.96E-05	0.014310349	0.012089551	25363/25045/24185	3
GO:0031109	BP	GO:0031109	microtubule polymerization or depolymerization	6/82	125/17962	2.29E-05	0.014310349	0.012089551	291852/304740/25404/192360/305470/289400	6
GO:0046785	BP	GO:0046785	microtubule polymerization	5/82	81/17962	3.42E-05	0.014310349	0.012089551	304740/25404/192360/305470/289400	5
GO:1902903	BP	GO:1902903	regulation of supramolecular fiber organization	9/82	356/17962	3.50E-05	0.014310349	0.012089551	291852/307348/287533/304740/25404/192360/25081/305470/289400	9
GO:0070507	BP	GO:0070507	regulation of microtubule cytoskeleton organization	7/82	203/17962	3.94E-05	0.014310349	0.012089551	291852/304740/25404/50686/192360/305470/289400	7
GO:0031111	BP	GO:0031111	negative regulation of microtubule polymerization or depolymerization	4/82	46/17962	5.69E-05	0.017194476	0.014526095	291852/304740/192360/289400	4
GO:0045833	BP	GO:0045833	negative regulation of lipid metabolic process	5/82	92/17962	6.32E-05	0.017194476	0.014526095	312754/25363/24786/25045/24185	5
GO:0032886	BP	GO:0032886	regulation of microtubule-based process	7/82	239/17962	0.000110125	0.026650185	0.02251439	291852/304740/25404/50686/192360/305470/289400	7
GO:0031113	BP	GO:0031113	regulation of microtubule polymerization	4/82	56/17962	0.000123693	0.026940397	0.022759564	25404/192360/305470/289400	4
GO:0007043	BP	GO:0007043	cell-cell junction assembly	5/82	115/17962	0.000181614	0.035522583	0.030009896	50555/25404/114028/83501/170910	5
GO:0010498	BP	GO:0010498	proteasomal protein catabolic process	9/82	449/17962	0.000205006	0.035522583	0.030009896	360785/65040/314352/171129/50686/313668/25374/24185/60398	9
GO:0008203	BP	GO:0008203	cholesterol metabolic process	5/82	119/17962	0.00021307	0.035522583	0.030009896	64474/25363/79244/24786/25081	5
GO:0042168	BP	GO:0042168	heme metabolic process	3/82	27/17962	0.000247827	0.035522583	0.030009896	304024/58917/25374	3
GO:0045922	BP	GO:0045922	negative regulation of fatty acid metabolic process	3/82	28/17962	0.000276655	0.035522583	0.030009896	25363/25045/24185	3
GO:0008286	BP	GO:0008286	insulin receptor signaling pathway	5/82	126/17962	0.000277916	0.035522583	0.030009896	287533/50686/314824/24185/64709	5
GO:0006635	BP	GO:0006635	fatty acid beta-oxidation	4/82	70/17962	0.000294185	0.035522583	0.030009896	25363/79244/25045/24185	4
GO:0033137	BP	GO:0033137	negative regulation of peptidyl-serine phosphorylation	3/82	29/17962	0.000307563	0.035522583	0.030009896	287533/25404/24907	3
GO:0016125	BP	GO:0016125	sterol metabolic process	5/82	129/17962	0.000309885	0.035522583	0.030009896	64474/25363/79244/24786/25081	5
GO:1902652	BP	GO:1902652	secondary alcohol metabolic process	5/82	131/17962	0.000332697	0.03623068	0.030608104	64474/25363/79244/24786/25081	5
GO:0046626	BP	GO:0046626	regulation of insulin receptor signaling pathway	4/82	75/17962	0.000383295	0.039753137	0.033583918	287533/50686/314824/64709	4
GO:0051186	BP	GO:0051186	cofactor metabolic process	8/82	391/17962	0.000410646	0.040103217	0.033879669	304024/24464/58917/79244/24786/25045/25374/502367	8
GO:0008202	BP	GO:0008202	steroid metabolic process	7/82	298/17962	0.000423496	0.040103217	0.033879669	24384/64474/25363/79244/24786/25045/25081	7
GO:0007026	BP	GO:0007026	negative regulation of microtubule depolymerization	3/82	33/17962	0.000453239	0.040633813	0.034327923	291852/304740/289400	3
GO:0033135	BP	GO:0033135	regulation of peptidyl-serine phosphorylation	5/82	141/17962	0.000466412	0.040633813	0.034327923	287533/25404/50686/24907/24185	5
GO:0006778	BP	GO:0006778	porphyrin-containing compound metabolic process	3/82	35/17962	0.000540142	0.043571475	0.036809694	304024/58917/25374	3
GO:0046320	BP	GO:0046320	regulation of fatty acid oxidation	3/82	35/17962	0.000540142	0.043571475	0.036809694	25363/25045/24185	3
GO:1902904	BP	GO:1902904	negative regulation of supramolecular fiber organization	5/82	147/17962	0.000564023	0.043872895	0.037064338	291852/287533/304740/192360/289400	5
GO:0031114	BP	GO:0031114	regulation of microtubule depolymerization	3/82	37/17962	0.000637039	0.046661434	0.039420128	291852/304740/289400	3
GO:0030258	BP	GO:0030258	lipid modification	6/82	230/17962	0.000642719	0.046661434	0.039420128	25363/287533/79244/25045/25081/24185	6
GO:1900076	BP	GO:1900076	regulation of cellular response to insulin stimulus	4/82	87/17962	0.000673449	0.046776044	0.039516951	287533/50686/314824/64709	4
GO:0031112	BP	GO:0031112	positive regulation of microtubule polymerization or depolymerization	3/82	38/17962	0.000689374	0.046776044	0.039516951	291852/25404/305470	3
GO:0051494	BP	GO:0051494	negative regulation of cytoskeleton organization	5/82	155/17962	0.000717132	0.046776044	0.039516951	291852/287533/304740/192360/289400	5
GO:0006066	BP	GO:0006066	alcohol metabolic process	7/82	327/17962	0.000734582	0.046776044	0.039516951	64474/25363/287533/79244/24786/25062/25081	7
GO:0031330	BP	GO:0031330	negative regulation of cellular catabolic process	6/82	237/17962	0.000751681	0.046776044	0.039516951	24464/25045/266711/25374/24185/60398	6
GO:0010827	BP	GO:0010827	regulation of glucose transmembrane transport	4/82	91/17962	0.00079754	0.046947077	0.039661443	287533/50686/314824/24185	4
GO:0019217	BP	GO:0019217	regulation of fatty acid metabolic process	4/82	91/17962	0.00079754	0.046947077	0.039661443	25363/25404/25045/24185	4
GO:0042552	BP	GO:0042552	myelination	5/82	163/17962	0.000899419	0.049003752	0.041398945	50555/24786/24943/83501/24185	5
GO:0046501	BP	GO:0046501	protoporphyrinogen IX metabolic process	2/82	10/17962	0.000904702	0.049003752	0.041398945	304024/25374	2
GO:0007272	BP	GO:0007272	ensheathment of neurons	5/82	165/17962	0.000949936	0.049003752	0.041398945	50555/24786/24943/83501/24185	5
GO:0008366	BP	GO:0008366	axon ensheathment	5/82	165/17962	0.000949936	0.049003752	0.041398945	50555/24786/24943/83501/24185	5
GO:0051293	BP	GO:0051293	establishment of spindle localization	3/82	43/17962	0.000992066	0.049003752	0.041398945	307348/304740/367171	3
GO:0009062	BP	GO:0009062	fatty acid catabolic process	4/82	97/17962	0.001012758	0.049003752	0.041398945	25363/79244/25045/24185	4
GO:0045216	BP	GO:0045216	cell-cell junction organization	5/82	168/17962	0.001029634	0.049003752	0.041398945	50555/25404/114028/83501/170910	5
GO:0019395	BP	GO:0019395	fatty acid oxidation	4/82	98/17962	0.001052221	0.049003752	0.041398945	25363/79244/25045/24185	4
GO:0062014	BP	GO:0062014	negative regulation of small molecule metabolic process	4/82	98/17962	0.001052221	0.049003752	0.041398945	25363/24786/25045/24185	4
GO:0033013	BP	GO:0033013	tetrapyrrole metabolic process	3/82	44/17962	0.00106117	0.049003752	0.041398945	304024/58917/25374	3
GO:0006641	BP	GO:0006641	triglyceride metabolic process	4/82	99/17962	0.001092753	0.049003752	0.041398945	314352/25404/25045/25081	4
GO:0018206	BP	GO:0018206	peptidyl-methionine modification	2/82	11/17962	0.001102472	0.049003752	0.041398945	360811/25081	2
GO:0034440	BP	GO:0034440	lipid oxidation	4/82	100/17962	0.001134368	0.049413086	0.041744755	25363/79244/25045/24185	4
GO:0019216	BP	GO:0019216	regulation of lipid metabolic process	7/82	354/17962	0.001165996	0.049794897	0.042067314	312754/25363/25404/24786/25045/25081/24185	7
GO:0005777	CC	GO:0005777	peroxisome	6/80	142/18446	3.52E-05	0.004262656	0.00344869	311430/309532/79244/25404/24786/313200	6
GO:0042579	CC	GO:0042579	microbody	6/80	142/18446	3.52E-05	0.004262656	0.00344869	311430/309532/79244/25404/24786/313200	6
GO:0014069	CC	GO:0014069	postsynaptic density	8/80	417/18446	0.000446369	0.02617655	0.02117807	65040/367171/287005/114028/24416/266711/83501/24907	8
GO:0032279	CC	GO:0032279	asymmetric synapse	8/80	421/18446	0.000475452	0.02617655	0.02117807	65040/367171/287005/114028/24416/266711/83501/24907	8
GO:0005938	CC	GO:0005938	cell cortex	7/80	339/18446	0.00067009	0.02617655	0.02117807	307348/304740/25404/100911597/83501/314824/25485	7
GO:0098984	CC	GO:0098984	neuron to neuron synapse	8/80	445/18446	0.000684067	0.02617655	0.02117807	65040/367171/287005/114028/24416/266711/83501/24907	8
GO:0099572	CC	GO:0099572	postsynaptic specialization	8/80	452/18446	0.000757173	0.02617655	0.02117807	65040/367171/287005/114028/24416/266711/83501/24907	8
GO:0045211	CC	GO:0045211	postsynaptic membrane	7/80	355/18446	0.000878156	0.026564209	0.021491704	309532/65040/287005/24416/266711/83501/24907	7
GO:0008017	MF	GO:0008017	microtubule binding	8/82	246/16876	2.56E-05	0.007524842	0.006950981	291852/500226/304740/367171/266711/192360/305470/289400	8
GO:0050998	MF	GO:0050998	nitric-oxide synthase binding	3/82	22/16876	0.000159295	0.023416302	0.021630526	25404/83501/24907	3
GO:0015631	MF	GO:0015631	tubulin binding	8/82	344/16876	0.000263793	0.025851737	0.02388023	291852/500226/304740/367171/266711/192360/305470/289400	8
