# Supplementary material for: Identification of biomarkers and therapeutic targets related to Sepsis-associated encephalopathy in rats by quantitative proteomics
Source: BMC Genomics. 2023 Jan 4;24:4. doi: 10.1186/s12864-022-09101-7 (PMC9814352; doi:10.1186/s12864-022-09101-7)
Supplement: Supplementary file 7 — Additional file 7. Canonical pathways. [file 12864_2022_9101_MOESM7_ESM.csv]

© 2000-2018 QIAGEN. All rights reserved.
Ingenuity Canonical Pathways	-log(p-value)	Ratio	z-score	Molecules
FXR/RXR Activation	3.8	3.97E-02	NaN	HPX,APOA1,AKT1,FETUB,GC
Heme Biosynthesis II	3.3	2.22E-01	NaN	ALAD,CPOX
Acute Phase Response Signaling	3.2	2.94E-02	1	HPX,HP,APOA1,AKT1,A2M
LXR/RXR Activation	2.9	3.31E-02	NaN	HPX,APOA1,GC,CYP51A1
PI3K/AKT Signaling	2.8	3.20E-02	-2	AKT1,GSK3A,INPP5K,PPP2R5A
Wnt/β-catenin Signaling	2.3	2.33E-02	NaN	CDH2,AKT1,GSK3A,PPP2R5A
Germ Cell-Sertoli Cell Junction Signaling	2.3	2.31E-02	NaN	EPN2,CDH2,AKT1,A2M
Sertoli Cell-Sertoli Cell Junction Signaling	2.3	2.25E-02	NaN	EPN2,AKT1,GSK3A,A2M
CTLA4 Signaling in Cytotoxic T Lymphocytes	2.1	3.03E-02	NaN	AP1S1,AKT1,PPP2R5A
GDP-L-fucose Biosynthesis I (from GDP-D-mannose)	2.1	5.00E-01	NaN	TSTA3
G Beta Gamma Signaling	2.0	2.63E-02	NaN	GNG4,AKT1,CAV1
Estrogen Biosynthesis	2.0	5.00E-02	NaN	HSD17B4,CYP51A1
PTEN Signaling	1.9	2.52E-02	NaN	AKT1,GSK3A,INPP5K
Gαi Signaling	1.9	2.50E-02	NaN	GNG4,GRM3,CAV1
Heme Biosynthesis from Uroporphyrinogen-III I	1.8	2.50E-01	NaN	CPOX
Glycerol-3-phosphate Shuttle	1.8	2.50E-01	NaN	GPD2
Huntington's Disease Signaling	1.8	1.60E-02	NaN	TGM2,GNG4,AKT1,CPLX2
Docosahexaenoic Acid (DHA) Signaling	1.7	3.85E-02	NaN	AKT1,GSK3A
Insulin Receptor Signaling	1.7	2.13E-02	NaN	AKT1,GSK3A,INPP5K
Tetrapyrrole Biosynthesis II	1.7	2.00E-01	NaN	ALAD
Unfolded protein response	1.7	3.64E-02	NaN	SEL1L,PDIA6
Epithelial Adherens Junction Signaling	1.7	2.05E-02	NaN	EPN2,CDH2,AKT1
Glycerol Degradation I	1.6	1.67E-01	NaN	GPD2
Zymosterol Biosynthesis	1.6	1.67E-01	NaN	CYP51A1
Regulation of eIF4 and p70S6K Signaling	1.6	1.91E-02	NaN	AKT1,PPP2R5A,EIF3K
ErbB2-ErbB3 Signaling	1.5	2.90E-02	NaN	AKT1,GSK3A
Superoxide Radicals Degradation	1.5	1.25E-01	NaN	SOD1
Non-Small Cell Lung Cancer Signaling	1.4	2.60E-02	NaN	FHIT,AKT1
Role of NFAT in Regulation of the Immune Response	1.4	1.61E-02	NaN	GNG4,AKT1,GSK3A
Estrogen-Dependent Breast Cancer Signaling	1.4	2.53E-02	NaN	AKT1,HSD17B4
B Cell Receptor Signaling	1.4	1.57E-02	NaN	AKT1,GSK3A,INPP5K
Production of Nitric Oxide and Reactive Oxygen Species in Macrophages	1.4	1.55E-02	NaN	APOA1,AKT1,PPP2R5A
ILK Signaling	1.4	1.52E-02	NaN	AKT1,GSK3A,PPP2R5A
Small Cell Lung Cancer Signaling	1.4	2.35E-02	NaN	FHIT,AKT1
mTOR Signaling	1.3	1.49E-02	NaN	AKT1,PPP2R5A,EIF3K
HER-2 Signaling in Breast Cancer	1.3	2.27E-02	NaN	AKT1,GSK3A
IL-4 Signaling	1.3	2.25E-02	NaN	AKT1,INPP5K
PDGF Signaling	1.3	2.22E-02	NaN	CAV1,INPP5K
Cholesterol Biosynthesis I	1.3	7.69E-02	NaN	CYP51A1
Cholesterol Biosynthesis II (via 24,25-dihydrolanosterol)	1.3	7.69E-02	NaN	CYP51A1
Cholesterol Biosynthesis III (via Desmosterol)	1.3	7.69E-02	NaN	CYP51A1
IL-7 Signaling Pathway	1.3	2.20E-02	NaN	AKT1,GSK3A
CREB Signaling in Neurons	1.3	1.42E-02	NaN	GNG4,AKT1,GRM3
Ceramide Signaling	1.3	2.15E-02	NaN	AKT1,PPP2R5A
Colanic Acid Building Blocks Biosynthesis	1.3	7.14E-02	NaN	TSTA3
TR/RXR Activation	1.2	2.04E-02	NaN	HP,AKT1
Glutaryl-CoA Degradation	1.2	6.25E-02	NaN	HSD17B4
D-myo-inositol (1,4,5)-trisphosphate Degradation	1.2	5.56E-02	NaN	INPP5K
Telomerase Signaling	1.1	1.80E-02	NaN	AKT1,PPP2R5A
1D-myo-inositol Hexakisphosphate Biosynthesis II (Mammalian)	1.1	5.26E-02	NaN	INPP5K
D-myo-inositol (1,3,4)-trisphosphate Biosynthesis	1.1	5.26E-02	NaN	INPP5K
DNA damage-induced 14-3-3σ Signaling	1.1	5.26E-02	NaN	AKT1
Nitric Oxide Signaling in the Cardiovascular System	1.1	1.77E-02	NaN	AKT1,CAV1
Signaling by Rho Family GTPases	1.1	1.19E-02	NaN	GNG4,CDH2,SEPT6
Fc Epsilon RI Signaling	1.1	1.68E-02	NaN	AKT1,INPP5K
Natural Killer Cell Signaling	1.1	1.64E-02	NaN	AKT1,INPP5K
Role of Tissue Factor in Cancer	1.1	1.63E-02	NaN	AKT1,PDIA6
IL-22 Signaling	1.0	4.17E-02	NaN	AKT1
Superpathway of D-myo-inositol (1,4,5)-trisphosphate Metabolism	1.0	4.17E-02	NaN	INPP5K
IL-6 Signaling	1.0	1.56E-02	NaN	AKT1,A2M
Bupropion Degradation	1.0	4.00E-02	NaN	CYP51A1
Tryptophan Degradation III (Eukaryotic)	1.0	4.00E-02	NaN	HSD17B4
14-3-3-mediated Signaling	1.0	1.53E-02	NaN	AKT1,GSK3A
p70S6K Signaling	1.0	1.52E-02	NaN	AKT1,PPP2R5A
P2Y Purigenic Receptor Signaling Pathway	1.0	1.49E-02	NaN	GNG4,AKT1
GP6 Signaling Pathway	1.0	1.49E-02	NaN	AKT1,GSK3A
Gα12/13 Signaling	1.0	1.48E-02	NaN	CDH2,AKT1
Superpathway of Cholesterol Biosynthesis	1.0	3.57E-02	NaN	CYP51A1
Cardiac β-adrenergic Signaling	1.0	1.43E-02	NaN	GNG4,PPP2R5A
Sirtuin Signaling Pathway	1.0	1.03E-02	NaN	AKT1,SOD1,VDAC1
Human Embryonic Stem Cell Pluripotency	1.0	1.40E-02	NaN	AKT1,GSK3A
Acetone Degradation I (to Methylglyoxal)	0.9	3.33E-02	NaN	CYP51A1
IL-12 Signaling and Production in Macrophages	0.9	1.37E-02	NaN	APOA1,AKT1
G Protein Signaling Mediated by Tubby	0.9	3.12E-02	NaN	GNG4
Fatty Acid β-oxidation I	0.9	3.12E-02	NaN	HSD17B4
Inhibition of Angiogenesis by TSP1	0.9	2.94E-02	NaN	AKT1
Relaxin Signaling	0.9	1.27E-02	NaN	GNG4,AKT1
Coagulation System	0.9	2.86E-02	NaN	A2M
3-phosphoinositide Degradation	0.9	1.27E-02	NaN	INPP5K,PPP2R5A
Gαq Signaling	0.9	1.24E-02	NaN	GNG4,AKT1
Cell Cycle Regulation by BTG Family Proteins	0.9	2.70E-02	NaN	PPP2R5A
CXCR4 Signaling	0.9	1.21E-02	NaN	GNG4,AKT1
Tight Junction Signaling	0.8	1.20E-02	NaN	AKT1,PPP2R5A
Inhibition of Matrix Metalloproteases	0.8	2.56E-02	NaN	A2M
Aldosterone Signaling in Epithelial Cells	0.8	1.19E-02	NaN	SLC12A2,HSPE1
Mitochondrial Dysfunction	0.8	1.17E-02	NaN	GPD2,VDAC1
eNOS Signaling	0.8	1.16E-02	NaN	AKT1,CAV1
Role of PKR in Interferon Induction and Antiviral Response	0.8	2.44E-02	NaN	AKT1
Synaptic Long Term Depression	0.8	1.15E-02	NaN	GRM3,PPP2R5A
Ephrin Receptor Signaling	0.8	1.14E-02	NaN	GNG4,AKT1
RhoGDI Signaling	0.8	1.13E-02	NaN	GNG4,CDH2
PPARα/RXRα Activation	0.8	1.11E-02	NaN	APOA1,GPD2
Role of RIG1-like Receptors in Antiviral Innate Immunity	0.8	2.27E-02	NaN	MAVS
Regulation of the Epithelial-Mesenchymal Transition Pathway	0.8	1.06E-02	NaN	CDH2,AKT1
Cancer Drug Resistance By Drug Efflux	0.8	2.04E-02	NaN	AKT1
NRF2-mediated Oxidative Stress Response	0.7	1.04E-02	NaN	AKT1,SOD1
Gap Junction Signaling	0.7	1.03E-02	NaN	AKT1,CAV1
Amyloid Processing	0.7	1.96E-02	NaN	AKT1
IL-8 Signaling	0.7	1.02E-02	NaN	GNG4,AKT1
Thrombin Signaling	0.7	9.80E-03	NaN	GNG4,AKT1
Breast Cancer Regulation by Stathmin1	0.7	9.76E-03	NaN	GNG4,PPP2R5A
Melanoma Signaling	0.7	1.82E-02	NaN	AKT1
Nicotine Degradation III	0.7	1.82E-02	NaN	CYP51A1
Role of CHK Proteins in Cell Cycle Checkpoint Control	0.7	1.75E-02	NaN	PPP2R5A
Glutamate Receptor Signaling	0.7	1.75E-02	NaN	GRM3
AMPK Signaling	0.7	9.26E-03	NaN	AKT1,PPP2R5A
Role of NFAT in Cardiac Hypertrophy	0.7	9.13E-03	NaN	GNG4,AKT1
Integrin Signaling	0.7	9.13E-03	NaN	AKT1,CAV1
EIF2 Signaling	0.7	9.05E-03	NaN	AKT1,EIF3K
Activation of IRF by Cytosolic Pattern Recognition Receptors	0.7	1.59E-02	NaN	MAVS
CNTF Signaling	0.7	1.59E-02	NaN	AKT1
Endometrial Cancer Signaling	0.6	1.56E-02	NaN	AKT1
Melatonin Degradation I	0.6	1.56E-02	NaN	CYP51A1
Nicotine Degradation II	0.6	1.56E-02	NaN	CYP51A1
IL-2 Signaling	0.6	1.56E-02	NaN	AKT1
PXR/RXR Activation	0.6	1.54E-02	NaN	AKT1
Mitotic Roles of Polo-Like Kinase	0.6	1.52E-02	NaN	PPP2R5A
ERK5 Signaling	0.6	1.52E-02	NaN	AKT1
UVB-Induced MAPK Signaling	0.6	1.52E-02	NaN	AKT1
Lymphotoxin β Receptor Signaling	0.6	1.49E-02	NaN	AKT1
EGF Signaling	0.6	1.47E-02	NaN	AKT1
Superpathway of Inositol Phosphate Compounds	0.6	8.51E-03	NaN	INPP5K,PPP2R5A
Superpathway of Melatonin Degradation	0.6	1.45E-02	NaN	CYP51A1
Cardiac Hypertrophy Signaling	0.6	8.47E-03	NaN	GNG4,AKT1
Myc Mediated Apoptosis Signaling	0.6	1.43E-02	NaN	AKT1
Caveolar-mediated Endocytosis Signaling	0.6	1.41E-02	NaN	CAV1
Phospholipase C Signaling	0.6	8.30E-03	NaN	TGM2,GNG4
Role of MAPK Signaling in the Pathogenesis of Influenza	0.6	1.39E-02	NaN	AKT1
ErbB4 Signaling	0.6	1.39E-02	NaN	AKT1
Ephrin B Signaling	0.6	1.37E-02	NaN	GNG4
GM-CSF Signaling	0.6	1.37E-02	NaN	AKT1
TREM1 Signaling	0.6	1.33E-02	NaN	AKT1
Hypoxia Signaling in the Cardiovascular System	0.6	1.33E-02	NaN	AKT1
Colorectal Cancer Metastasis Signaling	0.6	8.06E-03	NaN	GNG4,AKT1
IL-15 Signaling	0.6	1.32E-02	NaN	AKT1
Antiproliferative Role of Somatostatin Receptor 2	0.6	1.32E-02	NaN	GNG4
Neurotrophin/TRK Signaling	0.6	1.30E-02	NaN	AKT1
Dopamine Receptor Signaling	0.6	1.30E-02	NaN	PPP2R5A
Angiopoietin Signaling	0.6	1.28E-02	NaN	AKT1
IL-17A Signaling in Airway Cells	0.6	1.28E-02	NaN	AKT1
Axonal Guidance Signaling	0.6	6.64E-03	NaN	GNG4,AKT1,ADAM11
FcγRIIB Signaling in B Lymphocytes	0.6	1.27E-02	NaN	AKT1
Role of PI3K/AKT Signaling in the Pathogenesis of Influenza	0.6	1.27E-02	NaN	AKT1
Cyclins and Cell Cycle Regulation	0.6	1.25E-02	NaN	PPP2R5A
Erythropoietin Signaling	0.6	1.23E-02	NaN	AKT1
IL-3 Signaling	0.6	1.20E-02	NaN	AKT1
Renal Cell Carcinoma Signaling	0.6	1.20E-02	NaN	AKT1
JAK/Stat Signaling	0.6	1.20E-02	NaN	AKT1
Protein Ubiquitination Pathway	0.5	7.55E-03	NaN	USP47,HSPE1
IL-17 Signaling	0.5	1.18E-02	NaN	AKT1
Growth Hormone Signaling	0.5	1.18E-02	NaN	A2M
FLT3 Signaling in Hematopoietic Progenitor Cells	0.5	1.16E-02	NaN	AKT1
Leptin Signaling in Obesity	0.5	1.16E-02	NaN	AKT1
α-Adrenergic Signaling	0.5	1.15E-02	NaN	GNG4
NF-κB Activation by Viruses	0.5	1.15E-02	NaN	AKT1
PEDF Signaling	0.5	1.15E-02	NaN	AKT1
HIPPO signaling	0.5	1.15E-02	NaN	PPP2R5A
Neuregulin Signaling	0.5	1.14E-02	NaN	AKT1
VEGF Family Ligand-Receptor Interactions	0.5	1.14E-02	NaN	AKT1
G-Protein Coupled Receptor Signaling	0.5	7.25E-03	NaN	AKT1,GRM3
FGF Signaling	0.5	1.10E-02	NaN	AKT1
Reelin Signaling in Neurons	0.5	1.09E-02	NaN	AKT1
IL-1 Signaling	0.5	1.09E-02	NaN	GNG4
Fcγ Receptor-mediated Phagocytosis in Macrophages and Monocytes	0.5	1.08E-02	NaN	AKT1
Acute Myeloid Leukemia Signaling	0.5	1.08E-02	NaN	AKT1
CCR5 Signaling in Macrophages	0.5	1.05E-02	NaN	GNG4
Xenobiotic Metabolism Signaling	0.5	6.90E-03	NaN	UGT8,PPP2R5A
Prostate Cancer Signaling	0.5	1.03E-02	NaN	AKT1
ATM Signaling	0.5	1.02E-02	NaN	PPP2R5A
ErbB Signaling	0.5	1.02E-02	NaN	AKT1
CDK5 Signaling	0.5	1.01E-02	NaN	PPP2R5A
FAK Signaling	0.5	1.01E-02	NaN	AKT1
Virus Entry via Endocytic Pathways	0.5	9.80E-03	NaN	CAV1
RANK Signaling in Osteoclasts	0.5	9.80E-03	NaN	AKT1
VEGF Signaling	0.5	9.71E-03	NaN	AKT1
Chronic Myeloid Leukemia Signaling	0.5	9.43E-03	NaN	AKT1
Mouse Embryonic Stem Cell Pluripotency	0.5	9.43E-03	NaN	AKT1
IGF-1 Signaling	0.5	9.43E-03	NaN	AKT1
Gαs Signaling	0.4	9.09E-03	NaN	GNG4
Amyotrophic Lateral Sclerosis Signaling	0.4	9.01E-03	NaN	SOD1
p53 Signaling	0.4	9.01E-03	NaN	AKT1
GPCR-Mediated Nutrient Sensing in Enteroendocrine Cells	0.4	8.93E-03	NaN	GNG4
Glioma Signaling	0.4	8.77E-03	NaN	AKT1
Neuropathic Pain Signaling In Dorsal Horn Neurons	0.4	8.70E-03	NaN	GRM3
HGF Signaling	0.4	8.70E-03	NaN	AKT1
HIF1α Signaling	0.4	8.47E-03	NaN	AKT1
Pancreatic Adenocarcinoma Signaling	0.4	8.33E-03	NaN	AKT1
NGF Signaling	0.4	8.26E-03	NaN	AKT1
Synaptic Long Term Potentiation	0.4	8.20E-03	NaN	GRM3
Role of NANOG in Mammalian Embryonic Stem Cell Pluripotency	0.4	8.20E-03	NaN	AKT1
fMLP Signaling in Neutrophils	0.4	8.13E-03	NaN	GNG4
iCOS-iCOSL Signaling in T Helper Cells	0.4	8.13E-03	NaN	AKT1
Glucocorticoid Receptor Signaling	0.4	5.90E-03	NaN	AKT1,A2M
Sphingosine-1-phosphate Signaling	0.4	8.00E-03	NaN	AKT1
Atherosclerosis Signaling	0.4	7.87E-03	NaN	APOA1
Sperm Motility	0.4	7.87E-03	NaN	SLC12A2
CCR3 Signaling in Eosinophils	0.4	7.69E-03	NaN	GNG4
PI3K Signaling in B Lymphocytes	0.4	7.69E-03	NaN	AKT1
CD28 Signaling in T Helper Cells	0.4	7.58E-03	NaN	AKT1
HMGB1 Signaling	0.4	7.52E-03	NaN	AKT1
Adipogenesis pathway	0.4	7.46E-03	NaN	AKT1
Role of Pattern Recognition Receptors in Recognition of Bacteria and Viruses	0.4	7.30E-03	NaN	MAVS
Androgen Signaling	0.4	7.30E-03	NaN	GNG4
Aryl Hydrocarbon Receptor Signaling	0.4	7.09E-03	NaN	TGM2
Hereditary Breast Cancer Signaling	0.4	6.94E-03	NaN	AKT1
Ovarian Cancer Signaling	0.4	6.94E-03	NaN	AKT1
D-myo-inositol (1,4,5,6)-Tetrakisphosphate Biosynthesis	0.4	6.94E-03	NaN	PPP2R5A
D-myo-inositol (3,4,5,6)-tetrakisphosphate Biosynthesis	0.4	6.94E-03	NaN	PPP2R5A
Type II Diabetes Mellitus Signaling	0.3	6.49E-03	NaN	AKT1
Molecular Mechanisms of Cancer	0.3	5.08E-03	NaN	AKT1,GSK3A
Protein Kinase A Signaling	0.3	5.00E-03	NaN	GNG4,GSK3A
Glioblastoma Multiforme Signaling	0.3	6.17E-03	NaN	AKT1
D-myo-inositol-5-phosphate Metabolism	0.3	6.17E-03	NaN	PPP2R5A
Dopamine-DARPP32 Feedback in cAMP Signaling	0.3	6.10E-03	NaN	PPP2R5A
Tec Kinase Signaling	0.3	5.88E-03	NaN	GNG4
NF-κB Signaling	0.3	5.52E-03	NaN	AKT1
Hepatic Fibrosis / Hepatic Stellate Cell Activation	0.3	5.35E-03	NaN	A2M
RAR Activation	0.3	5.26E-03	NaN	AKT1
Dendritic Cell Maturation	0.3	5.18E-03	NaN	AKT1
Clathrin-mediated Endocytosis Signaling	0.3	5.03E-03	NaN	APOA1
3-phosphoinositide Biosynthesis	0.3	5.00E-03	NaN	PPP2R5A
ERK/MAPK Signaling	0.3	5.00E-03	NaN	PPP2R5A
Osteoarthritis Pathway	0.2	4.72E-03	NaN	SIK3
Systemic Lupus Erythematosus Signaling	0.2	4.44E-03	NaN	AKT1
cAMP-mediated signaling	0.2	4.41E-03	NaN	GRM3
Role of Osteoblasts, Osteoclasts and Chondrocytes in Rheumatoid Arthritis	0.2	4.29E-03	NaN	AKT1
Opioid Signaling Pathway	0.2	4.13E-03	NaN	AKT1
